# Supplementary material for: Macrophage inflammation resolution requires CPEB4-directed offsetting of mRNA degradation
Source: eLife. 2022 Apr 20;11:e75873. doi: 10.7554/eLife.75873 (PMC9094754; doi:10.7554/eLife.75873)
Supplement: Supplementary file 9. — To analyze CPE-A-containing mRNAs, the script developed by Piqué et al. was run over mm10 3′-UTR reference sequences (Biomart ENSEMBL archive February 2014). mRNAs containing a putative 3′-UTR with a cytoplasmic polyadenylation element (CPE)-mediated repression and/or activation prediction were considered CPE-containing mRNAs. For CPE-G-containing mRNAs, the same script was adapted to mRNAs containing a putative 3′-UTR with the TTTTGT motif within the optimal distances to the polyadenylation signal (PAS) established by Piqué et al., 2008.The original and modified script, as well as the input and output files of the CPE-A and CPE-G analysis, are included. [file elife-75873-supp9.zip]

Archive with 12 entries (12 files):
- FastaToTbl
- filterSeqsbySigna.pl
- mm10.3utr.fasta.default.err
- mm10.3utr.fasta.default.out
- mm10.3utr.fasta.mod.err
- mm10.3utr.fasta.mod.out
- mm10.3utr.tbl
- motifsearchTreeDecomposed_mod.pl
- motifsearchTreeDecomposed.pl
- out_activation_biphasic.fasta
- README_mod.txt
- README.txt
