# Supplementary material for: Macrophage inflammation resolution requires CPEB4-directed offsetting of mRNA degradation
Source: eLife. 2022 Apr 20;11:e75873. doi: 10.7554/eLife.75873 (PMC9094754; doi:10.7554/eLife.75873)
Supplement: Supplementary file 9. — To analyze CPE-A-containing mRNAs, the script developed by Piqué et al. was run over mm10 3′-UTR reference sequences (Biomart ENSEMBL archive February 2014). mRNAs containing a putative 3′-UTR with a cytoplasmic polyadenylation element (CPE)-mediated repression and/or activation prediction were considered CPE-containing mRNAs. For CPE-G-containing mRNAs, the same script was adapted to mRNAs containing a putative 3′-UTR with the TTTTGT motif within the optimal distances to the polyadenylation signal (PAS) established by Piqué et al., 2008.The original and modified script, as well as the input and output files of the CPE-A and CPE-G analysis, are included. [file elife-75873-supp9.zip › filterSeqsbySigna.pl]

#########################################################################################################################
# filterSeqsbySignal: this script is used to filter(separate) according to the signal (CPE data) that they contain.
# It takes as input the signal, the file with the results from the analysis of motifsearchTreeDecomposed.pl (by Sylvain Foissac)
# and the list of sequences and an output sequence file name
#
# USAGE: perl filterSeqsbySignal.pl filter_name results_file input_Sequence_file ouput_sequence_file
# EX: perl filterSeqsbySignal-v0.pl 'activation_early_strong3_final' X_tropicalis_results X_tropicalis.NCBIREFSEQ3UTR.fa act_ear_str3.out
#
# By Pedro Gabriel Ferreira pedro.ferreira@crg.es
# Version 0 - 26/02/2008
#########################################################################################################################
### MODULES IMPORT ###
use strict;
use Bio::SeqIO;


########################################################
### GLOBAL VARIABLES
########################################################
my %hashSelectedSeqs;
my ($filter, $results_file, $input_seq_file, $ouput_seq_file);


########################################################
### READING PARAMETERS
########################################################
if ((scalar(@ARGV) != 4) ) {
	print "\n\nWrong usage!\n";
	print "USAGE: perl filterSeqsbySignal.pl filter results_file seqs_file output_file\n\n";
	exit;
}

if (scalar(@ARGV) == 4) {
	($filter, $results_file, $input_seq_file, $ouput_seq_file) = @ARGV;
}


########################################################
### OPEN FILES
########################################################

# open files for reading and writing
open INFILE, "<$results_file" or die $!; 

my $seq_in = Bio::SeqIO->new(-file => $input_seq_file);
my $seq_out = Bio::SeqIO->new('-file' => ">$ouput_seq_file", '-format' => 'fasta');

my @res;
#scan the results file
while(<INFILE>) {
	@res = ();
	@res = split(' ', $_);
	if ($res[1] eq $filter){
		# if it matches the filter keep the identifier of the seq
		$hashSelectedSeqs{$res[0]}=1;
	}
}


### Traverse the identifier list and output all the selected sequences
my $cnt = 0;
while (my $inseq = $seq_in->next_seq) {

	if (exists $hashSelectedSeqs{$inseq->display_id()}) {
		print $inseq->display_id() ."\n";
		$seq_out->write_seq($inseq);
		$cnt++; 
	}
}

print "Number of seqs: " . $cnt . "\n";


exit;
