# Supplementary material for: Macrophage inflammation resolution requires CPEB4-directed offsetting of mRNA degradation
Source: eLife. 2022 Apr 20;11:e75873. doi: 10.7554/eLife.75873 (PMC9094754; doi:10.7554/eLife.75873)
Supplement: Supplementary file 9. — To analyze CPE-A-containing mRNAs, the script developed by Piqué et al. was run over mm10 3′-UTR reference sequences (Biomart ENSEMBL archive February 2014). mRNAs containing a putative 3′-UTR with a cytoplasmic polyadenylation element (CPE)-mediated repression and/or activation prediction were considered CPE-containing mRNAs. For CPE-G-containing mRNAs, the same script was adapted to mRNAs containing a putative 3′-UTR with the TTTTGT motif within the optimal distances to the polyadenylation signal (PAS) established by Piqué et al., 2008.The original and modified script, as well as the input and output files of the CPE-A and CPE-G analysis, are included. [file elife-75873-supp9.zip › mm10.3utr.fasta.default.err]

..WARNING! in seq ENSMUST00000027032_4343507	polyA hexanucleotide signal was not found!!
..WARNING! in seq ENSMUST00000116652_4491713	polyA hexanucleotide signal was not found!!
.....WARNING! in seq ENSMUST00000119612_4841113	polyA hexanucleotide signal was not found!!
.WARNING! in seq ENSMUST00000150971_4841160	polyA hexanucleotide signal was not found!!
..WARNING! in seq ENSMUST00000115529_4845017	polyA hexanucleotide signal was not found!!
.WARNING! in seq ENSMUST00000134384_4846820	polyA hexanucleotide signal was not found!!
......WARNING! in seq ENSMUST00000119256_4910402	polyA hexanucleotide signal was not found!!
.WARNING! in seq ENSMUST00000170566_4910474	polyA hexanucleotide signal was not found!!
.WARNING! in seq ENSMUST00000044369_5162166	polyA hexanucleotide signal was not found!!
..WARNING! in seq ENSMUST00000027038_5602785	polyA hexanucleotide signal was not found!!
.WARNING! in seq ENSMUST00000160339_5602785	polyA hexanucleotide signal was not found!!
..WARNING! in seq ENSMUST00000162257_6265587	polyA hexanucleotide signal was not found!!
.WARNING! in seq ENSMUST00000027040_6274276	polyA hexanucleotide signal was not found!!
...WARNING! in seq ENSMUST00000133144_6391105	polyA hexanucleotide signal was not found!!
....WARNING! in seq ENSMUST00000150761_6858601	polyA hexanucleotide signal was not found!!
...WARNING! in seq ENSMUST00000182675_7155135	polyA hexanucleotide signal was not found!!
..WARNING! in seq ENSMUST00000140295_8361475	polyA hexanucleotide signal was not found!!
.WARNING! in seq ENSMUST00000132064_8361475	polyA hexanucleotide signal was not found!!
.WARNING! in seq ENSMUST00000140302_8362678	polyA hexanucleotide signal was not found!!
..WARNING! in seq ENSMUST00000135046_8363425	polyA hexanucleotide signal was not found!!
...WARNING! in seq ENSMUST00000027044_9552943	polyA hexanucleotide signal was not found!!
.WARNING! in seq ENSMUST00000130927_9552943	polyA hexanucleotide signal was not found!!
..WARNING! in seq ENSMUST00000144177_9576275	polyA hexanucleotide signal was not found!!
...WARNING! in seq ENSMUST00000115468_9669537	polyA hexanucleotide signal was not found!!
........WARNING! in seq ENSMUST00000183059_9937011	polyA hexanucleotide signal was not found!!
.WARNING! in seq ENSMUST00000125294_9940424	polyA hexanucleotide signal was not found!!
.WARNING! in seq ENSMUST00000171802_9940545	polyA hexanucleotide signal was not found!!
.......WARNING! in seq ENSMUST00000130102_9968825	polyA hexanucleotide signal was not found!!
..WARNING! in seq ENSMUST00000117415_10066876	polyA hexanucleotide signal was not found!!
.WARNING! in seq ENSMUST00000118263_10066876	polyA hexanucleotide signal was not found!!
.WARNING! in seq ENSMUST00000122156_10066876	polyA hexanucleotide signal was not found!!
.WARNING! in seq ENSMUST00000119714_10066876	polyA hexanucleotide signal was not found!!
..WARNING! in seq ENSMUST00000088615_10137571	polyA hexanucleotide signal was not found!!
.....WARNING! in seq ENSMUST00000150870_11518632	polyA hexanucleotide signal was not found!!
...........WARNING! in seq ENSMUST00000115402_12871348	polyA hexanucleotide signal was not found!!
..WARNING! in seq ENSMUST00000081713_13139105	polyA hexanucleotide signal was not found!!
..WARNING! in seq ENSMUST00000006037_13142475	polyA hexanucleotide signal was not found!!
..........WARNING! in seq ENSMUST00000175681_15711630	polyA hexanucleotide signal was not found!!
.WARNING! in seq ENSMUST00000170146_15713066	polyA hexanucleotide signal was not found!!
..WARNING! in seq ENSMUST00000040695_15853862	polyA hexanucleotide signal was not found!!
.......WARNING! in seq ENSMUST00000054668_16228801	polyA hexanucleotide signal was not found!!
.WARNING! in seq ENSMUST00000162627_16228804	polyA hexanucleotide signal was not found!!
.WARNING! in seq ENSMUST00000027052_16228810	polyA hexanucleotide signal was not found!!
.WARNING! in seq ENSMUST00000162435_16228816	polyA hexanucleotide signal was not found!!
.WARNING! in seq ENSMUST00000159558_16343407	polyA hexanucleotide signal was not found!!
.WARNING! in seq ENSMUST00000128957_16343486	polyA hexanucleotide signal was not found!!
....WARNING! in seq ENSMUST00000149320_16345594	polyA hexanucleotide signal was not found!!
.WARNING! in seq ENSMUST00000115359_16459715	polyA hexanucleotide signal was not found!!
.WARNING! in seq ENSMUST00000145092_16460104	polyA hexanucleotide signal was not found!!
.WARNING! in seq ENSMUST00000144138_16460213	polyA hexanucleotide signal was not found!!
..WARNING! in seq ENSMUST00000182984_16569406	polyA hexanucleotide signal was not found!!
.WARNING! in seq ENSMUST00000117146_16569782	polyA hexanucleotide signal was not found!!
.WARNING! in seq ENSMUST00000133639_16581936	polyA hexanucleotide signal was not found!!
.WARNING! in seq ENSMUST00000115352_16642766	polyA hexanucleotide signal was not found!!
...WARNING! in seq ENSMUST00000026881_16709538	polyA hexanucleotide signal was not found!!
....WARNING! in seq ENSMUST00000159958_17764115	polyA hexanucleotide signal was not found!!
...WARNING! in seq ENSMUST00000115340_18115204	polyA hexanucleotide signal was not found!!
.WARNING! in seq ENSMUST00000115344_18115600	polyA hexanucleotide signal was not found!!
..WARNING! in seq ENSMUST00000037294_19166179	polyA hexanucleotide signal was not found!!
......WARNING! in seq ENSMUST00000053266_20802974	polyA hexanucleotide signal was not found!!
..WARNING! in seq ENSMUST00000167119_20935689	polyA hexanucleotide signal was not found!!
.WARNING! in seq ENSMUST00000038447_20990689	polyA hexanucleotide signal was not found!!
....WARNING! in seq ENSMUST00000027067_21264963	polyA hexanucleotide signal was not found!!
.WARNING! in seq ENSMUST00000121676_21264963	polyA hexanucleotide signal was not found!!
.......WARNING! in seq ENSMUST00000174183_21402163	polyA hexanucleotide signal was not found!!
......WARNING! in seq ENSMUST00000164877_22286915	polyA hexanucleotide signal was not found!!
.......WARNING! in seq ENSMUST00000129254_23846296	polyA hexanucleotide signal was not found!!
..WARNING! in seq ENSMUST00000181961_24005885	polyA hexanucleotide signal was not found!!
....WARNING! in seq ENSMUST00000115244_24263994	polyA hexanucleotide signal was not found!!
.WARNING! in seq ENSMUST00000051344_24279770	polyA hexanucleotide signal was not found!!
..WARNING! in seq ENSMUST00000126626_25067476	polyA hexanucleotide signal was not found!!
.....WARNING! in seq ENSMUST00000064487_25831050	polyA hexanucleotide signal was not found!!
...........WARNING! in seq ENSMUST00000062560_31204531	polyA hexanucleotide signal was not found!!
..WARNING! in seq ENSMUST00000171322_32543546	polyA hexanucleotide signal was not found!!
.WARNING! in seq ENSMUST00000027226_32657542	polyA hexanucleotide signal was not found!!
..WARNING! in seq ENSMUST00000051203_33670630	polyA hexanucleotide signal was not found!!
.WARNING! in seq ENSMUST00000138024_33724046	polyA hexanucleotide signal was not found!!
..WARNING! in seq ENSMUST00000115174_33739393	polyA hexanucleotide signal was not found!!
..WARNING! in seq ENSMUST00000115167_33760472	polyA hexanucleotide signal was not found!!
...WARNING! in seq ENSMUST00000115164_33767619	polyA hexanucleotide signal was not found!!
.WARNING! in seq ENSMUST00000044455_33792136	polyA hexanucleotide signal was not found!!
.WARNING! in seq ENSMUST00000143591_33803430	polyA hexanucleotide signal was not found!!
...WARNING! in seq ENSMUST00000182513_34183037	polyA hexanucleotide signal was not found!!
.WARNING! in seq ENSMUST00000183302_34183037	polyA hexanucleotide signal was not found!!
.WARNING! in seq ENSMUST00000183034_34307593	polyA hexanucleotide signal was not found!!
.WARNING! in seq ENSMUST00000097785_34307593	polyA hexanucleotide signal was not found!!
..WARNING! in seq ENSMUST00000182018_34307593	polyA hexanucleotide signal was not found!!
...WARNING! in seq ENSMUST00000137794_34443092	polyA hexanucleotide signal was not found!!
.WARNING! in seq ENSMUST00000136770_34444077	polyA hexanucleotide signal was not found!!
.WARNING! in seq ENSMUST00000027303_34444471	polyA hexanucleotide signal was not found!!
...WARNING! in seq ENSMUST00000115071_34543975	polyA hexanucleotide signal was not found!!
...WARNING! in seq ENSMUST00000052670_34589025	polyA hexanucleotide signal was not found!!
.WARNING! in seq ENSMUST00000160855_34807189	polyA hexanucleotide signal was not found!!
.WARNING! in seq ENSMUST00000159747_34811830	polyA hexanucleotide signal was not found!!
........WARNING! in seq ENSMUST00000174266_36143486	polyA hexanucleotide signal was not found!!
.WARNING! in seq ENSMUST00000174224_36161747	polyA hexanucleotide signal was not found!!
.WARNING! in seq ENSMUST00000173166_36162226	polyA hexanucleotide signal was not found!!
.WARNING! in seq ENSMUST00000174716_36179254	polyA hexanucleotide signal was not found!!
.WARNING! in seq ENSMUST00000174142_36185887	polyA hexanucleotide signal was not found!!
.WARNING! in seq ENSMUST00000056946_36264602	polyA hexanucleotide signal was not found!!
.WARNING! in seq ENSMUST00000116629_36318088	polyA hexanucleotide signal was not found!!
..WARNING! in seq ENSMUST00000115031_36320204	polyA hexanucleotide signal was not found!!
..WARNING! in seq ENSMUST00000137906_36320204	polyA hexanucleotide signal was not found!!
...WARNING! in seq ENSMUST00000125304_36422065	polyA hexanucleotide signal was not found!!
.WARNING! in seq ENSMUST00000115011_36423186	polyA hexanucleotide signal was not found!!
.WARNING! in seq ENSMUST00000001171_36423186	polyA hexanucleotide signal was not found!!
.WARNING! in seq ENSMUST00000152088_36424506	polyA hexanucleotide signal was not found!!
.WARNING! in seq ENSMUST00000123583_36428392	polyA hexanucleotide signal was not found!!
..WARNING! in seq ENSMUST00000097776_36524084	polyA hexanucleotide signal was not found!!
..WARNING! in seq ENSMUST00000054665_36530534	polyA hexanucleotide signal was not found!!
..WARNING! in seq ENSMUST00000114990_36548642	polyA hexanucleotide signal was not found!!
.WARNING! in seq ENSMUST00000027295_36548642	polyA hexanucleotide signal was not found!!
.WARNING! in seq ENSMUST00000114991_36548642	polyA hexanucleotide signal was not found!!
.WARNING! in seq ENSMUST00000114992_36548642	polyA hexanucleotide signal was not found!!
....WARNING! in seq ENSMUST00000114981_36599963	polyA hexanucleotide signal was not found!!
..WARNING! in seq ENSMUST00000043951_36699202	polyA hexanucleotide signal was not found!!
.....WARNING! in seq ENSMUST00000162449_37076489	polyA hexanucleotide signal was not found!!
.WARNING! in seq ENSMUST00000169057_37173887	polyA hexanucleotide signal was not found!!
.WARNING! in seq ENSMUST00000027289_37187018	polyA hexanucleotide signal was not found!!
..WARNING! in seq ENSMUST00000140264_37398925	polyA hexanucleotide signal was not found!!
....WARNING! in seq ENSMUST00000136846_37408260	polyA hexanucleotide signal was not found!!
.WARNING! in seq ENSMUST00000132401_37408260	polyA hexanucleotide signal was not found!!
....WARNING! in seq ENSMUST00000027285_37438819	polyA hexanucleotide signal was not found!!
.....WARNING! in seq ENSMUST00000154819_37443716	polyA hexanucleotide signal was not found!!
.WARNING! in seq ENSMUST00000143636_37444320	polyA hexanucleotide signal was not found!!
.WARNING! in seq ENSMUST00000149791_37462913	polyA hexanucleotide signal was not found!!
........WARNING! in seq ENSMUST00000041621_37875987	polyA hexanucleotide signal was not found!!
.WARNING! in seq ENSMUST00000027257_37878729	polyA hexanucleotide signal was not found!!
.WARNING! in seq ENSMUST00000027256_37898265	polyA hexanucleotide signal was not found!!
....WARNING! in seq ENSMUST00000162031_37983867	polyA hexanucleotide signal was not found!!
.WARNING! in seq ENSMUST00000072243_37987394	polyA hexanucleotide signal was not found!!
.WARNING! in seq ENSMUST00000160254_37987643	polyA hexanucleotide signal was not found!!
...WARNING! in seq ENSMUST00000095027_38177326	polyA hexanucleotide signal was not found!!
.WARNING! in seq ENSMUST00000039827_38177327	polyA hexanucleotide signal was not found!!
.WARNING! in seq ENSMUST00000142875_38179243	polyA hexanucleotide signal was not found!!
..WARNING! in seq ENSMUST00000134963_38535159	polyA hexanucleotide signal was not found!!
..WARNING! in seq ENSMUST00000039612_38794509	polyA hexanucleotide signal was not found!!
..WARNING! in seq ENSMUST00000088029_38948668	polyA hexanucleotide signal was not found!!
.WARNING! in seq ENSMUST00000027247_38996284	polyA hexanucleotide signal was not found!!
..........WARNING! in seq ENSMUST00000151913_39665306	polyA hexanucleotide signal was not found!!
.WARNING! in seq ENSMUST00000171319_39804141	polyA hexanucleotide signal was not found!!
...WARNING! in seq ENSMUST00000027243_40125208	polyA hexanucleotide signal was not found!!
...WARNING! in seq ENSMUST00000095020_40365446	polyA hexanucleotide signal was not found!!
.WARNING! in seq ENSMUST00000174335_40446705	polyA hexanucleotide signal was not found!!
...WARNING! in seq ENSMUST00000053043_40462170	polyA hexanucleotide signal was not found!!
...WARNING! in seq ENSMUST00000087983_40498691	polyA hexanucleotide signal was not found!!
..WARNING! in seq ENSMUST00000027233_40629593	polyA hexanucleotide signal was not found!!
.WARNING! in seq ENSMUST00000027231_40768000	polyA hexanucleotide signal was not found!!
...WARNING! in seq ENSMUST00000114765_40855017	polyA hexanucleotide signal was not found!!
.WARNING! in seq ENSMUST00000066196_42231027	polyA hexanucleotide signal was not found!!
.....WARNING! in seq ENSMUST00000114761_43033321	polyA hexanucleotide signal was not found!!
..WARNING! in seq ENSMUST00000039080_43093092	polyA hexanucleotide signal was not found!!
.......WARNING! in seq ENSMUST00000076997_43749512	polyA hexanucleotide signal was not found!!
.WARNING! in seq ENSMUST00000136704_43780118	polyA hexanucleotide signal was not found!!
.....WARNING! in seq ENSMUST00000128190_44086810	polyA hexanucleotide signal was not found!!
.WARNING! in seq ENSMUST00000147571_44086810	polyA hexanucleotide signal was not found!!
....WARNING! in seq ENSMUST00000148542_44091463	polyA hexanucleotide signal was not found!!
....WARNING! in seq ENSMUST00000152643_44114784	polyA hexanucleotide signal was not found!!
...WARNING! in seq ENSMUST00000027214_44181083	polyA hexanucleotide signal was not found!!
..WARNING! in seq ENSMUST00000159555_44754369	polyA hexanucleotide signal was not found!!
......WARNING! in seq ENSMUST00000027139_45823516	polyA hexanucleotide signal was not found!!
.WARNING! in seq ENSMUST00000027137_45908070	polyA hexanucleotide signal was not found!!
..WARNING! in seq ENSMUST00000171707_46020415	polyA hexanucleotide signal was not found!!
.WARNING! in seq ENSMUST00000167676_46020415	polyA hexanucleotide signal was not found!!
...WARNING! in seq ENSMUST00000141226_46817602	polyA hexanucleotide signal was not found!!
.WARNING! in seq ENSMUST00000056879_49338199	polyA hexanucleotide signal was not found!!
..WARNING! in seq ENSMUST00000081851_51185482	polyA hexanucleotide signal was not found!!
...WARNING! in seq ENSMUST00000046390_51749765	polyA hexanucleotide signal was not found!!
....WARNING! in seq ENSMUST00000168302_52106937	polyA hexanucleotide signal was not found!!
.WARNING! in seq ENSMUST00000027277_52106937	polyA hexanucleotide signal was not found!!
...WARNING! in seq ENSMUST00000114512_52165941	polyA hexanucleotide signal was not found!!
.WARNING! in seq ENSMUST00000156887_52166128	polyA hexanucleotide signal was not found!!
.......WARNING! in seq ENSMUST00000147758_52656527	polyA hexanucleotide signal was not found!!
.WARNING! in seq ENSMUST00000087701_52659986	polyA hexanucleotide signal was not found!!
..WARNING! in seq ENSMUST00000177279_52789668	polyA hexanucleotide signal was not found!!
.WARNING! in seq ENSMUST00000159352_52920311	polyA hexanucleotide signal was not found!!
.WARNING! in seq ENSMUST00000044478_52920379	polyA hexanucleotide signal was not found!!
.......WARNING! in seq ENSMUST00000027266_53308963	polyA hexanucleotide signal was not found!!
.WARNING! in seq ENSMUST00000151296_53317989	polyA hexanucleotide signal was not found!!
.WARNING! in seq ENSMUST00000135614_53321327	polyA hexanucleotide signal was not found!!
.WARNING! in seq ENSMUST00000027265_53323246	polyA hexanucleotide signal was not found!!
..WARNING! in seq ENSMUST00000027264_53344617	polyA hexanucleotide signal was not found!!
..WARNING! in seq ENSMUST00000147021_53347831	polyA hexanucleotide signal was not found!!
....WARNING! in seq ENSMUST00000120904_53811175	polyA hexanucleotide signal was not found!!
..WARNING! in seq ENSMUST00000160472_54320920	polyA hexanucleotide signal was not found!!
......WARNING! in seq ENSMUST00000178156_54649097	polyA hexanucleotide signal was not found!!
......WARNING! in seq ENSMUST00000161122_55148334	polyA hexanucleotide signal was not found!!
.WARNING! in seq ENSMUST00000162364_55152807	polyA hexanucleotide signal was not found!!
.WARNING! in seq ENSMUST00000159311_55152807	polyA hexanucleotide signal was not found!!
.WARNING! in seq ENSMUST00000027122_55152807	polyA hexanucleotide signal was not found!!
.WARNING! in seq ENSMUST00000027121_55170159	polyA hexanucleotide signal was not found!!
..WARNING! in seq ENSMUST00000114428_55201651	polyA hexanucleotide signal was not found!!
..WARNING! in seq ENSMUST00000161810_55248658	polyA hexanucleotide signal was not found!!
....WARNING! in seq ENSMUST00000042986_55751464	polyA hexanucleotide signal was not found!!
........WARNING! in seq ENSMUST00000160118_57391429	polyA hexanucleotide signal was not found!!
...........WARNING! in seq ENSMUST00000163061_57956072	polyA hexanucleotide signal was not found!!
...WARNING! in seq ENSMUST00000040999_58200224	polyA hexanucleotide signal was not found!!
..WARNING! in seq ENSMUST00000114366_58376316	polyA hexanucleotide signal was not found!!
.....WARNING! in seq ENSMUST00000117069_58430994	polyA hexanucleotide signal was not found!!
.WARNING! in seq ENSMUST00000114348_58430994	polyA hexanucleotide signal was not found!!
.WARNING! in seq ENSMUST00000081677_58430997	polyA hexanucleotide signal was not found!!
..WARNING! in seq ENSMUST00000129759_58449279	polyA hexanucleotide signal was not found!!
.....WARNING! in seq ENSMUST00000161600_58522806	polyA hexanucleotide signal was not found!!
.....WARNING! in seq ENSMUST00000055313_58658117	polyA hexanucleotide signal was not found!!
..WARNING! in seq ENSMUST00000097722_58753923	polyA hexanucleotide signal was not found!!
..WARNING! in seq ENSMUST00000069333_58753923	polyA hexanucleotide signal was not found!!
....WARNING! in seq ENSMUST00000174120_58903504	polyA hexanucleotide signal was not found!!
.WARNING! in seq ENSMUST00000153990_58985344	polyA hexanucleotide signal was not found!!
..WARNING! in seq ENSMUST00000123301_58992673	polyA hexanucleotide signal was not found!!
.WARNING! in seq ENSMUST00000152318_58993132	polyA hexanucleotide signal was not found!!
...........WARNING! in seq ENSMUST00000163058_59164058	polyA hexanucleotide signal was not found!!
.WARNING! in seq ENSMUST00000160662_59344358	polyA hexanucleotide signal was not found!!
.WARNING! in seq ENSMUST00000114248_59344358	polyA hexanucleotide signal was not found!!
......WARNING! in seq ENSMUST00000087435_59870486	polyA hexanucleotide signal was not found!!
.WARNING! in seq ENSMUST00000151630_59979378	polyA hexanucleotide signal was not found!!
......WARNING! in seq ENSMUST00000130075_60125084	polyA hexanucleotide signal was not found!!
..WARNING! in seq ENSMUST00000180952_60150688	polyA hexanucleotide signal was not found!!
.WARNING! in seq ENSMUST00000162291_60280046	polyA hexanucleotide signal was not found!!
..WARNING! in seq ENSMUST00000035569_60330993	polyA hexanucleotide signal was not found!!
.WARNING! in seq ENSMUST00000148443_60354527	polyA hexanucleotide signal was not found!!
.WARNING! in seq ENSMUST00000114202_60372680	polyA hexanucleotide signal was not found!!
....WARNING! in seq ENSMUST00000090293_60490412	polyA hexanucleotide signal was not found!!
..WARNING! in seq ENSMUST00000097720_60914681	polyA hexanucleotide signal was not found!!
......WARNING! in seq ENSMUST00000114155_62795990	polyA hexanucleotide signal was not found!!
.WARNING! in seq ENSMUST00000027112_62795990	polyA hexanucleotide signal was not found!!
.....WARNING! in seq ENSMUST00000133236_62958418	polyA hexanucleotide signal was not found!!
......WARNING! in seq ENSMUST00000027108_63177790	polyA hexanucleotide signal was not found!!
.WARNING! in seq ENSMUST00000174890_63178032	polyA hexanucleotide signal was not found!!
.WARNING! in seq ENSMUST00000126795_63178114	polyA hexanucleotide signal was not found!!
.WARNING! in seq ENSMUST00000135877_63178453	polyA hexanucleotide signal was not found!!
.WARNING! in seq ENSMUST00000142062_63178481	polyA hexanucleotide signal was not found!!
..WARNING! in seq ENSMUST00000050536_63182691	polyA hexanucleotide signal was not found!!
...WARNING! in seq ENSMUST00000182642_63573163	polyA hexanucleotide signal was not found!!
...WARNING! in seq ENSMUST00000114107_63592657	polyA hexanucleotide signal was not found!!
....................WARNING! in seq ENSMUST00000159566_65016068	polyA hexanucleotide signal was not found!!
...WARNING! in seq ENSMUST00000045028_65061872	polyA hexanucleotide signal was not found!!
.WARNING! in seq ENSMUST00000027089_65071525	polyA hexanucleotide signal was not found!!
......WARNING! in seq ENSMUST00000153330_65108719	polyA hexanucleotide signal was not found!!
...WARNING! in seq ENSMUST00000097707_65273759	polyA hexanucleotide signal was not found!!
.WARNING! in seq ENSMUST00000081154_65273759	polyA hexanucleotide signal was not found!!
.WARNING! in seq ENSMUST00000027083_65388811	polyA hexanucleotide signal was not found!!
...WARNING! in seq ENSMUST00000114017_66439008	polyA hexanucleotide signal was not found!!
..WARNING! in seq ENSMUST00000114013_66439008	polyA hexanucleotide signal was not found!!
.....WARNING! in seq ENSMUST00000172486_66439153	polyA hexanucleotide signal was not found!!
.WARNING! in seq ENSMUST00000114008_66503626	polyA hexanucleotide signal was not found!!
.WARNING! in seq ENSMUST00000061620_66695597	polyA hexanucleotide signal was not found!!
.WARNING! in seq ENSMUST00000152844_66695597	polyA hexanucleotide signal was not found!!
.WARNING! in seq ENSMUST00000151016_66701033	polyA hexanucleotide signal was not found!!
.WARNING! in seq ENSMUST00000142920_66706508	polyA hexanucleotide signal was not found!!
...WARNING! in seq ENSMUST00000129190_66719248	polyA hexanucleotide signal was not found!!
......WARNING! in seq ENSMUST00000120415_66926066	polyA hexanucleotide signal was not found!!
...WARNING! in seq ENSMUST00000119559_67003375	polyA hexanucleotide signal was not found!!
........WARNING! in seq ENSMUST00000053922_70882216	polyA hexanucleotide signal was not found!!
.WARNING! in seq ENSMUST00000162182_70882216	polyA hexanucleotide signal was not found!!
.WARNING! in seq ENSMUST00000027393_71027498	polyA hexanucleotide signal was not found!!
.WARNING! in seq ENSMUST00000087268_71243090	polyA hexanucleotide signal was not found!!
...WARNING! in seq ENSMUST00000125934_71657050	polyA hexanucleotide signal was not found!!
.WARNING! in seq ENSMUST00000097699_71657195	polyA hexanucleotide signal was not found!!
.WARNING! in seq ENSMUST00000126516_71660771	polyA hexanucleotide signal was not found!!
.WARNING! in seq ENSMUST00000127218_71660809	polyA hexanucleotide signal was not found!!
.....WARNING! in seq ENSMUST00000097698_72266996	polyA hexanucleotide signal was not found!!
..WARNING! in seq ENSMUST00000027379_72394723	polyA hexanucleotide signal was not found!!
....WARNING! in seq ENSMUST00000053499_72642980	polyA hexanucleotide signal was not found!!
......WARNING! in seq ENSMUST00000169786_73910231	polyA hexanucleotide signal was not found!!
..WARNING! in seq ENSMUST00000127134_74147747	polyA hexanucleotide signal was not found!!
.WARNING! in seq ENSMUST00000027372_74159429	polyA hexanucleotide signal was not found!!
..WARNING! in seq ENSMUST00000053389_74191785	polyA hexanucleotide signal was not found!!
..WARNING! in seq ENSMUST00000006467_74267796	polyA hexanucleotide signal was not found!!
.WARNING! in seq ENSMUST00000113819_74267796	polyA hexanucleotide signal was not found!!
.WARNING! in seq ENSMUST00000077985_74279590	polyA hexanucleotide signal was not found!!
......WARNING! in seq ENSMUST00000128505_74289300	polyA hexanucleotide signal was not found!!
..........WARNING! in seq ENSMUST00000113745_74560509	polyA hexanucleotide signal was not found!!
.WARNING! in seq ENSMUST00000141412_74562174	polyA hexanucleotide signal was not found!!
.WARNING! in seq ENSMUST00000152707_74562174	polyA hexanucleotide signal was not found!!
..WARNING! in seq ENSMUST00000113747_74565367	polyA hexanucleotide signal was not found!!
.WARNING! in seq ENSMUST00000027362_74565367	polyA hexanucleotide signal was not found!!
.WARNING! in seq ENSMUST00000113749_74565367	polyA hexanucleotide signal was not found!!
.WARNING! in seq ENSMUST00000067916_74565367	polyA hexanucleotide signal was not found!!
.WARNING! in seq ENSMUST00000113750_74565843	polyA hexanucleotide signal was not found!!
.WARNING! in seq ENSMUST00000027315_74566426	polyA hexanucleotide signal was not found!!
.WARNING! in seq ENSMUST00000066986_74566502	polyA hexanucleotide signal was not found!!
.WARNING! in seq ENSMUST00000156613_74566683	polyA hexanucleotide signal was not found!!
.WARNING! in seq ENSMUST00000127921_74566869	polyA hexanucleotide signal was not found!!
.WARNING! in seq ENSMUST00000113733_74592072	polyA hexanucleotide signal was not found!!
.WARNING! in seq ENSMUST00000027358_74592072	polyA hexanucleotide signal was not found!!
.....WARNING! in seq ENSMUST00000113694_74605524	polyA hexanucleotide signal was not found!!
....WARNING! in seq ENSMUST00000113678_74697700	polyA hexanucleotide signal was not found!!
..WARNING! in seq ENSMUST00000160732_74739499	polyA hexanucleotide signal was not found!!
.WARNING! in seq ENSMUST00000113672_74740205	polyA hexanucleotide signal was not found!!
.WARNING! in seq ENSMUST00000081636_74740205	polyA hexanucleotide signal was not found!!
.WARNING! in seq ENSMUST00000162093_74741467	polyA hexanucleotide signal was not found!!
.WARNING! in seq ENSMUST00000159728_74747518	polyA hexanucleotide signal was not found!!
...WARNING! in seq ENSMUST00000160379_74856208	polyA hexanucleotide signal was not found!!
..WARNING! in seq ENSMUST00000159232_74882006	polyA hexanucleotide signal was not found!!
..WARNING! in seq ENSMUST00000094844_74902071	polyA hexanucleotide signal was not found!!
..WARNING! in seq ENSMUST00000152855_74967139	polyA hexanucleotide signal was not found!!
...WARNING! in seq ENSMUST00000041213_75135215	polyA hexanucleotide signal was not found!!
..WARNING! in seq ENSMUST00000160439_75171281	polyA hexanucleotide signal was not found!!
.WARNING! in seq ENSMUST00000027394_75171281	polyA hexanucleotide signal was not found!!
..WARNING! in seq ENSMUST00000161215_75171758	polyA hexanucleotide signal was not found!!
...WARNING! in seq ENSMUST00000145459_75195891	polyA hexanucleotide signal was not found!!
.WARNING! in seq ENSMUST00000155716_75198243	polyA hexanucleotide signal was not found!!
.........WARNING! in seq ENSMUST00000066668_75307896	polyA hexanucleotide signal was not found!!
...WARNING! in seq ENSMUST00000125306_75384882	polyA hexanucleotide signal was not found!!
.WARNING! in seq ENSMUST00000132228_75391040	polyA hexanucleotide signal was not found!!
..WARNING! in seq ENSMUST00000113589_75403785	polyA hexanucleotide signal was not found!!
.WARNING! in seq ENSMUST00000113588_75403785	polyA hexanucleotide signal was not found!!
..WARNING! in seq ENSMUST00000122266_75403785	polyA hexanucleotide signal was not found!!
.WARNING! in seq ENSMUST00000087122_75431452	polyA hexanucleotide signal was not found!!
.........WARNING! in seq ENSMUST00000124042_75477510	polyA hexanucleotide signal was not found!!
.WARNING! in seq ENSMUST00000113575_75484985	polyA hexanucleotide signal was not found!!
.WARNING! in seq ENSMUST00000050899_75484985	polyA hexanucleotide signal was not found!!
..WARNING! in seq ENSMUST00000155084_75490534	polyA hexanucleotide signal was not found!!
.....WARNING! in seq ENSMUST00000145258_75552202	polyA hexanucleotide signal was not found!!
.WARNING! in seq ENSMUST00000027415_75552762	polyA hexanucleotide signal was not found!!
.WARNING! in seq ENSMUST00000132110_75553288	polyA hexanucleotide signal was not found!!
.WARNING! in seq ENSMUST00000124341_75558891	polyA hexanucleotide signal was not found!!
.....WARNING! in seq ENSMUST00000170217_78417958	polyA hexanucleotide signal was not found!!
......WARNING! in seq ENSMUST00000035779_78706416	polyA hexanucleotide signal was not found!!
.WARNING! in seq ENSMUST00000134566_78706416	polyA hexanucleotide signal was not found!!
.....WARNING! in seq ENSMUST00000159312_79608845	polyA hexanucleotide signal was not found!!
.WARNING! in seq ENSMUST00000160706_79609186	polyA hexanucleotide signal was not found!!
.....WARNING! in seq ENSMUST00000113510_79718974	polyA hexanucleotide signal was not found!!
.WARNING! in seq ENSMUST00000113511_79718974	polyA hexanucleotide signal was not found!!
.WARNING! in seq ENSMUST00000048820_79726403	polyA hexanucleotide signal was not found!!
..WARNING! in seq ENSMUST00000027467_79794197	polyA hexanucleotide signal was not found!!
....WARNING! in seq ENSMUST00000168372_80266947	polyA hexanucleotide signal was not found!!
.WARNING! in seq ENSMUST00000170897_80287050	polyA hexanucleotide signal was not found!!
.WARNING! in seq ENSMUST00000167293_80288831	polyA hexanucleotide signal was not found!!
..WARNING! in seq ENSMUST00000068275_81269553	polyA hexanucleotide signal was not found!!
.WARNING! in seq ENSMUST00000137862_81298096	polyA hexanucleotide signal was not found!!
.....WARNING! in seq ENSMUST00000023262_82234397	polyA hexanucleotide signal was not found!!
...WARNING! in seq ENSMUST00000087050_82452558	polyA hexanucleotide signal was not found!!
.WARNING! in seq ENSMUST00000125563_82716333	polyA hexanucleotide signal was not found!!
..WARNING! in seq ENSMUST00000152664_82718950	polyA hexanucleotide signal was not found!!
....WARNING! in seq ENSMUST00000160786_82751717	polyA hexanucleotide signal was not found!!
...WARNING! in seq ENSMUST00000160744_82751717	polyA hexanucleotide signal was not found!!
.WARNING! in seq ENSMUST00000027331_82756649	polyA hexanucleotide signal was not found!!
.WARNING! in seq ENSMUST00000113444_82895059	polyA hexanucleotide signal was not found!!
.WARNING! in seq ENSMUST00000063380_82895059	polyA hexanucleotide signal was not found!!
..WARNING! in seq ENSMUST00000164473_83013800	polyA hexanucleotide signal was not found!!
...WARNING! in seq ENSMUST00000149342_83180465	polyA hexanucleotide signal was not found!!
....WARNING! in seq ENSMUST00000160953_83254139	polyA hexanucleotide signal was not found!!
...WARNING! in seq ENSMUST00000176559_84037231	polyA hexanucleotide signal was not found!!
....WARNING! in seq ENSMUST00000177458_84157129	polyA hexanucleotide signal was not found!!
....WARNING! in seq ENSMUST00000027422_84905898	polyA hexanucleotide signal was not found!!
.WARNING! in seq ENSMUST00000161724_85083069	polyA hexanucleotide signal was not found!!
..WARNING! in seq ENSMUST00000161267_85112267	polyA hexanucleotide signal was not found!!
.WARNING! in seq ENSMUST00000162421_85112418	polyA hexanucleotide signal was not found!!
.....WARNING! in seq ENSMUST00000113385_85601157	polyA hexanucleotide signal was not found!!
.WARNING! in seq ENSMUST00000162925_85628222	polyA hexanucleotide signal was not found!!
..WARNING! in seq ENSMUST00000161497_85644683	polyA hexanucleotide signal was not found!!
.WARNING! in seq ENSMUST00000145440_85674759	polyA hexanucleotide signal was not found!!
..WARNING! in seq ENSMUST00000155094_85701459	polyA hexanucleotide signal was not found!!
.WARNING! in seq ENSMUST00000147552_85701459	polyA hexanucleotide signal was not found!!
.WARNING! in seq ENSMUST00000153574_85709119	polyA hexanucleotide signal was not found!!
..WARNING! in seq ENSMUST00000132641_85709119	polyA hexanucleotide signal was not found!!
.....WARNING! in seq ENSMUST00000097666_85849222	polyA hexanucleotide signal was not found!!
..WARNING! in seq ENSMUST00000027426_85931526	polyA hexanucleotide signal was not found!!
.WARNING! in seq ENSMUST00000086975_85939537	polyA hexanucleotide signal was not found!!
.WARNING! in seq ENSMUST00000129392_85940588	polyA hexanucleotide signal was not found!!
.WARNING! in seq ENSMUST00000125083_86024339	polyA hexanucleotide signal was not found!!
.WARNING! in seq ENSMUST00000152501_86024542	polyA hexanucleotide signal was not found!!
.WARNING! in seq ENSMUST00000135440_86024542	polyA hexanucleotide signal was not found!!
.WARNING! in seq ENSMUST00000052854_86026520	polyA hexanucleotide signal was not found!!
.WARNING! in seq ENSMUST00000113344_86026520	polyA hexanucleotide signal was not found!!
.WARNING! in seq ENSMUST00000130504_86026520	polyA hexanucleotide signal was not found!!
.WARNING! in seq ENSMUST00000159876_86026520	polyA hexanucleotide signal was not found!!
.WARNING! in seq ENSMUST00000131151_86026520	polyA hexanucleotide signal was not found!!
.WARNING! in seq ENSMUST00000153247_86026530	polyA hexanucleotide signal was not found!!
.WARNING! in seq ENSMUST00000027429_86053090	polyA hexanucleotide signal was not found!!
.WARNING! in seq ENSMUST00000165824_86053090	polyA hexanucleotide signal was not found!!
.WARNING! in seq ENSMUST00000139715_86075812	polyA hexanucleotide signal was not found!!
..WARNING! in seq ENSMUST00000027432_86137110	polyA hexanucleotide signal was not found!!
.WARNING! in seq ENSMUST00000135197_86137110	polyA hexanucleotide signal was not found!!
...WARNING! in seq ENSMUST00000126579_86257313	polyA hexanucleotide signal was not found!!
.WARNING! in seq ENSMUST00000113309_86275683	polyA hexanucleotide signal was not found!!
...WARNING! in seq ENSMUST00000027438_86344719	polyA hexanucleotide signal was not found!!
.WARNING! in seq ENSMUST00000027440_86386242	polyA hexanucleotide signal was not found!!
.WARNING! in seq ENSMUST00000046004_86427964	polyA hexanucleotide signal was not found!!
.WARNING! in seq ENSMUST00000045897_86530013	polyA hexanucleotide signal was not found!!
.WARNING! in seq ENSMUST00000027444_86542994	polyA hexanucleotide signal was not found!!
..WARNING! in seq ENSMUST00000146220_86545392	polyA hexanucleotide signal was not found!!
.WARNING! in seq ENSMUST00000138280_86596778	polyA hexanucleotide signal was not found!!
.WARNING! in seq ENSMUST00000122884_86599077	polyA hexanucleotide signal was not found!!
.WARNING! in seq ENSMUST00000121534_86605217	polyA hexanucleotide signal was not found!!
.WARNING! in seq ENSMUST00000027446_86605217	polyA hexanucleotide signal was not found!!
.WARNING! in seq ENSMUST00000027449_86666293	polyA hexanucleotide signal was not found!!
..........WARNING! in seq ENSMUST00000027470_87211489	polyA hexanucleotide signal was not found!!
.....WARNING! in seq ENSMUST00000113235_87232449	polyA hexanucleotide signal was not found!!
...WARNING! in seq ENSMUST00000118687_87309796	polyA hexanucleotide signal was not found!!
...WARNING! in seq ENSMUST00000173148_87407319	polyA hexanucleotide signal was not found!!
.WARNING! in seq ENSMUST00000173235_87440366	polyA hexanucleotide signal was not found!!
.WARNING! in seq ENSMUST00000172964_87443691	polyA hexanucleotide signal was not found!!
.....WARNING! in seq ENSMUST00000168235_87478685	polyA hexanucleotide signal was not found!!
..WARNING! in seq ENSMUST00000164128_87597477	polyA hexanucleotide signal was not found!!
....WARNING! in seq ENSMUST00000072999_87717762	polyA hexanucleotide signal was not found!!
...WARNING! in seq ENSMUST00000168783_87719324	polyA hexanucleotide signal was not found!!
...WARNING! in seq ENSMUST00000027512_87791310	polyA hexanucleotide signal was not found!!
.......WARNING! in seq ENSMUST00000126203_88216222	polyA hexanucleotide signal was not found!!
....WARNING! in seq ENSMUST00000058237_88218425	polyA hexanucleotide signal was not found!!
...WARNING! in seq ENSMUST00000113135_88218425	polyA hexanucleotide signal was not found!!
.......WARNING! in seq ENSMUST00000135948_88260027	polyA hexanucleotide signal was not found!!
...WARNING! in seq ENSMUST00000065420_88264828	polyA hexanucleotide signal was not found!!
.WARNING! in seq ENSMUST00000147393_88264978	polyA hexanucleotide signal was not found!!
.WARNING! in seq ENSMUST00000127446_88266349	polyA hexanucleotide signal was not found!!
.WARNING! in seq ENSMUST00000113114_88384714	polyA hexanucleotide signal was not found!!
.WARNING! in seq ENSMUST00000040210_88384714	polyA hexanucleotide signal was not found!!
.WARNING! in seq ENSMUST00000171176_88384714	polyA hexanucleotide signal was not found!!
.WARNING! in seq ENSMUST00000027518_88420669	polyA hexanucleotide signal was not found!!
.WARNING! in seq ENSMUST00000176708_88420669	polyA hexanucleotide signal was not found!!
.WARNING! in seq ENSMUST00000051236_88673125	polyA hexanucleotide signal was not found!!
......WARNING! in seq ENSMUST00000173856_89931026	polyA hexanucleotide signal was not found!!
.WARNING! in seq ENSMUST00000097656_89952591	polyA hexanucleotide signal was not found!!
.WARNING! in seq ENSMUST00000154228_89952678	polyA hexanucleotide signal was not found!!
.WARNING! in seq ENSMUST00000151330_89952679	polyA hexanucleotide signal was not found!!
..WARNING! in seq ENSMUST00000065587_90214910	polyA hexanucleotide signal was not found!!
........WARNING! in seq ENSMUST00000068116_91128197	polyA hexanucleotide signal was not found!!
.WARNING! in seq ENSMUST00000097650_91128197	polyA hexanucleotide signal was not found!!
.WARNING! in seq ENSMUST00000068167_91128197	polyA hexanucleotide signal was not found!!
.WARNING! in seq ENSMUST00000094698_91169081	polyA hexanucleotide signal was not found!!
.WARNING! in seq ENSMUST00000165855_91206445	polyA hexanucleotide signal was not found!!
.WARNING! in seq ENSMUST00000097648_91223362	polyA hexanucleotide signal was not found!!
.WARNING! in seq ENSMUST00000059743_91285356	polyA hexanucleotide signal was not found!!
.WARNING! in seq ENSMUST00000178627_91285356	polyA hexanucleotide signal was not found!!
.WARNING! in seq ENSMUST00000171165_91285356	polyA hexanucleotide signal was not found!!
.WARNING! in seq ENSMUST00000171112_91285356	polyA hexanucleotide signal was not found!!
.WARNING! in seq ENSMUST00000154045_91302793	polyA hexanucleotide signal was not found!!
......WARNING! in seq ENSMUST00000086851_91411483	polyA hexanucleotide signal was not found!!
.....WARNING! in seq ENSMUST00000007949_91802110	polyA hexanucleotide signal was not found!!
..WARNING! in seq ENSMUST00000008995_91932757	polyA hexanucleotide signal was not found!!
..WARNING! in seq ENSMUST00000062353_92511048	polyA hexanucleotide signal was not found!!
.WARNING! in seq ENSMUST00000074859_92574145	polyA hexanucleotide signal was not found!!
.WARNING! in seq ENSMUST00000081274_92620910	polyA hexanucleotide signal was not found!!
........WARNING! in seq ENSMUST00000060913_92907688	polyA hexanucleotide signal was not found!!
.WARNING! in seq ENSMUST00000178116_92915839	polyA hexanucleotide signal was not found!!
.WARNING! in seq ENSMUST00000027487_92919856	polyA hexanucleotide signal was not found!!
..WARNING! in seq ENSMUST00000179531_92919856	polyA hexanucleotide signal was not found!!
..WARNING! in seq ENSMUST00000117814_92940608	polyA hexanucleotide signal was not found!!
.WARNING! in seq ENSMUST00000152983_92946835	polyA hexanucleotide signal was not found!!
..WARNING! in seq ENSMUST00000027489_92983492	polyA hexanucleotide signal was not found!!
.WARNING! in seq ENSMUST00000064480_92983492	polyA hexanucleotide signal was not found!!
.WARNING! in seq ENSMUST00000169198_92983492	polyA hexanucleotide signal was not found!!
.......WARNING! in seq ENSMUST00000143419_93151583	polyA hexanucleotide signal was not found!!
.WARNING! in seq ENSMUST00000138595_93228858	polyA hexanucleotide signal was not found!!
..WARNING! in seq ENSMUST00000112944_93299211	polyA hexanucleotide signal was not found!!
.WARNING! in seq ENSMUST00000027492_93301205	polyA hexanucleotide signal was not found!!
.WARNING! in seq ENSMUST00000112942_93301917	polyA hexanucleotide signal was not found!!
.WARNING! in seq ENSMUST00000027493_93308778	polyA hexanucleotide signal was not found!!
.WARNING! in seq ENSMUST00000127141_93351395	polyA hexanucleotide signal was not found!!
..WARNING! in seq ENSMUST00000058682_93403025	polyA hexanucleotide signal was not found!!
...WARNING! in seq ENSMUST00000027495_93507065	polyA hexanucleotide signal was not found!!
..WARNING! in seq ENSMUST00000179353_93507065	polyA hexanucleotide signal was not found!!
.WARNING! in seq ENSMUST00000168776_93507065	polyA hexanucleotide signal was not found!!
.WARNING! in seq ENSMUST00000172165_93507065	polyA hexanucleotide signal was not found!!
.WARNING! in seq ENSMUST00000122402_93580970	polyA hexanucleotide signal was not found!!
.....WARNING! in seq ENSMUST00000112905_93705391	polyA hexanucleotide signal was not found!!
.WARNING! in seq ENSMUST00000027502_93787760	polyA hexanucleotide signal was not found!!
..WARNING! in seq ENSMUST00000112893_93792724	polyA hexanucleotide signal was not found!!
...WARNING! in seq ENSMUST00000097633_93850827	polyA hexanucleotide signal was not found!!
.WARNING! in seq ENSMUST00000112881_93850827	polyA hexanucleotide signal was not found!!
.WARNING! in seq ENSMUST00000094663_93875090	polyA hexanucleotide signal was not found!!
.WARNING! in seq ENSMUST00000097632_94009526	polyA hexanucleotide signal was not found!!
.WARNING! in seq ENSMUST00000050890_94025417	polyA hexanucleotide signal was not found!!
....WARNING! in seq ENSMUST00000071985_96818784	polyA hexanucleotide signal was not found!!
.......WARNING! in seq ENSMUST00000171129_97707665	polyA hexanucleotide signal was not found!!
.WARNING! in seq ENSMUST00000112842_97777544	polyA hexanucleotide signal was not found!!
.WARNING! in seq ENSMUST00000138142_97783031	polyA hexanucleotide signal was not found!!
.......WARNING! in seq ENSMUST00000162681_97821721	polyA hexanucleotide signal was not found!!
..WARNING! in seq ENSMUST00000162468_98463866	polyA hexanucleotide signal was not found!!
.WARNING! in seq ENSMUST00000027575_98507614	polyA hexanucleotide signal was not found!!
.WARNING! in seq ENSMUST00000160796_98509221	polyA hexanucleotide signal was not found!!
.WARNING! in seq ENSMUST00000086738_100484702	polyA hexanucleotide signal was not found!!
............WARNING! in seq ENSMUST00000010049_106720410	polyA hexanucleotide signal was not found!!
......WARNING! in seq ENSMUST00000081277_106956798	polyA hexanucleotide signal was not found!!
.WARNING! in seq ENSMUST00000112724_106956798	polyA hexanucleotide signal was not found!!
.WARNING! in seq ENSMUST00000136766_106995835	polyA hexanucleotide signal was not found!!
....WARNING! in seq ENSMUST00000086694_107153940	polyA hexanucleotide signal was not found!!
.WARNING! in seq ENSMUST00000166100_107153961	polyA hexanucleotide signal was not found!!
.......WARNING! in seq ENSMUST00000146597_107529026	polyA hexanucleotide signal was not found!!
.WARNING! in seq ENSMUST00000143832_107532384	polyA hexanucleotide signal was not found!!
..WARNING! in seq ENSMUST00000123086_107607079	polyA hexanucleotide signal was not found!!
...WARNING! in seq ENSMUST00000131464_109997708	polyA hexanucleotide signal was not found!!
.WARNING! in seq ENSMUST00000134301_110137920	polyA hexanucleotide signal was not found!!
...WARNING! in seq ENSMUST00000027542_110138356	polyA hexanucleotide signal was not found!!
.WARNING! in seq ENSMUST00000094626_110889195	polyA hexanucleotide signal was not found!!
..WARNING! in seq ENSMUST00000043725_116580675	polyA hexanucleotide signal was not found!!
...WARNING! in seq ENSMUST00000049404_118606995	polyA hexanucleotide signal was not found!!
.WARNING! in seq ENSMUST00000070989_118606995	polyA hexanucleotide signal was not found!!
.WARNING! in seq ENSMUST00000165223_118606995	polyA hexanucleotide signal was not found!!
.WARNING! in seq ENSMUST00000178710_118606995	polyA hexanucleotide signal was not found!!
...WARNING! in seq ENSMUST00000162552_118848460	polyA hexanucleotide signal was not found!!
.WARNING! in seq ENSMUST00000161056_118848460	polyA hexanucleotide signal was not found!!
.WARNING! in seq ENSMUST00000160991_118848460	polyA hexanucleotide signal was not found!!
.WARNING! in seq ENSMUST00000159839_118848460	polyA hexanucleotide signal was not found!!
...WARNING! in seq ENSMUST00000183952_119527564	polyA hexanucleotide signal was not found!!
.....WARNING! in seq ENSMUST00000064091_119659745	polyA hexanucleotide signal was not found!!
..WARNING! in seq ENSMUST00000164269_119692824	polyA hexanucleotide signal was not found!!
.WARNING! in seq ENSMUST00000163179_119726055	polyA hexanucleotide signal was not found!!
.WARNING! in seq ENSMUST00000166422_119765129	polyA hexanucleotide signal was not found!!
.WARNING! in seq ENSMUST00000163621_119773058	polyA hexanucleotide signal was not found!!
....WARNING! in seq ENSMUST00000056089_120067377	polyA hexanucleotide signal was not found!!
...WARNING! in seq ENSMUST00000112648_120113337	polyA hexanucleotide signal was not found!!
.WARNING! in seq ENSMUST00000128408_120113369	polyA hexanucleotide signal was not found!!
.WARNING! in seq ENSMUST00000151708_120113400	polyA hexanucleotide signal was not found!!
.WARNING! in seq ENSMUST00000153037_120169290	polyA hexanucleotide signal was not found!!
..WARNING! in seq ENSMUST00000027637_120188185	polyA hexanucleotide signal was not found!!
.WARNING! in seq ENSMUST00000056038_120188185	polyA hexanucleotide signal was not found!!
.WARNING! in seq ENSMUST00000112641_120224386	polyA hexanucleotide signal was not found!!
.WARNING! in seq ENSMUST00000112640_120226423	polyA hexanucleotide signal was not found!!
.WARNING! in seq ENSMUST00000112639_120226632	polyA hexanucleotide signal was not found!!
....WARNING! in seq ENSMUST00000079721_120607190	polyA hexanucleotide signal was not found!!
..WARNING! in seq ENSMUST00000071064_121305522	polyA hexanucleotide signal was not found!!
.WARNING! in seq ENSMUST00000160968_121305538	polyA hexanucleotide signal was not found!!
.WARNING! in seq ENSMUST00000159085_121305555	polyA hexanucleotide signal was not found!!
...WARNING! in seq ENSMUST00000055884_121509842	polyA hexanucleotide signal was not found!!
.WARNING! in seq ENSMUST00000001724_121553835	polyA hexanucleotide signal was not found!!
.WARNING! in seq ENSMUST00000112603_123332142	polyA hexanucleotide signal was not found!!
.WARNING! in seq ENSMUST00000112606_123332142	polyA hexanucleotide signal was not found!!
...WARNING! in seq ENSMUST00000027580_125591109	polyA hexanucleotide signal was not found!!
...WARNING! in seq ENSMUST00000027582_125872318	polyA hexanucleotide signal was not found!!
..WARNING! in seq ENSMUST00000159529_125873101	polyA hexanucleotide signal was not found!!
.WARNING! in seq ENSMUST00000161954_125913620	polyA hexanucleotide signal was not found!!
....WARNING! in seq ENSMUST00000094610_125914960	polyA hexanucleotide signal was not found!!
.WARNING! in seq ENSMUST00000038361_127482726	polyA hexanucleotide signal was not found!!
.WARNING! in seq ENSMUST00000171405_127482726	polyA hexanucleotide signal was not found!!
...WARNING! in seq ENSMUST00000038006_127766346	polyA hexanucleotide signal was not found!!
...................WARNING! in seq ENSMUST00000039862_130576713	polyA hexanucleotide signal was not found!!
.WARNING! in seq ENSMUST00000128128_130576713	polyA hexanucleotide signal was not found!!
.WARNING! in seq ENSMUST00000142416_130576716	polyA hexanucleotide signal was not found!!
.....WARNING! in seq ENSMUST00000169659_130697017	polyA hexanucleotide signal was not found!!
.WARNING! in seq ENSMUST00000049813_130719420	polyA hexanucleotide signal was not found!!
..WARNING! in seq ENSMUST00000112477_130814654	polyA hexanucleotide signal was not found!!
.WARNING! in seq ENSMUST00000027670_130814654	polyA hexanucleotide signal was not found!!
..WARNING! in seq ENSMUST00000038829_130880652	polyA hexanucleotide signal was not found!!
.WARNING! in seq ENSMUST00000121040_130882074	polyA hexanucleotide signal was not found!!
.WARNING! in seq ENSMUST00000027673_130907192	polyA hexanucleotide signal was not found!!
..WARNING! in seq ENSMUST00000112465_130932858	polyA hexanucleotide signal was not found!!
..WARNING! in seq ENSMUST00000016672_131053704	polyA hexanucleotide signal was not found!!
..WARNING! in seq ENSMUST00000149119_131160464	polyA hexanucleotide signal was not found!!
.WARNING! in seq ENSMUST00000112446_131171935	polyA hexanucleotide signal was not found!!
..WARNING! in seq ENSMUST00000151874_131173372	polyA hexanucleotide signal was not found!!
....WARNING! in seq ENSMUST00000068791_131178642	polyA hexanucleotide signal was not found!!
.WARNING! in seq ENSMUST00000131855_131182887	polyA hexanucleotide signal was not found!!
...WARNING! in seq ENSMUST00000097588_131285251	polyA hexanucleotide signal was not found!!
.WARNING! in seq ENSMUST00000068613_131538930	polyA hexanucleotide signal was not found!!
..WARNING! in seq ENSMUST00000073350_131674946	polyA hexanucleotide signal was not found!!
.WARNING! in seq ENSMUST00000112411_131674946	polyA hexanucleotide signal was not found!!
.WARNING! in seq ENSMUST00000136247_131710693	polyA hexanucleotide signal was not found!!
.WARNING! in seq ENSMUST00000064679_131711698	polyA hexanucleotide signal was not found!!
.WARNING! in seq ENSMUST00000064664_131711698	polyA hexanucleotide signal was not found!!
.WARNING! in seq ENSMUST00000129905_131711698	polyA hexanucleotide signal was not found!!
...WARNING! in seq ENSMUST00000048660_131816111	polyA hexanucleotide signal was not found!!
.WARNING! in seq ENSMUST00000152989_131816111	polyA hexanucleotide signal was not found!!
..WARNING! in seq ENSMUST00000125925_131869967	polyA hexanucleotide signal was not found!!
.WARNING! in seq ENSMUST00000112386_131872581	polyA hexanucleotide signal was not found!!
..WARNING! in seq ENSMUST00000062264_131931207	polyA hexanucleotide signal was not found!!
.WARNING! in seq ENSMUST00000177943_131981729	polyA hexanucleotide signal was not found!!
...WARNING! in seq ENSMUST00000086556_132023652	polyA hexanucleotide signal was not found!!
.WARNING! in seq ENSMUST00000027696_132023652	polyA hexanucleotide signal was not found!!
.WARNING! in seq ENSMUST00000147218_132023652	polyA hexanucleotide signal was not found!!
.WARNING! in seq ENSMUST00000112370_132026621	polyA hexanucleotide signal was not found!!
.WARNING! in seq ENSMUST00000160656_132026808	polyA hexanucleotide signal was not found!!
.WARNING! in seq ENSMUST00000144548_132026808	polyA hexanucleotide signal was not found!!
.WARNING! in seq ENSMUST00000146267_132026835	polyA hexanucleotide signal was not found!!
..WARNING! in seq ENSMUST00000159038_132038513	polyA hexanucleotide signal was not found!!
.WARNING! in seq ENSMUST00000112365_132038917	polyA hexanucleotide signal was not found!!
.WARNING! in seq ENSMUST00000162628_132046437	polyA hexanucleotide signal was not found!!
..WARNING! in seq ENSMUST00000112362_132114764	polyA hexanucleotide signal was not found!!
...WARNING! in seq ENSMUST00000046071_132304793	polyA hexanucleotide signal was not found!!
..............WARNING! in seq ENSMUST00000067429_132989845	polyA hexanucleotide signal was not found!!
.WARNING! in seq ENSMUST00000067398_132991355	polyA hexanucleotide signal was not found!!
...WARNING! in seq ENSMUST00000038295_133299036	polyA hexanucleotide signal was not found!!
.WARNING! in seq ENSMUST00000105082_133299036	polyA hexanucleotide signal was not found!!
.WARNING! in seq ENSMUST00000094557_133321651	polyA hexanucleotide signal was not found!!
.WARNING! in seq ENSMUST00000183489_133321651	polyA hexanucleotide signal was not found!!
.WARNING! in seq ENSMUST00000184603_133329387	polyA hexanucleotide signal was not found!!
.WARNING! in seq ENSMUST00000183738_133329646	polyA hexanucleotide signal was not found!!
..WARNING! in seq ENSMUST00000007433_133329646	polyA hexanucleotide signal was not found!!
...WARNING! in seq ENSMUST00000135222_133379390	polyA hexanucleotide signal was not found!!
.......WARNING! in seq ENSMUST00000164096_133606087	polyA hexanucleotide signal was not found!!
.WARNING! in seq ENSMUST00000164574_133608861	polyA hexanucleotide signal was not found!!
..WARNING! in seq ENSMUST00000179598_133619940	polyA hexanucleotide signal was not found!!
.....WARNING! in seq ENSMUST00000125659_133706311	polyA hexanucleotide signal was not found!!
...WARNING! in seq ENSMUST00000149380_133897699	polyA hexanucleotide signal was not found!!
...WARNING! in seq ENSMUST00000048183_134046626	polyA hexanucleotide signal was not found!!
.WARNING! in seq ENSMUST00000020692_134075170	polyA hexanucleotide signal was not found!!
.....WARNING! in seq ENSMUST00000153856_134189613	polyA hexanucleotide signal was not found!!
.....WARNING! in seq ENSMUST00000038445_134200412	polyA hexanucleotide signal was not found!!
.....WARNING! in seq ENSMUST00000127412_134406941	polyA hexanucleotide signal was not found!!
.WARNING! in seq ENSMUST00000172795_134407139	polyA hexanucleotide signal was not found!!
.WARNING! in seq ENSMUST00000154237_134408029	polyA hexanucleotide signal was not found!!
..WARNING! in seq ENSMUST00000027727_134431659	polyA hexanucleotide signal was not found!!
.WARNING! in seq ENSMUST00000112237_134431659	polyA hexanucleotide signal was not found!!
..WARNING! in seq ENSMUST00000027725_134489459	polyA hexanucleotide signal was not found!!
......WARNING! in seq ENSMUST00000112198_134630811	polyA hexanucleotide signal was not found!!
....WARNING! in seq ENSMUST00000156348_134759067	polyA hexanucleotide signal was not found!!
.WARNING! in seq ENSMUST00000168381_134759969	polyA hexanucleotide signal was not found!!
......WARNING! in seq ENSMUST00000167080_135143255	polyA hexanucleotide signal was not found!!
........WARNING! in seq ENSMUST00000081104_135301532	polyA hexanucleotide signal was not found!!
.WARNING! in seq ENSMUST00000059352_135366109	polyA hexanucleotide signal was not found!!
.WARNING! in seq ENSMUST00000041240_135371057	polyA hexanucleotide signal was not found!!
..WARNING! in seq ENSMUST00000161189_135384473	polyA hexanucleotide signal was not found!!
.WARNING! in seq ENSMUST00000161032_135384473	polyA hexanucleotide signal was not found!!
.WARNING! in seq ENSMUST00000161934_135385121	polyA hexanucleotide signal was not found!!
.WARNING! in seq ENSMUST00000161838_135402348	polyA hexanucleotide signal was not found!!
.WARNING! in seq ENSMUST00000159173_135408064	polyA hexanucleotide signal was not found!!
...WARNING! in seq ENSMUST00000067468_135595235	polyA hexanucleotide signal was not found!!
.WARNING! in seq ENSMUST00000112103_135606447	polyA hexanucleotide signal was not found!!
...WARNING! in seq ENSMUST00000038945_135766827	polyA hexanucleotide signal was not found!!
.WARNING! in seq ENSMUST00000152208_135809734	polyA hexanucleotide signal was not found!!
.WARNING! in seq ENSMUST00000152075_135809734	polyA hexanucleotide signal was not found!!
.WARNING! in seq ENSMUST00000154463_135809734	polyA hexanucleotide signal was not found!!
.WARNING! in seq ENSMUST00000139986_135809734	polyA hexanucleotide signal was not found!!
.WARNING! in seq ENSMUST00000148201_135809734	polyA hexanucleotide signal was not found!!
.WARNING! in seq ENSMUST00000129217_135809734	polyA hexanucleotide signal was not found!!
..........WARNING! in seq ENSMUST00000163260_135872950	polyA hexanucleotide signal was not found!!
...WARNING! in seq ENSMUST00000129302_135953926	polyA hexanucleotide signal was not found!!
..WARNING! in seq ENSMUST00000118832_136034221	polyA hexanucleotide signal was not found!!
.WARNING! in seq ENSMUST00000117950_136034221	polyA hexanucleotide signal was not found!!
.....WARNING! in seq ENSMUST00000112064_136119131	polyA hexanucleotide signal was not found!!
.WARNING! in seq ENSMUST00000171381_136161987	polyA hexanucleotide signal was not found!!
.WARNING! in seq ENSMUST00000130864_136173572	polyA hexanucleotide signal was not found!!
..WARNING! in seq ENSMUST00000168561_136181474	polyA hexanucleotide signal was not found!!
....WARNING! in seq ENSMUST00000153910_136226193	polyA hexanucleotide signal was not found!!
.......WARNING! in seq ENSMUST00000027649_136843584	polyA hexanucleotide signal was not found!!
.WARNING! in seq ENSMUST00000168126_136843584	polyA hexanucleotide signal was not found!!
.WARNING! in seq ENSMUST00000054333_137928922	polyA hexanucleotide signal was not found!!
......WARNING! in seq ENSMUST00000182536_138064221	polyA hexanucleotide signal was not found!!
.WARNING! in seq ENSMUST00000183262_138119473	polyA hexanucleotide signal was not found!!
.......WARNING! in seq ENSMUST00000112026_138831342	polyA hexanucleotide signal was not found!!
..WARNING! in seq ENSMUST00000133941_139053364	polyA hexanucleotide signal was not found!!
..WARNING! in seq ENSMUST00000094505_139170299	polyA hexanucleotide signal was not found!!
....WARNING! in seq ENSMUST00000145244_139231216	polyA hexanucleotide signal was not found!!
.WARNING! in seq ENSMUST00000132845_139248726	polyA hexanucleotide signal was not found!!
.WARNING! in seq ENSMUST00000137030_139248741	polyA hexanucleotide signal was not found!!
..WARNING! in seq ENSMUST00000053364_139493751	polyA hexanucleotide signal was not found!!
.WARNING! in seq ENSMUST00000097554_139493751	polyA hexanucleotide signal was not found!!
....WARNING! in seq ENSMUST00000111989_139697919	polyA hexanucleotide signal was not found!!
.WARNING! in seq ENSMUST00000111986_139697919	polyA hexanucleotide signal was not found!!
.....WARNING! in seq ENSMUST00000123238_140085879	polyA hexanucleotide signal was not found!!
.WARNING! in seq ENSMUST00000119786_140609713	polyA hexanucleotide signal was not found!!
......WARNING! in seq ENSMUST00000038252_143647397	polyA hexanucleotide signal was not found!!
.WARNING! in seq ENSMUST00000145571_143745398	polyA hexanucleotide signal was not found!!
..............WARNING! in seq ENSMUST00000128345_146564502	polyA hexanucleotide signal was not found!!
...WARNING! in seq ENSMUST00000066758_147280758	polyA hexanucleotide signal was not found!!
...WARNING! in seq ENSMUST00000035065_150105783	polyA hexanucleotide signal was not found!!
.....WARNING! in seq ENSMUST00000006167_150362521	polyA hexanucleotide signal was not found!!
.WARNING! in seq ENSMUST00000094477_150362534	polyA hexanucleotide signal was not found!!
......WARNING! in seq ENSMUST00000124973_150449788	polyA hexanucleotide signal was not found!!
....WARNING! in seq ENSMUST00000161611_150449869	polyA hexanucleotide signal was not found!!
.WARNING! in seq ENSMUST00000177036_150563684	polyA hexanucleotide signal was not found!!
..WARNING! in seq ENSMUST00000023918_151363366	polyA hexanucleotide signal was not found!!
.WARNING! in seq ENSMUST00000097543_151363366	polyA hexanucleotide signal was not found!!
..WARNING! in seq ENSMUST00000111883_151368364	polyA hexanucleotide signal was not found!!
.WARNING! in seq ENSMUST00000065625_151457935	polyA hexanucleotide signal was not found!!
.WARNING! in seq ENSMUST00000076110_151469406	polyA hexanucleotide signal was not found!!
..WARNING! in seq ENSMUST00000097541_151715709	polyA hexanucleotide signal was not found!!
....WARNING! in seq ENSMUST00000121533_151890848	polyA hexanucleotide signal was not found!!
..WARNING! in seq ENSMUST00000162371_152371205	polyA hexanucleotide signal was not found!!
.WARNING! in seq ENSMUST00000127586_152504334	polyA hexanucleotide signal was not found!!
..WARNING! in seq ENSMUST00000027760_152516759	polyA hexanucleotide signal was not found!!
.WARNING! in seq ENSMUST00000111859_152516760	polyA hexanucleotide signal was not found!!
.WARNING! in seq ENSMUST00000111857_152518480	polyA hexanucleotide signal was not found!!
..WARNING! in seq ENSMUST00000077755_152774323	polyA hexanucleotide signal was not found!!
.WARNING! in seq ENSMUST00000097536_152774323	polyA hexanucleotide signal was not found!!
.........WARNING! in seq ENSMUST00000163011_153228815	polyA hexanucleotide signal was not found!!
..WARNING! in seq ENSMUST00000136614_153438794	polyA hexanucleotide signal was not found!!
.....WARNING! in seq ENSMUST00000111815_153692908	polyA hexanucleotide signal was not found!!
..WARNING! in seq ENSMUST00000111814_153692908	polyA hexanucleotide signal was not found!!
....WARNING! in seq ENSMUST00000183138_153762291	polyA hexanucleotide signal was not found!!
....WARNING! in seq ENSMUST00000185164_153785143	polyA hexanucleotide signal was not found!!
.WARNING! in seq ENSMUST00000184095_153802304	polyA hexanucleotide signal was not found!!
.....WARNING! in seq ENSMUST00000086199_153908183	polyA hexanucleotide signal was not found!!
.WARNING! in seq ENSMUST00000004214_154392519	polyA hexanucleotide signal was not found!!
.....WARNING! in seq ENSMUST00000027741_155275701	polyA hexanucleotide signal was not found!!
..WARNING! in seq ENSMUST00000111774_155282668	polyA hexanucleotide signal was not found!!
.....WARNING! in seq ENSMUST00000184267_155704625	polyA hexanucleotide signal was not found!!
....WARNING! in seq ENSMUST00000097527_156004599	polyA hexanucleotide signal was not found!!
.WARNING! in seq ENSMUST00000169241_156004599	polyA hexanucleotide signal was not found!!
.WARNING! in seq ENSMUST00000136331_156006234	polyA hexanucleotide signal was not found!!
.WARNING! in seq ENSMUST00000126448_156006781	polyA hexanucleotide signal was not found!!
.WARNING! in seq ENSMUST00000027738_156006781	polyA hexanucleotide signal was not found!!
........WARNING! in seq ENSMUST00000121146_156255296	polyA hexanucleotide signal was not found!!
.WARNING! in seq ENSMUST00000167528_156255298	polyA hexanucleotide signal was not found!!
.WARNING! in seq ENSMUST00000177824_156323509	polyA hexanucleotide signal was not found!!
.WARNING! in seq ENSMUST00000178036_156323509	polyA hexanucleotide signal was not found!!
..WARNING! in seq ENSMUST00000180173_156365519	polyA hexanucleotide signal was not found!!
..WARNING! in seq ENSMUST00000051396_156428108	polyA hexanucleotide signal was not found!!
.WARNING! in seq ENSMUST00000166172_156642717	polyA hexanucleotide signal was not found!!
.....WARNING! in seq ENSMUST00000086153_156678571	polyA hexanucleotide signal was not found!!
.....WARNING! in seq ENSMUST00000111720_156845578	polyA hexanucleotide signal was not found!!
....WARNING! in seq ENSMUST00000027884_157099201	polyA hexanucleotide signal was not found!!
.WARNING! in seq ENSMUST00000119526_157099313	polyA hexanucleotide signal was not found!!
.WARNING! in seq ENSMUST00000148649_157099363	polyA hexanucleotide signal was not found!!
..WARNING! in seq ENSMUST00000132699_157140534	polyA hexanucleotide signal was not found!!
.WARNING! in seq ENSMUST00000139470_157140534	polyA hexanucleotide signal was not found!!
........WARNING! in seq ENSMUST00000004133_158245271	polyA hexanucleotide signal was not found!!
.WARNING! in seq ENSMUST00000170718_158610858	polyA hexanucleotide signal was not found!!
.....WARNING! in seq ENSMUST00000111669_159924214	polyA hexanucleotide signal was not found!!
..WARNING! in seq ENSMUST00000163892_160075462	polyA hexanucleotide signal was not found!!
..WARNING! in seq ENSMUST00000131919_160085968	polyA hexanucleotide signal was not found!!
.WARNING! in seq ENSMUST00000078878_160197011	polyA hexanucleotide signal was not found!!
...WARNING! in seq ENSMUST00000014370_160202367	polyA hexanucleotide signal was not found!!
....WARNING! in seq ENSMUST00000035911_160967798	polyA hexanucleotide signal was not found!!
..WARNING! in seq ENSMUST00000163079_161008794	polyA hexanucleotide signal was not found!!
.WARNING! in seq ENSMUST00000160056_161008800	polyA hexanucleotide signal was not found!!
.WARNING! in seq ENSMUST00000162226_161017756	polyA hexanucleotide signal was not found!!
.WARNING! in seq ENSMUST00000172044_161017756	polyA hexanucleotide signal was not found!!
.WARNING! in seq ENSMUST00000159250_161019259	polyA hexanucleotide signal was not found!!
.WARNING! in seq ENSMUST00000171748_161019423	polyA hexanucleotide signal was not found!!
.WARNING! in seq ENSMUST00000035430_161040601	polyA hexanucleotide signal was not found!!
.WARNING! in seq ENSMUST00000143486_161078347	polyA hexanucleotide signal was not found!!
....WARNING! in seq ENSMUST00000111611_161088375	polyA hexanucleotide signal was not found!!
.WARNING! in seq ENSMUST00000117467_161088380	polyA hexanucleotide signal was not found!!
.WARNING! in seq ENSMUST00000111608_161164192	polyA hexanucleotide signal was not found!!
.WARNING! in seq ENSMUST00000071718_161240112	polyA hexanucleotide signal was not found!!
.WARNING! in seq ENSMUST00000051925_161241598	polyA hexanucleotide signal was not found!!
...WARNING! in seq ENSMUST00000000834_161780691	polyA hexanucleotide signal was not found!!
...WARNING! in seq ENSMUST00000111594_161971345	polyA hexanucleotide signal was not found!!
.WARNING! in seq ENSMUST00000028021_161971345	polyA hexanucleotide signal was not found!!
...WARNING! in seq ENSMUST00000070330_161990212	polyA hexanucleotide signal was not found!!
.WARNING! in seq ENSMUST00000160665_162006122	polyA hexanucleotide signal was not found!!
.WARNING! in seq ENSMUST00000159707_162477979	polyA hexanucleotide signal was not found!!
...WARNING! in seq ENSMUST00000159316_162538920	polyA hexanucleotide signal was not found!!
..WARNING! in seq ENSMUST00000150040_162594575	polyA hexanucleotide signal was not found!!
...........WARNING! in seq ENSMUST00000111525_162793883	polyA hexanucleotide signal was not found!!
.WARNING! in seq ENSMUST00000028014_162793883	polyA hexanucleotide signal was not found!!
...........WARNING! in seq ENSMUST00000174397_163252866	polyA hexanucleotide signal was not found!!
..WARNING! in seq ENSMUST00000159679_163702257	polyA hexanucleotide signal was not found!!
.WARNING! in seq ENSMUST00000160495_163702999	polyA hexanucleotide signal was not found!!
.WARNING! in seq ENSMUST00000077642_163912118	polyA hexanucleotide signal was not found!!
..WARNING! in seq ENSMUST00000162234_163936428	polyA hexanucleotide signal was not found!!
.WARNING! in seq ENSMUST00000097493_163945993	polyA hexanucleotide signal was not found!!
.WARNING! in seq ENSMUST00000161908_163953439	polyA hexanucleotide signal was not found!!
...WARNING! in seq ENSMUST00000045876_163953746	polyA hexanucleotide signal was not found!!
.WARNING! in seq ENSMUST00000159617_163954275	polyA hexanucleotide signal was not found!!
.....WARNING! in seq ENSMUST00000027874_164055735	polyA hexanucleotide signal was not found!!
.WARNING! in seq ENSMUST00000097491_164079697	polyA hexanucleotide signal was not found!!
.WARNING! in seq ENSMUST00000027871_164079697	polyA hexanucleotide signal was not found!!
.WARNING! in seq ENSMUST00000161152_164142017	polyA hexanucleotide signal was not found!!
.WARNING! in seq ENSMUST00000162746_164148531	polyA hexanucleotide signal was not found!!
............WARNING! in seq ENSMUST00000161144_165138947	polyA hexanucleotide signal was not found!!
...WARNING! in seq ENSMUST00000178700_165321702	polyA hexanucleotide signal was not found!!
.WARNING! in seq ENSMUST00000111450_165321702	polyA hexanucleotide signal was not found!!
...WARNING! in seq ENSMUST00000155216_165506541	polyA hexanucleotide signal was not found!!
.WARNING! in seq ENSMUST00000148550_165538388	polyA hexanucleotide signal was not found!!
.WARNING! in seq ENSMUST00000111440_165575765	polyA hexanucleotide signal was not found!!
.WARNING! in seq ENSMUST00000111439_165575765	polyA hexanucleotide signal was not found!!
..WARNING! in seq ENSMUST00000111435_165592181	polyA hexanucleotide signal was not found!!
.WARNING! in seq ENSMUST00000068705_165592181	polyA hexanucleotide signal was not found!!
...WARNING! in seq ENSMUST00000140769_165764688	polyA hexanucleotide signal was not found!!
..WARNING! in seq ENSMUST00000040298_165773848	polyA hexanucleotide signal was not found!!
.WARNING! in seq ENSMUST00000005907_165861070	polyA hexanucleotide signal was not found!!
...WARNING! in seq ENSMUST00000086002_165866847	polyA hexanucleotide signal was not found!!
.WARNING! in seq ENSMUST00000161559_165869065	polyA hexanucleotide signal was not found!!
...WARNING! in seq ENSMUST00000159212_165875423	polyA hexanucleotide signal was not found!!
.WARNING! in seq ENSMUST00000111429_165875457	polyA hexanucleotide signal was not found!!
.WARNING! in seq ENSMUST00000160908_165875457	polyA hexanucleotide signal was not found!!
.WARNING! in seq ENSMUST00000160260_165875457	polyA hexanucleotide signal was not found!!
.WARNING! in seq ENSMUST00000111426_165875461	polyA hexanucleotide signal was not found!!
.WARNING! in seq ENSMUST00000184799_165875488	polyA hexanucleotide signal was not found!!
.WARNING! in seq ENSMUST00000027850_165875608	polyA hexanucleotide signal was not found!!
.WARNING! in seq ENSMUST00000069609_165875682	polyA hexanucleotide signal was not found!!
...WARNING! in seq ENSMUST00000166860_166165280	polyA hexanucleotide signal was not found!!
.....WARNING! in seq ENSMUST00000135673_166384622	polyA hexanucleotide signal was not found!!
.WARNING! in seq ENSMUST00000079972_166384625	polyA hexanucleotide signal was not found!!
......WARNING! in seq ENSMUST00000128861_166396169	polyA hexanucleotide signal was not found!!
.WARNING! in seq ENSMUST00000127596_166403282	polyA hexanucleotide signal was not found!!
.WARNING! in seq ENSMUST00000143922_166483613	polyA hexanucleotide signal was not found!!
...WARNING! in seq ENSMUST00000148677_166662387	polyA hexanucleotide signal was not found!!
.WARNING! in seq ENSMUST00000156025_167079060	polyA hexanucleotide signal was not found!!
..WARNING! in seq ENSMUST00000122929_167079060	polyA hexanucleotide signal was not found!!
.WARNING! in seq ENSMUST00000128373_167079060	polyA hexanucleotide signal was not found!!
.WARNING! in seq ENSMUST00000165874_167079060	polyA hexanucleotide signal was not found!!
.WARNING! in seq ENSMUST00000027839_167226090	polyA hexanucleotide signal was not found!!
...........WARNING! in seq ENSMUST00000176540_168153527	polyA hexanucleotide signal was not found!!
..WARNING! in seq ENSMUST00000097471_168158370	polyA hexanucleotide signal was not found!!
.WARNING! in seq ENSMUST00000072863_168183479	polyA hexanucleotide signal was not found!!
...WARNING! in seq ENSMUST00000027997_169692341	polyA hexanucleotide signal was not found!!
..WARNING! in seq ENSMUST00000111357_169741676	polyA hexanucleotide signal was not found!!
.WARNING! in seq ENSMUST00000094348_169934201	polyA hexanucleotide signal was not found!!
.WARNING! in seq ENSMUST00000175731_169934201	polyA hexanucleotide signal was not found!!
....WARNING! in seq ENSMUST00000027985_169977804	polyA hexanucleotide signal was not found!!
.WARNING! in seq ENSMUST00000111350_170141938	polyA hexanucleotide signal was not found!!
......WARNING! in seq ENSMUST00000159201_170215454	polyA hexanucleotide signal was not found!!
.WARNING! in seq ENSMUST00000055830_170215454	polyA hexanucleotide signal was not found!!
.WARNING! in seq ENSMUST00000097470_170250069	polyA hexanucleotide signal was not found!!
..WARNING! in seq ENSMUST00000179976_170284681	polyA hexanucleotide signal was not found!!
...WARNING! in seq ENSMUST00000160456_170317459	polyA hexanucleotide signal was not found!!
.WARNING! in seq ENSMUST00000160466_170327214	polyA hexanucleotide signal was not found!!
.WARNING! in seq ENSMUST00000161966_170327323	polyA hexanucleotide signal was not found!!
...WARNING! in seq ENSMUST00000170420_170873498	polyA hexanucleotide signal was not found!!
.....WARNING! in seq ENSMUST00000166393_170874520	polyA hexanucleotide signal was not found!!
..WARNING! in seq ENSMUST00000046322_170917576	polyA hexanucleotide signal was not found!!
...WARNING! in seq ENSMUST00000027966_170960558	polyA hexanucleotide signal was not found!!
.WARNING! in seq ENSMUST00000081103_170960558	polyA hexanucleotide signal was not found!!
.WARNING! in seq ENSMUST00000159969_170960769	polyA hexanucleotide signal was not found!!
.WARNING! in seq ENSMUST00000159688_170960993	polyA hexanucleotide signal was not found!!
....WARNING! in seq ENSMUST00000143623_171125938	polyA hexanucleotide signal was not found!!
.WARNING! in seq ENSMUST00000129651_171126786	polyA hexanucleotide signal was not found!!
.WARNING! in seq ENSMUST00000027959_171126786	polyA hexanucleotide signal was not found!!
.WARNING! in seq ENSMUST00000124157_171126786	polyA hexanucleotide signal was not found!!
..WARNING! in seq ENSMUST00000081560_171129407	polyA hexanucleotide signal was not found!!
..WARNING! in seq ENSMUST00000111334_171160044	polyA hexanucleotide signal was not found!!
.WARNING! in seq ENSMUST00000111332_171173262	polyA hexanucleotide signal was not found!!
.WARNING! in seq ENSMUST00000133075_171216530	polyA hexanucleotide signal was not found!!
.WARNING! in seq ENSMUST00000111327_171217802	polyA hexanucleotide signal was not found!!
.WARNING! in seq ENSMUST00000111326_171217802	polyA hexanucleotide signal was not found!!
.WARNING! in seq ENSMUST00000005817_171217802	polyA hexanucleotide signal was not found!!
.WARNING! in seq ENSMUST00000143405_171218363	polyA hexanucleotide signal was not found!!
.WARNING! in seq ENSMUST00000075469_171218609	polyA hexanucleotide signal was not found!!
.WARNING! in seq ENSMUST00000005820_171218719	polyA hexanucleotide signal was not found!!
..WARNING! in seq ENSMUST00000111328_171218719	polyA hexanucleotide signal was not found!!
....WARNING! in seq ENSMUST00000111319_171226267	polyA hexanucleotide signal was not found!!
....WARNING! in seq ENSMUST00000111315_171259179	polyA hexanucleotide signal was not found!!
.WARNING! in seq ENSMUST00000111314_171259179	polyA hexanucleotide signal was not found!!
.WARNING! in seq ENSMUST00000006570_171259179	polyA hexanucleotide signal was not found!!
...WARNING! in seq ENSMUST00000073120_171276992	polyA hexanucleotide signal was not found!!
......WARNING! in seq ENSMUST00000144576_171288694	polyA hexanucleotide signal was not found!!
.WARNING! in seq ENSMUST00000111302_171288712	polyA hexanucleotide signal was not found!!
.WARNING! in seq ENSMUST00000111296_171338008	polyA hexanucleotide signal was not found!!
....WARNING! in seq ENSMUST00000064950_171341205	polyA hexanucleotide signal was not found!!
.WARNING! in seq ENSMUST00000097467_171341205	polyA hexanucleotide signal was not found!!
.WARNING! in seq ENSMUST00000111295_171342244	polyA hexanucleotide signal was not found!!
.WARNING! in seq ENSMUST00000006579_171357908	polyA hexanucleotide signal was not found!!
....WARNING! in seq ENSMUST00000006578_171386806	polyA hexanucleotide signal was not found!!
...WARNING! in seq ENSMUST00000001284_171416139	polyA hexanucleotide signal was not found!!
.WARNING! in seq ENSMUST00000160486_171417913	polyA hexanucleotide signal was not found!!
.WARNING! in seq ENSMUST00000161241_171418122	polyA hexanucleotide signal was not found!!
.WARNING! in seq ENSMUST00000167546_171418122	polyA hexanucleotide signal was not found!!
............WARNING! in seq ENSMUST00000015460_171799624	polyA hexanucleotide signal was not found!!
..WARNING! in seq ENSMUST00000042302_171886427	polyA hexanucleotide signal was not found!!
..WARNING! in seq ENSMUST00000136479_171888598	polyA hexanucleotide signal was not found!!
.WARNING! in seq ENSMUST00000097466_171896532	polyA hexanucleotide signal was not found!!
....WARNING! in seq ENSMUST00000111264_172004429	polyA hexanucleotide signal was not found!!
.....WARNING! in seq ENSMUST00000124289_172091166	polyA hexanucleotide signal was not found!!
.WARNING! in seq ENSMUST00000152403_172104440	polyA hexanucleotide signal was not found!!
.....WARNING! in seq ENSMUST00000074144_172194673	polyA hexanucleotide signal was not found!!
....WARNING! in seq ENSMUST00000111243_172223513	polyA hexanucleotide signal was not found!!
..WARNING! in seq ENSMUST00000097464_172278083	polyA hexanucleotide signal was not found!!
.WARNING! in seq ENSMUST00000139528_172319409	polyA hexanucleotide signal was not found!!
.WARNING! in seq ENSMUST00000085912_172319409	polyA hexanucleotide signal was not found!!
.WARNING! in seq ENSMUST00000039506_172319409	polyA hexanucleotide signal was not found!!
...WARNING! in seq ENSMUST00000052455_172377971	polyA hexanucleotide signal was not found!!
.WARNING! in seq ENSMUST00000027830_172478260	polyA hexanucleotide signal was not found!!
.WARNING! in seq ENSMUST00000127482_172495182	polyA hexanucleotide signal was not found!!
....WARNING! in seq ENSMUST00000111228_172506709	polyA hexanucleotide signal was not found!!
.....WARNING! in seq ENSMUST00000094303_172596640	polyA hexanucleotide signal was not found!!
....WARNING! in seq ENSMUST00000038432_172957727	polyA hexanucleotide signal was not found!!
.WARNING! in seq ENSMUST00000073663_173130200	polyA hexanucleotide signal was not found!!
.WARNING! in seq ENSMUST00000072395_173183442	polyA hexanucleotide signal was not found!!
.WARNING! in seq ENSMUST00000056592_173216595	polyA hexanucleotide signal was not found!!
..WARNING! in seq ENSMUST00000059754_173271110	polyA hexanucleotide signal was not found!!
...WARNING! in seq ENSMUST00000005470_173335987	polyA hexanucleotide signal was not found!!
.WARNING! in seq ENSMUST00000147604_173465019	polyA hexanucleotide signal was not found!!
..WARNING! in seq ENSMUST00000037976_173468509	polyA hexanucleotide signal was not found!!
....WARNING! in seq ENSMUST00000150649_173567073	polyA hexanucleotide signal was not found!!
..WARNING! in seq ENSMUST00000180215_173593777	polyA hexanucleotide signal was not found!!
..WARNING! in seq ENSMUST00000085876_173697468	polyA hexanucleotide signal was not found!!
..WARNING! in seq ENSMUST00000127730_173723683	polyA hexanucleotide signal was not found!!
...........WARNING! in seq ENSMUST00000052975_174042897	polyA hexanucleotide signal was not found!!
.WARNING! in seq ENSMUST00000171570_174152325	polyA hexanucleotide signal was not found!!
.WARNING! in seq ENSMUST00000179386_174152466	polyA hexanucleotide signal was not found!!
.WARNING! in seq ENSMUST00000068403_174159741	polyA hexanucleotide signal was not found!!
..WARNING! in seq ENSMUST00000061990_174249889	polyA hexanucleotide signal was not found!!
..WARNING! in seq ENSMUST00000075329_174392001	polyA hexanucleotide signal was not found!!
.WARNING! in seq ENSMUST00000053178_174431384	polyA hexanucleotide signal was not found!!
...WARNING! in seq ENSMUST00000027812_175059736	polyA hexanucleotide signal was not found!!
...WARNING! in seq ENSMUST00000154956_175614776	polyA hexanucleotide signal was not found!!
.WARNING! in seq ENSMUST00000140474_175651625	polyA hexanucleotide signal was not found!!
........WARNING! in seq ENSMUST00000125404_175962407	polyA hexanucleotide signal was not found!!
.....WARNING! in seq ENSMUST00000056773_176862046	polyA hexanucleotide signal was not found!!
.WARNING! in seq ENSMUST00000123409_176863640	polyA hexanucleotide signal was not found!!
.WARNING! in seq ENSMUST00000019843_177020073	polyA hexanucleotide signal was not found!!
......WARNING! in seq ENSMUST00000016106_177753029	polyA hexanucleotide signal was not found!!
...WARNING! in seq ENSMUST00000161075_178249469	polyA hexanucleotide signal was not found!!
..WARNING! in seq ENSMUST00000069568_178256660	polyA hexanucleotide signal was not found!!
...WARNING! in seq ENSMUST00000037748_178328105	polyA hexanucleotide signal was not found!!
.WARNING! in seq ENSMUST00000027775_178481429	polyA hexanucleotide signal was not found!!
.WARNING! in seq ENSMUST00000161017_178932229	polyA hexanucleotide signal was not found!!
...WARNING! in seq ENSMUST00000111134_179395224	polyA hexanucleotide signal was not found!!
..WARNING! in seq ENSMUST00000040706_179625205	polyA hexanucleotide signal was not found!!
..WARNING! in seq ENSMUST00000143936_179684328	polyA hexanucleotide signal was not found!!
...WARNING! in seq ENSMUST00000131716_179695297	polyA hexanucleotide signal was not found!!
...WARNING! in seq ENSMUST00000125816_179753699	polyA hexanucleotide signal was not found!!
.WARNING! in seq ENSMUST00000127250_179760263	polyA hexanucleotide signal was not found!!
..WARNING! in seq ENSMUST00000097453_180162167	polyA hexanucleotide signal was not found!!
..WARNING! in seq ENSMUST00000133890_180162167	polyA hexanucleotide signal was not found!!
....WARNING! in seq ENSMUST00000161300_180167151	polyA hexanucleotide signal was not found!!
.WARNING! in seq ENSMUST00000160169_180167391	polyA hexanucleotide signal was not found!!
.WARNING! in seq ENSMUST00000161632_180170130	polyA hexanucleotide signal was not found!!
.WARNING! in seq ENSMUST00000160121_180179142	polyA hexanucleotide signal was not found!!
.WARNING! in seq ENSMUST00000160102_180179196	polyA hexanucleotide signal was not found!!
....WARNING! in seq ENSMUST00000111105_180227443	polyA hexanucleotide signal was not found!!
.WARNING! in seq ENSMUST00000111104_180227445	polyA hexanucleotide signal was not found!!
.....WARNING! in seq ENSMUST00000085804_180681490	polyA hexanucleotide signal was not found!!
...WARNING! in seq ENSMUST00000027780_180752371	polyA hexanucleotide signal was not found!!
..WARNING! in seq ENSMUST00000081026_180802697	polyA hexanucleotide signal was not found!!
.WARNING! in seq ENSMUST00000162814_180803024	polyA hexanucleotide signal was not found!!
.....WARNING! in seq ENSMUST00000162283_180952135	polyA hexanucleotide signal was not found!!
...WARNING! in seq ENSMUST00000036928_180989554	polyA hexanucleotide signal was not found!!
.WARNING! in seq ENSMUST00000111068_180989554	polyA hexanucleotide signal was not found!!
.WARNING! in seq ENSMUST00000036819_181059815	polyA hexanucleotide signal was not found!!
.......WARNING! in seq ENSMUST00000159673_181177675	polyA hexanucleotide signal was not found!!
.WARNING! in seq ENSMUST00000159290_181180407	polyA hexanucleotide signal was not found!!
.WARNING! in seq ENSMUST00000161880_181459253	polyA hexanucleotide signal was not found!!
.WARNING! in seq ENSMUST00000027795_181459253	polyA hexanucleotide signal was not found!!
.WARNING! in seq ENSMUST00000162685_181459253	polyA hexanucleotide signal was not found!!
..WARNING! in seq ENSMUST00000160345_181769431	polyA hexanucleotide signal was not found!!
..WARNING! in seq ENSMUST00000078719_181904445	polyA hexanucleotide signal was not found!!
.WARNING! in seq ENSMUST00000111030_181904445	polyA hexanucleotide signal was not found!!
.WARNING! in seq ENSMUST00000177811_181904445	polyA hexanucleotide signal was not found!!
.WARNING! in seq ENSMUST00000111024_181904445	polyA hexanucleotide signal was not found!!
.WARNING! in seq ENSMUST00000111025_181904445	polyA hexanucleotide signal was not found!!
.WARNING! in seq ENSMUST00000111018_182131456	polyA hexanucleotide signal was not found!!
.WARNING! in seq ENSMUST00000027792_182131456	polyA hexanucleotide signal was not found!!
.WARNING! in seq ENSMUST00000169123_182157144	polyA hexanucleotide signal was not found!!
.......WARNING! in seq ENSMUST00000060041_182747126	polyA hexanucleotide signal was not found!!
.WARNING! in seq ENSMUST00000153348_182895228	polyA hexanucleotide signal was not found!!
..WARNING! in seq ENSMUST00000110997_182975755	polyA hexanucleotide signal was not found!!
.WARNING! in seq ENSMUST00000003035_183086264	polyA hexanucleotide signal was not found!!
.WARNING! in seq ENSMUST00000171366_183086270	polyA hexanucleotide signal was not found!!
..WARNING! in seq ENSMUST00000163528_183277402	polyA hexanucleotide signal was not found!!
.WARNING! in seq ENSMUST00000109166_183322586	polyA hexanucleotide signal was not found!!
.WARNING! in seq ENSMUST00000109158_183326725	polyA hexanucleotide signal was not found!!
.WARNING! in seq ENSMUST00000069922_183326725	polyA hexanucleotide signal was not found!!
...WARNING! in seq ENSMUST00000048655_184074524	polyA hexanucleotide signal was not found!!
...WARNING! in seq ENSMUST00000110992_184786776	polyA hexanucleotide signal was not found!!
..WARNING! in seq ENSMUST00000068725_184813068	polyA hexanucleotide signal was not found!!
.WARNING! in seq ENSMUST00000159293_184819236	polyA hexanucleotide signal was not found!!
.WARNING! in seq ENSMUST00000162501_184827785	polyA hexanucleotide signal was not found!!
..WARNING! in seq ENSMUST00000027929_184896443	polyA hexanucleotide signal was not found!!
...WARNING! in seq ENSMUST00000110975_185295038	polyA hexanucleotide signal was not found!!
.......WARNING! in seq ENSMUST00000045288_186623186	polyA hexanucleotide signal was not found!!
.WARNING! in seq ENSMUST00000001339_186720978	polyA hexanucleotide signal was not found!!
..WARNING! in seq ENSMUST00000183819_187044648	polyA hexanucleotide signal was not found!!
.WARNING! in seq ENSMUST00000027908_187048407	polyA hexanucleotide signal was not found!!
...WARNING! in seq ENSMUST00000159748_187232781	polyA hexanucleotide signal was not found!!
...WARNING! in seq ENSMUST00000160481_187315366	polyA hexanucleotide signal was not found!!
...WARNING! in seq ENSMUST00000160570_187348578	polyA hexanucleotide signal was not found!!
.WARNING! in seq ENSMUST00000065573_187348578	polyA hexanucleotide signal was not found!!
.WARNING! in seq ENSMUST00000110939_188211140	polyA hexanucleotide signal was not found!!
...WARNING! in seq ENSMUST00000060479_188964929	polyA hexanucleotide signal was not found!!
.WARNING! in seq ENSMUST00000127077_188964929	polyA hexanucleotide signal was not found!!
......WARNING! in seq ENSMUST00000165663_189683826	polyA hexanucleotide signal was not found!!
......WARNING! in seq ENSMUST00000177288_190122914	polyA hexanucleotide signal was not found!!
.....WARNING! in seq ENSMUST00000123384_190942842	polyA hexanucleotide signal was not found!!
....WARNING! in seq ENSMUST00000047409_190947648	polyA hexanucleotide signal was not found!!
.WARNING! in seq ENSMUST00000166139_190949573	polyA hexanucleotide signal was not found!!
.WARNING! in seq ENSMUST00000085635_191005832	polyA hexanucleotide signal was not found!!
..WARNING! in seq ENSMUST00000110893_191045826	polyA hexanucleotide signal was not found!!
.WARNING! in seq ENSMUST00000085633_191045838	polyA hexanucleotide signal was not found!!
.WARNING! in seq ENSMUST00000110891_191045842	polyA hexanucleotide signal was not found!!
.WARNING! in seq ENSMUST00000027945_191045842	polyA hexanucleotide signal was not found!!
.............WARNING! in seq ENSMUST00000027931_191831358	polyA hexanucleotide signal was not found!!
..WARNING! in seq ENSMUST00000069573_191899970	polyA hexanucleotide signal was not found!!
.WARNING! in seq ENSMUST00000161756_191908866	polyA hexanucleotide signal was not found!!
......WARNING! in seq ENSMUST00000073279_192098656	polyA hexanucleotide signal was not found!!
.WARNING! in seq ENSMUST00000110849_192098656	polyA hexanucleotide signal was not found!!
....WARNING! in seq ENSMUST00000154755_192627447	polyA hexanucleotide signal was not found!!
..WARNING! in seq ENSMUST00000155579_192844431	polyA hexanucleotide signal was not found!!
..WARNING! in seq ENSMUST00000085555_193104403	polyA hexanucleotide signal was not found!!
..WARNING! in seq ENSMUST00000160822_193175134	polyA hexanucleotide signal was not found!!
.....WARNING! in seq ENSMUST00000161737_193221630	polyA hexanucleotide signal was not found!!
.WARNING! in seq ENSMUST00000016338_193221636	polyA hexanucleotide signal was not found!!
..WARNING! in seq ENSMUST00000161406_193229454	polyA hexanucleotide signal was not found!!
.WARNING! in seq ENSMUST00000162842_193238070	polyA hexanucleotide signal was not found!!
..WARNING! in seq ENSMUST00000016315_193343511	polyA hexanucleotide signal was not found!!
.WARNING! in seq ENSMUST00000159955_193343511	polyA hexanucleotide signal was not found!!
...WARNING! in seq ENSMUST00000165718_193354010	polyA hexanucleotide signal was not found!!
.WARNING! in seq ENSMUST00000135664_194769417	polyA hexanucleotide signal was not found!!
....WARNING! in seq ENSMUST00000162650_195041285	polyA hexanucleotide signal was not found!!
.WARNING! in seq ENSMUST00000160817_195041847	polyA hexanucleotide signal was not found!!
.WARNING! in seq ENSMUST00000162614_195041849	polyA hexanucleotide signal was not found!!
.WARNING! in seq ENSMUST00000159563_195041900	polyA hexanucleotide signal was not found!!
.WARNING! in seq ENSMUST00000016637_195041900	polyA hexanucleotide signal was not found!!
........WARNING! in seq ENSMUST00000102989_3326092	polyA hexanucleotide signal was not found!!
......WARNING! in seq ENSMUST00000064685_3409043	polyA hexanucleotide signal was not found!!
.WARNING! in seq ENSMUST00000115084_3409043	polyA hexanucleotide signal was not found!!
.WARNING! in seq ENSMUST00000115083_3409046	polyA hexanucleotide signal was not found!!
.WARNING! in seq ENSMUST00000115082_3409047	polyA hexanucleotide signal was not found!!
.WARNING! in seq ENSMUST00000115081_3409110	polyA hexanucleotide signal was not found!!
.....WARNING! in seq ENSMUST00000127540_3457603	polyA hexanucleotide signal was not found!!
.WARNING! in seq ENSMUST00000061852_3458955	polyA hexanucleotide signal was not found!!
.WARNING! in seq ENSMUST00000115066_3458955	polyA hexanucleotide signal was not found!!
.WARNING! in seq ENSMUST00000100463_3458955	polyA hexanucleotide signal was not found!!
....WARNING! in seq ENSMUST00000140494_3506409	polyA hexanucleotide signal was not found!!
...WARNING! in seq ENSMUST00000115052_3779618	polyA hexanucleotide signal was not found!!
..WARNING! in seq ENSMUST00000176254_3779618	polyA hexanucleotide signal was not found!!
.WARNING! in seq ENSMUST00000176803_4529798	polyA hexanucleotide signal was not found!!
.WARNING! in seq ENSMUST00000176864_4591950	polyA hexanucleotide signal was not found!!
.WARNING! in seq ENSMUST00000177457_4608069	polyA hexanucleotide signal was not found!!
.WARNING! in seq ENSMUST00000075767_4608069	polyA hexanucleotide signal was not found!!
..WARNING! in seq ENSMUST00000176828_4611070	polyA hexanucleotide signal was not found!!
.WARNING! in seq ENSMUST00000035721_4622058	polyA hexanucleotide signal was not found!!
.WARNING! in seq ENSMUST00000152362_4624028	polyA hexanucleotide signal was not found!!
.WARNING! in seq ENSMUST00000115022_4788593	polyA hexanucleotide signal was not found!!
..WARNING! in seq ENSMUST00000056914_4800016	polyA hexanucleotide signal was not found!!
..WARNING! in seq ENSMUST00000115019_4906796	polyA hexanucleotide signal was not found!!
.......WARNING! in seq ENSMUST00000114996_5020642	polyA hexanucleotide signal was not found!!
.WARNING! in seq ENSMUST00000027986_5020644	polyA hexanucleotide signal was not found!!
.WARNING! in seq ENSMUST00000027988_5229189	polyA hexanucleotide signal was not found!!
..WARNING! in seq ENSMUST00000114987_5298887	polyA hexanucleotide signal was not found!!
..WARNING! in seq ENSMUST00000071016_5862081	polyA hexanucleotide signal was not found!!
.WARNING! in seq ENSMUST00000026927_5868199	polyA hexanucleotide signal was not found!!
...WARNING! in seq ENSMUST00000026926_5877855	polyA hexanucleotide signal was not found!!
.WARNING! in seq ENSMUST00000095147_5896115	polyA hexanucleotide signal was not found!!
.WARNING! in seq ENSMUST00000026924_5897178	polyA hexanucleotide signal was not found!!
.WARNING! in seq ENSMUST00000169865_5898060	polyA hexanucleotide signal was not found!!
....WARNING! in seq ENSMUST00000114942_6100045	polyA hexanucleotide signal was not found!!
.WARNING! in seq ENSMUST00000042658_6188465	polyA hexanucleotide signal was not found!!
.WARNING! in seq ENSMUST00000114941_6206006	polyA hexanucleotide signal was not found!!
..WARNING! in seq ENSMUST00000042503_6441743	polyA hexanucleotide signal was not found!!
......WARNING! in seq ENSMUST00000183209_6543430	polyA hexanucleotide signal was not found!!
.WARNING! in seq ENSMUST00000182851_6544807	polyA hexanucleotide signal was not found!!
.WARNING! in seq ENSMUST00000182879_6544841	polyA hexanucleotide signal was not found!!
.WARNING! in seq ENSMUST00000182706_6544841	polyA hexanucleotide signal was not found!!
.WARNING! in seq ENSMUST00000114927_6545635	polyA hexanucleotide signal was not found!!
.WARNING! in seq ENSMUST00000142941_6546240	polyA hexanucleotide signal was not found!!
.WARNING! in seq ENSMUST00000150624_6546240	polyA hexanucleotide signal was not found!!
..WARNING! in seq ENSMUST00000183984_6546859	polyA hexanucleotide signal was not found!!
.WARNING! in seq ENSMUST00000114923_6664003	polyA hexanucleotide signal was not found!!
.WARNING! in seq ENSMUST00000100426_6932541	polyA hexanucleotide signal was not found!!
....WARNING! in seq ENSMUST00000114919_9883241	polyA hexanucleotide signal was not found!!
.WARNING! in seq ENSMUST00000026889_9883907	polyA hexanucleotide signal was not found!!
.....WARNING! in seq ENSMUST00000181588_10048869	polyA hexanucleotide signal was not found!!
.WARNING! in seq ENSMUST00000026887_10056016	polyA hexanucleotide signal was not found!!
...WARNING! in seq ENSMUST00000042512_10092518	polyA hexanucleotide signal was not found!!
...WARNING! in seq ENSMUST00000114862_10438066	polyA hexanucleotide signal was not found!!
.WARNING! in seq ENSMUST00000114861_10438066	polyA hexanucleotide signal was not found!!
.WARNING! in seq ENSMUST00000114864_10438066	polyA hexanucleotide signal was not found!!
...WARNING! in seq ENSMUST00000114853_11260884	polyA hexanucleotide signal was not found!!
.WARNING! in seq ENSMUST00000102970_11283954	polyA hexanucleotide signal was not found!!
......WARNING! in seq ENSMUST00000114844_11477955	polyA hexanucleotide signal was not found!!
.WARNING! in seq ENSMUST00000100411_11477967	polyA hexanucleotide signal was not found!!
.WARNING! in seq ENSMUST00000049849_11479900	polyA hexanucleotide signal was not found!!
.WARNING! in seq ENSMUST00000040314_11585439	polyA hexanucleotide signal was not found!!
..WARNING! in seq ENSMUST00000148748_11730616	polyA hexanucleotide signal was not found!!
..WARNING! in seq ENSMUST00000138349_11733250	polyA hexanucleotide signal was not found!!
..WARNING! in seq ENSMUST00000126394_11733250	polyA hexanucleotide signal was not found!!
..WARNING! in seq ENSMUST00000114834_11733250	polyA hexanucleotide signal was not found!!
.WARNING! in seq ENSMUST00000114833_11733250	polyA hexanucleotide signal was not found!!
.WARNING! in seq ENSMUST00000114831_11733250	polyA hexanucleotide signal was not found!!
.WARNING! in seq ENSMUST00000071564_11742573	polyA hexanucleotide signal was not found!!
.WARNING! in seq ENSMUST00000114813_11742573	polyA hexanucleotide signal was not found!!
.WARNING! in seq ENSMUST00000156067_11781517	polyA hexanucleotide signal was not found!!
.WARNING! in seq ENSMUST00000133664_11783756	polyA hexanucleotide signal was not found!!
.WARNING! in seq ENSMUST00000128774_11785239	polyA hexanucleotide signal was not found!!
.WARNING! in seq ENSMUST00000056108_11789892	polyA hexanucleotide signal was not found!!
..WARNING! in seq ENSMUST00000172791_12107479	polyA hexanucleotide signal was not found!!
.WARNING! in seq ENSMUST00000148055_12109070	polyA hexanucleotide signal was not found!!
....WARNING! in seq ENSMUST00000135397_12347632	polyA hexanucleotide signal was not found!!
..WARNING! in seq ENSMUST00000124603_12355307	polyA hexanucleotide signal was not found!!
.WARNING! in seq ENSMUST00000151529_12401070	polyA hexanucleotide signal was not found!!
...WARNING! in seq ENSMUST00000061545_13003457	polyA hexanucleotide signal was not found!!
...WARNING! in seq ENSMUST00000161912_13167473	polyA hexanucleotide signal was not found!!
.WARNING! in seq ENSMUST00000134551_13216772	polyA hexanucleotide signal was not found!!
...WARNING! in seq ENSMUST00000064229_13558241	polyA hexanucleotide signal was not found!!
.....WARNING! in seq ENSMUST00000074854_14026902	polyA hexanucleotide signal was not found!!
..WARNING! in seq ENSMUST00000102960_14146481	polyA hexanucleotide signal was not found!!
.WARNING! in seq ENSMUST00000077517_14219437	polyA hexanucleotide signal was not found!!
.WARNING! in seq ENSMUST00000028045_14331176	polyA hexanucleotide signal was not found!!
...WARNING! in seq ENSMUST00000156027_14960901	polyA hexanucleotide signal was not found!!
.WARNING! in seq ENSMUST00000114718_14971585	polyA hexanucleotide signal was not found!!
..WARNING! in seq ENSMUST00000114719_14986077	polyA hexanucleotide signal was not found!!
..WARNING! in seq ENSMUST00000114715_14996298	polyA hexanucleotide signal was not found!!
.WARNING! in seq ENSMUST00000076435_14996300	polyA hexanucleotide signal was not found!!
..WARNING! in seq ENSMUST00000128682_15069871	polyA hexanucleotide signal was not found!!
.WARNING! in seq ENSMUST00000129509_15069871	polyA hexanucleotide signal was not found!!
...WARNING! in seq ENSMUST00000028081_16751308	polyA hexanucleotide signal was not found!!
..WARNING! in seq ENSMUST00000114702_16751308	polyA hexanucleotide signal was not found!!
...WARNING! in seq ENSMUST00000177966_17376894	polyA hexanucleotide signal was not found!!
.WARNING! in seq ENSMUST00000132418_17392906	polyA hexanucleotide signal was not found!!
........WARNING! in seq ENSMUST00000114680_18210813	polyA hexanucleotide signal was not found!!
....WARNING! in seq ENSMUST00000163130_18217135	polyA hexanucleotide signal was not found!!
.WARNING! in seq ENSMUST00000028072_18217135	polyA hexanucleotide signal was not found!!
.WARNING! in seq ENSMUST00000168723_18217155	polyA hexanucleotide signal was not found!!
.WARNING! in seq ENSMUST00000164835_18219531	polyA hexanucleotide signal was not found!!
.....WARNING! in seq ENSMUST00000138017_18698948	polyA hexanucleotide signal was not found!!
.WARNING! in seq ENSMUST00000095132_18749533	polyA hexanucleotide signal was not found!!
..WARNING! in seq ENSMUST00000148583_18844371	polyA hexanucleotide signal was not found!!
......WARNING! in seq ENSMUST00000062060_19462837	polyA hexanucleotide signal was not found!!
.......WARNING! in seq ENSMUST00000114604_20809211	polyA hexanucleotide signal was not found!!
....WARNING! in seq ENSMUST00000114594_20847919	polyA hexanucleotide signal was not found!!
.WARNING! in seq ENSMUST00000154230_20847919	polyA hexanucleotide signal was not found!!
..WARNING! in seq ENSMUST00000141298_20848594	polyA hexanucleotide signal was not found!!
.WARNING! in seq ENSMUST00000174584_20850043	polyA hexanucleotide signal was not found!!
..WARNING! in seq ENSMUST00000054591_21213681	polyA hexanucleotide signal was not found!!
.WARNING! in seq ENSMUST00000102952_21213681	polyA hexanucleotide signal was not found!!
...WARNING! in seq ENSMUST00000138863_22618170	polyA hexanucleotide signal was not found!!
.WARNING! in seq ENSMUST00000044749_22618170	polyA hexanucleotide signal was not found!!
...WARNING! in seq ENSMUST00000135621_22899928	polyA hexanucleotide signal was not found!!
..WARNING! in seq ENSMUST00000149229_22939133	polyA hexanucleotide signal was not found!!
.....WARNING! in seq ENSMUST00000123948_22940308	polyA hexanucleotide signal was not found!!
......WARNING! in seq ENSMUST00000093171_22940892	polyA hexanucleotide signal was not found!!
.WARNING! in seq ENSMUST00000178908_22941233	polyA hexanucleotide signal was not found!!
.....WARNING! in seq ENSMUST00000028119_23115606	polyA hexanucleotide signal was not found!!
..WARNING! in seq ENSMUST00000114505_23264480	polyA hexanucleotide signal was not found!!
......WARNING! in seq ENSMUST00000114497_24003529	polyA hexanucleotide signal was not found!!
.WARNING! in seq ENSMUST00000080453_24071721	polyA hexanucleotide signal was not found!!
.WARNING! in seq ENSMUST00000153338_24071915	polyA hexanucleotide signal was not found!!
...WARNING! in seq ENSMUST00000028361_24224598	polyA hexanucleotide signal was not found!!
.WARNING! in seq ENSMUST00000028360_24281373	polyA hexanucleotide signal was not found!!
..WARNING! in seq ENSMUST00000168941_24281373	polyA hexanucleotide signal was not found!!
.WARNING! in seq ENSMUST00000058056_24293770	polyA hexanucleotide signal was not found!!
..WARNING! in seq ENSMUST00000114486_24349631	polyA hexanucleotide signal was not found!!
.WARNING! in seq ENSMUST00000114485_24349631	polyA hexanucleotide signal was not found!!
...WARNING! in seq ENSMUST00000056641_24407235	polyA hexanucleotide signal was not found!!
.WARNING! in seq ENSMUST00000166388_24407235	polyA hexanucleotide signal was not found!!
..WARNING! in seq ENSMUST00000153601_24421531	polyA hexanucleotide signal was not found!!
.....WARNING! in seq ENSMUST00000046227_24790795	polyA hexanucleotide signal was not found!!
.WARNING! in seq ENSMUST00000114432_24790795	polyA hexanucleotide signal was not found!!
.WARNING! in seq ENSMUST00000114418_24790795	polyA hexanucleotide signal was not found!!
.....WARNING! in seq ENSMUST00000144963_24925989	polyA hexanucleotide signal was not found!!
.WARNING! in seq ENSMUST00000142887_24926158	polyA hexanucleotide signal was not found!!
..WARNING! in seq ENSMUST00000028351_24972011	polyA hexanucleotide signal was not found!!
..WARNING! in seq ENSMUST00000139031_24980034	polyA hexanucleotide signal was not found!!
.WARNING! in seq ENSMUST00000155601_25053035	polyA hexanucleotide signal was not found!!
..................WARNING! in seq ENSMUST00000043774_25212559	polyA hexanucleotide signal was not found!!
.WARNING! in seq ENSMUST00000114363_25212762	polyA hexanucleotide signal was not found!!
..........WARNING! in seq ENSMUST00000162680_25244863	polyA hexanucleotide signal was not found!!
.WARNING! in seq ENSMUST00000114349_25247229	polyA hexanucleotide signal was not found!!
.WARNING! in seq ENSMUST00000148589_25247428	polyA hexanucleotide signal was not found!!
.WARNING! in seq ENSMUST00000132128_25251748	polyA hexanucleotide signal was not found!!
.WARNING! in seq ENSMUST00000104998_25256081	polyA hexanucleotide signal was not found!!
.....WARNING! in seq ENSMUST00000028337_25291061	polyA hexanucleotide signal was not found!!
.WARNING! in seq ENSMUST00000114318_25291181	polyA hexanucleotide signal was not found!!
.WARNING! in seq ENSMUST00000114310_25291181	polyA hexanucleotide signal was not found!!
.WARNING! in seq ENSMUST00000114308_25291181	polyA hexanucleotide signal was not found!!
.WARNING! in seq ENSMUST00000114317_25291181	polyA hexanucleotide signal was not found!!
.WARNING! in seq ENSMUST00000028335_25291181	polyA hexanucleotide signal was not found!!
.WARNING! in seq ENSMUST00000114314_25291181	polyA hexanucleotide signal was not found!!
.WARNING! in seq ENSMUST00000114307_25291181	polyA hexanucleotide signal was not found!!
.WARNING! in seq ENSMUST00000114312_25291181	polyA hexanucleotide signal was not found!!
...WARNING! in seq ENSMUST00000102925_25359889	polyA hexanucleotide signal was not found!!
.WARNING! in seq ENSMUST00000114293_25376481	polyA hexanucleotide signal was not found!!
.WARNING! in seq ENSMUST00000100323_25376481	polyA hexanucleotide signal was not found!!
.WARNING! in seq ENSMUST00000028329_25376481	polyA hexanucleotide signal was not found!!
.........WARNING! in seq ENSMUST00000114265_25458724	polyA hexanucleotide signal was not found!!
.WARNING! in seq ENSMUST00000102918_25458724	polyA hexanucleotide signal was not found!!
.WARNING! in seq ENSMUST00000114261_25459482	polyA hexanucleotide signal was not found!!
.........WARNING! in seq ENSMUST00000028311_25517982	polyA hexanucleotide signal was not found!!
..WARNING! in seq ENSMUST00000015236_25561913	polyA hexanucleotide signal was not found!!
....WARNING! in seq ENSMUST00000114217_25575416	polyA hexanucleotide signal was not found!!
.WARNING! in seq ENSMUST00000058137_25583018	polyA hexanucleotide signal was not found!!
......WARNING! in seq ENSMUST00000100312_25661450	polyA hexanucleotide signal was not found!!
..WARNING! in seq ENSMUST00000100313_25661887	polyA hexanucleotide signal was not found!!
.....WARNING! in seq ENSMUST00000077667_25702753	polyA hexanucleotide signal was not found!!
.WARNING! in seq ENSMUST00000061483_25707439	polyA hexanucleotide signal was not found!!
.WARNING! in seq ENSMUST00000114192_25739615	polyA hexanucleotide signal was not found!!
....WARNING! in seq ENSMUST00000023978_25824917	polyA hexanucleotide signal was not found!!
.WARNING! in seq ENSMUST00000076989_25842995	polyA hexanucleotide signal was not found!!
.WARNING! in seq ENSMUST00000114170_25894754	polyA hexanucleotide signal was not found!!
......WARNING! in seq ENSMUST00000143977_25928531	polyA hexanucleotide signal was not found!!
.WARNING! in seq ENSMUST00000139937_25956250	polyA hexanucleotide signal was not found!!
......WARNING! in seq ENSMUST00000091263_26208637	polyA hexanucleotide signal was not found!!
..WARNING! in seq ENSMUST00000057224_26271646	polyA hexanucleotide signal was not found!!
.......................WARNING! in seq ENSMUST00000028288_26457903	polyA hexanucleotide signal was not found!!
.WARNING! in seq ENSMUST00000139801_26591724	polyA hexanucleotide signal was not found!!
.WARNING! in seq ENSMUST00000131112_26592234	polyA hexanucleotide signal was not found!!
.WARNING! in seq ENSMUST00000174656_26592234	polyA hexanucleotide signal was not found!!
.....WARNING! in seq ENSMUST00000150404_26592441	polyA hexanucleotide signal was not found!!
...WARNING! in seq ENSMUST00000028286_26593057	polyA hexanucleotide signal was not found!!
.WARNING! in seq ENSMUST00000174066_26632737	polyA hexanucleotide signal was not found!!
...WARNING! in seq ENSMUST00000114045_26842503	polyA hexanucleotide signal was not found!!
.WARNING! in seq ENSMUST00000102900_26842503	polyA hexanucleotide signal was not found!!
.WARNING! in seq ENSMUST00000047632_26890435	polyA hexanucleotide signal was not found!!
.WARNING! in seq ENSMUST00000114043_26890772	polyA hexanucleotide signal was not found!!
..WARNING! in seq ENSMUST00000015920_26905588	polyA hexanucleotide signal was not found!!
.WARNING! in seq ENSMUST00000102898_26913270	polyA hexanucleotide signal was not found!!
....WARNING! in seq ENSMUST00000015017_26919814	polyA hexanucleotide signal was not found!!
..WARNING! in seq ENSMUST00000153641_26921962	polyA hexanucleotide signal was not found!!
.......WARNING! in seq ENSMUST00000133807_27015614	polyA hexanucleotide signal was not found!!
.WARNING! in seq ENSMUST00000114005_27016013	polyA hexanucleotide signal was not found!!
.WARNING! in seq ENSMUST00000114006_27018979	polyA hexanucleotide signal was not found!!
.WARNING! in seq ENSMUST00000114007_27018979	polyA hexanucleotide signal was not found!!
.WARNING! in seq ENSMUST00000114003_27018979	polyA hexanucleotide signal was not found!!
...WARNING! in seq ENSMUST00000009358_27061636	polyA hexanucleotide signal was not found!!
.WARNING! in seq ENSMUST00000163967_27061638	polyA hexanucleotide signal was not found!!
...WARNING! in seq ENSMUST00000000910_27182801	polyA hexanucleotide signal was not found!!
......WARNING! in seq ENSMUST00000113941_27445600	polyA hexanucleotide signal was not found!!
.WARNING! in seq ENSMUST00000164296_27447843	polyA hexanucleotide signal was not found!!
..WARNING! in seq ENSMUST00000140396_27534858	polyA hexanucleotide signal was not found!!
.WARNING! in seq ENSMUST00000077257_27759689	polyA hexanucleotide signal was not found!!
.WARNING! in seq ENSMUST00000100251_27759689	polyA hexanucleotide signal was not found!!
.WARNING! in seq ENSMUST00000113934_27759689	polyA hexanucleotide signal was not found!!
.WARNING! in seq ENSMUST00000166775_27759689	polyA hexanucleotide signal was not found!!
..WARNING! in seq ENSMUST00000028179_28076378	polyA hexanucleotide signal was not found!!
.WARNING! in seq ENSMUST00000117486_28078099	polyA hexanucleotide signal was not found!!
..WARNING! in seq ENSMUST00000113920_28229729	polyA hexanucleotide signal was not found!!
.....WARNING! in seq ENSMUST00000038600_28470009	polyA hexanucleotide signal was not found!!
.WARNING! in seq ENSMUST00000028172_28505396	polyA hexanucleotide signal was not found!!
.WARNING! in seq ENSMUST00000163121_28505396	polyA hexanucleotide signal was not found!!
.WARNING! in seq ENSMUST00000137215_28544019	polyA hexanucleotide signal was not found!!
...WARNING! in seq ENSMUST00000100241_28552268	polyA hexanucleotide signal was not found!!
.WARNING! in seq ENSMUST00000140704_28552268	polyA hexanucleotide signal was not found!!
....WARNING! in seq ENSMUST00000139553_28579615	polyA hexanucleotide signal was not found!!
...WARNING! in seq ENSMUST00000156857_28671960	polyA hexanucleotide signal was not found!!
.WARNING! in seq ENSMUST00000133565_28675699	polyA hexanucleotide signal was not found!!
..............WARNING! in seq ENSMUST00000157048_28955373	polyA hexanucleotide signal was not found!!
....WARNING! in seq ENSMUST00000183583_29194541	polyA hexanucleotide signal was not found!!
.WARNING! in seq ENSMUST00000177689_29194794	polyA hexanucleotide signal was not found!!
.WARNING! in seq ENSMUST00000071201_29203822	polyA hexanucleotide signal was not found!!
..WARNING! in seq ENSMUST00000159034_29477387	polyA hexanucleotide signal was not found!!
..WARNING! in seq ENSMUST00000159280_29524502	polyA hexanucleotide signal was not found!!
.WARNING! in seq ENSMUST00000147755_29719729	polyA hexanucleotide signal was not found!!
.....WARNING! in seq ENSMUST00000113807_29761224	polyA hexanucleotide signal was not found!!
.WARNING! in seq ENSMUST00000113810_29763989	polyA hexanucleotide signal was not found!!
.WARNING! in seq ENSMUST00000113808_29763989	polyA hexanucleotide signal was not found!!
.WARNING! in seq ENSMUST00000156846_29774684	polyA hexanucleotide signal was not found!!
.WARNING! in seq ENSMUST00000048044_29776110	polyA hexanucleotide signal was not found!!
.WARNING! in seq ENSMUST00000176312_29777688	polyA hexanucleotide signal was not found!!
.WARNING! in seq ENSMUST00000177467_29777757	polyA hexanucleotide signal was not found!!
.WARNING! in seq ENSMUST00000177133_29778594	polyA hexanucleotide signal was not found!!
.WARNING! in seq ENSMUST00000143616_29795428	polyA hexanucleotide signal was not found!!
.WARNING! in seq ENSMUST00000176348_29795428	polyA hexanucleotide signal was not found!!
.WARNING! in seq ENSMUST00000028137_29796580	polyA hexanucleotide signal was not found!!
.WARNING! in seq ENSMUST00000080065_29815734	polyA hexanucleotide signal was not found!!
..........WARNING! in seq ENSMUST00000184845_29926087	polyA hexanucleotide signal was not found!!
.WARNING! in seq ENSMUST00000113757_29930662	polyA hexanucleotide signal was not found!!
....WARNING! in seq ENSMUST00000113765_29930662	polyA hexanucleotide signal was not found!!
.............WARNING! in seq ENSMUST00000044751_30097283	polyA hexanucleotide signal was not found!!
.WARNING! in seq ENSMUST00000113677_30097283	polyA hexanucleotide signal was not found!!
.WARNING! in seq ENSMUST00000131261_30135398	polyA hexanucleotide signal was not found!!
.WARNING! in seq ENSMUST00000136183_30135516	polyA hexanucleotide signal was not found!!
..WARNING! in seq ENSMUST00000179795_30173447	polyA hexanucleotide signal was not found!!
..WARNING! in seq ENSMUST00000015481_30173974	polyA hexanucleotide signal was not found!!
.....WARNING! in seq ENSMUST00000113659_30185268	polyA hexanucleotide signal was not found!!
.WARNING! in seq ENSMUST00000113660_30185268	polyA hexanucleotide signal was not found!!
...WARNING! in seq ENSMUST00000139454_30262124	polyA hexanucleotide signal was not found!!
.WARNING! in seq ENSMUST00000138254_30277731	polyA hexanucleotide signal was not found!!
.WARNING! in seq ENSMUST00000127689_30280000	polyA hexanucleotide signal was not found!!
.WARNING! in seq ENSMUST00000147204_30280000	polyA hexanucleotide signal was not found!!
.....WARNING! in seq ENSMUST00000100219_30284229	polyA hexanucleotide signal was not found!!
.WARNING! in seq ENSMUST00000148969_30301982	polyA hexanucleotide signal was not found!!
.WARNING! in seq ENSMUST00000138666_30302038	polyA hexanucleotide signal was not found!!
.........WARNING! in seq ENSMUST00000176517_30384075	polyA hexanucleotide signal was not found!!
.WARNING! in seq ENSMUST00000077977_30384136	polyA hexanucleotide signal was not found!!
.WARNING! in seq ENSMUST00000100214_30384136	polyA hexanucleotide signal was not found!!
.WARNING! in seq ENSMUST00000137248_30396252	polyA hexanucleotide signal was not found!!
.WARNING! in seq ENSMUST00000155196_30396252	polyA hexanucleotide signal was not found!!
....WARNING! in seq ENSMUST00000102855_30400471	polyA hexanucleotide signal was not found!!
.WARNING! in seq ENSMUST00000028207_30401101	polyA hexanucleotide signal was not found!!
.WARNING! in seq ENSMUST00000155790_30402498	polyA hexanucleotide signal was not found!!
.WARNING! in seq ENSMUST00000156702_30408115	polyA hexanucleotide signal was not found!!
..WARNING! in seq ENSMUST00000152165_30426518	polyA hexanucleotide signal was not found!!
.WARNING! in seq ENSMUST00000125561_30445626	polyA hexanucleotide signal was not found!!
...WARNING! in seq ENSMUST00000113603_30446455	polyA hexanucleotide signal was not found!!
.WARNING! in seq ENSMUST00000131476_30446455	polyA hexanucleotide signal was not found!!
.WARNING! in seq ENSMUST00000136009_30446455	polyA hexanucleotide signal was not found!!
.WARNING! in seq ENSMUST00000065134_30472648	polyA hexanucleotide signal was not found!!
..WARNING! in seq ENSMUST00000050003_30795301	polyA hexanucleotide signal was not found!!
.WARNING! in seq ENSMUST00000041830_30822619	polyA hexanucleotide signal was not found!!
.....WARNING! in seq ENSMUST00000056046_30892282	polyA hexanucleotide signal was not found!!
.WARNING! in seq ENSMUST00000135507_30955843	polyA hexanucleotide signal was not found!!
.WARNING! in seq ENSMUST00000156711_30955843	polyA hexanucleotide signal was not found!!
.WARNING! in seq ENSMUST00000132514_30955843	polyA hexanucleotide signal was not found!!
..WARNING! in seq ENSMUST00000028200_30960627	polyA hexanucleotide signal was not found!!
..........WARNING! in seq ENSMUST00000100208_31032999	polyA hexanucleotide signal was not found!!
.WARNING! in seq ENSMUST00000128500_31033009	polyA hexanucleotide signal was not found!!
.WARNING! in seq ENSMUST00000113552_31053235	polyA hexanucleotide signal was not found!!
..WARNING! in seq ENSMUST00000000199_31287386	polyA hexanucleotide signal was not found!!
.WARNING! in seq ENSMUST00000113532_31460396	polyA hexanucleotide signal was not found!!
..WARNING! in seq ENSMUST00000129903_31615653	polyA hexanucleotide signal was not found!!
...WARNING! in seq ENSMUST00000113482_31616188	polyA hexanucleotide signal was not found!!
.WARNING! in seq ENSMUST00000150473_31616188	polyA hexanucleotide signal was not found!!
....WARNING! in seq ENSMUST00000028190_31801900	polyA hexanucleotide signal was not found!!
.....WARNING! in seq ENSMUST00000139629_32050055	polyA hexanucleotide signal was not found!!
....WARNING! in seq ENSMUST00000057423_32109974	polyA hexanucleotide signal was not found!!
..WARNING! in seq ENSMUST00000132459_32230743	polyA hexanucleotide signal was not found!!
...WARNING! in seq ENSMUST00000132516_32244795	polyA hexanucleotide signal was not found!!
...WARNING! in seq ENSMUST00000138133_32256269	polyA hexanucleotide signal was not found!!
......WARNING! in seq ENSMUST00000113400_32278918	polyA hexanucleotide signal was not found!!
..........WARNING! in seq ENSMUST00000129156_32308497	polyA hexanucleotide signal was not found!!
.WARNING! in seq ENSMUST00000155269_32309485	polyA hexanucleotide signal was not found!!
.WARNING! in seq ENSMUST00000139291_32309850	polyA hexanucleotide signal was not found!!
.WARNING! in seq ENSMUST00000139238_32339940	polyA hexanucleotide signal was not found!!
.......WARNING! in seq ENSMUST00000125818_32379939	polyA hexanucleotide signal was not found!!
......WARNING! in seq ENSMUST00000113308_32414970	polyA hexanucleotide signal was not found!!
.WARNING! in seq ENSMUST00000113307_32415060	polyA hexanucleotide signal was not found!!
.....WARNING! in seq ENSMUST00000100190_32574184	polyA hexanucleotide signal was not found!!
.WARNING! in seq ENSMUST00000100188_32581001	polyA hexanucleotide signal was not found!!
...WARNING! in seq ENSMUST00000179989_32597204	polyA hexanucleotide signal was not found!!
.WARNING! in seq ENSMUST00000183538_32618520	polyA hexanucleotide signal was not found!!
...........WARNING! in seq ENSMUST00000113272_32681562	polyA hexanucleotide signal was not found!!
....WARNING! in seq ENSMUST00000123170_32707849	polyA hexanucleotide signal was not found!!
.WARNING! in seq ENSMUST00000154131_32709856	polyA hexanucleotide signal was not found!!
.....WARNING! in seq ENSMUST00000156617_32758828	polyA hexanucleotide signal was not found!!
.WARNING! in seq ENSMUST00000175763_32759595	polyA hexanucleotide signal was not found!!
..WARNING! in seq ENSMUST00000177382_32761905	polyA hexanucleotide signal was not found!!
...WARNING! in seq ENSMUST00000161089_32762263	polyA hexanucleotide signal was not found!!
.WARNING! in seq ENSMUST00000161950_32762263	polyA hexanucleotide signal was not found!!
.WARNING! in seq ENSMUST00000125891_32764129	polyA hexanucleotide signal was not found!!
..WARNING! in seq ENSMUST00000102813_32777381	polyA hexanucleotide signal was not found!!
.............WARNING! in seq ENSMUST00000091039_33136973	polyA hexanucleotide signal was not found!!
.WARNING! in seq ENSMUST00000131298_33137636	polyA hexanucleotide signal was not found!!
..WARNING! in seq ENSMUST00000113164_33259364	polyA hexanucleotide signal was not found!!
.......WARNING! in seq ENSMUST00000176067_33564325	polyA hexanucleotide signal was not found!!
.WARNING! in seq ENSMUST00000137559_33567156	polyA hexanucleotide signal was not found!!
...WARNING! in seq ENSMUST00000040638_34171723	polyA hexanucleotide signal was not found!!
.WARNING! in seq ENSMUST00000153278_34172881	polyA hexanucleotide signal was not found!!
.WARNING! in seq ENSMUST00000143776_34172881	polyA hexanucleotide signal was not found!!
.WARNING! in seq ENSMUST00000175855_34176859	polyA hexanucleotide signal was not found!!
.WARNING! in seq ENSMUST00000113124_34623549	polyA hexanucleotide signal was not found!!
.WARNING! in seq ENSMUST00000113123_34623549	polyA hexanucleotide signal was not found!!
.....WARNING! in seq ENSMUST00000113099_34676985	polyA hexanucleotide signal was not found!!
.WARNING! in seq ENSMUST00000028224_34676985	polyA hexanucleotide signal was not found!!
..WARNING! in seq ENSMUST00000138203_34677894	polyA hexanucleotide signal was not found!!
.WARNING! in seq ENSMUST00000128855_34704303	polyA hexanucleotide signal was not found!!
.WARNING! in seq ENSMUST00000028222_34776114	polyA hexanucleotide signal was not found!!
.WARNING! in seq ENSMUST00000100171_34776114	polyA hexanucleotide signal was not found!!
..WARNING! in seq ENSMUST00000113086_34779217	polyA hexanucleotide signal was not found!!
.WARNING! in seq ENSMUST00000047963_34779428	polyA hexanucleotide signal was not found!!
.WARNING! in seq ENSMUST00000141099_34784639	polyA hexanucleotide signal was not found!!
.WARNING! in seq ENSMUST00000140663_34785031	polyA hexanucleotide signal was not found!!
.WARNING! in seq ENSMUST00000028220_34805178	polyA hexanucleotide signal was not found!!
.......WARNING! in seq ENSMUST00000135575_34852443	polyA hexanucleotide signal was not found!!
.WARNING! in seq ENSMUST00000028228_34890298	polyA hexanucleotide signal was not found!!
..WARNING! in seq ENSMUST00000184164_34890383	polyA hexanucleotide signal was not found!!
.WARNING! in seq ENSMUST00000047447_34890383	polyA hexanucleotide signal was not found!!
..WARNING! in seq ENSMUST00000172159_34941750	polyA hexanucleotide signal was not found!!
.WARNING! in seq ENSMUST00000028234_34943256	polyA hexanucleotide signal was not found!!
.WARNING! in seq ENSMUST00000113064_34943258	polyA hexanucleotide signal was not found!!
.WARNING! in seq ENSMUST00000028233_34983331	polyA hexanucleotide signal was not found!!
.WARNING! in seq ENSMUST00000045776_35084046	polyA hexanucleotide signal was not found!!
.WARNING! in seq ENSMUST00000113050_35084046	polyA hexanucleotide signal was not found!!
.WARNING! in seq ENSMUST00000028235_35129843	polyA hexanucleotide signal was not found!!
...WARNING! in seq ENSMUST00000113034_35178096	polyA hexanucleotide signal was not found!!
.WARNING! in seq ENSMUST00000113032_35178096	polyA hexanucleotide signal was not found!!
.WARNING! in seq ENSMUST00000142757_35178096	polyA hexanucleotide signal was not found!!
.WARNING! in seq ENSMUST00000028237_35178096	polyA hexanucleotide signal was not found!!
.WARNING! in seq ENSMUST00000113037_35178096	polyA hexanucleotide signal was not found!!
........WARNING! in seq ENSMUST00000113009_35375582	polyA hexanucleotide signal was not found!!
.....WARNING! in seq ENSMUST00000145698_35661623	polyA hexanucleotide signal was not found!!
.WARNING! in seq ENSMUST00000112981_35708254	polyA hexanucleotide signal was not found!!
.....WARNING! in seq ENSMUST00000124098_35728226	polyA hexanucleotide signal was not found!!
.......WARNING! in seq ENSMUST00000161970_35751662	polyA hexanucleotide signal was not found!!
.WARNING! in seq ENSMUST00000160906_35751947	polyA hexanucleotide signal was not found!!
...WARNING! in seq ENSMUST00000112961_36081950	polyA hexanucleotide signal was not found!!
.WARNING! in seq ENSMUST00000112966_36081950	polyA hexanucleotide signal was not found!!
.WARNING! in seq ENSMUST00000112960_36081950	polyA hexanucleotide signal was not found!!
.WARNING! in seq ENSMUST00000112967_36081951	polyA hexanucleotide signal was not found!!
.WARNING! in seq ENSMUST00000112963_36081954	polyA hexanucleotide signal was not found!!
.WARNING! in seq ENSMUST00000148852_36083687	polyA hexanucleotide signal was not found!!
.WARNING! in seq ENSMUST00000136821_36083995	polyA hexanucleotide signal was not found!!
..WARNING! in seq ENSMUST00000122456_36117626	polyA hexanucleotide signal was not found!!
.WARNING! in seq ENSMUST00000134668_36117768	polyA hexanucleotide signal was not found!!
.WARNING! in seq ENSMUST00000132042_36147421	polyA hexanucleotide signal was not found!!
.WARNING! in seq ENSMUST00000028250_36189153	polyA hexanucleotide signal was not found!!
..WARNING! in seq ENSMUST00000074192_36528353	polyA hexanucleotide signal was not found!!
.WARNING! in seq ENSMUST00000068475_36907902	polyA hexanucleotide signal was not found!!
.WARNING! in seq ENSMUST00000069578_36997739	polyA hexanucleotide signal was not found!!
.WARNING! in seq ENSMUST00000100146_37004589	polyA hexanucleotide signal was not found!!
.WARNING! in seq ENSMUST00000053990_37332733	polyA hexanucleotide signal was not found!!
.....WARNING! in seq ENSMUST00000112936_37373138	polyA hexanucleotide signal was not found!!
....WARNING! in seq ENSMUST00000102789_37435018	polyA hexanucleotide signal was not found!!
....WARNING! in seq ENSMUST00000112920_37564888	polyA hexanucleotide signal was not found!!
....WARNING! in seq ENSMUST00000050372_37796673	polyA hexanucleotide signal was not found!!
..WARNING! in seq ENSMUST00000140552_37816916	polyA hexanucleotide signal was not found!!
.WARNING! in seq ENSMUST00000150896_37936619	polyA hexanucleotide signal was not found!!
.WARNING! in seq ENSMUST00000143095_38043346	polyA hexanucleotide signal was not found!!
.WARNING! in seq ENSMUST00000142813_38126604	polyA hexanucleotide signal was not found!!
.WARNING! in seq ENSMUST00000176229_38351924	polyA hexanucleotide signal was not found!!
.WARNING! in seq ENSMUST00000155964_38352561	polyA hexanucleotide signal was not found!!
.WARNING! in seq ENSMUST00000143783_38369130	polyA hexanucleotide signal was not found!!
..WARNING! in seq ENSMUST00000054234_38585391	polyA hexanucleotide signal was not found!!
..WARNING! in seq ENSMUST00000112895_38585391	polyA hexanucleotide signal was not found!!
........WARNING! in seq ENSMUST00000039535_39001375	polyA hexanucleotide signal was not found!!
.WARNING! in seq ENSMUST00000112872_39001375	polyA hexanucleotide signal was not found!!
......WARNING! in seq ENSMUST00000184996_39017653	polyA hexanucleotide signal was not found!!
....WARNING! in seq ENSMUST00000052550_40595248	polyA hexanucleotide signal was not found!!
.WARNING! in seq ENSMUST00000142546_40595248	polyA hexanucleotide signal was not found!!
....WARNING! in seq ENSMUST00000112822_43845762	polyA hexanucleotide signal was not found!!
..........WARNING! in seq ENSMUST00000177302_44988401	polyA hexanucleotide signal was not found!!
.WARNING! in seq ENSMUST00000076836_44988442	polyA hexanucleotide signal was not found!!
.WARNING! in seq ENSMUST00000153561_45095583	polyA hexanucleotide signal was not found!!
....WARNING! in seq ENSMUST00000028098_48902824	polyA hexanucleotide signal was not found!!
..WARNING! in seq ENSMUST00000112745_49258351	polyA hexanucleotide signal was not found!!
..WARNING! in seq ENSMUST00000047413_49316460	polyA hexanucleotide signal was not found!!
.WARNING! in seq ENSMUST00000122841_49316460	polyA hexanucleotide signal was not found!!
.WARNING! in seq ENSMUST00000132717_49316460	polyA hexanucleotide signal was not found!!
.WARNING! in seq ENSMUST00000092123_49549999	polyA hexanucleotide signal was not found!!
.WARNING! in seq ENSMUST00000028102_49758917	polyA hexanucleotide signal was not found!!
.......WARNING! in seq ENSMUST00000154545_51131835	polyA hexanucleotide signal was not found!!
....WARNING! in seq ENSMUST00000028314_51948487	polyA hexanucleotide signal was not found!!
.WARNING! in seq ENSMUST00000145481_51948501	polyA hexanucleotide signal was not found!!
.WARNING! in seq ENSMUST00000112705_51948505	polyA hexanucleotide signal was not found!!
.WARNING! in seq ENSMUST00000142868_51948525	polyA hexanucleotide signal was not found!!
............WARNING! in seq ENSMUST00000102759_52691664	polyA hexanucleotide signal was not found!!
.WARNING! in seq ENSMUST00000127316_52699502	polyA hexanucleotide signal was not found!!
.WARNING! in seq ENSMUST00000155516_52709679	polyA hexanucleotide signal was not found!!
...WARNING! in seq ENSMUST00000049483_53131879	polyA hexanucleotide signal was not found!!
...........WARNING! in seq ENSMUST00000112633_55595398	polyA hexanucleotide signal was not found!!
....WARNING! in seq ENSMUST00000112627_57107499	polyA hexanucleotide signal was not found!!
.....WARNING! in seq ENSMUST00000166729_58038953	polyA hexanucleotide signal was not found!!
....WARNING! in seq ENSMUST00000100085_58271822	polyA hexanucleotide signal was not found!!
.WARNING! in seq ENSMUST00000112608_58274735	polyA hexanucleotide signal was not found!!
.WARNING! in seq ENSMUST00000112607_58274735	polyA hexanucleotide signal was not found!!
....WARNING! in seq ENSMUST00000056376_58447149	polyA hexanucleotide signal was not found!!
.WARNING! in seq ENSMUST00000167423_58471076	polyA hexanucleotide signal was not found!!
..WARNING! in seq ENSMUST00000102755_58790181	polyA hexanucleotide signal was not found!!
.WARNING! in seq ENSMUST00000071543_58791831	polyA hexanucleotide signal was not found!!
..WARNING! in seq ENSMUST00000184332_59289227	polyA hexanucleotide signal was not found!!
.WARNING! in seq ENSMUST00000184705_59289227	polyA hexanucleotide signal was not found!!
.WARNING! in seq ENSMUST00000183359_59308133	polyA hexanucleotide signal was not found!!
........WARNING! in seq ENSMUST00000037526_59844124	polyA hexanucleotide signal was not found!!
...WARNING! in seq ENSMUST00000133809_59870329	polyA hexanucleotide signal was not found!!
..WARNING! in seq ENSMUST00000090925_59899445	polyA hexanucleotide signal was not found!!
.WARNING! in seq ENSMUST00000142485_60247903	polyA hexanucleotide signal was not found!!
..WARNING! in seq ENSMUST00000102747_60247910	polyA hexanucleotide signal was not found!!
.WARNING! in seq ENSMUST00000067542_60247910	polyA hexanucleotide signal was not found!!
.......WARNING! in seq ENSMUST00000028348_60600231	polyA hexanucleotide signal was not found!!
....WARNING! in seq ENSMUST00000112509_60752722	polyA hexanucleotide signal was not found!!
.WARNING! in seq ENSMUST00000112494_61650307	polyA hexanucleotide signal was not found!!
.......WARNING! in seq ENSMUST00000102737_61812439	polyA hexanucleotide signal was not found!!
.WARNING! in seq ENSMUST00000102735_62317489	polyA hexanucleotide signal was not found!!
.WARNING! in seq ENSMUST00000112480_62317489	polyA hexanucleotide signal was not found!!
.....WARNING! in seq ENSMUST00000128139_62501123	polyA hexanucleotide signal was not found!!
...WARNING! in seq ENSMUST00000028257_62691591	polyA hexanucleotide signal was not found!!
..WARNING! in seq ENSMUST00000112454_62786281	polyA hexanucleotide signal was not found!!
...WARNING! in seq ENSMUST00000102728_63977337	polyA hexanucleotide signal was not found!!
.........WARNING! in seq ENSMUST00000127623_65316430	polyA hexanucleotide signal was not found!!
.WARNING! in seq ENSMUST00000112420_65316633	polyA hexanucleotide signal was not found!!
.WARNING! in seq ENSMUST00000124918_65316715	polyA hexanucleotide signal was not found!!
.....WARNING! in seq ENSMUST00000112397_66019448	polyA hexanucleotide signal was not found!!
.WARNING! in seq ENSMUST00000122912_66023024	polyA hexanucleotide signal was not found!!
.WARNING! in seq ENSMUST00000053910_66023024	polyA hexanucleotide signal was not found!!
.WARNING! in seq ENSMUST00000176109_66023024	polyA hexanucleotide signal was not found!!
.WARNING! in seq ENSMUST00000145598_66023024	polyA hexanucleotide signal was not found!!
.WARNING! in seq ENSMUST00000112394_66023024	polyA hexanucleotide signal was not found!!
...WARNING! in seq ENSMUST00000125446_66184643	polyA hexanucleotide signal was not found!!
....WARNING! in seq ENSMUST00000094951_66272884	polyA hexanucleotide signal was not found!!
...WARNING! in seq ENSMUST00000164384_66482091	polyA hexanucleotide signal was not found!!
.WARNING! in seq ENSMUST00000169900_66482091	polyA hexanucleotide signal was not found!!
.WARNING! in seq ENSMUST00000112354_66483117	polyA hexanucleotide signal was not found!!
..WARNING! in seq ENSMUST00000112347_67519315	polyA hexanucleotide signal was not found!!
..WARNING! in seq ENSMUST00000042456_68118924	polyA hexanucleotide signal was not found!!
.......WARNING! in seq ENSMUST00000176018_69108595	polyA hexanucleotide signal was not found!!
...............WARNING! in seq ENSMUST00000134659_69655508	polyA hexanucleotide signal was not found!!
......WARNING! in seq ENSMUST00000102706_69686937	polyA hexanucleotide signal was not found!!
.......WARNING! in seq ENSMUST00000053087_69833986	polyA hexanucleotide signal was not found!!
...WARNING! in seq ENSMUST00000090852_69871211	polyA hexanucleotide signal was not found!!
.WARNING! in seq ENSMUST00000132603_69871211	polyA hexanucleotide signal was not found!!
....WARNING! in seq ENSMUST00000055758_70021661	polyA hexanucleotide signal was not found!!
.WARNING! in seq ENSMUST00000112251_70021661	polyA hexanucleotide signal was not found!!
.WARNING! in seq ENSMUST00000112241_70182582	polyA hexanucleotide signal was not found!!
...WARNING! in seq ENSMUST00000100043_70477170	polyA hexanucleotide signal was not found!!
..WARNING! in seq ENSMUST00000100041_70540812	polyA hexanucleotide signal was not found!!
.WARNING! in seq ENSMUST00000134607_70540812	polyA hexanucleotide signal was not found!!
.WARNING! in seq ENSMUST00000130604_70584457	polyA hexanucleotide signal was not found!!
.WARNING! in seq ENSMUST00000148210_70584457	polyA hexanucleotide signal was not found!!
.....WARNING! in seq ENSMUST00000028509_70690984	polyA hexanucleotide signal was not found!!
.WARNING! in seq ENSMUST00000133432_70711084	polyA hexanucleotide signal was not found!!
......WARNING! in seq ENSMUST00000121586_70965437	polyA hexanucleotide signal was not found!!
.WARNING! in seq ENSMUST00000140293_70966165	polyA hexanucleotide signal was not found!!
.WARNING! in seq ENSMUST00000149181_70966483	polyA hexanucleotide signal was not found!!
..WARNING! in seq ENSMUST00000136299_71066227	polyA hexanucleotide signal was not found!!
.WARNING! in seq ENSMUST00000112167_71075381	polyA hexanucleotide signal was not found!!
..WARNING! in seq ENSMUST00000102701_71088602	polyA hexanucleotide signal was not found!!
..WARNING! in seq ENSMUST00000064141_71089930	polyA hexanucleotide signal was not found!!
...........WARNING! in seq ENSMUST00000184169_71274690	polyA hexanucleotide signal was not found!!
.WARNING! in seq ENSMUST00000112122_71441336	polyA hexanucleotide signal was not found!!
.WARNING! in seq ENSMUST00000028408_71441336	polyA hexanucleotide signal was not found!!
.WARNING! in seq ENSMUST00000037210_71524962	polyA hexanucleotide signal was not found!!
.WARNING! in seq ENSMUST00000145444_71531074	polyA hexanucleotide signal was not found!!
.WARNING! in seq ENSMUST00000037119_71532519	polyA hexanucleotide signal was not found!!
...WARNING! in seq ENSMUST00000028522_71853642	polyA hexanucleotide signal was not found!!
.WARNING! in seq ENSMUST00000155249_71853642	polyA hexanucleotide signal was not found!!
.WARNING! in seq ENSMUST00000112101_71856016	polyA hexanucleotide signal was not found!!
.................WARNING! in seq ENSMUST00000112044_73341958	polyA hexanucleotide signal was not found!!
.WARNING! in seq ENSMUST00000112043_73342990	polyA hexanucleotide signal was not found!!
...WARNING! in seq ENSMUST00000102680_73430039	polyA hexanucleotide signal was not found!!
.WARNING! in seq ENSMUST00000102679_73432147	polyA hexanucleotide signal was not found!!
..WARNING! in seq ENSMUST00000112024_73610660	polyA hexanucleotide signal was not found!!
.WARNING! in seq ENSMUST00000166199_73610660	polyA hexanucleotide signal was not found!!
.WARNING! in seq ENSMUST00000180045_73610660	polyA hexanucleotide signal was not found!!
.WARNING! in seq ENSMUST00000102677_73610745	polyA hexanucleotide signal was not found!!
..WARNING! in seq ENSMUST00000124450_73613084	polyA hexanucleotide signal was not found!!
.WARNING! in seq ENSMUST00000139252_73624878	polyA hexanucleotide signal was not found!!
........WARNING! in seq ENSMUST00000112017_73818266	polyA hexanucleotide signal was not found!!
.WARNING! in seq ENSMUST00000173010_73818822	polyA hexanucleotide signal was not found!!
...WARNING! in seq ENSMUST00000111993_74520291	polyA hexanucleotide signal was not found!!
.WARNING! in seq ENSMUST00000064503_74520334	polyA hexanucleotide signal was not found!!
.WARNING! in seq ENSMUST00000102676_74522040	polyA hexanucleotide signal was not found!!
......WARNING! in seq ENSMUST00000152027_74697164	polyA hexanucleotide signal was not found!!
.WARNING! in seq ENSMUST00000059272_74699422	polyA hexanucleotide signal was not found!!
..............WARNING! in seq ENSMUST00000141974_75665287	polyA hexanucleotide signal was not found!!
....WARNING! in seq ENSMUST00000176973_75902943	polyA hexanucleotide signal was not found!!
..WARNING! in seq ENSMUST00000175646_75926044	polyA hexanucleotide signal was not found!!
..WARNING! in seq ENSMUST00000099995_75976072	polyA hexanucleotide signal was not found!!
..WARNING! in seq ENSMUST00000124825_75989141	polyA hexanucleotide signal was not found!!
..WARNING! in seq ENSMUST00000144892_76027665	polyA hexanucleotide signal was not found!!
..WARNING! in seq ENSMUST00000046389_76380558	polyA hexanucleotide signal was not found!!
.WARNING! in seq ENSMUST00000184442_76595313	polyA hexanucleotide signal was not found!!
..WARNING! in seq ENSMUST00000111930_76595983	polyA hexanucleotide signal was not found!!
..WARNING! in seq ENSMUST00000002808_76629898	polyA hexanucleotide signal was not found!!
.WARNING! in seq ENSMUST00000099986_76658546	polyA hexanucleotide signal was not found!!
..WARNING! in seq ENSMUST00000176815_76665707	polyA hexanucleotide signal was not found!!
.......WARNING! in seq ENSMUST00000164114_77009995	polyA hexanucleotide signal was not found!!
.WARNING! in seq ENSMUST00000179868_77011547	polyA hexanucleotide signal was not found!!
.WARNING! in seq ENSMUST00000133503_77132219	polyA hexanucleotide signal was not found!!
.......WARNING! in seq ENSMUST00000111831_77411100	polyA hexanucleotide signal was not found!!
........WARNING! in seq ENSMUST00000121433_78920056	polyA hexanucleotide signal was not found!!
..WARNING! in seq ENSMUST00000156731_79330543	polyA hexanucleotide signal was not found!!
.WARNING! in seq ENSMUST00000143974_79332530	polyA hexanucleotide signal was not found!!
..WARNING! in seq ENSMUST00000111785_79670835	polyA hexanucleotide signal was not found!!
.WARNING! in seq ENSMUST00000111784_79670835	polyA hexanucleotide signal was not found!!
...WARNING! in seq ENSMUST00000040863_79808391	polyA hexanucleotide signal was not found!!
.WARNING! in seq ENSMUST00000111780_79815413	polyA hexanucleotide signal was not found!!
....WARNING! in seq ENSMUST00000102653_79836555	polyA hexanucleotide signal was not found!!
.........WARNING! in seq ENSMUST00000028384_80631032	polyA hexanucleotide signal was not found!!
...WARNING! in seq ENSMUST00000136202_82961726	polyA hexanucleotide signal was not found!!
.WARNING! in seq ENSMUST00000132967_82998005	polyA hexanucleotide signal was not found!!
.....WARNING! in seq ENSMUST00000125402_83803336	polyA hexanucleotide signal was not found!!
.WARNING! in seq ENSMUST00000131192_83803336	polyA hexanucleotide signal was not found!!
..WARNING! in seq ENSMUST00000038223_83915079	polyA hexanucleotide signal was not found!!
..WARNING! in seq ENSMUST00000099944_84330659	polyA hexanucleotide signal was not found!!
.........WARNING! in seq ENSMUST00000111696_84600071	polyA hexanucleotide signal was not found!!
.WARNING! in seq ENSMUST00000111678_84600071	polyA hexanucleotide signal was not found!!
.WARNING! in seq ENSMUST00000111690_84600071	polyA hexanucleotide signal was not found!!
.WARNING! in seq ENSMUST00000111695_84600071	polyA hexanucleotide signal was not found!!
.WARNING! in seq ENSMUST00000111677_84600071	polyA hexanucleotide signal was not found!!
.WARNING! in seq ENSMUST00000111698_84600071	polyA hexanucleotide signal was not found!!
.WARNING! in seq ENSMUST00000099941_84600071	polyA hexanucleotide signal was not found!!
.WARNING! in seq ENSMUST00000111676_84600071	polyA hexanucleotide signal was not found!!
.WARNING! in seq ENSMUST00000111694_84600071	polyA hexanucleotide signal was not found!!
.WARNING! in seq ENSMUST00000111675_84600071	polyA hexanucleotide signal was not found!!
.WARNING! in seq ENSMUST00000067232_84600073	polyA hexanucleotide signal was not found!!
.WARNING! in seq ENSMUST00000111689_84600073	polyA hexanucleotide signal was not found!!
.WARNING! in seq ENSMUST00000111687_84600073	polyA hexanucleotide signal was not found!!
.WARNING! in seq ENSMUST00000111692_84600073	polyA hexanucleotide signal was not found!!
.WARNING! in seq ENSMUST00000111685_84600073	polyA hexanucleotide signal was not found!!
.WARNING! in seq ENSMUST00000111686_84600073	polyA hexanucleotide signal was not found!!
.WARNING! in seq ENSMUST00000111688_84600073	polyA hexanucleotide signal was not found!!
.WARNING! in seq ENSMUST00000111693_84600073	polyA hexanucleotide signal was not found!!
.WARNING! in seq ENSMUST00000111684_84600100	polyA hexanucleotide signal was not found!!
........WARNING! in seq ENSMUST00000102646_84669824	polyA hexanucleotide signal was not found!!
.....WARNING! in seq ENSMUST00000035840_84687970	polyA hexanucleotide signal was not found!!
...WARNING! in seq ENSMUST00000111643_84737447	polyA hexanucleotide signal was not found!!
....WARNING! in seq ENSMUST00000111641_84765506	polyA hexanucleotide signal was not found!!
.WARNING! in seq ENSMUST00000102642_84809157	polyA hexanucleotide signal was not found!!
...WARNING! in seq ENSMUST00000111631_84829992	polyA hexanucleotide signal was not found!!
.....WARNING! in seq ENSMUST00000151799_84871924	polyA hexanucleotide signal was not found!!
...WARNING! in seq ENSMUST00000028466_84993767	polyA hexanucleotide signal was not found!!
.WARNING! in seq ENSMUST00000028465_84998583	polyA hexanucleotide signal was not found!!
.WARNING! in seq ENSMUST00000111613_84998642	polyA hexanucleotide signal was not found!!
.WARNING! in seq ENSMUST00000111616_84998843	polyA hexanucleotide signal was not found!!
...WARNING! in seq ENSMUST00000048400_85072157	polyA hexanucleotide signal was not found!!
.WARNING! in seq ENSMUST00000111605_85072157	polyA hexanucleotide signal was not found!!
...WARNING! in seq ENSMUST00000099930_85162334	polyA hexanucleotide signal was not found!!
..WARNING! in seq ENSMUST00000099929_85330897	polyA hexanucleotide signal was not found!!
.WARNING! in seq ENSMUST00000099928_85352925	polyA hexanucleotide signal was not found!!
.WARNING! in seq ENSMUST00000099924_85438125	polyA hexanucleotide signal was not found!!
..WARNING! in seq ENSMUST00000077075_85580186	polyA hexanucleotide signal was not found!!
.WARNING! in seq ENSMUST00000052307_85591487	polyA hexanucleotide signal was not found!!
.WARNING! in seq ENSMUST00000099918_85663377	polyA hexanucleotide signal was not found!!
.WARNING! in seq ENSMUST00000047870_85786452	polyA hexanucleotide signal was not found!!
.WARNING! in seq ENSMUST00000055840_85850408	polyA hexanucleotide signal was not found!!
.WARNING! in seq ENSMUST00000082191_85976220	polyA hexanucleotide signal was not found!!
..WARNING! in seq ENSMUST00000079298_86047417	polyA hexanucleotide signal was not found!!
.WARNING! in seq ENSMUST00000164985_86075675	polyA hexanucleotide signal was not found!!
.WARNING! in seq ENSMUST00000099911_86084730	polyA hexanucleotide signal was not found!!
.WARNING! in seq ENSMUST00000099908_86159345	polyA hexanucleotide signal was not found!!
.WARNING! in seq ENSMUST00000099893_86355359	polyA hexanucleotide signal was not found!!
.WARNING! in seq ENSMUST00000105213_86422719	polyA hexanucleotide signal was not found!!
.WARNING! in seq ENSMUST00000099886_86445013	polyA hexanucleotide signal was not found!!
.WARNING! in seq ENSMUST00000105211_86829747	polyA hexanucleotide signal was not found!!
.WARNING! in seq ENSMUST00000099871_86958448	polyA hexanucleotide signal was not found!!
.WARNING! in seq ENSMUST00000055129_87002946	polyA hexanucleotide signal was not found!!
.WARNING! in seq ENSMUST00000099865_87071115	polyA hexanucleotide signal was not found!!
.WARNING! in seq ENSMUST00000099860_87149720	polyA hexanucleotide signal was not found!!
.WARNING! in seq ENSMUST00000081986_87252920	polyA hexanucleotide signal was not found!!
.WARNING! in seq ENSMUST00000090717_87309715	polyA hexanucleotide signal was not found!!
.WARNING! in seq ENSMUST00000058737_87358391	polyA hexanucleotide signal was not found!!
.WARNING! in seq ENSMUST00000056435_87388688	polyA hexanucleotide signal was not found!!
....WARNING! in seq ENSMUST00000077471_87532959	polyA hexanucleotide signal was not found!!
.WARNING! in seq ENSMUST00000099857_87655925	polyA hexanucleotide signal was not found!!
.WARNING! in seq ENSMUST00000099852_87692881	polyA hexanucleotide signal was not found!!
.WARNING! in seq ENSMUST00000111568_87747134	polyA hexanucleotide signal was not found!!
.WARNING! in seq ENSMUST00000099842_87949190	polyA hexanucleotide signal was not found!!
.WARNING! in seq ENSMUST00000054845_88025690	polyA hexanucleotide signal was not found!!
.WARNING! in seq ENSMUST00000099835_88070365	polyA hexanucleotide signal was not found!!
.WARNING! in seq ENSMUST00000099834_88092855	polyA hexanucleotide signal was not found!!
..WARNING! in seq ENSMUST00000099832_88148984	polyA hexanucleotide signal was not found!!
.WARNING! in seq ENSMUST00000099824_88411627	polyA hexanucleotide signal was not found!!
..WARNING! in seq ENSMUST00000090701_88560410	polyA hexanucleotide signal was not found!!
.WARNING! in seq ENSMUST00000099810_88896574	polyA hexanucleotide signal was not found!!
.WARNING! in seq ENSMUST00000099799_89022995	polyA hexanucleotide signal was not found!!
.WARNING! in seq ENSMUST00000099796_89096938	polyA hexanucleotide signal was not found!!
.WARNING! in seq ENSMUST00000099791_89170219	polyA hexanucleotide signal was not found!!
.WARNING! in seq ENSMUST00000099789_89248682	polyA hexanucleotide signal was not found!!
.WARNING! in seq ENSMUST00000099788_89282139	polyA hexanucleotide signal was not found!!
.WARNING! in seq ENSMUST00000099784_89339307	polyA hexanucleotide signal was not found!!
.WARNING! in seq ENSMUST00000099779_89439270	polyA hexanucleotide signal was not found!!
.WARNING! in seq ENSMUST00000099777_89493294	polyA hexanucleotide signal was not found!!
.WARNING! in seq ENSMUST00000099773_89574712	polyA hexanucleotide signal was not found!!
.WARNING! in seq ENSMUST00000099772_89590069	polyA hexanucleotide signal was not found!!
.WARNING! in seq ENSMUST00000099770_89617168	polyA hexanucleotide signal was not found!!
.WARNING! in seq ENSMUST00000099768_89656395	polyA hexanucleotide signal was not found!!
.WARNING! in seq ENSMUST00000099767_89666901	polyA hexanucleotide signal was not found!!
...WARNING! in seq ENSMUST00000111507_90015853	polyA hexanucleotide signal was not found!!
.WARNING! in seq ENSMUST00000099756_90118600	polyA hexanucleotide signal was not found!!
..WARNING! in seq ENSMUST00000099754_90149019	polyA hexanucleotide signal was not found!!
.WARNING! in seq ENSMUST00000118332_90325127	polyA hexanucleotide signal was not found!!
..WARNING! in seq ENSMUST00000111493_90432889	polyA hexanucleotide signal was not found!!
.WARNING! in seq ENSMUST00000168621_90432889	polyA hexanucleotide signal was not found!!
.......WARNING! in seq ENSMUST00000051831_90816360	polyA hexanucleotide signal was not found!!
.WARNING! in seq ENSMUST00000111468_90849649	polyA hexanucleotide signal was not found!!
..WARNING! in seq ENSMUST00000150232_90865271	polyA hexanucleotide signal was not found!!
.WARNING! in seq ENSMUST00000111467_90865271	polyA hexanucleotide signal was not found!!
.WARNING! in seq ENSMUST00000111466_90890366	polyA hexanucleotide signal was not found!!
.....WARNING! in seq ENSMUST00000068747_91013366	polyA hexanucleotide signal was not found!!
..WARNING! in seq ENSMUST00000111449_91013366	polyA hexanucleotide signal was not found!!
.WARNING! in seq ENSMUST00000111448_91013366	polyA hexanucleotide signal was not found!!
.WARNING! in seq ENSMUST00000005643_91013366	polyA hexanucleotide signal was not found!!
.WARNING! in seq ENSMUST00000111455_91013366	polyA hexanucleotide signal was not found!!
.WARNING! in seq ENSMUST00000177642_91013366	polyA hexanucleotide signal was not found!!
.WARNING! in seq ENSMUST00000111451_91013366	polyA hexanucleotide signal was not found!!
....WARNING! in seq ENSMUST00000146506_91056705	polyA hexanucleotide signal was not found!!
.....WARNING! in seq ENSMUST00000111436_91062874	polyA hexanucleotide signal was not found!!
..WARNING! in seq ENSMUST00000002180_91115395	polyA hexanucleotide signal was not found!!
.WARNING! in seq ENSMUST00000137942_91136115	polyA hexanucleotide signal was not found!!
.WARNING! in seq ENSMUST00000111430_91136115	polyA hexanucleotide signal was not found!!
.WARNING! in seq ENSMUST00000169776_91136115	polyA hexanucleotide signal was not found!!
..............WARNING! in seq ENSMUST00000066420_91161393	polyA hexanucleotide signal was not found!!
.WARNING! in seq ENSMUST00000111356_91184061	polyA hexanucleotide signal was not found!!
.WARNING! in seq ENSMUST00000002177_91184061	polyA hexanucleotide signal was not found!!
.....WARNING! in seq ENSMUST00000028696_91211856	polyA hexanucleotide signal was not found!!
.WARNING! in seq ENSMUST00000128684_91263955	polyA hexanucleotide signal was not found!!
.....WARNING! in seq ENSMUST00000064652_91275068	polyA hexanucleotide signal was not found!!
.....WARNING! in seq ENSMUST00000028689_91511762	polyA hexanucleotide signal was not found!!
.........WARNING! in seq ENSMUST00000145582_91647668	polyA hexanucleotide signal was not found!!
....WARNING! in seq ENSMUST00000111330_91670901	polyA hexanucleotide signal was not found!!
....WARNING! in seq ENSMUST00000111322_91718708	polyA hexanucleotide signal was not found!!
...........WARNING! in seq ENSMUST00000090602_91929966	polyA hexanucleotide signal was not found!!
.WARNING! in seq ENSMUST00000099709_91932824	polyA hexanucleotide signal was not found!!
.WARNING! in seq ENSMUST00000128152_91932824	polyA hexanucleotide signal was not found!!
.WARNING! in seq ENSMUST00000028667_91932826	polyA hexanucleotide signal was not found!!
.WARNING! in seq ENSMUST00000142231_91932827	polyA hexanucleotide signal was not found!!
.WARNING! in seq ENSMUST00000111303_91932827	polyA hexanucleotide signal was not found!!
.WARNING! in seq ENSMUST00000142090_91940758	polyA hexanucleotide signal was not found!!
.WARNING! in seq ENSMUST00000178895_91946017	polyA hexanucleotide signal was not found!!
....WARNING! in seq ENSMUST00000111292_92360424	polyA hexanucleotide signal was not found!!
.WARNING! in seq ENSMUST00000111291_92360424	polyA hexanucleotide signal was not found!!
.WARNING! in seq ENSMUST00000159961_92360424	polyA hexanucleotide signal was not found!!
............WARNING! in seq ENSMUST00000090582_92365071	polyA hexanucleotide signal was not found!!
..WARNING! in seq ENSMUST00000054316_92383570	polyA hexanucleotide signal was not found!!
...WARNING! in seq ENSMUST00000111280_92385554	polyA hexanucleotide signal was not found!!
.WARNING! in seq ENSMUST00000090559_92403646	polyA hexanucleotide signal was not found!!
.WARNING! in seq ENSMUST00000111278_92411260	polyA hexanucleotide signal was not found!!
.......WARNING! in seq ENSMUST00000111266_93199920	polyA hexanucleotide signal was not found!!
.WARNING! in seq ENSMUST00000090554_93199920	polyA hexanucleotide signal was not found!!
.WARNING! in seq ENSMUST00000111265_93201760	polyA hexanucleotide signal was not found!!
.WARNING! in seq ENSMUST00000028646_93204247	polyA hexanucleotide signal was not found!!
....WARNING! in seq ENSMUST00000111257_93419830	polyA hexanucleotide signal was not found!!
.WARNING! in seq ENSMUST00000099692_93564293	polyA hexanucleotide signal was not found!!
.....WARNING! in seq ENSMUST00000125407_93696127	polyA hexanucleotide signal was not found!!
.WARNING! in seq ENSMUST00000132429_93702956	polyA hexanucleotide signal was not found!!
...WARNING! in seq ENSMUST00000068513_93835438	polyA hexanucleotide signal was not found!!
.WARNING! in seq ENSMUST00000041593_93835438	polyA hexanucleotide signal was not found!!
.WARNING! in seq ENSMUST00000150666_93838011	polyA hexanucleotide signal was not found!!
...WARNING! in seq ENSMUST00000183110_93956817	polyA hexanucleotide signal was not found!!
.WARNING! in seq ENSMUST00000111240_93980550	polyA hexanucleotide signal was not found!!
.......WARNING! in seq ENSMUST00000028617_94411682	polyA hexanucleotide signal was not found!!
..WARNING! in seq ENSMUST00000162807_97630954	polyA hexanucleotide signal was not found!!
...WARNING! in seq ENSMUST00000136601_101561800	polyA hexanucleotide signal was not found!!
.....WARNING! in seq ENSMUST00000099682_101562226	polyA hexanucleotide signal was not found!!
..WARNING! in seq ENSMUST00000111227_101630931	polyA hexanucleotide signal was not found!!
.WARNING! in seq ENSMUST00000078494_101638282	polyA hexanucleotide signal was not found!!
.WARNING! in seq ENSMUST00000004949_101697500	polyA hexanucleotide signal was not found!!
...WARNING! in seq ENSMUST00000043845_101716241	polyA hexanucleotide signal was not found!!
......WARNING! in seq ENSMUST00000028612_102642521	polyA hexanucleotide signal was not found!!
.WARNING! in seq ENSMUST00000111213_102777695	polyA hexanucleotide signal was not found!!
.WARNING! in seq ENSMUST00000005220_102777695	polyA hexanucleotide signal was not found!!
.WARNING! in seq ENSMUST00000154446_102780753	polyA hexanucleotide signal was not found!!
..WARNING! in seq ENSMUST00000111212_102781535	polyA hexanucleotide signal was not found!!
.....WARNING! in seq ENSMUST00000111190_102814120	polyA hexanucleotide signal was not found!!
.WARNING! in seq ENSMUST00000111191_102814120	polyA hexanucleotide signal was not found!!
.WARNING! in seq ENSMUST00000111198_102814130	polyA hexanucleotide signal was not found!!
.....WARNING! in seq ENSMUST00000111176_103264025	polyA hexanucleotide signal was not found!!
.WARNING! in seq ENSMUST00000111174_103266511	polyA hexanucleotide signal was not found!!
...WARNING! in seq ENSMUST00000171693_103449661	polyA hexanucleotide signal was not found!!
.WARNING! in seq ENSMUST00000028610_103453849	polyA hexanucleotide signal was not found!!
.WARNING! in seq ENSMUST00000111168_103454595	polyA hexanucleotide signal was not found!!
.............WARNING! in seq ENSMUST00000111135_104055036	polyA hexanucleotide signal was not found!!
..WARNING! in seq ENSMUST00000111136_104059896	polyA hexanucleotide signal was not found!!
..WARNING! in seq ENSMUST00000104891_104066956	polyA hexanucleotide signal was not found!!
.WARNING! in seq ENSMUST00000090429_104084649	polyA hexanucleotide signal was not found!!
.WARNING! in seq ENSMUST00000111130_104084649	polyA hexanucleotide signal was not found!!
.WARNING! in seq ENSMUST00000111131_104090233	polyA hexanucleotide signal was not found!!
....WARNING! in seq ENSMUST00000040374_104124575	polyA hexanucleotide signal was not found!!
.......WARNING! in seq ENSMUST00000028597_104679980	polyA hexanucleotide signal was not found!!
....WARNING! in seq ENSMUST00000028593_104830741	polyA hexanucleotide signal was not found!!
.WARNING! in seq ENSMUST00000111114_104999185	polyA hexanucleotide signal was not found!!
.WARNING! in seq ENSMUST00000028592_104999656	polyA hexanucleotide signal was not found!!
.WARNING! in seq ENSMUST00000148476_104999659	polyA hexanucleotide signal was not found!!
.WARNING! in seq ENSMUST00000111110_104999689	polyA hexanucleotide signal was not found!!
.WARNING! in seq ENSMUST00000144358_105017733	polyA hexanucleotide signal was not found!!
..WARNING! in seq ENSMUST00000139585_105172345	polyA hexanucleotide signal was not found!!
....WARNING! in seq ENSMUST00000006128_105386291	polyA hexanucleotide signal was not found!!
.WARNING! in seq ENSMUST00000155081_105684910	polyA hexanucleotide signal was not found!!
.WARNING! in seq ENSMUST00000111086_105696356	polyA hexanucleotide signal was not found!!
.WARNING! in seq ENSMUST00000111087_105696356	polyA hexanucleotide signal was not found!!
..WARNING! in seq ENSMUST00000111085_105696356	polyA hexanucleotide signal was not found!!
...WARNING! in seq ENSMUST00000111082_105696356	polyA hexanucleotide signal was not found!!
.WARNING! in seq ENSMUST00000167211_105696356	polyA hexanucleotide signal was not found!!
...WARNING! in seq ENSMUST00000037499_105965333	polyA hexanucleotide signal was not found!!
.WARNING! in seq ENSMUST00000102555_105966709	polyA hexanucleotide signal was not found!!
.WARNING! in seq ENSMUST00000155811_105966709	polyA hexanucleotide signal was not found!!
..WARNING! in seq ENSMUST00000016530_106867067	polyA hexanucleotide signal was not found!!
....WARNING! in seq ENSMUST00000037012_107296888	polyA hexanucleotide signal was not found!!
...WARNING! in seq ENSMUST00000053317_109724153	polyA hexanucleotide signal was not found!!
.WARNING! in seq ENSMUST00000111051_109724153	polyA hexanucleotide signal was not found!!
.WARNING! in seq ENSMUST00000111047_109724153	polyA hexanucleotide signal was not found!!
.WARNING! in seq ENSMUST00000111049_109724153	polyA hexanucleotide signal was not found!!
.WARNING! in seq ENSMUST00000111046_109724153	polyA hexanucleotide signal was not found!!
.WARNING! in seq ENSMUST00000111050_109724153	polyA hexanucleotide signal was not found!!
.WARNING! in seq ENSMUST00000176893_109724153	polyA hexanucleotide signal was not found!!
.WARNING! in seq ENSMUST00000111045_109724153	polyA hexanucleotide signal was not found!!
.WARNING! in seq ENSMUST00000111043_109724153	polyA hexanucleotide signal was not found!!
.WARNING! in seq ENSMUST00000111044_109724153	polyA hexanucleotide signal was not found!!
.WARNING! in seq ENSMUST00000111042_109724153	polyA hexanucleotide signal was not found!!
.WARNING! in seq ENSMUST00000028583_109897402	polyA hexanucleotide signal was not found!!
......WARNING! in seq ENSMUST00000046233_110262697	polyA hexanucleotide signal was not found!!
..WARNING! in seq ENSMUST00000045972_110646417	polyA hexanucleotide signal was not found!!
.WARNING! in seq ENSMUST00000111026_110646417	polyA hexanucleotide signal was not found!!
.....WARNING! in seq ENSMUST00000090332_110737508	polyA hexanucleotide signal was not found!!
...WARNING! in seq ENSMUST00000099620_111230818	polyA hexanucleotide signal was not found!!
.WARNING! in seq ENSMUST00000099619_111269427	polyA hexanucleotide signal was not found!!
.WARNING! in seq ENSMUST00000090328_111316399	polyA hexanucleotide signal was not found!!
.WARNING! in seq ENSMUST00000082167_111369552	polyA hexanucleotide signal was not found!!
.WARNING! in seq ENSMUST00000062407_111379938	polyA hexanucleotide signal was not found!!
.WARNING! in seq ENSMUST00000102551_111484329	polyA hexanucleotide signal was not found!!
.WARNING! in seq ENSMUST00000099613_111564469	polyA hexanucleotide signal was not found!!
.WARNING! in seq ENSMUST00000099602_112008202	polyA hexanucleotide signal was not found!!
.WARNING! in seq ENSMUST00000058176_112156916	polyA hexanucleotide signal was not found!!
...WARNING! in seq ENSMUST00000028553_112262454	polyA hexanucleotide signal was not found!!
.WARNING! in seq ENSMUST00000110987_112355229	polyA hexanucleotide signal was not found!!
.WARNING! in seq ENSMUST00000110991_112358956	polyA hexanucleotide signal was not found!!
....WARNING! in seq ENSMUST00000141047_112377089	polyA hexanucleotide signal was not found!!
...WARNING! in seq ENSMUST00000099589_112479072	polyA hexanucleotide signal was not found!!
.WARNING! in seq ENSMUST00000003705_112630895	polyA hexanucleotide signal was not found!!
.WARNING! in seq ENSMUST00000099588_112630895	polyA hexanucleotide signal was not found!!
...WARNING! in seq ENSMUST00000040856_113297010	polyA hexanucleotide signal was not found!!
.WARNING! in seq ENSMUST00000102547_113709461	polyA hexanucleotide signal was not found!!
.WARNING! in seq ENSMUST00000161731_113709461	polyA hexanucleotide signal was not found!!
.WARNING! in seq ENSMUST00000081349_113709461	polyA hexanucleotide signal was not found!!
......WARNING! in seq ENSMUST00000102545_113831546	polyA hexanucleotide signal was not found!!
.....WARNING! in seq ENSMUST00000102543_114105162	polyA hexanucleotide signal was not found!!
....WARNING! in seq ENSMUST00000055144_114516644	polyA hexanucleotide signal was not found!!
........WARNING! in seq ENSMUST00000074285_115863300	polyA hexanucleotide signal was not found!!
.WARNING! in seq ENSMUST00000151279_115864273	polyA hexanucleotide signal was not found!!
.WARNING! in seq ENSMUST00000134314_116049083	polyA hexanucleotide signal was not found!!
.WARNING! in seq ENSMUST00000133990_116049083	polyA hexanucleotide signal was not found!!
.WARNING! in seq ENSMUST00000028834_116892312	polyA hexanucleotide signal was not found!!
....WARNING! in seq ENSMUST00000102534_117279993	polyA hexanucleotide signal was not found!!
.WARNING! in seq ENSMUST00000178884_117279994	polyA hexanucleotide signal was not found!!
.WARNING! in seq ENSMUST00000174770_117282542	polyA hexanucleotide signal was not found!!
.WARNING! in seq ENSMUST00000172901_117282542	polyA hexanucleotide signal was not found!!
.WARNING! in seq ENSMUST00000173252_117282542	polyA hexanucleotide signal was not found!!
.....WARNING! in seq ENSMUST00000110877_118428133	polyA hexanucleotide signal was not found!!
........WARNING! in seq ENSMUST00000110862_118478565	polyA hexanucleotide signal was not found!!
.......WARNING! in seq ENSMUST00000102524_118707517	polyA hexanucleotide signal was not found!!
.WARNING! in seq ENSMUST00000159756_118707996	polyA hexanucleotide signal was not found!!
..WARNING! in seq ENSMUST00000130293_118778036	polyA hexanucleotide signal was not found!!
.WARNING! in seq ENSMUST00000061360_118778036	polyA hexanucleotide signal was not found!!
..WARNING! in seq ENSMUST00000037547_118792827	polyA hexanucleotide signal was not found!!
.WARNING! in seq ENSMUST00000110846_118806389	polyA hexanucleotide signal was not found!!
..WARNING! in seq ENSMUST00000134579_118818843	polyA hexanucleotide signal was not found!!
.WARNING! in seq ENSMUST00000177103_118823461	polyA hexanucleotide signal was not found!!
.WARNING! in seq ENSMUST00000123104_118830836	polyA hexanucleotide signal was not found!!
.WARNING! in seq ENSMUST00000028803_118831597	polyA hexanucleotide signal was not found!!
..WARNING! in seq ENSMUST00000110842_118834132	polyA hexanucleotide signal was not found!!
.WARNING! in seq ENSMUST00000176463_118834132	polyA hexanucleotide signal was not found!!
.WARNING! in seq ENSMUST00000148877_118834132	polyA hexanucleotide signal was not found!!
.......WARNING! in seq ENSMUST00000110833_119021805	polyA hexanucleotide signal was not found!!
.WARNING! in seq ENSMUST00000028796_119038760	polyA hexanucleotide signal was not found!!
..WARNING! in seq ENSMUST00000028802_119104078	polyA hexanucleotide signal was not found!!
.WARNING! in seq ENSMUST00000099542_119104078	polyA hexanucleotide signal was not found!!
.WARNING! in seq ENSMUST00000152327_119134406	polyA hexanucleotide signal was not found!!
...WARNING! in seq ENSMUST00000151406_119147420	polyA hexanucleotide signal was not found!!
......WARNING! in seq ENSMUST00000076084_119218119	polyA hexanucleotide signal was not found!!
.WARNING! in seq ENSMUST00000110820_119218140	polyA hexanucleotide signal was not found!!
..WARNING! in seq ENSMUST00000110816_119248963	polyA hexanucleotide signal was not found!!
...WARNING! in seq ENSMUST00000037280_119297620	polyA hexanucleotide signal was not found!!
.WARNING! in seq ENSMUST00000102517_119334634	polyA hexanucleotide signal was not found!!
.WARNING! in seq ENSMUST00000028780_119353591	polyA hexanucleotide signal was not found!!
..WARNING! in seq ENSMUST00000110808_119402709	polyA hexanucleotide signal was not found!!
.......WARNING! in seq ENSMUST00000028771_119648990	polyA hexanucleotide signal was not found!!
..................WARNING! in seq ENSMUST00000110774_119964966	polyA hexanucleotide signal was not found!!
.WARNING! in seq ENSMUST00000110773_119964966	polyA hexanucleotide signal was not found!!
.WARNING! in seq ENSMUST00000079934_119964966	polyA hexanucleotide signal was not found!!
....WARNING! in seq ENSMUST00000162393_120031609	polyA hexanucleotide signal was not found!!
..WARNING! in seq ENSMUST00000125805_120032203	polyA hexanucleotide signal was not found!!
.WARNING! in seq ENSMUST00000130567_120032203	polyA hexanucleotide signal was not found!!
.WARNING! in seq ENSMUST00000156805_120041437	polyA hexanucleotide signal was not found!!
..WARNING! in seq ENSMUST00000126150_120041616	polyA hexanucleotide signal was not found!!
.......WARNING! in seq ENSMUST00000090046_120355312	polyA hexanucleotide signal was not found!!
.WARNING! in seq ENSMUST00000090042_120355312	polyA hexanucleotide signal was not found!!
.WARNING! in seq ENSMUST00000110729_120363294	polyA hexanucleotide signal was not found!!
.........WARNING! in seq ENSMUST00000171215_120509614	polyA hexanucleotide signal was not found!!
.WARNING! in seq ENSMUST00000163384_120528340	polyA hexanucleotide signal was not found!!
.WARNING! in seq ENSMUST00000150611_120590853	polyA hexanucleotide signal was not found!!
........WARNING! in seq ENSMUST00000135465_120604819	polyA hexanucleotide signal was not found!!
.WARNING! in seq ENSMUST00000028741_120615885	polyA hexanucleotide signal was not found!!
...WARNING! in seq ENSMUST00000140843_120714667	polyA hexanucleotide signal was not found!!
.WARNING! in seq ENSMUST00000070420_120714667	polyA hexanucleotide signal was not found!!
.WARNING! in seq ENSMUST00000154193_120714667	polyA hexanucleotide signal was not found!!
.WARNING! in seq ENSMUST00000180041_120714667	polyA hexanucleotide signal was not found!!
.WARNING! in seq ENSMUST00000099504_120714667	polyA hexanucleotide signal was not found!!
..WARNING! in seq ENSMUST00000110700_120716522	polyA hexanucleotide signal was not found!!
....WARNING! in seq ENSMUST00000028728_120860269	polyA hexanucleotide signal was not found!!
.WARNING! in seq ENSMUST00000139428_120999096	polyA hexanucleotide signal was not found!!
...WARNING! in seq ENSMUST00000099488_121014732	polyA hexanucleotide signal was not found!!
....WARNING! in seq ENSMUST00000023987_121023650	polyA hexanucleotide signal was not found!!
..WARNING! in seq ENSMUST00000110675_121093565	polyA hexanucleotide signal was not found!!
.WARNING! in seq ENSMUST00000099486_121128307	polyA hexanucleotide signal was not found!!
.....WARNING! in seq ENSMUST00000110662_121155548	polyA hexanucleotide signal was not found!!
.WARNING! in seq ENSMUST00000066155_121155548	polyA hexanucleotide signal was not found!!
..WARNING! in seq ENSMUST00000079024_121160681	polyA hexanucleotide signal was not found!!
.WARNING! in seq ENSMUST00000146243_121165141	polyA hexanucleotide signal was not found!!
.WARNING! in seq ENSMUST00000110657_121194209	polyA hexanucleotide signal was not found!!
......WARNING! in seq ENSMUST00000154426_121202693	polyA hexanucleotide signal was not found!!
.WARNING! in seq ENSMUST00000124554_121208420	polyA hexanucleotide signal was not found!!
.WARNING! in seq ENSMUST00000142400_121228369	polyA hexanucleotide signal was not found!!
.WARNING! in seq ENSMUST00000129752_121236824	polyA hexanucleotide signal was not found!!
......WARNING! in seq ENSMUST00000110626_121310893	polyA hexanucleotide signal was not found!!
.WARNING! in seq ENSMUST00000110625_121310899	polyA hexanucleotide signal was not found!!
.WARNING! in seq ENSMUST00000137087_121343531	polyA hexanucleotide signal was not found!!
.WARNING! in seq ENSMUST00000128612_121359395	polyA hexanucleotide signal was not found!!
.WARNING! in seq ENSMUST00000126130_121359973	polyA hexanucleotide signal was not found!!
.WARNING! in seq ENSMUST00000078222_121363615	polyA hexanucleotide signal was not found!!
.WARNING! in seq ENSMUST00000000317_121363615	polyA hexanucleotide signal was not found!!
.WARNING! in seq ENSMUST00000038389_121363728	polyA hexanucleotide signal was not found!!
.WARNING! in seq ENSMUST00000129136_121368403	polyA hexanucleotide signal was not found!!
...WARNING! in seq ENSMUST00000135079_121431732	polyA hexanucleotide signal was not found!!
..WARNING! in seq ENSMUST00000028679_121439010	polyA hexanucleotide signal was not found!!
..WARNING! in seq ENSMUST00000140752_121439059	polyA hexanucleotide signal was not found!!
.WARNING! in seq ENSMUST00000110615_121450601	polyA hexanucleotide signal was not found!!
......WARNING! in seq ENSMUST00000140135_121451247	polyA hexanucleotide signal was not found!!
.WARNING! in seq ENSMUST00000154418_121455607	polyA hexanucleotide signal was not found!!
.WARNING! in seq ENSMUST00000148575_121457076	polyA hexanucleotide signal was not found!!
.WARNING! in seq ENSMUST00000110612_121458245	polyA hexanucleotide signal was not found!!
.WARNING! in seq ENSMUST00000126764_121458245	polyA hexanucleotide signal was not found!!
.WARNING! in seq ENSMUST00000056732_121460235	polyA hexanucleotide signal was not found!!
...WARNING! in seq ENSMUST00000028676_121542563	polyA hexanucleotide signal was not found!!
..WARNING! in seq ENSMUST00000110603_121542563	polyA hexanucleotide signal was not found!!
....WARNING! in seq ENSMUST00000131092_121547745	polyA hexanucleotide signal was not found!!
.....WARNING! in seq ENSMUST00000145075_121568895	polyA hexanucleotide signal was not found!!
..WARNING! in seq ENSMUST00000089912_121933549	polyA hexanucleotide signal was not found!!
..WARNING! in seq ENSMUST00000136023_121933549	polyA hexanucleotide signal was not found!!
..WARNING! in seq ENSMUST00000104936_121953752	polyA hexanucleotide signal was not found!!
.WARNING! in seq ENSMUST00000036647_122010629	polyA hexanucleotide signal was not found!!
.WARNING! in seq ENSMUST00000110578_122010629	polyA hexanucleotide signal was not found!!
.WARNING! in seq ENSMUST00000110574_122010629	polyA hexanucleotide signal was not found!!
.WARNING! in seq ENSMUST00000110572_122010629	polyA hexanucleotide signal was not found!!
....WARNING! in seq ENSMUST00000102476_122151661	polyA hexanucleotide signal was not found!!
.....WARNING! in seq ENSMUST00000110538_122302191	polyA hexanucleotide signal was not found!!
.WARNING! in seq ENSMUST00000028656_122302398	polyA hexanucleotide signal was not found!!
...WARNING! in seq ENSMUST00000048635_122348892	polyA hexanucleotide signal was not found!!
.WARNING! in seq ENSMUST00000110531_122348893	polyA hexanucleotide signal was not found!!
.WARNING! in seq ENSMUST00000151130_122349128	polyA hexanucleotide signal was not found!!
.WARNING! in seq ENSMUST00000125826_122349128	polyA hexanucleotide signal was not found!!
.WARNING! in seq ENSMUST00000110532_122349128	polyA hexanucleotide signal was not found!!
.WARNING! in seq ENSMUST00000139819_122349128	polyA hexanucleotide signal was not found!!
.WARNING! in seq ENSMUST00000110530_122349199	polyA hexanucleotide signal was not found!!
.WARNING! in seq ENSMUST00000121237_122349199	polyA hexanucleotide signal was not found!!
......WARNING! in seq ENSMUST00000047498_122640770	polyA hexanucleotide signal was not found!!
...WARNING! in seq ENSMUST00000099457_122683398	polyA hexanucleotide signal was not found!!
..WARNING! in seq ENSMUST00000126403_122807612	polyA hexanucleotide signal was not found!!
.....WARNING! in seq ENSMUST00000051419_124665310	polyA hexanucleotide signal was not found!!
..WARNING! in seq ENSMUST00000103240_124665310	polyA hexanucleotide signal was not found!!
....WARNING! in seq ENSMUST00000110501_125086271	polyA hexanucleotide signal was not found!!
.....WARNING! in seq ENSMUST00000070353_125088287	polyA hexanucleotide signal was not found!!
.WARNING! in seq ENSMUST00000089825_125088834	polyA hexanucleotide signal was not found!!
.....WARNING! in seq ENSMUST00000082122_125257414	polyA hexanucleotide signal was not found!!
...WARNING! in seq ENSMUST00000103234_125300627	polyA hexanucleotide signal was not found!!
.....WARNING! in seq ENSMUST00000110477_125629065	polyA hexanucleotide signal was not found!!
.WARNING! in seq ENSMUST00000164756_125673672	polyA hexanucleotide signal was not found!!
.WARNING! in seq ENSMUST00000053699_125736986	polyA hexanucleotide signal was not found!!
.....WARNING! in seq ENSMUST00000131643_125870384	polyA hexanucleotide signal was not found!!
....WARNING! in seq ENSMUST00000064794_126089562	polyA hexanucleotide signal was not found!!
.WARNING! in seq ENSMUST00000110442_126089562	polyA hexanucleotide signal was not found!!
...WARNING! in seq ENSMUST00000040128_126320973	polyA hexanucleotide signal was not found!!
.WARNING! in seq ENSMUST00000040149_126322536	polyA hexanucleotide signal was not found!!
.WARNING! in seq ENSMUST00000147517_126371585	polyA hexanucleotide signal was not found!!
..WARNING! in seq ENSMUST00000141482_126587937	polyA hexanucleotide signal was not found!!
.........WARNING! in seq ENSMUST00000099423_126709191	polyA hexanucleotide signal was not found!!
.......WARNING! in seq ENSMUST00000110393_127009677	polyA hexanucleotide signal was not found!!
....WARNING! in seq ENSMUST00000142740_127051005	polyA hexanucleotide signal was not found!!
.WARNING! in seq ENSMUST00000002063_127066703	polyA hexanucleotide signal was not found!!
.WARNING! in seq ENSMUST00000110389_127087341	polyA hexanucleotide signal was not found!!
..WARNING! in seq ENSMUST00000110387_127103809	polyA hexanucleotide signal was not found!!
.WARNING! in seq ENSMUST00000175885_127103950	polyA hexanucleotide signal was not found!!
..WARNING! in seq ENSMUST00000110386_127140409	polyA hexanucleotide signal was not found!!
......WARNING! in seq ENSMUST00000172636_127245856	polyA hexanucleotide signal was not found!!
..WARNING! in seq ENSMUST00000174288_127257265	polyA hexanucleotide signal was not found!!
...............WARNING! in seq ENSMUST00000088538_127458130	polyA hexanucleotide signal was not found!!
...WARNING! in seq ENSMUST00000110366_127574662	polyA hexanucleotide signal was not found!!
.....WARNING! in seq ENSMUST00000028853_127634874	polyA hexanucleotide signal was not found!!
......WARNING! in seq ENSMUST00000110344_128123137	polyA hexanucleotide signal was not found!!
...WARNING! in seq ENSMUST00000103211_128158330	polyA hexanucleotide signal was not found!!
.WARNING! in seq ENSMUST00000103210_128158330	polyA hexanucleotide signal was not found!!
.WARNING! in seq ENSMUST00000019281_128158330	polyA hexanucleotide signal was not found!!
......WARNING! in seq ENSMUST00000152210_128851344	polyA hexanucleotide signal was not found!!
..........WARNING! in seq ENSMUST00000028874_129120325	polyA hexanucleotide signal was not found!!
..WARNING! in seq ENSMUST00000035481_129133299	polyA hexanucleotide signal was not found!!
......WARNING! in seq ENSMUST00000050309_129458359	polyA hexanucleotide signal was not found!!
.....WARNING! in seq ENSMUST00000163034_129630185	polyA hexanucleotide signal was not found!!
....WARNING! in seq ENSMUST00000165413_129811201	polyA hexanucleotide signal was not found!!
.WARNING! in seq ENSMUST00000166282_129827851	polyA hexanucleotide signal was not found!!
.WARNING! in seq ENSMUST00000110299_130048401	polyA hexanucleotide signal was not found!!
...WARNING! in seq ENSMUST00000077988_130264218	polyA hexanucleotide signal was not found!!
.WARNING! in seq ENSMUST00000136621_130276653	polyA hexanucleotide signal was not found!!
.WARNING! in seq ENSMUST00000143547_130276653	polyA hexanucleotide signal was not found!!
.WARNING! in seq ENSMUST00000149955_130277497	polyA hexanucleotide signal was not found!!
.WARNING! in seq ENSMUST00000146454_130278431	polyA hexanucleotide signal was not found!!
.WARNING! in seq ENSMUST00000150401_130278431	polyA hexanucleotide signal was not found!!
..WARNING! in seq ENSMUST00000028890_130279224	polyA hexanucleotide signal was not found!!
...WARNING! in seq ENSMUST00000126740_130369388	polyA hexanucleotide signal was not found!!
.WARNING! in seq ENSMUST00000140169_130369451	polyA hexanucleotide signal was not found!!
.WARNING! in seq ENSMUST00000110288_130369509	polyA hexanucleotide signal was not found!!
.WARNING! in seq ENSMUST00000110286_130369509	polyA hexanucleotide signal was not found!!
.WARNING! in seq ENSMUST00000110287_130369509	polyA hexanucleotide signal was not found!!
..WARNING! in seq ENSMUST00000110281_130406019	polyA hexanucleotide signal was not found!!
.WARNING! in seq ENSMUST00000028898_130406019	polyA hexanucleotide signal was not found!!
.WARNING! in seq ENSMUST00000055421_130407180	polyA hexanucleotide signal was not found!!
..........WARNING! in seq ENSMUST00000140581_130599785	polyA hexanucleotide signal was not found!!
..WARNING! in seq ENSMUST00000089561_130632839	polyA hexanucleotide signal was not found!!
.WARNING! in seq ENSMUST00000110260_130632839	polyA hexanucleotide signal was not found!!
.WARNING! in seq ENSMUST00000045761_130632842	polyA hexanucleotide signal was not found!!
..WARNING! in seq ENSMUST00000134044_130654291	polyA hexanucleotide signal was not found!!
....WARNING! in seq ENSMUST00000119422_130709130	polyA hexanucleotide signal was not found!!
.WARNING! in seq ENSMUST00000139684_130710836	polyA hexanucleotide signal was not found!!
.....WARNING! in seq ENSMUST00000135149_131050863	polyA hexanucleotide signal was not found!!
.WARNING! in seq ENSMUST00000183552_131050875	polyA hexanucleotide signal was not found!!
..WARNING! in seq ENSMUST00000184921_131053042	polyA hexanucleotide signal was not found!!
.WARNING! in seq ENSMUST00000147333_131057530	polyA hexanucleotide signal was not found!!
.WARNING! in seq ENSMUST00000028794_131069220	polyA hexanucleotide signal was not found!!
..WARNING! in seq ENSMUST00000110226_131083573	polyA hexanucleotide signal was not found!!
.WARNING! in seq ENSMUST00000127862_131137038	polyA hexanucleotide signal was not found!!
..WARNING! in seq ENSMUST00000099349_131145219	polyA hexanucleotide signal was not found!!
...WARNING! in seq ENSMUST00000184121_131146794	polyA hexanucleotide signal was not found!!
.WARNING! in seq ENSMUST00000028800_131146804	polyA hexanucleotide signal was not found!!
.WARNING! in seq ENSMUST00000028801_131170261	polyA hexanucleotide signal was not found!!
..WARNING! in seq ENSMUST00000127987_131171611	polyA hexanucleotide signal was not found!!
.WARNING! in seq ENSMUST00000089510_131177291	polyA hexanucleotide signal was not found!!
...WARNING! in seq ENSMUST00000110206_131212632	polyA hexanucleotide signal was not found!!
....WARNING! in seq ENSMUST00000130597_131240317	polyA hexanucleotide signal was not found!!
...WARNING! in seq ENSMUST00000184105_131280165	polyA hexanucleotide signal was not found!!
.WARNING! in seq ENSMUST00000184932_131287488	polyA hexanucleotide signal was not found!!
.WARNING! in seq ENSMUST00000183388_131287519	polyA hexanucleotide signal was not found!!
.WARNING! in seq ENSMUST00000183349_131288597	polyA hexanucleotide signal was not found!!
..WARNING! in seq ENSMUST00000145904_131296324	polyA hexanucleotide signal was not found!!
....WARNING! in seq ENSMUST00000183902_131302646	polyA hexanucleotide signal was not found!!
.WARNING! in seq ENSMUST00000183575_131516233	polyA hexanucleotide signal was not found!!
.WARNING! in seq ENSMUST00000183947_131521076	polyA hexanucleotide signal was not found!!
.WARNING! in seq ENSMUST00000110179_131522182	polyA hexanucleotide signal was not found!!
.WARNING! in seq ENSMUST00000183881_131522182	polyA hexanucleotide signal was not found!!
.WARNING! in seq ENSMUST00000028806_131524881	polyA hexanucleotide signal was not found!!
........WARNING! in seq ENSMUST00000103184_131545850	polyA hexanucleotide signal was not found!!
.WARNING! in seq ENSMUST00000077150_131648302	polyA hexanucleotide signal was not found!!
...WARNING! in seq ENSMUST00000124100_131953556	polyA hexanucleotide signal was not found!!
..WARNING! in seq ENSMUST00000110170_131953556	polyA hexanucleotide signal was not found!!
..WARNING! in seq ENSMUST00000110171_131953556	polyA hexanucleotide signal was not found!!
.WARNING! in seq ENSMUST00000110169_131953556	polyA hexanucleotide signal was not found!!
....WARNING! in seq ENSMUST00000110164_132239492	polyA hexanucleotide signal was not found!!
.WARNING! in seq ENSMUST00000110163_132239492	polyA hexanucleotide signal was not found!!
.WARNING! in seq ENSMUST00000028816_132239492	polyA hexanucleotide signal was not found!!
.WARNING! in seq ENSMUST00000180286_132239494	polyA hexanucleotide signal was not found!!
..WARNING! in seq ENSMUST00000147456_132295551	polyA hexanucleotide signal was not found!!
....WARNING! in seq ENSMUST00000138194_132305286	polyA hexanucleotide signal was not found!!
.WARNING! in seq ENSMUST00000110157_132337733	polyA hexanucleotide signal was not found!!
.WARNING! in seq ENSMUST00000049997_132370329	polyA hexanucleotide signal was not found!!
.WARNING! in seq ENSMUST00000142766_132370329	polyA hexanucleotide signal was not found!!
.WARNING! in seq ENSMUST00000110156_132371165	polyA hexanucleotide signal was not found!!
........WARNING! in seq ENSMUST00000124632_132534152	polyA hexanucleotide signal was not found!!
.......WARNING! in seq ENSMUST00000124834_132861227	polyA hexanucleotide signal was not found!!
..WARNING! in seq ENSMUST00000124836_132865925	polyA hexanucleotide signal was not found!!
..WARNING! in seq ENSMUST00000038280_132904389	polyA hexanucleotide signal was not found!!
.WARNING! in seq ENSMUST00000028836_133561716	polyA hexanucleotide signal was not found!!
.WARNING! in seq ENSMUST00000028704_134497361	polyA hexanucleotide signal was not found!!
.WARNING! in seq ENSMUST00000038228_134594185	polyA hexanucleotide signal was not found!!
..WARNING! in seq ENSMUST00000110119_134639491	polyA hexanucleotide signal was not found!!
.WARNING! in seq ENSMUST00000070724_135399348	polyA hexanucleotide signal was not found!!
.WARNING! in seq ENSMUST00000131552_135399348	polyA hexanucleotide signal was not found!!
..WARNING! in seq ENSMUST00000184371_136002592	polyA hexanucleotide signal was not found!!
..WARNING! in seq ENSMUST00000035646_136013035	polyA hexanucleotide signal was not found!!
....WARNING! in seq ENSMUST00000077200_136081897	polyA hexanucleotide signal was not found!!
.WARNING! in seq ENSMUST00000061569_136502317	polyA hexanucleotide signal was not found!!
.WARNING! in seq ENSMUST00000149712_136544789	polyA hexanucleotide signal was not found!!
.WARNING! in seq ENSMUST00000028726_136555829	polyA hexanucleotide signal was not found!!
...WARNING! in seq ENSMUST00000110098_136781144	polyA hexanucleotide signal was not found!!
....WARNING! in seq ENSMUST00000028737_137068329	polyA hexanucleotide signal was not found!!
.WARNING! in seq ENSMUST00000180277_137068329	polyA hexanucleotide signal was not found!!
....WARNING! in seq ENSMUST00000110083_139636815	polyA hexanucleotide signal was not found!!
.WARNING! in seq ENSMUST00000047370_139636815	polyA hexanucleotide signal was not found!!
..........WARNING! in seq ENSMUST00000110062_140418888	polyA hexanucleotide signal was not found!!
.WARNING! in seq ENSMUST00000110061_140418888	polyA hexanucleotide signal was not found!!
[truncated: 15,003 more rows]
