# Supplementary material for: Macrophage inflammation resolution requires CPEB4-directed offsetting of mRNA degradation
Source: eLife. 2022 Apr 20;11:e75873. doi: 10.7554/eLife.75873 (PMC9094754; doi:10.7554/eLife.75873)
Supplement: Supplementary file 9. — To analyze CPE-A-containing mRNAs, the script developed by Piqué et al. was run over mm10 3′-UTR reference sequences (Biomart ENSEMBL archive February 2014). mRNAs containing a putative 3′-UTR with a cytoplasmic polyadenylation element (CPE)-mediated repression and/or activation prediction were considered CPE-containing mRNAs. For CPE-G-containing mRNAs, the same script was adapted to mRNAs containing a putative 3′-UTR with the TTTTGT motif within the optimal distances to the polyadenylation signal (PAS) established by Piqué et al., 2008.The original and modified script, as well as the input and output files of the CPE-A and CPE-G analysis, are included. [file elife-75873-supp9.zip › mm10.3utr.fasta.default.out]

ENSMUST00000027036_4845017 repression1_final
ENSMUST00000027036_4845017 repression3_final
ENSMUST00000027036_4845017 repression_FINAL
ENSMUST00000027036_4845017 total_FINAL
ENSMUST00000081551_4896365 repression1_final
ENSMUST00000081551_4896365 repression2_final
ENSMUST00000081551_4896365 repression3_final
ENSMUST00000081551_4896365 repression_FINAL
ENSMUST00000081551_4896365 total_FINAL
ENSMUST00000165720_4896365 repression1_final
ENSMUST00000165720_4896365 repression2_final
ENSMUST00000165720_4896365 repression3_final
ENSMUST00000165720_4896365 repression_FINAL
ENSMUST00000165720_4896365 total_FINAL
ENSMUST00000002533_4909576 repression1_final
ENSMUST00000002533_4909576 activation_early_weak6_final
ENSMUST00000002533_4909576 repression_FINAL
ENSMUST00000002533_4909576 activation_early_weak_FINAL
ENSMUST00000002533_4909576 activation_early_FINAL
ENSMUST00000002533_4909576 activation_FINAL
ENSMUST00000002533_4909576 total_FINAL
ENSMUST00000118000_4909576 repression1_final
ENSMUST00000118000_4909576 activation_early_weak6_final
ENSMUST00000118000_4909576 repression_FINAL
ENSMUST00000118000_4909576 activation_early_weak_FINAL
ENSMUST00000118000_4909576 activation_early_FINAL
ENSMUST00000118000_4909576 activation_FINAL
ENSMUST00000118000_4909576 total_FINAL
ENSMUST00000161327_6274276 activation_early_weak3_final
ENSMUST00000161327_6274276 activation_early_weak_FINAL
ENSMUST00000161327_6274276 activation_early_FINAL
ENSMUST00000161327_6274276 activation_FINAL
ENSMUST00000161327_6274276 total_FINAL
ENSMUST00000140079_6858601 repression1_final
ENSMUST00000140079_6858601 repression_FINAL
ENSMUST00000140079_6858601 total_FINAL
ENSMUST00000131494_6858601 repression1_final
ENSMUST00000131494_6858601 repression_FINAL
ENSMUST00000131494_6858601 total_FINAL
ENSMUST00000043578_6858601 repression1_final
ENSMUST00000043578_6858601 repression_FINAL
ENSMUST00000043578_6858601 total_FINAL
ENSMUST00000163727_6858601 repression1_final
ENSMUST00000163727_6858601 repression_FINAL
ENSMUST00000163727_6858601 total_FINAL
ENSMUST00000061280_7169883 repression2_final
ENSMUST00000061280_7169883 repression_FINAL
ENSMUST00000061280_7169883 total_FINAL
ENSMUST00000088658_9667415 repression1_final
ENSMUST00000088658_9667415 repression3_final
ENSMUST00000088658_9667415 activation_early_weak3_final
ENSMUST00000088658_9667415 repression_FINAL
ENSMUST00000088658_9667415 activation_early_weak_FINAL
ENSMUST00000088658_9667415 activation_early_FINAL
ENSMUST00000088658_9667415 activation_FINAL
ENSMUST00000088658_9667415 total_FINAL
ENSMUST00000057438_9718622 repression1_final
ENSMUST00000057438_9718622 activation_early_weak3_final
ENSMUST00000057438_9718622 repression_FINAL
ENSMUST00000057438_9718622 activation_early_weak_FINAL
ENSMUST00000057438_9718622 activation_early_FINAL
ENSMUST00000057438_9718622 activation_FINAL
ENSMUST00000057438_9718622 total_FINAL
ENSMUST00000052843_9920841 activation_early_strong1_final
ENSMUST00000052843_9920841 activation_early_strong_FINAL
ENSMUST00000052843_9920841 activation_early_FINAL
ENSMUST00000052843_9920841 activation_FINAL
ENSMUST00000052843_9920841 total_FINAL
ENSMUST00000185184_9960163 repression1_final
ENSMUST00000185184_9960163 repression_FINAL
ENSMUST00000185184_9960163 total_FINAL
ENSMUST00000071087_10136146 activation_early_weak3_final
ENSMUST00000071087_10136146 activation_early_weak6_final
ENSMUST00000071087_10136146 activation_early_weak_FINAL
ENSMUST00000071087_10136146 activation_early_FINAL
ENSMUST00000071087_10136146 activation_FINAL
ENSMUST00000071087_10136146 total_FINAL
ENSMUST00000027056_11297754 repression1_final
ENSMUST00000027056_11297754 repression3_final
ENSMUST00000027056_11297754 activation_early_weak3_final
ENSMUST00000027056_11297754 repression_FINAL
ENSMUST00000027056_11297754 activation_early_weak_FINAL
ENSMUST00000027056_11297754 activation_early_FINAL
ENSMUST00000027056_11297754 activation_FINAL
ENSMUST00000027056_11297754 total_FINAL
ENSMUST00000135014_11596335 repression1_final
ENSMUST00000135014_11596335 repression2_final
ENSMUST00000135014_11596335 repression3_final
ENSMUST00000135014_11596335 repression_FINAL
ENSMUST00000135014_11596335 total_FINAL
ENSMUST00000141339_11596985 repression1_final
ENSMUST00000141339_11596985 repression_FINAL
ENSMUST00000141339_11596985 total_FINAL
ENSMUST00000171690_11596985 repression1_final
ENSMUST00000171690_11596985 repression_FINAL
ENSMUST00000171690_11596985 total_FINAL
ENSMUST00000048613_11974967 repression1_final
ENSMUST00000048613_11974967 activation_early_strong1_final
ENSMUST00000048613_11974967 repression_FINAL
ENSMUST00000048613_11974967 activation_early_strong_FINAL
ENSMUST00000048613_11974967 activation_early_FINAL
ENSMUST00000048613_11974967 activation_FINAL
ENSMUST00000048613_11974967 total_FINAL
ENSMUST00000137824_11974967 repression1_final
ENSMUST00000137824_11974967 activation_early_strong1_final
ENSMUST00000137824_11974967 repression_FINAL
ENSMUST00000137824_11974967 activation_early_strong_FINAL
ENSMUST00000137824_11974967 activation_early_FINAL
ENSMUST00000137824_11974967 activation_FINAL
ENSMUST00000137824_11974967 total_FINAL
ENSMUST00000068304_13139159 repression3_final
ENSMUST00000068304_13139159 repression_FINAL
ENSMUST00000068304_13139159 total_FINAL
ENSMUST00000027068_13564702 repression2_final
ENSMUST00000027068_13564702 repression3_final
ENSMUST00000027068_13564702 repression_FINAL
ENSMUST00000027068_13564702 total_FINAL
ENSMUST00000027071_13624845 repression3_final
ENSMUST00000027071_13624845 repression_FINAL
ENSMUST00000027071_13624845 total_FINAL
ENSMUST00000027066_14168954 repression1_final
ENSMUST00000027066_14168954 repression_FINAL
ENSMUST00000027066_14168954 total_FINAL
ENSMUST00000080664_14168954 repression1_final
ENSMUST00000080664_14168954 repression_FINAL
ENSMUST00000080664_14168954 total_FINAL
ENSMUST00000168081_14168959 repression1_final
ENSMUST00000168081_14168959 repression_FINAL
ENSMUST00000168081_14168959 total_FINAL
ENSMUST00000027062_14753346 activation_early_weak6_final
ENSMUST00000027062_14753346 activation_early_weak_FINAL
ENSMUST00000027062_14753346 activation_early_FINAL
ENSMUST00000027062_14753346 activation_FINAL
ENSMUST00000027062_14753346 total_FINAL
ENSMUST00000027057_15843083 activation_early_strong1_final
ENSMUST00000027057_15843083 activation_early_strong_FINAL
ENSMUST00000027057_15843083 activation_early_FINAL
ENSMUST00000027057_15843083 activation_FINAL
ENSMUST00000027057_15843083 total_FINAL
ENSMUST00000115367_16065979 activation_early_weak6_final
ENSMUST00000115367_16065979 activation_early_weak_FINAL
ENSMUST00000115367_16065979 activation_early_FINAL
ENSMUST00000115367_16065979 activation_FINAL
ENSMUST00000115367_16065979 total_FINAL
ENSMUST00000145070_16065979 activation_early_weak6_final
ENSMUST00000145070_16065979 activation_early_weak_FINAL
ENSMUST00000145070_16065979 activation_early_FINAL
ENSMUST00000145070_16065979 activation_FINAL
ENSMUST00000145070_16065979 total_FINAL
ENSMUST00000151004_16065979 activation_early_weak6_final
ENSMUST00000151004_16065979 activation_early_weak_FINAL
ENSMUST00000151004_16065979 activation_early_FINAL
ENSMUST00000151004_16065979 activation_FINAL
ENSMUST00000151004_16065979 total_FINAL
ENSMUST00000131257_16343571 activation_early_strong1_final
ENSMUST00000131257_16343571 activation_early_strong_FINAL
ENSMUST00000131257_16343571 activation_early_FINAL
ENSMUST00000131257_16343571 activation_FINAL
ENSMUST00000131257_16343571 total_FINAL
ENSMUST00000065373_16677426 activation_early_weak1_final
ENSMUST00000065373_16677426 activation_early_weak_FINAL
ENSMUST00000065373_16677426 activation_early_FINAL
ENSMUST00000065373_16677426 activation_FINAL
ENSMUST00000065373_16677426 total_FINAL
ENSMUST00000038382_16994938 repression3_final
ENSMUST00000038382_16994938 repression_FINAL
ENSMUST00000038382_16994938 total_FINAL
ENSMUST00000088476_17624971 repression1_final
ENSMUST00000088476_17624971 repression3_final
ENSMUST00000088476_17624971 repression_FINAL
ENSMUST00000088476_17624971 total_FINAL
ENSMUST00000026876_18115191 repression3_final
ENSMUST00000026876_18115191 activation_early_strong1_final
ENSMUST00000026876_18115191 activation_early_strong3_final
ENSMUST00000026876_18115191 repression_FINAL
ENSMUST00000026876_18115191 activation_early_strong_FINAL
ENSMUST00000026876_18115191 activation_early_FINAL
ENSMUST00000026876_18115191 activation_FINAL
ENSMUST00000026876_18115191 total_FINAL
ENSMUST00000088463_18250980 activation_early_weak6_final
ENSMUST00000088463_18250980 activation_early_weak_FINAL
ENSMUST00000088463_18250980 activation_early_FINAL
ENSMUST00000088463_18250980 activation_FINAL
ENSMUST00000088463_18250980 total_FINAL
ENSMUST00000027061_20733860 repression3_final
ENSMUST00000027061_20733860 activation_early_weak3_final
ENSMUST00000027061_20733860 activation_early_weak5_final
ENSMUST00000027061_20733860 repression_FINAL
ENSMUST00000027061_20733860 activation_early_weak_FINAL
ENSMUST00000027061_20733860 activation_early_FINAL
ENSMUST00000027061_20733860 activation_FINAL
ENSMUST00000027061_20733860 total_FINAL
ENSMUST00000039046_20777151 activation_early_weak6_final
ENSMUST00000039046_20777151 activation_early_weak_FINAL
ENSMUST00000039046_20777151 activation_early_FINAL
ENSMUST00000039046_20777151 activation_FINAL
ENSMUST00000039046_20777151 total_FINAL
ENSMUST00000068880_20935689 repression2_final
ENSMUST00000068880_20935689 repression_FINAL
ENSMUST00000068880_20935689 total_FINAL
ENSMUST00000027064_21229586 activation_early_weak3_final
ENSMUST00000027064_21229586 activation_early_weak_FINAL
ENSMUST00000027064_21229586 activation_early_FINAL
ENSMUST00000027064_21229586 activation_FINAL
ENSMUST00000027064_21229586 total_FINAL
ENSMUST00000027065_21229631 activation_early_weak3_final
ENSMUST00000027065_21229631 activation_early_weak_FINAL
ENSMUST00000027065_21229631 activation_early_FINAL
ENSMUST00000027065_21229631 activation_FINAL
ENSMUST00000027065_21229631 total_FINAL
ENSMUST00000147615_21384900 activation_early_weak6_final
ENSMUST00000147615_21384900 activation_early_weak_FINAL
ENSMUST00000147615_21384900 activation_early_FINAL
ENSMUST00000147615_21384900 activation_FINAL
ENSMUST00000147615_21384900 total_FINAL
ENSMUST00000027343_23366424 repression2_final
ENSMUST00000027343_23366424 repression_FINAL
ENSMUST00000027343_23366424 total_FINAL
ENSMUST00000027339_23845625 repression1_final
ENSMUST00000027339_23845625 activation_early_strong1_final
ENSMUST00000027339_23845625 repression_FINAL
ENSMUST00000027339_23845625 activation_early_strong_FINAL
ENSMUST00000027339_23845625 activation_early_FINAL
ENSMUST00000027339_23845625 activation_FINAL
ENSMUST00000027339_23845625 total_FINAL
ENSMUST00000027337_24010758 repression1_final
ENSMUST00000027337_24010758 repression2_final
ENSMUST00000027337_24010758 repression3_final
ENSMUST00000027337_24010758 activation_early_strong1_final
ENSMUST00000027337_24010758 repression_FINAL
ENSMUST00000027337_24010758 activation_early_strong_FINAL
ENSMUST00000027337_24010758 activation_early_FINAL
ENSMUST00000027337_24010758 activation_FINAL
ENSMUST00000027337_24010758 total_FINAL
ENSMUST00000041838_25067678 activation_early_weak6_final
ENSMUST00000041838_25067678 activation_early_weak_FINAL
ENSMUST00000041838_25067678 activation_early_FINAL
ENSMUST00000041838_25067678 activation_FINAL
ENSMUST00000041838_25067678 total_FINAL
ENSMUST00000027232_30940303 repression1_final
ENSMUST00000027232_30940303 repression_FINAL
ENSMUST00000027232_30940303 total_FINAL
ENSMUST00000156220_30976950 activation_early_weak3_final
ENSMUST00000156220_30976950 activation_early_weak_FINAL
ENSMUST00000156220_30976950 activation_early_FINAL
ENSMUST00000156220_30976950 activation_FINAL
ENSMUST00000156220_30976950 total_FINAL
ENSMUST00000127775_31141078 repression2_final
ENSMUST00000127775_31141078 repression_FINAL
ENSMUST00000127775_31141078 total_FINAL
ENSMUST00000027230_31223596 activation_early_weak3_final
ENSMUST00000027230_31223596 activation_early_weak_FINAL
ENSMUST00000027230_31223596 activation_early_FINAL
ENSMUST00000027230_31223596 activation_FINAL
ENSMUST00000027230_31223596 total_FINAL
ENSMUST00000088287_33739393 repression1_final
ENSMUST00000088287_33739393 repression3_final
ENSMUST00000088287_33739393 repression_FINAL
ENSMUST00000088287_33739393 total_FINAL
ENSMUST00000044691_33745484 repression2_final
ENSMUST00000044691_33745484 repression3_final
ENSMUST00000044691_33745484 activation_early_strong1_final
ENSMUST00000044691_33745484 repression_FINAL
ENSMUST00000044691_33745484 activation_early_strong_FINAL
ENSMUST00000044691_33745484 activation_early_FINAL
ENSMUST00000044691_33745484 activation_FINAL
ENSMUST00000044691_33745484 total_FINAL
ENSMUST00000062289_33852052 activation_early_weak1_final
ENSMUST00000062289_33852052 activation_early_weak_FINAL
ENSMUST00000062289_33852052 activation_early_FINAL
ENSMUST00000062289_33852052 activation_FINAL
ENSMUST00000062289_33852052 total_FINAL
ENSMUST00000115161_33852052 activation_early_weak1_final
ENSMUST00000115161_33852052 activation_early_weak_FINAL
ENSMUST00000115161_33852052 activation_early_FINAL
ENSMUST00000115161_33852052 activation_FINAL
ENSMUST00000115161_33852052 total_FINAL
ENSMUST00000097786_34307593 repression1_final
ENSMUST00000097786_34307593 repression2_final
ENSMUST00000097786_34307593 activation_early_weak3_final
ENSMUST00000097786_34307593 repression_FINAL
ENSMUST00000097786_34307593 activation_early_weak_FINAL
ENSMUST00000097786_34307593 activation_early_FINAL
ENSMUST00000097786_34307593 activation_FINAL
ENSMUST00000097786_34307593 total_FINAL
ENSMUST00000115104_34307593 repression1_final
ENSMUST00000115104_34307593 repression2_final
ENSMUST00000115104_34307593 activation_early_weak3_final
ENSMUST00000115104_34307593 repression_FINAL
ENSMUST00000115104_34307593 activation_early_weak_FINAL
ENSMUST00000115104_34307593 activation_early_FINAL
ENSMUST00000115104_34307593 activation_FINAL
ENSMUST00000115104_34307593 total_FINAL
ENSMUST00000170092_34813219 repression1_final
ENSMUST00000170092_34813219 repression2_final
ENSMUST00000170092_34813219 activation_early_weak3_final
ENSMUST00000170092_34813219 repression_FINAL
ENSMUST00000170092_34813219 activation_early_weak_FINAL
ENSMUST00000170092_34813219 activation_early_FINAL
ENSMUST00000170092_34813219 activation_FINAL
ENSMUST00000170092_34813219 total_FINAL
ENSMUST00000167518_34813219 repression1_final
ENSMUST00000167518_34813219 repression2_final
ENSMUST00000167518_34813219 activation_early_weak3_final
ENSMUST00000167518_34813219 repression_FINAL
ENSMUST00000167518_34813219 activation_early_weak_FINAL
ENSMUST00000167518_34813219 activation_early_FINAL
ENSMUST00000167518_34813219 activation_FINAL
ENSMUST00000167518_34813219 total_FINAL
ENSMUST00000047534_34813221 repression1_final
ENSMUST00000047534_34813221 repression2_final
ENSMUST00000047534_34813221 activation_early_weak3_final
ENSMUST00000047534_34813221 repression_FINAL
ENSMUST00000047534_34813221 activation_early_weak_FINAL
ENSMUST00000047534_34813221 activation_early_FINAL
ENSMUST00000047534_34813221 activation_FINAL
ENSMUST00000047534_34813221 total_FINAL
ENSMUST00000115032_36320204 activation_early_strong1_final
ENSMUST00000115032_36320204 activation_early_strong_FINAL
ENSMUST00000115032_36320204 activation_early_FINAL
ENSMUST00000115032_36320204 activation_FINAL
ENSMUST00000115032_36320204 total_FINAL
ENSMUST00000115029_36320204 activation_early_strong1_final
ENSMUST00000115029_36320204 activation_early_strong_FINAL
ENSMUST00000115029_36320204 activation_early_FINAL
ENSMUST00000115029_36320204 activation_FINAL
ENSMUST00000115029_36320204 total_FINAL
ENSMUST00000001166_36525231 activation_early_weak6_final
ENSMUST00000001166_36525231 activation_early_weak_FINAL
ENSMUST00000001166_36525231 activation_early_FINAL
ENSMUST00000001166_36525231 activation_FINAL
ENSMUST00000001166_36525231 total_FINAL
ENSMUST00000001172_36538173 activation_early_weak3_final
ENSMUST00000001172_36538173 activation_early_weak_FINAL
ENSMUST00000001172_36538173 activation_early_FINAL
ENSMUST00000001172_36538173 activation_FINAL
ENSMUST00000001172_36538173 total_FINAL
ENSMUST00000027290_36792191 repression2_final
ENSMUST00000027290_36792191 repression_FINAL
ENSMUST00000027290_36792191 total_FINAL
ENSMUST00000058307_37403630 repression3_final
ENSMUST00000058307_37403630 activation_early_strong3_final
ENSMUST00000058307_37403630 repression_FINAL
ENSMUST00000058307_37403630 activation_early_strong_FINAL
ENSMUST00000058307_37403630 activation_early_FINAL
ENSMUST00000058307_37403630 activation_FINAL
ENSMUST00000058307_37403630 total_FINAL
ENSMUST00000114933_37403630 repression3_final
ENSMUST00000114933_37403630 activation_early_strong3_final
ENSMUST00000114933_37403630 repression_FINAL
ENSMUST00000114933_37403630 activation_early_strong_FINAL
ENSMUST00000114933_37403630 activation_early_FINAL
ENSMUST00000114933_37403630 activation_FINAL
ENSMUST00000114933_37403630 total_FINAL
ENSMUST00000168546_37403630 repression3_final
ENSMUST00000168546_37403630 activation_early_strong3_final
ENSMUST00000168546_37403630 repression_FINAL
ENSMUST00000168546_37403630 activation_early_strong_FINAL
ENSMUST00000168546_37403630 activation_early_FINAL
ENSMUST00000168546_37403630 activation_FINAL
ENSMUST00000168546_37403630 total_FINAL
ENSMUST00000132615_37408260 repression1_final
ENSMUST00000132615_37408260 activation_early_weak3_final
ENSMUST00000132615_37408260 repression_FINAL
ENSMUST00000132615_37408260 activation_early_weak_FINAL
ENSMUST00000132615_37408260 activation_early_FINAL
ENSMUST00000132615_37408260 activation_FINAL
ENSMUST00000132615_37408260 total_FINAL
ENSMUST00000027287_37408260 repression1_final
ENSMUST00000027287_37408260 activation_early_weak3_final
ENSMUST00000027287_37408260 repression_FINAL
ENSMUST00000027287_37408260 activation_early_weak_FINAL
ENSMUST00000027287_37408260 activation_early_FINAL
ENSMUST00000027287_37408260 activation_FINAL
ENSMUST00000027287_37408260 total_FINAL
ENSMUST00000151952_37439340 repression2_final
ENSMUST00000151952_37439340 repression_FINAL
ENSMUST00000151952_37439340 total_FINAL
ENSMUST00000042161_37439340 repression2_final
ENSMUST00000042161_37439340 repression_FINAL
ENSMUST00000042161_37439340 total_FINAL
ENSMUST00000041815_37754572 repression2_final
ENSMUST00000041815_37754572 repression_FINAL
ENSMUST00000041815_37754572 total_FINAL
ENSMUST00000151735_37801463 activation_early_weak3_final
ENSMUST00000151735_37801463 activation_early_weak6_final
ENSMUST00000151735_37801463 activation_early_weak_FINAL
ENSMUST00000151735_37801463 activation_early_FINAL
ENSMUST00000151735_37801463 activation_FINAL
ENSMUST00000151735_37801463 total_FINAL
ENSMUST00000027252_38051714 repression1_final
ENSMUST00000027252_38051714 repression2_final
ENSMUST00000027252_38051714 repression_FINAL
ENSMUST00000027252_38051714 total_FINAL
ENSMUST00000027251_38052787 repression2_final
ENSMUST00000027251_38052787 activation_early_strong1_final
ENSMUST00000027251_38052787 repression_FINAL
ENSMUST00000027251_38052787 activation_early_strong_FINAL
ENSMUST00000027251_38052787 activation_early_FINAL
ENSMUST00000027251_38052787 activation_FINAL
ENSMUST00000027251_38052787 total_FINAL
ENSMUST00000027250_38335431 activation_early_weak6_final
ENSMUST00000027250_38335431 activation_early_weak_FINAL
ENSMUST00000027250_38335431 activation_early_FINAL
ENSMUST00000027250_38335431 activation_FINAL
ENSMUST00000027250_38335431 total_FINAL
ENSMUST00000147695_38793669 repression1_final
ENSMUST00000147695_38793669 repression_FINAL
ENSMUST00000147695_38793669 total_FINAL
ENSMUST00000056815_39362008 repression2_final
ENSMUST00000056815_39362008 repression_FINAL
ENSMUST00000056815_39362008 total_FINAL
ENSMUST00000161515_39545267 repression1_final
ENSMUST00000161515_39545267 repression_FINAL
ENSMUST00000161515_39545267 total_FINAL
ENSMUST00000003219_39545267 repression1_final
ENSMUST00000003219_39545267 repression_FINAL
ENSMUST00000003219_39545267 total_FINAL
ENSMUST00000062525_39551296 repression1_final
ENSMUST00000062525_39551296 repression2_final
ENSMUST00000062525_39551296 repression_FINAL
ENSMUST00000062525_39551296 total_FINAL
ENSMUST00000027241_40313394 repression1_final
ENSMUST00000027241_40313394 activation_early_weak3_final
ENSMUST00000027241_40313394 repression_FINAL
ENSMUST00000027241_40313394 activation_early_weak_FINAL
ENSMUST00000027241_40313394 activation_early_FINAL
ENSMUST00000027241_40313394 activation_FINAL
ENSMUST00000027241_40313394 total_FINAL
ENSMUST00000114795_40313394 repression1_final
ENSMUST00000114795_40313394 activation_early_weak3_final
ENSMUST00000114795_40313394 repression_FINAL
ENSMUST00000114795_40313394 activation_early_weak_FINAL
ENSMUST00000114795_40313394 activation_early_FINAL
ENSMUST00000114795_40313394 activation_FINAL
ENSMUST00000114795_40313394 total_FINAL
ENSMUST00000173514_40446705 activation_early_weak3_final
ENSMUST00000173514_40446705 activation_early_weak_FINAL
ENSMUST00000173514_40446705 activation_early_FINAL
ENSMUST00000173514_40446705 activation_FINAL
ENSMUST00000173514_40446705 total_FINAL
ENSMUST00000097772_40462170 repression1_final
ENSMUST00000097772_40462170 repression_FINAL
ENSMUST00000097772_40462170 total_FINAL
ENSMUST00000167723_40491234 repression1_final
ENSMUST00000167723_40491234 activation_early_strong1_final
ENSMUST00000167723_40491234 repression_FINAL
ENSMUST00000167723_40491234 activation_early_strong_FINAL
ENSMUST00000167723_40491234 activation_early_FINAL
ENSMUST00000167723_40491234 activation_FINAL
ENSMUST00000167723_40491234 total_FINAL
ENSMUST00000108044_40498691 activation_early_strong1_final
ENSMUST00000108044_40498691 activation_early_strong_FINAL
ENSMUST00000108044_40498691 activation_early_FINAL
ENSMUST00000108044_40498691 activation_FINAL
ENSMUST00000108044_40498691 total_FINAL
ENSMUST00000039672_40772038 activation_early_strong1_final
ENSMUST00000039672_40772038 activation_early_strong_FINAL
ENSMUST00000039672_40772038 activation_early_FINAL
ENSMUST00000039672_40772038 activation_FINAL
ENSMUST00000039672_40772038 total_FINAL
ENSMUST00000131390_40772041 activation_early_strong1_final
ENSMUST00000131390_40772041 activation_early_strong_FINAL
ENSMUST00000131390_40772041 activation_early_FINAL
ENSMUST00000131390_40772041 activation_FINAL
ENSMUST00000131390_40772041 total_FINAL
ENSMUST00000054883_42698640 repression1_final
ENSMUST00000054883_42698640 repression2_final
ENSMUST00000054883_42698640 repression_FINAL
ENSMUST00000054883_42698640 total_FINAL
ENSMUST00000179655_43030435 activation_early_weak1_final
ENSMUST00000179655_43030435 activation_early_weak_FINAL
ENSMUST00000179655_43030435 activation_early_FINAL
ENSMUST00000179655_43030435 activation_FINAL
ENSMUST00000179655_43030435 total_FINAL
ENSMUST00000095014_43047269 repression2_final
ENSMUST00000095014_43047269 repression_FINAL
ENSMUST00000095014_43047269 total_FINAL
ENSMUST00000010434_43113243 repression2_final
ENSMUST00000010434_43113243 repression_FINAL
ENSMUST00000010434_43113243 total_FINAL
ENSMUST00000008280_43123074 activation_early_weak3_final
ENSMUST00000008280_43123074 activation_early_weak_FINAL
ENSMUST00000008280_43123074 activation_early_FINAL
ENSMUST00000008280_43123074 activation_FINAL
ENSMUST00000008280_43123074 total_FINAL
ENSMUST00000086421_43569343 repression1_final
ENSMUST00000086421_43569343 repression_FINAL
ENSMUST00000086421_43569343 total_FINAL
ENSMUST00000114744_43569343 repression1_final
ENSMUST00000114744_43569343 repression_FINAL
ENSMUST00000114744_43569343 total_FINAL
ENSMUST00000126008_43746966 repression1_final
ENSMUST00000126008_43746966 repression2_final
ENSMUST00000126008_43746966 repression_FINAL
ENSMUST00000126008_43746966 total_FINAL
ENSMUST00000087933_44002194 repression1_final
ENSMUST00000087933_44002194 repression2_final
ENSMUST00000087933_44002194 activation_early_strong1_final
ENSMUST00000087933_44002194 repression_FINAL
ENSMUST00000087933_44002194 activation_early_strong_FINAL
ENSMUST00000087933_44002194 activation_early_FINAL
ENSMUST00000087933_44002194 activation_FINAL
ENSMUST00000087933_44002194 total_FINAL
ENSMUST00000027213_44106887 activation_early_weak1_final
ENSMUST00000027213_44106887 activation_early_weak_FINAL
ENSMUST00000027213_44106887 activation_early_FINAL
ENSMUST00000027213_44106887 activation_FINAL
ENSMUST00000027213_44106887 total_FINAL
ENSMUST00000114709_44143143 repression1_final
ENSMUST00000114709_44143143 repression2_final
ENSMUST00000114709_44143143 repression_FINAL
ENSMUST00000114709_44143143 total_FINAL
ENSMUST00000160854_44788630 activation_early_strong1_final
ENSMUST00000160854_44788630 activation_early_strong_FINAL
ENSMUST00000160854_44788630 activation_early_FINAL
ENSMUST00000160854_44788630 activation_FINAL
ENSMUST00000160854_44788630 total_FINAL
ENSMUST00000162600_44794972 repression1_final
ENSMUST00000162600_44794972 repression2_final
ENSMUST00000162600_44794972 repression3_final
ENSMUST00000162600_44794972 activation_early_weak3_final
ENSMUST00000162600_44794972 repression_FINAL
ENSMUST00000162600_44794972 activation_early_weak_FINAL
ENSMUST00000162600_44794972 activation_early_FINAL
ENSMUST00000162600_44794972 activation_FINAL
ENSMUST00000162600_44794972 total_FINAL
ENSMUST00000074525_44795022 repression1_final
ENSMUST00000074525_44795022 repression2_final
ENSMUST00000074525_44795022 repression3_final
ENSMUST00000074525_44795022 activation_late_weak6_final
ENSMUST00000074525_44795022 repression_FINAL
ENSMUST00000074525_44795022 activation_late_weak_FINAL
ENSMUST00000074525_44795022 activation_late_FINAL
ENSMUST00000074525_44795022 activation_FINAL
ENSMUST00000074525_44795022 total_FINAL
ENSMUST00000027131_46807544 repression2_final
ENSMUST00000027131_46807544 activation_early_strong1_final
ENSMUST00000027131_46807544 repression_FINAL
ENSMUST00000027131_46807544 activation_early_strong_FINAL
ENSMUST00000027131_46807544 activation_early_FINAL
ENSMUST00000027131_46807544 activation_FINAL
ENSMUST00000027131_46807544 total_FINAL
ENSMUST00000051572_51301423 repression3_final
ENSMUST00000051572_51301423 repression_FINAL
ENSMUST00000051572_51301423 total_FINAL
ENSMUST00000027279_51469498 repression1_final
ENSMUST00000027279_51469498 repression3_final
ENSMUST00000027279_51469498 repression_FINAL
ENSMUST00000027279_51469498 total_FINAL
ENSMUST00000114537_51749982 repression2_final
ENSMUST00000114537_51749982 repression_FINAL
ENSMUST00000114537_51749982 total_FINAL
ENSMUST00000114541_51749989 repression2_final
ENSMUST00000114541_51749989 repression_FINAL
ENSMUST00000114541_51749989 total_FINAL
ENSMUST00000018561_51749994 repression2_final
ENSMUST00000018561_51749994 repression_FINAL
ENSMUST00000018561_51749994 total_FINAL
ENSMUST00000070968_52159298 repression1_final
ENSMUST00000070968_52159298 repression_FINAL
ENSMUST00000070968_52159298 total_FINAL
ENSMUST00000114510_52184104 repression1_final
ENSMUST00000114510_52184104 repression_FINAL
ENSMUST00000114510_52184104 total_FINAL
ENSMUST00000165859_52649845 repression1_final
ENSMUST00000165859_52649845 repression_FINAL
ENSMUST00000165859_52649845 total_FINAL
ENSMUST00000050567_52922324 repression2_final
ENSMUST00000050567_52922324 repression_FINAL
ENSMUST00000050567_52922324 total_FINAL
ENSMUST00000114492_52922324 repression2_final
ENSMUST00000114492_52922324 repression_FINAL
ENSMUST00000114492_52922324 total_FINAL
ENSMUST00000114493_52922324 repression2_final
ENSMUST00000114493_52922324 repression_FINAL
ENSMUST00000114493_52922324 total_FINAL
ENSMUST00000027269_53066632 repression1_final
ENSMUST00000027269_53066632 activation_early_weak3_final
ENSMUST00000027269_53066632 repression_FINAL
ENSMUST00000027269_53066632 activation_early_weak_FINAL
ENSMUST00000027269_53066632 activation_early_FINAL
ENSMUST00000027269_53066632 activation_FINAL
ENSMUST00000027269_53066632 total_FINAL
ENSMUST00000027263_53755506 repression2_final
ENSMUST00000027263_53755506 repression_FINAL
ENSMUST00000027263_53755506 total_FINAL
ENSMUST00000087659_53806882 repression1_final
ENSMUST00000087659_53806882 repression3_final
ENSMUST00000087659_53806882 activation_early_weak3_final
ENSMUST00000087659_53806882 activation_early_weak5_final
ENSMUST00000087659_53806882 repression_FINAL
ENSMUST00000087659_53806882 activation_early_weak_FINAL
ENSMUST00000087659_53806882 activation_early_FINAL
ENSMUST00000087659_53806882 activation_FINAL
ENSMUST00000087659_53806882 total_FINAL
ENSMUST00000097739_54473000 repression1_final
ENSMUST00000097739_54473000 repression2_final
ENSMUST00000097739_54473000 activation_early_strong1_final
ENSMUST00000097739_54473000 repression_FINAL
ENSMUST00000097739_54473000 activation_early_strong_FINAL
ENSMUST00000097739_54473000 activation_early_FINAL
ENSMUST00000097739_54473000 activation_FINAL
ENSMUST00000097739_54473000 total_FINAL
ENSMUST00000179030_54645340 repression2_final
ENSMUST00000179030_54645340 repression3_final
ENSMUST00000179030_54645340 repression_FINAL
ENSMUST00000179030_54645340 total_FINAL
ENSMUST00000044359_54645342 repression2_final
ENSMUST00000044359_54645342 repression3_final
ENSMUST00000044359_54645342 repression_FINAL
ENSMUST00000044359_54645342 total_FINAL
ENSMUST00000027127_54985169 repression1_final
ENSMUST00000027127_54985169 activation_early_strong1_final
ENSMUST00000027127_54985169 repression_FINAL
ENSMUST00000027127_54985169 activation_early_strong_FINAL
ENSMUST00000027127_54985169 activation_early_FINAL
ENSMUST00000027127_54985169 activation_FINAL
ENSMUST00000027127_54985169 total_FINAL
ENSMUST00000075242_55091121 activation_early_weak3_final
ENSMUST00000075242_55091121 activation_early_weak_FINAL
ENSMUST00000075242_55091121 activation_early_FINAL
ENSMUST00000075242_55091121 activation_FINAL
ENSMUST00000075242_55091121 total_FINAL
ENSMUST00000173983_55268856 repression1_final
ENSMUST00000173983_55268856 repression2_final
ENSMUST00000173983_55268856 repression_FINAL
ENSMUST00000173983_55268856 total_FINAL
ENSMUST00000159398_55346257 repression1_final
ENSMUST00000159398_55346257 activation_biphasic1_final
ENSMUST00000159398_55346257 repression_FINAL
ENSMUST00000159398_55346257 activation_biphasic_FINAL
ENSMUST00000159398_55346257 activation_FINAL
ENSMUST00000159398_55346257 total_FINAL
ENSMUST00000114415_56793986 repression1_final
ENSMUST00000114415_56793986 repression_FINAL
ENSMUST00000114415_56793986 total_FINAL
ENSMUST00000177424_56793988 repression1_final
ENSMUST00000177424_56793988 repression_FINAL
ENSMUST00000177424_56793988 total_FINAL
ENSMUST00000042857_56793989 repression1_final
ENSMUST00000042857_56793989 repression_FINAL
ENSMUST00000042857_56793989 total_FINAL
ENSMUST00000042734_57383565 repression2_final
ENSMUST00000042734_57383565 repression_FINAL
ENSMUST00000042734_57383565 total_FINAL
ENSMUST00000027114_57415735 repression1_final
ENSMUST00000027114_57415735 repression_FINAL
ENSMUST00000027114_57415735 total_FINAL
ENSMUST00000027202_58024800 repression1_final
ENSMUST00000027202_58024800 repression3_final
ENSMUST00000027202_58024800 activation_early_strong1_final
ENSMUST00000027202_58024800 activation_early_strong3_final
ENSMUST00000027202_58024800 repression_FINAL
ENSMUST00000027202_58024800 activation_early_strong_FINAL
ENSMUST00000027202_58024800 activation_early_FINAL
ENSMUST00000027202_58024800 activation_FINAL
ENSMUST00000027202_58024800 total_FINAL
ENSMUST00000050552_58405067 repression1_final
ENSMUST00000050552_58405067 activation_early_weak3_final
ENSMUST00000050552_58405067 repression_FINAL
ENSMUST00000050552_58405067 activation_early_weak_FINAL
ENSMUST00000050552_58405067 activation_early_FINAL
ENSMUST00000050552_58405067 activation_FINAL
ENSMUST00000050552_58405067 total_FINAL
ENSMUST00000034868_58412000 repression1_final
ENSMUST00000034868_58412000 activation_early_weak3_final
ENSMUST00000034868_58412000 repression_FINAL
ENSMUST00000034868_58412000 activation_early_weak_FINAL
ENSMUST00000034868_58412000 activation_early_FINAL
ENSMUST00000034868_58412000 activation_FINAL
ENSMUST00000034868_58412000 total_FINAL
ENSMUST00000148330_58412000 repression1_final
ENSMUST00000148330_58412000 activation_early_weak3_final
ENSMUST00000148330_58412000 repression_FINAL
ENSMUST00000148330_58412000 activation_early_weak_FINAL
ENSMUST00000148330_58412000 activation_early_FINAL
ENSMUST00000148330_58412000 activation_FINAL
ENSMUST00000148330_58412000 total_FINAL
ENSMUST00000151338_58412000 repression1_final
ENSMUST00000151338_58412000 activation_early_weak3_final
ENSMUST00000151338_58412000 repression_FINAL
ENSMUST00000151338_58412000 activation_early_weak_FINAL
ENSMUST00000151338_58412000 activation_early_FINAL
ENSMUST00000151338_58412000 activation_FINAL
ENSMUST00000151338_58412000 total_FINAL
ENSMUST00000114345_58433787 activation_early_weak3_final
ENSMUST00000114345_58433787 activation_early_weak_FINAL
ENSMUST00000114345_58433787 activation_early_FINAL
ENSMUST00000114345_58433787 activation_FINAL
ENSMUST00000114345_58433787 total_FINAL
ENSMUST00000097724_58527021 repression1_final
ENSMUST00000097724_58527021 repression_FINAL
ENSMUST00000097724_58527021 total_FINAL
ENSMUST00000038372_58529083 repression1_final
ENSMUST00000038372_58529083 activation_late_strong1_final
ENSMUST00000038372_58529083 repression_FINAL
ENSMUST00000038372_58529083 activation_late_strong_FINAL
ENSMUST00000038372_58529083 activation_late_FINAL
ENSMUST00000038372_58529083 activation_FINAL
ENSMUST00000038372_58529083 total_FINAL
ENSMUST00000081455_58647240 activation_early_weak6_final
ENSMUST00000081455_58647240 activation_early_weak_FINAL
ENSMUST00000081455_58647240 activation_early_FINAL
ENSMUST00000081455_58647240 activation_FINAL
ENSMUST00000081455_58647240 total_FINAL
ENSMUST00000114313_58753923 repression3_final
ENSMUST00000114313_58753923 repression_FINAL
ENSMUST00000114313_58753923 total_FINAL
ENSMUST00000094917_59100594 repression2_final
ENSMUST00000094917_59100594 repression_FINAL
ENSMUST00000094917_59100594 total_FINAL
ENSMUST00000087475_59100597 repression2_final
ENSMUST00000087475_59100597 repression_FINAL
ENSMUST00000087475_59100597 total_FINAL
ENSMUST00000114275_59120936 activation_early_strong1_final
ENSMUST00000114275_59120936 activation_early_strong_FINAL
ENSMUST00000114275_59120936 activation_early_FINAL
ENSMUST00000114275_59120936 activation_FINAL
ENSMUST00000114275_59120936 total_FINAL
ENSMUST00000078874_59120936 activation_early_strong1_final
ENSMUST00000078874_59120936 activation_early_strong_FINAL
ENSMUST00000078874_59120936 activation_early_FINAL
ENSMUST00000078874_59120936 activation_FINAL
ENSMUST00000078874_59120936 total_FINAL
ENSMUST00000066374_59120936 activation_early_strong1_final
ENSMUST00000066374_59120936 activation_early_strong_FINAL
ENSMUST00000066374_59120936 activation_early_FINAL
ENSMUST00000066374_59120936 activation_FINAL
ENSMUST00000066374_59120936 total_FINAL
ENSMUST00000114246_59484679 repression1_final
ENSMUST00000114246_59484679 repression2_final
ENSMUST00000114246_59484679 repression3_final
ENSMUST00000114246_59484679 repression_FINAL
ENSMUST00000114246_59484679 total_FINAL
ENSMUST00000037105_59484679 repression1_final
ENSMUST00000037105_59484679 repression2_final
ENSMUST00000037105_59484679 repression3_final
ENSMUST00000037105_59484679 repression_FINAL
ENSMUST00000037105_59484679 total_FINAL
ENSMUST00000091374_59639434 repression1_final
ENSMUST00000091374_59639434 repression_FINAL
ENSMUST00000091374_59639434 total_FINAL
ENSMUST00000036540_59981728 repression1_final
ENSMUST00000036540_59981728 repression_FINAL
ENSMUST00000036540_59981728 total_FINAL
ENSMUST00000027172_59989070 repression1_final
ENSMUST00000027172_59989070 repression_FINAL
ENSMUST00000027172_59989070 total_FINAL
ENSMUST00000160834_60330993 repression1_final
ENSMUST00000160834_60330993 repression2_final
ENSMUST00000160834_60330993 repression_FINAL
ENSMUST00000160834_60330993 total_FINAL
ENSMUST00000060608_60387290 repression1_final
ENSMUST00000060608_60387290 repression2_final
ENSMUST00000060608_60387290 repression3_final
ENSMUST00000060608_60387290 repression_FINAL
ENSMUST00000060608_60387290 total_FINAL
ENSMUST00000052332_60476916 repression1_final
ENSMUST00000052332_60476916 repression_FINAL
ENSMUST00000052332_60476916 total_FINAL
ENSMUST00000027165_60769786 repression1_final
ENSMUST00000027165_60769786 activation_early_strong1_final
ENSMUST00000027165_60769786 repression_FINAL
ENSMUST00000027165_60769786 activation_early_strong_FINAL
ENSMUST00000027165_60769786 activation_early_FINAL
ENSMUST00000027165_60769786 activation_FINAL
ENSMUST00000027165_60769786 total_FINAL
ENSMUST00000027164_60914718 activation_early_weak1_final
ENSMUST00000027164_60914718 activation_early_weak_FINAL
ENSMUST00000027164_60914718 activation_early_FINAL
ENSMUST00000027164_60914718 activation_FINAL
ENSMUST00000027164_60914718 total_FINAL
ENSMUST00000027162_60995692 activation_early_weak3_final
ENSMUST00000027162_60995692 activation_early_weak_FINAL
ENSMUST00000027162_60995692 activation_early_FINAL
ENSMUST00000027162_60995692 activation_FINAL
ENSMUST00000027162_60995692 total_FINAL
ENSMUST00000075374_62637924 repression2_final
ENSMUST00000075374_62637924 activation_early_strong1_final
ENSMUST00000075374_62637924 repression_FINAL
ENSMUST00000075374_62637924 activation_early_strong_FINAL
ENSMUST00000075374_62637924 activation_early_FINAL
ENSMUST00000075374_62637924 activation_FINAL
ENSMUST00000075374_62637924 total_FINAL
ENSMUST00000094906_62637924 repression2_final
ENSMUST00000094906_62637924 activation_early_strong1_final
ENSMUST00000094906_62637924 repression_FINAL
ENSMUST00000094906_62637924 activation_early_strong_FINAL
ENSMUST00000094906_62637924 activation_early_FINAL
ENSMUST00000094906_62637924 activation_FINAL
ENSMUST00000094906_62637924 total_FINAL
ENSMUST00000097718_63047801 repression1_final
ENSMUST00000097718_63047801 repression2_final
ENSMUST00000097718_63047801 repression3_final
ENSMUST00000097718_63047801 repression_FINAL
ENSMUST00000097718_63047801 total_FINAL
ENSMUST00000165066_63047801 repression1_final
ENSMUST00000165066_63047801 repression2_final
ENSMUST00000165066_63047801 repression3_final
ENSMUST00000165066_63047801 repression_FINAL
ENSMUST00000165066_63047801 total_FINAL
ENSMUST00000172416_63047801 repression1_final
ENSMUST00000172416_63047801 repression2_final
ENSMUST00000172416_63047801 repression3_final
ENSMUST00000172416_63047801 repression_FINAL
ENSMUST00000172416_63047801 total_FINAL
ENSMUST00000114132_63309946 repression2_final
ENSMUST00000114132_63309946 repression3_final
ENSMUST00000114132_63309946 repression_FINAL
ENSMUST00000114132_63309946 total_FINAL
ENSMUST00000029025_63309946 repression2_final
ENSMUST00000029025_63309946 repression3_final
ENSMUST00000029025_63309946 repression_FINAL
ENSMUST00000029025_63309946 total_FINAL
ENSMUST00000114086_64029447 repression1_final
ENSMUST00000114086_64029447 repression2_final
ENSMUST00000114086_64029447 repression3_final
ENSMUST00000114086_64029447 activation_early_strong1_final
ENSMUST00000114086_64029447 repression_FINAL
ENSMUST00000114086_64029447 activation_early_strong_FINAL
ENSMUST00000114086_64029447 activation_early_FINAL
ENSMUST00000114086_64029447 activation_FINAL
ENSMUST00000114086_64029447 total_FINAL
ENSMUST00000049932_64597379 repression2_final
ENSMUST00000049932_64597379 repression3_final
ENSMUST00000049932_64597379 repression_FINAL
ENSMUST00000049932_64597379 total_FINAL
ENSMUST00000087366_64597379 repression2_final
ENSMUST00000087366_64597379 repression3_final
ENSMUST00000087366_64597379 repression_FINAL
ENSMUST00000087366_64597379 total_FINAL
ENSMUST00000171164_64597379 repression2_final
ENSMUST00000171164_64597379 repression3_final
ENSMUST00000171164_64597379 repression_FINAL
ENSMUST00000171164_64597379 total_FINAL
ENSMUST00000114077_64723640 repression1_final
ENSMUST00000114077_64723640 activation_late_weak1_final
ENSMUST00000114077_64723640 repression_FINAL
ENSMUST00000114077_64723640 activation_late_weak_FINAL
ENSMUST00000114077_64723640 activation_late_FINAL
ENSMUST00000114077_64723640 activation_FINAL
ENSMUST00000114077_64723640 total_FINAL
ENSMUST00000094898_64723640 repression1_final
ENSMUST00000094898_64723640 activation_early_weak3_final
ENSMUST00000094898_64723640 activation_early_weak6_final
ENSMUST00000094898_64723640 repression_FINAL
ENSMUST00000094898_64723640 activation_early_weak_FINAL
ENSMUST00000094898_64723640 activation_early_FINAL
ENSMUST00000094898_64723640 activation_FINAL
ENSMUST00000094898_64723640 total_FINAL
ENSMUST00000063982_64730560 repression1_final
ENSMUST00000063982_64730560 repression3_final
ENSMUST00000063982_64730560 activation_early_weak3_final
ENSMUST00000063982_64730560 repression_FINAL
ENSMUST00000063982_64730560 activation_early_weak_FINAL
ENSMUST00000063982_64730560 activation_early_FINAL
ENSMUST00000063982_64730560 activation_FINAL
ENSMUST00000063982_64730560 total_FINAL
ENSMUST00000116133_64730560 repression1_final
ENSMUST00000116133_64730560 repression3_final
ENSMUST00000116133_64730560 activation_early_weak3_final
ENSMUST00000116133_64730560 repression_FINAL
ENSMUST00000116133_64730560 activation_early_weak_FINAL
ENSMUST00000116133_64730560 activation_early_FINAL
ENSMUST00000116133_64730560 activation_FINAL
ENSMUST00000116133_64730560 total_FINAL
ENSMUST00000097709_65158616 repression1_final
ENSMUST00000097709_65158616 repression2_final
ENSMUST00000097709_65158616 repression3_final
ENSMUST00000097709_65158616 activation_late_weak1_final
ENSMUST00000097709_65158616 repression_FINAL
ENSMUST00000097709_65158616 activation_late_weak_FINAL
ENSMUST00000097709_65158616 activation_late_FINAL
ENSMUST00000097709_65158616 activation_FINAL
ENSMUST00000097709_65158616 total_FINAL
ENSMUST00000169032_65158618 repression1_final
ENSMUST00000169032_65158618 repression2_final
ENSMUST00000169032_65158618 repression3_final
ENSMUST00000169032_65158618 activation_late_weak1_final
ENSMUST00000169032_65158618 repression_FINAL
ENSMUST00000169032_65158618 activation_late_weak_FINAL
ENSMUST00000169032_65158618 activation_late_FINAL
ENSMUST00000169032_65158618 activation_FINAL
ENSMUST00000169032_65158618 total_FINAL
ENSMUST00000027157_66717877 repression2_final
ENSMUST00000027157_66717877 repression_FINAL
ENSMUST00000027157_66717877 total_FINAL
ENSMUST00000113995_66717877 repression2_final
ENSMUST00000113995_66717877 repression_FINAL
ENSMUST00000113995_66717877 total_FINAL
ENSMUST00000027153_66830839 repression2_final
ENSMUST00000027153_66830839 repression_FINAL
ENSMUST00000027153_66830839 total_FINAL
ENSMUST00000027151_66924295 repression3_final
ENSMUST00000027151_66924295 activation_early_weak5_final
ENSMUST00000027151_66924295 repression_FINAL
ENSMUST00000027151_66924295 activation_early_weak_FINAL
ENSMUST00000027151_66924295 activation_early_FINAL
ENSMUST00000027151_66924295 activation_FINAL
ENSMUST00000027151_66924295 total_FINAL
ENSMUST00000119429_66924298 repression3_final
ENSMUST00000119429_66924298 activation_early_weak5_final
ENSMUST00000119429_66924298 repression_FINAL
ENSMUST00000119429_66924298 activation_early_weak_FINAL
ENSMUST00000119429_66924298 activation_early_FINAL
ENSMUST00000119429_66924298 activation_FINAL
ENSMUST00000119429_66924298 total_FINAL
ENSMUST00000027149_67000517 repression1_final
ENSMUST00000027149_67000517 repression_FINAL
ENSMUST00000027149_67000517 total_FINAL
ENSMUST00000113979_67000517 repression1_final
ENSMUST00000113979_67000517 repression_FINAL
ENSMUST00000113979_67000517 total_FINAL
ENSMUST00000119142_68032186 repression1_final
ENSMUST00000119142_68032186 activation_early_strong1_final
ENSMUST00000119142_68032186 repression_FINAL
ENSMUST00000119142_68032186 activation_early_strong_FINAL
ENSMUST00000119142_68032186 activation_early_FINAL
ENSMUST00000119142_68032186 activation_FINAL
ENSMUST00000119142_68032186 total_FINAL
ENSMUST00000121473_68032186 repression1_final
ENSMUST00000121473_68032186 activation_early_strong1_final
ENSMUST00000121473_68032186 repression_FINAL
ENSMUST00000121473_68032186 activation_early_strong_FINAL
ENSMUST00000121473_68032186 activation_early_FINAL
ENSMUST00000121473_68032186 activation_FINAL
ENSMUST00000121473_68032186 total_FINAL
ENSMUST00000027146_69531214 repression1_final
ENSMUST00000027146_69531214 repression2_final
ENSMUST00000027146_69531214 activation_early_strong1_final
ENSMUST00000027146_69531214 repression_FINAL
ENSMUST00000027146_69531214 activation_early_strong_FINAL
ENSMUST00000027146_69531214 activation_early_FINAL
ENSMUST00000027146_69531214 activation_FINAL
ENSMUST00000027146_69531214 total_FINAL
ENSMUST00000161131_69873486 activation_early_weak3_final
ENSMUST00000161131_69873486 activation_early_weak_FINAL
ENSMUST00000161131_69873486 activation_early_FINAL
ENSMUST00000161131_69873486 activation_FINAL
ENSMUST00000161131_69873486 total_FINAL
ENSMUST00000113940_69923914 repression1_final
ENSMUST00000113940_69923914 repression2_final
ENSMUST00000113940_69923914 activation_early_weak3_final
ENSMUST00000113940_69923914 repression_FINAL
ENSMUST00000113940_69923914 activation_early_weak_FINAL
ENSMUST00000113940_69923914 activation_early_FINAL
ENSMUST00000113940_69923914 activation_FINAL
ENSMUST00000113940_69923914 total_FINAL
ENSMUST00000027384_71578672 activation_early_weak1_final
ENSMUST00000027384_71578672 activation_early_weak_FINAL
ENSMUST00000027384_71578672 activation_early_FINAL
ENSMUST00000027384_71578672 activation_FINAL
ENSMUST00000027384_71578672 total_FINAL
ENSMUST00000055226_71585523 repression1_final
ENSMUST00000055226_71585523 activation_late_strong1_final
ENSMUST00000055226_71585523 repression_FINAL
ENSMUST00000055226_71585523 activation_late_strong_FINAL
ENSMUST00000055226_71585523 activation_late_FINAL
ENSMUST00000055226_71585523 activation_FINAL
ENSMUST00000055226_71585523 total_FINAL
ENSMUST00000048860_72159233 repression1_final
ENSMUST00000048860_72159233 activation_early_weak3_final
ENSMUST00000048860_72159233 repression_FINAL
ENSMUST00000048860_72159233 activation_early_weak_FINAL
ENSMUST00000048860_72159233 activation_early_FINAL
ENSMUST00000048860_72159233 activation_FINAL
ENSMUST00000048860_72159233 total_FINAL
ENSMUST00000047328_72852163 repression3_final
ENSMUST00000047328_72852163 activation_early_strong1_final
ENSMUST00000047328_72852163 activation_early_strong3_final
ENSMUST00000047328_72852163 repression_FINAL
ENSMUST00000047328_72852163 activation_early_strong_FINAL
ENSMUST00000047328_72852163 activation_early_FINAL
ENSMUST00000047328_72852163 activation_FINAL
ENSMUST00000047328_72852163 total_FINAL
ENSMUST00000120564_72852163 repression3_final
ENSMUST00000120564_72852163 activation_early_strong1_final
ENSMUST00000120564_72852163 activation_early_strong3_final
ENSMUST00000120564_72852163 repression_FINAL
ENSMUST00000120564_72852163 activation_early_strong_FINAL
ENSMUST00000120564_72852163 activation_early_FINAL
ENSMUST00000120564_72852163 activation_FINAL
ENSMUST00000120564_72852163 total_FINAL
ENSMUST00000027377_72857932 repression2_final
ENSMUST00000027377_72857932 activation_early_weak3_final
ENSMUST00000027377_72857932 repression_FINAL
ENSMUST00000027377_72857932 activation_early_weak_FINAL
ENSMUST00000027377_72857932 activation_early_FINAL
ENSMUST00000027377_72857932 activation_FINAL
ENSMUST00000027377_72857932 total_FINAL
ENSMUST00000016309_74288247 activation_early_weak6_final
ENSMUST00000016309_74288247 activation_early_weak_FINAL
ENSMUST00000016309_74288247 activation_early_FINAL
ENSMUST00000016309_74288247 activation_FINAL
ENSMUST00000016309_74288247 total_FINAL
ENSMUST00000113796_74288253 activation_early_weak6_final
ENSMUST00000113796_74288253 activation_early_weak_FINAL
ENSMUST00000113796_74288253 activation_early_FINAL
ENSMUST00000113796_74288253 activation_FINAL
ENSMUST00000113796_74288253 total_FINAL
ENSMUST00000044260_74435510 repression1_final
ENSMUST00000044260_74435510 repression2_final
ENSMUST00000044260_74435510 activation_early_strong1_final
ENSMUST00000044260_74435510 repression_FINAL
ENSMUST00000044260_74435510 activation_early_strong_FINAL
ENSMUST00000044260_74435510 activation_early_FINAL
ENSMUST00000044260_74435510 activation_FINAL
ENSMUST00000044260_74435510 total_FINAL
ENSMUST00000042125_74697700 activation_early_weak1_final
ENSMUST00000042125_74697700 activation_early_weak_FINAL
ENSMUST00000042125_74697700 activation_early_FINAL
ENSMUST00000042125_74697700 activation_FINAL
ENSMUST00000042125_74697700 total_FINAL
ENSMUST00000006716_74784601 activation_early_weak3_final
ENSMUST00000006716_74784601 activation_early_weak_FINAL
ENSMUST00000006716_74784601 activation_early_FINAL
ENSMUST00000006716_74784601 activation_FINAL
ENSMUST00000006716_74784601 total_FINAL
ENSMUST00000152233_75199188 activation_early_strong1_final
ENSMUST00000152233_75199188 activation_early_strong_FINAL
ENSMUST00000152233_75199188 activation_early_FINAL
ENSMUST00000152233_75199188 activation_FINAL
ENSMUST00000152233_75199188 total_FINAL
ENSMUST00000113590_75403785 repression2_final
ENSMUST00000113590_75403785 repression_FINAL
ENSMUST00000113590_75403785 total_FINAL
ENSMUST00000113587_75403785 repression2_final
ENSMUST00000113587_75403785 repression_FINAL
ENSMUST00000113587_75403785 total_FINAL
ENSMUST00000113577_75473633 activation_early_strong1_final
ENSMUST00000113577_75473633 activation_early_strong_FINAL
ENSMUST00000113577_75473633 activation_early_FINAL
ENSMUST00000113577_75473633 activation_FINAL
ENSMUST00000113577_75473633 total_FINAL
ENSMUST00000037708_75473633 activation_early_strong1_final
ENSMUST00000037708_75473633 activation_early_strong_FINAL
ENSMUST00000037708_75473633 activation_early_FINAL
ENSMUST00000037708_75473633 activation_FINAL
ENSMUST00000037708_75473633 total_FINAL
ENSMUST00000027414_75536236 activation_early_strong1_final
ENSMUST00000027414_75536236 activation_early_strong_FINAL
ENSMUST00000027414_75536236 activation_early_FINAL
ENSMUST00000027414_75536236 activation_FINAL
ENSMUST00000027414_75536236 total_FINAL
ENSMUST00000113553_75536236 activation_early_strong1_final
ENSMUST00000113553_75536236 activation_early_strong_FINAL
ENSMUST00000113553_75536236 activation_early_FINAL
ENSMUST00000113553_75536236 activation_FINAL
ENSMUST00000113553_75536236 total_FINAL
ENSMUST00000027451_77367185 activation_early_weak3_final
ENSMUST00000027451_77367185 activation_early_weak_FINAL
ENSMUST00000027451_77367185 activation_early_FINAL
ENSMUST00000027451_77367185 activation_FINAL
ENSMUST00000027451_77367185 total_FINAL
ENSMUST00000036172_78417427 repression1_final
ENSMUST00000036172_78417427 repression_FINAL
ENSMUST00000036172_78417427 total_FINAL
ENSMUST00000057262_78818150 activation_early_strong1_final
ENSMUST00000057262_78818150 activation_early_strong_FINAL
ENSMUST00000057262_78818150 activation_early_FINAL
ENSMUST00000057262_78818150 activation_FINAL
ENSMUST00000057262_78818150 total_FINAL
ENSMUST00000049972_79434669 repression2_final
ENSMUST00000049972_79434669 activation_early_strong1_final
ENSMUST00000049972_79434669 repression_FINAL
ENSMUST00000049972_79434669 activation_early_strong_FINAL
ENSMUST00000049972_79434669 activation_early_FINAL
ENSMUST00000049972_79434669 activation_FINAL
ENSMUST00000049972_79434669 total_FINAL
ENSMUST00000113512_79702262 repression3_final
ENSMUST00000113512_79702262 activation_early_strong1_final
ENSMUST00000113512_79702262 repression_FINAL
ENSMUST00000113512_79702262 activation_early_strong_FINAL
ENSMUST00000113512_79702262 activation_early_FINAL
ENSMUST00000113512_79702262 activation_FINAL
ENSMUST00000113512_79702262 total_FINAL
ENSMUST00000113513_79702262 repression3_final
ENSMUST00000113513_79702262 activation_early_strong1_final
ENSMUST00000113513_79702262 repression_FINAL
ENSMUST00000113513_79702262 activation_early_strong_FINAL
ENSMUST00000113513_79702262 activation_early_FINAL
ENSMUST00000113513_79702262 activation_FINAL
ENSMUST00000113513_79702262 total_FINAL
ENSMUST00000113515_79702262 repression3_final
ENSMUST00000113515_79702262 activation_early_strong1_final
ENSMUST00000113515_79702262 repression_FINAL
ENSMUST00000113515_79702262 activation_early_strong_FINAL
ENSMUST00000113515_79702262 activation_early_FINAL
ENSMUST00000113515_79702262 activation_FINAL
ENSMUST00000113515_79702262 total_FINAL
ENSMUST00000113514_79702262 repression3_final
ENSMUST00000113514_79702262 activation_early_strong1_final
ENSMUST00000113514_79702262 repression_FINAL
ENSMUST00000113514_79702262 activation_early_strong_FINAL
ENSMUST00000113514_79702262 activation_early_FINAL
ENSMUST00000113514_79702262 activation_FINAL
ENSMUST00000113514_79702262 total_FINAL
ENSMUST00000027464_79781139 activation_early_weak3_final
ENSMUST00000027464_79781139 activation_early_weak_FINAL
ENSMUST00000027464_79781139 activation_early_FINAL
ENSMUST00000027464_79781139 activation_FINAL
ENSMUST00000027464_79781139 total_FINAL
ENSMUST00000163119_80264923 repression1_final
ENSMUST00000163119_80264923 repression3_final
ENSMUST00000163119_80264923 activation_early_weak3_final
ENSMUST00000163119_80264923 repression_FINAL
ENSMUST00000163119_80264923 activation_early_weak_FINAL
ENSMUST00000163119_80264923 activation_early_FINAL
ENSMUST00000163119_80264923 activation_FINAL
ENSMUST00000163119_80264923 total_FINAL
ENSMUST00000077946_80501073 repression1_final
ENSMUST00000077946_80501073 repression_FINAL
ENSMUST00000077946_80501073 total_FINAL
ENSMUST00000123285_81336742 repression1_final
ENSMUST00000123285_81336742 activation_early_strong1_final
ENSMUST00000123285_81336742 repression_FINAL
ENSMUST00000123285_81336742 activation_early_strong_FINAL
ENSMUST00000123285_81336742 activation_early_FINAL
ENSMUST00000123285_81336742 activation_FINAL
ENSMUST00000123285_81336742 total_FINAL
ENSMUST00000113457_82718885 repression1_final
ENSMUST00000113457_82718885 activation_early_weak3_final
ENSMUST00000113457_82718885 repression_FINAL
ENSMUST00000113457_82718885 activation_early_weak_FINAL
ENSMUST00000113457_82718885 activation_early_FINAL
ENSMUST00000113457_82718885 activation_FINAL
ENSMUST00000113457_82718885 total_FINAL
ENSMUST00000175996_84107794 activation_early_strong1_final
ENSMUST00000175996_84107794 activation_early_strong_FINAL
ENSMUST00000175996_84107794 activation_early_FINAL
ENSMUST00000175996_84107794 activation_FINAL
ENSMUST00000175996_84107794 total_FINAL
ENSMUST00000176822_84115332 activation_early_weak3_final
ENSMUST00000176822_84115332 activation_early_weak_FINAL
ENSMUST00000176822_84115332 activation_early_FINAL
ENSMUST00000176822_84115332 activation_FINAL
ENSMUST00000176822_84115332 total_FINAL
ENSMUST00000027421_84721189 repression1_final
ENSMUST00000027421_84721189 repression_FINAL
ENSMUST00000027421_84721189 total_FINAL
ENSMUST00000027434_86275683 repression1_final
ENSMUST00000027434_86275683 repression2_final
ENSMUST00000027434_86275683 activation_early_weak6_final
ENSMUST00000027434_86275683 repression_FINAL
ENSMUST00000027434_86275683 activation_early_weak_FINAL
ENSMUST00000027434_86275683 activation_early_FINAL
ENSMUST00000027434_86275683 activation_FINAL
ENSMUST00000027434_86275683 total_FINAL
ENSMUST00000168237_87049746 repression1_final
ENSMUST00000168237_87049746 repression3_final
ENSMUST00000168237_87049746 repression_FINAL
ENSMUST00000168237_87049746 total_FINAL
ENSMUST00000065694_87049746 repression1_final
ENSMUST00000065694_87049746 repression3_final
ENSMUST00000065694_87049746 repression_FINAL
ENSMUST00000065694_87049746 total_FINAL
ENSMUST00000050876_87232709 activation_early_weak3_final
ENSMUST00000050876_87232709 activation_early_weak_FINAL
ENSMUST00000050876_87232709 activation_early_FINAL
ENSMUST00000050876_87232709 activation_FINAL
ENSMUST00000050876_87232709 total_FINAL
ENSMUST00000113186_87791310 activation_early_strong1_final
ENSMUST00000113186_87791310 activation_early_strong_FINAL
ENSMUST00000113186_87791310 activation_early_FINAL
ENSMUST00000113186_87791310 activation_FINAL
ENSMUST00000113186_87791310 total_FINAL
ENSMUST00000113190_87791310 activation_early_strong1_final
ENSMUST00000113190_87791310 activation_early_strong_FINAL
ENSMUST00000113190_87791310 activation_early_FINAL
ENSMUST00000113190_87791310 activation_FINAL
ENSMUST00000113190_87791310 total_FINAL
ENSMUST00000159814_88698225 activation_early_strong1_final
ENSMUST00000159814_88698225 activation_early_strong_FINAL
ENSMUST00000159814_88698225 activation_early_FINAL
ENSMUST00000159814_88698225 activation_FINAL
ENSMUST00000159814_88698225 total_FINAL
ENSMUST00000113094_90042132 activation_early_strong1_final
ENSMUST00000113094_90042132 activation_early_strong_FINAL
ENSMUST00000113094_90042132 activation_early_FINAL
ENSMUST00000113094_90042132 activation_FINAL
ENSMUST00000113094_90042132 total_FINAL
ENSMUST00000036153_90612254 repression1_final
ENSMUST00000036153_90612254 activation_early_weak3_final
ENSMUST00000036153_90612254 repression_FINAL
ENSMUST00000036153_90612254 activation_early_weak_FINAL
ENSMUST00000036153_90612254 activation_early_FINAL
ENSMUST00000036153_90612254 activation_FINAL
ENSMUST00000036153_90612254 total_FINAL
ENSMUST00000097649_91116065 repression1_final
ENSMUST00000097649_91116065 repression3_final
ENSMUST00000097649_91116065 repression_FINAL
ENSMUST00000097649_91116065 total_FINAL
ENSMUST00000069620_91415984 repression1_final
ENSMUST00000069620_91415984 repression2_final
ENSMUST00000069620_91415984 activation_early_strong1_final
ENSMUST00000069620_91415984 repression_FINAL
ENSMUST00000069620_91415984 activation_early_strong_FINAL
ENSMUST00000069620_91415984 activation_early_FINAL
ENSMUST00000069620_91415984 activation_FINAL
ENSMUST00000069620_91415984 total_FINAL
ENSMUST00000047242_91527784 repression1_final
ENSMUST00000047242_91527784 repression3_final
ENSMUST00000047242_91527784 activation_early_strong1_final
ENSMUST00000047242_91527784 repression_FINAL
ENSMUST00000047242_91527784 activation_early_strong_FINAL
ENSMUST00000047242_91527784 activation_early_FINAL
ENSMUST00000047242_91527784 activation_FINAL
ENSMUST00000047242_91527784 total_FINAL
ENSMUST00000097644_91928785 repression3_final
ENSMUST00000097644_91928785 repression_FINAL
ENSMUST00000097644_91928785 total_FINAL
ENSMUST00000027494_93365067 repression1_final
ENSMUST00000027494_93365067 repression_FINAL
ENSMUST00000027494_93365067 total_FINAL
ENSMUST00000170883_93405940 activation_early_strong1_final
ENSMUST00000170883_93405940 activation_early_strong_FINAL
ENSMUST00000170883_93405940 activation_early_FINAL
ENSMUST00000170883_93405940 activation_FINAL
ENSMUST00000170883_93405940 total_FINAL
ENSMUST00000157021_93507065 activation_early_weak6_final
ENSMUST00000157021_93507065 activation_early_weak_FINAL
ENSMUST00000157021_93507065 activation_early_FINAL
ENSMUST00000157021_93507065 activation_FINAL
ENSMUST00000157021_93507065 total_FINAL
ENSMUST00000027498_93621905 activation_early_strong1_final
ENSMUST00000027498_93621905 activation_early_strong_FINAL
ENSMUST00000027498_93621905 activation_early_FINAL
ENSMUST00000027498_93621905 activation_FINAL
ENSMUST00000027498_93621905 total_FINAL
ENSMUST00000027505_93818324 activation_early_weak3_final
ENSMUST00000027505_93818324 activation_early_weak_FINAL
ENSMUST00000027505_93818324 activation_early_FINAL
ENSMUST00000027505_93818324 activation_FINAL
ENSMUST00000027505_93818324 total_FINAL
ENSMUST00000059975_95333940 repression2_final
ENSMUST00000059975_95333940 repression_FINAL
ENSMUST00000059975_95333940 total_FINAL
ENSMUST00000043336_95587684 repression1_final
ENSMUST00000043336_95587684 repression_FINAL
ENSMUST00000043336_95587684 total_FINAL
ENSMUST00000027569_97059038 repression1_final
ENSMUST00000027569_97059038 repression2_final
ENSMUST00000027569_97059038 repression_FINAL
ENSMUST00000027569_97059038 total_FINAL
ENSMUST00000153115_97643903 repression1_final
ENSMUST00000153115_97643903 repression2_final
ENSMUST00000153115_97643903 repression3_final
ENSMUST00000153115_97643903 repression_FINAL
ENSMUST00000153115_97643903 total_FINAL
ENSMUST00000053033_97643903 repression1_final
ENSMUST00000053033_97643903 repression2_final
ENSMUST00000053033_97643903 repression3_final
ENSMUST00000053033_97643903 repression_FINAL
ENSMUST00000053033_97643903 total_FINAL
ENSMUST00000149927_97643903 repression1_final
ENSMUST00000149927_97643903 repression2_final
ENSMUST00000149927_97643903 repression3_final
ENSMUST00000149927_97643903 repression_FINAL
ENSMUST00000149927_97643903 total_FINAL
ENSMUST00000042509_97706048 repression1_final
ENSMUST00000042509_97706048 repression2_final
ENSMUST00000042509_97706048 repression3_final
ENSMUST00000042509_97706048 activation_early_weak3_final
ENSMUST00000042509_97706048 repression_FINAL
ENSMUST00000042509_97706048 activation_early_weak_FINAL
ENSMUST00000042509_97706048 activation_early_FINAL
ENSMUST00000042509_97706048 activation_FINAL
ENSMUST00000042509_97706048 total_FINAL
ENSMUST00000112845_97706048 repression1_final
ENSMUST00000112845_97706048 repression2_final
ENSMUST00000112845_97706048 repression3_final
ENSMUST00000112845_97706048 activation_early_weak3_final
ENSMUST00000112845_97706048 repression_FINAL
ENSMUST00000112845_97706048 activation_early_weak_FINAL
ENSMUST00000112845_97706048 activation_early_FINAL
ENSMUST00000112845_97706048 activation_FINAL
ENSMUST00000112845_97706048 total_FINAL
ENSMUST00000058688_105276917 repression2_final
ENSMUST00000058688_105276917 activation_early_weak3_final
ENSMUST00000058688_105276917 repression_FINAL
ENSMUST00000058688_105276917 activation_early_weak_FINAL
ENSMUST00000058688_105276917 activation_early_FINAL
ENSMUST00000058688_105276917 activation_FINAL
ENSMUST00000058688_105276917 total_FINAL
ENSMUST00000172299_105276917 repression2_final
ENSMUST00000172299_105276917 activation_early_weak3_final
ENSMUST00000172299_105276917 repression_FINAL
ENSMUST00000172299_105276917 activation_early_weak_FINAL
ENSMUST00000172299_105276917 activation_early_FINAL
ENSMUST00000172299_105276917 activation_FINAL
ENSMUST00000172299_105276917 total_FINAL
ENSMUST00000086721_105753624 repression1_final
ENSMUST00000086721_105753624 repression_FINAL
ENSMUST00000086721_105753624 total_FINAL
ENSMUST00000039173_105753624 repression1_final
ENSMUST00000039173_105753624 repression_FINAL
ENSMUST00000039173_105753624 total_FINAL
ENSMUST00000119166_106031269 activation_early_strong1_final
ENSMUST00000119166_106031269 activation_early_strong_FINAL
ENSMUST00000119166_106031269 activation_early_FINAL
ENSMUST00000119166_106031269 activation_FINAL
ENSMUST00000119166_106031269 total_FINAL
ENSMUST00000118196_106032164 activation_early_strong1_final
ENSMUST00000118196_106032164 activation_early_strong_FINAL
ENSMUST00000118196_106032164 activation_early_FINAL
ENSMUST00000118196_106032164 activation_FINAL
ENSMUST00000118196_106032164 total_FINAL
ENSMUST00000094646_106769430 repression1_final
ENSMUST00000094646_106769430 repression2_final
ENSMUST00000094646_106769430 repression_FINAL
ENSMUST00000094646_106769430 total_FINAL
ENSMUST00000112710_107452008 activation_early_weak4_final
ENSMUST00000112710_107452008 activation_early_weak_FINAL
ENSMUST00000112710_107452008 activation_early_FINAL
ENSMUST00000112710_107452008 activation_FINAL
ENSMUST00000112710_107452008 total_FINAL
ENSMUST00000086690_107452008 activation_early_weak4_final
ENSMUST00000086690_107452008 activation_early_weak_FINAL
ENSMUST00000086690_107452008 activation_early_FINAL
ENSMUST00000086690_107452008 activation_FINAL
ENSMUST00000086690_107452008 total_FINAL
ENSMUST00000173703_107547073 repression1_final
ENSMUST00000173703_107547073 repression2_final
ENSMUST00000173703_107547073 activation_early_strong1_final
ENSMUST00000173703_107547073 repression_FINAL
ENSMUST00000173703_107547073 activation_early_strong_FINAL
ENSMUST00000173703_107547073 activation_early_FINAL
ENSMUST00000173703_107547073 activation_FINAL
ENSMUST00000173703_107547073 total_FINAL
ENSMUST00000112701_110138356 repression1_final
ENSMUST00000112701_110138356 repression_FINAL
ENSMUST00000112701_110138356 total_FINAL
ENSMUST00000172005_110138356 repression1_final
ENSMUST00000172005_110138356 activation_early_weak3_final
ENSMUST00000172005_110138356 repression_FINAL
ENSMUST00000172005_110138356 activation_early_weak_FINAL
ENSMUST00000172005_110138356 activation_early_FINAL
ENSMUST00000172005_110138356 activation_FINAL
ENSMUST00000172005_110138356 total_FINAL
ENSMUST00000027629_118677435 repression1_final
ENSMUST00000027629_118677435 repression_FINAL
ENSMUST00000027629_118677435 total_FINAL
ENSMUST00000062483_118834132 activation_early_weak7_final
ENSMUST00000062483_118834132 activation_early_weak_FINAL
ENSMUST00000062483_118834132 activation_early_FINAL
ENSMUST00000062483_118834132 activation_FINAL
ENSMUST00000062483_118834132 total_FINAL
ENSMUST00000038765_119415465 repression1_final
ENSMUST00000038765_119415465 repression_FINAL
ENSMUST00000038765_119415465 total_FINAL
ENSMUST00000027632_119594824 activation_early_weak3_final
ENSMUST00000027632_119594824 activation_early_weak_FINAL
ENSMUST00000027632_119594824 activation_early_FINAL
ENSMUST00000027632_119594824 activation_FINAL
ENSMUST00000027632_119594824 total_FINAL
ENSMUST00000166624_119658044 repression1_final
ENSMUST00000166624_119658044 repression_FINAL
ENSMUST00000166624_119658044 total_FINAL
ENSMUST00000112644_120188118 activation_early_strong1_final
ENSMUST00000112644_120188118 activation_early_strong_FINAL
ENSMUST00000112644_120188118 activation_early_FINAL
ENSMUST00000112644_120188118 activation_FINAL
ENSMUST00000112644_120188118 total_FINAL
ENSMUST00000178474_125392905 repression1_final
ENSMUST00000178474_125392905 repression_FINAL
ENSMUST00000178474_125392905 total_FINAL
ENSMUST00000027579_125392905 repression1_final
ENSMUST00000027579_125392905 repression_FINAL
ENSMUST00000027579_125392905 total_FINAL
ENSMUST00000112583_125913637 repression2_final
ENSMUST00000112583_125913637 repression_FINAL
ENSMUST00000112583_125913637 total_FINAL
ENSMUST00000094609_125913637 repression2_final
ENSMUST00000094609_125913637 repression_FINAL
ENSMUST00000094609_125913637 total_FINAL
ENSMUST00000162877_125913648 repression2_final
ENSMUST00000162877_125913648 repression_FINAL
ENSMUST00000162877_125913648 total_FINAL
ENSMUST00000112570_127803460 repression1_final
ENSMUST00000112570_127803460 repression_FINAL
ENSMUST00000112570_127803460 total_FINAL
ENSMUST00000027587_127803560 repression1_final
ENSMUST00000027587_127803560 repression_FINAL
ENSMUST00000027587_127803560 total_FINAL
ENSMUST00000086614_127954184 activation_early_weak3_final
ENSMUST00000086614_127954184 activation_early_weak_FINAL
ENSMUST00000086614_127954184 activation_early_FINAL
ENSMUST00000086614_127954184 activation_FINAL
ENSMUST00000086614_127954184 total_FINAL
ENSMUST00000036288_128236759 repression1_final
ENSMUST00000036288_128236759 repression_FINAL
ENSMUST00000036288_128236759 total_FINAL
ENSMUST00000027592_128277096 repression3_final
ENSMUST00000027592_128277096 activation_late_strong4_final
ENSMUST00000027592_128277096 repression_FINAL
ENSMUST00000027592_128277096 activation_late_strong_FINAL
ENSMUST00000027592_128277096 activation_late_FINAL
ENSMUST00000027592_128277096 activation_FINAL
ENSMUST00000027592_128277096 total_FINAL
ENSMUST00000073527_130218181 repression1_final
ENSMUST00000073527_130218181 activation_early_weak3_final
ENSMUST00000073527_130218181 repression_FINAL
ENSMUST00000073527_130218181 activation_early_weak_FINAL
ENSMUST00000073527_130218181 activation_early_FINAL
ENSMUST00000073527_130218181 activation_FINAL
ENSMUST00000073527_130218181 total_FINAL
ENSMUST00000171479_130689043 repression1_final
ENSMUST00000171479_130689043 repression2_final
ENSMUST00000171479_130689043 repression_FINAL
ENSMUST00000171479_130689043 total_FINAL
ENSMUST00000066863_130689183 repression1_final
ENSMUST00000066863_130689183 repression2_final
ENSMUST00000066863_130689183 activation_early_weak3_final
ENSMUST00000066863_130689183 activation_early_weak6_final
ENSMUST00000066863_130689183 repression_FINAL
ENSMUST00000066863_130689183 activation_early_weak_FINAL
ENSMUST00000066863_130689183 activation_early_FINAL
ENSMUST00000066863_130689183 activation_FINAL
ENSMUST00000066863_130689183 total_FINAL
ENSMUST00000050406_130692255 activation_early_strong1_final
ENSMUST00000050406_130692255 activation_early_strong_FINAL
ENSMUST00000050406_130692255 activation_early_FINAL
ENSMUST00000050406_130692255 activation_FINAL
ENSMUST00000050406_130692255 total_FINAL
ENSMUST00000016668_130932658 repression1_final
ENSMUST00000016668_130932658 repression_FINAL
ENSMUST00000016668_130932658 total_FINAL
ENSMUST00000016670_131128441 activation_early_weak3_final
ENSMUST00000016670_131128441 activation_early_weak_FINAL
ENSMUST00000016670_131128441 activation_early_FINAL
ENSMUST00000016670_131128441 activation_FINAL
ENSMUST00000016670_131128441 total_FINAL
ENSMUST00000068805_131173372 activation_early_weak3_final
ENSMUST00000068805_131173372 activation_early_weak_FINAL
ENSMUST00000068805_131173372 activation_early_FINAL
ENSMUST00000068805_131173372 activation_FINAL
ENSMUST00000068805_131173372 total_FINAL
ENSMUST00000068564_131176410 activation_early_strong1_final
ENSMUST00000068564_131176410 activation_early_strong_FINAL
ENSMUST00000068564_131176410 activation_early_FINAL
ENSMUST00000068564_131176410 activation_FINAL
ENSMUST00000068564_131176410 total_FINAL
ENSMUST00000027688_131176410 activation_early_strong1_final
ENSMUST00000027688_131176410 activation_early_strong_FINAL
ENSMUST00000027688_131176410 activation_early_FINAL
ENSMUST00000027688_131176410 activation_FINAL
ENSMUST00000027688_131176410 total_FINAL
ENSMUST00000112442_131176410 activation_early_strong1_final
ENSMUST00000112442_131176410 activation_early_strong_FINAL
ENSMUST00000112442_131176410 activation_early_FINAL
ENSMUST00000112442_131176410 activation_FINAL
ENSMUST00000112442_131176410 total_FINAL
ENSMUST00000112393_131816111 activation_early_strong1_final
ENSMUST00000112393_131816111 activation_early_strong_FINAL
ENSMUST00000112393_131816111 activation_early_FINAL
ENSMUST00000112393_131816111 activation_FINAL
ENSMUST00000112393_131816111 total_FINAL
ENSMUST00000027695_131981729 activation_early_strong1_final
ENSMUST00000027695_131981729 activation_early_strong_FINAL
ENSMUST00000027695_131981729 activation_early_FINAL
ENSMUST00000027695_131981729 activation_FINAL
ENSMUST00000027695_131981729 total_FINAL
ENSMUST00000046658_132036784 repression1_final
ENSMUST00000046658_132036784 repression2_final
ENSMUST00000046658_132036784 activation_early_weak3_final
ENSMUST00000046658_132036784 repression_FINAL
ENSMUST00000046658_132036784 activation_early_weak_FINAL
ENSMUST00000046658_132036784 activation_early_FINAL
ENSMUST00000046658_132036784 activation_FINAL
ENSMUST00000046658_132036784 total_FINAL
ENSMUST00000045473_132356315 repression1_final
ENSMUST00000045473_132356315 repression_FINAL
ENSMUST00000045473_132356315 total_FINAL
ENSMUST00000142609_132356316 repression1_final
ENSMUST00000142609_132356316 repression_FINAL
ENSMUST00000142609_132356316 total_FINAL
ENSMUST00000132435_132356323 repression1_final
ENSMUST00000132435_132356323 repression_FINAL
ENSMUST00000132435_132356323 total_FINAL
ENSMUST00000045110_132463512 repression3_final
ENSMUST00000045110_132463512 repression_FINAL
ENSMUST00000045110_132463512 total_FINAL
ENSMUST00000058167_132508238 repression1_final
ENSMUST00000058167_132508238 activation_early_strong1_final
ENSMUST00000058167_132508238 repression_FINAL
ENSMUST00000058167_132508238 activation_early_strong_FINAL
ENSMUST00000058167_132508238 activation_early_FINAL
ENSMUST00000058167_132508238 activation_FINAL
ENSMUST00000058167_132508238 total_FINAL
ENSMUST00000077730_133106159 repression1_final
ENSMUST00000077730_133106159 repression_FINAL
ENSMUST00000077730_133106159 total_FINAL
ENSMUST00000052529_133136888 repression1_final
ENSMUST00000052529_133136888 repression_FINAL
ENSMUST00000052529_133136888 total_FINAL
ENSMUST00000144386_133382303 activation_early_weak3_final
ENSMUST00000144386_133382303 activation_early_weak_FINAL
ENSMUST00000144386_133382303 activation_early_FINAL
ENSMUST00000144386_133382303 activation_FINAL
ENSMUST00000144386_133382303 total_FINAL
ENSMUST00000153799_133382303 activation_early_weak3_final
ENSMUST00000153799_133382303 activation_early_weak_FINAL
ENSMUST00000153799_133382303 activation_early_FINAL
ENSMUST00000153799_133382303 activation_FINAL
ENSMUST00000153799_133382303 total_FINAL
ENSMUST00000047978_134506322 repression1_final
ENSMUST00000047978_134506322 repression_FINAL
ENSMUST00000047978_134506322 total_FINAL
ENSMUST00000045665_134754658 repression3_final
ENSMUST00000045665_134754658 repression_FINAL
ENSMUST00000045665_134754658 total_FINAL
ENSMUST00000027687_134973947 activation_early_strong1_final
ENSMUST00000027687_134973947 activation_early_strong_FINAL
ENSMUST00000027687_134973947 activation_early_FINAL
ENSMUST00000027687_134973947 activation_FINAL
ENSMUST00000027687_134973947 total_FINAL
ENSMUST00000027684_135155272 repression1_final
ENSMUST00000027684_135155272 repression_FINAL
ENSMUST00000027684_135155272 total_FINAL
ENSMUST00000125774_135155272 repression1_final
ENSMUST00000125774_135155272 repression_FINAL
ENSMUST00000125774_135155272 total_FINAL
ENSMUST00000040599_135434580 repression1_final
ENSMUST00000040599_135434580 repression2_final
ENSMUST00000040599_135434580 repression3_final
ENSMUST00000040599_135434580 repression_FINAL
ENSMUST00000040599_135434580 total_FINAL
ENSMUST00000067414_135434580 repression1_final
ENSMUST00000067414_135434580 repression2_final
ENSMUST00000067414_135434580 repression3_final
ENSMUST00000067414_135434580 repression_FINAL
ENSMUST00000067414_135434580 total_FINAL
ENSMUST00000063719_136034221 activation_early_weak6_final
ENSMUST00000063719_136034221 activation_early_weak_FINAL
ENSMUST00000063719_136034221 activation_early_FINAL
ENSMUST00000063719_136034221 activation_FINAL
ENSMUST00000063719_136034221 total_FINAL
ENSMUST00000165125_136034221 activation_early_weak6_final
ENSMUST00000165125_136034221 activation_early_weak_FINAL
ENSMUST00000165125_136034221 activation_early_FINAL
ENSMUST00000165125_136034221 activation_FINAL
ENSMUST00000165125_136034221 total_FINAL
ENSMUST00000048309_136268123 repression2_final
ENSMUST00000048309_136268123 repression3_final
ENSMUST00000048309_136268123 activation_early_weak1_final
ENSMUST00000048309_136268123 repression_FINAL
ENSMUST00000048309_136268123 activation_early_weak_FINAL
ENSMUST00000048309_136268123 activation_early_FINAL
ENSMUST00000048309_136268123 activation_FINAL
ENSMUST00000048309_136268123 total_FINAL
ENSMUST00000047817_136527617 repression1_final
ENSMUST00000047817_136527617 repression_FINAL
ENSMUST00000047817_136527617 total_FINAL
ENSMUST00000047734_136627968 repression1_final
ENSMUST00000047734_136627968 repression2_final
ENSMUST00000047734_136627968 activation_early_weak3_final
ENSMUST00000047734_136627968 repression_FINAL
ENSMUST00000047734_136627968 activation_early_weak_FINAL
ENSMUST00000047734_136627968 activation_early_FINAL
ENSMUST00000047734_136627968 activation_FINAL
ENSMUST00000047734_136627968 total_FINAL
ENSMUST00000112046_136627968 repression1_final
ENSMUST00000112046_136627968 repression2_final
ENSMUST00000112046_136627968 activation_early_weak3_final
ENSMUST00000112046_136627968 repression_FINAL
ENSMUST00000112046_136627968 activation_early_weak_FINAL
ENSMUST00000112046_136627968 activation_early_FINAL
ENSMUST00000112046_136627968 activation_FINAL
ENSMUST00000112046_136627968 total_FINAL
ENSMUST00000027643_138287961 repression1_final
ENSMUST00000027643_138287961 repression_FINAL
ENSMUST00000027643_138287961 total_FINAL
ENSMUST00000019374_138825186 repression1_final
ENSMUST00000019374_138825186 activation_early_strong1_final
ENSMUST00000019374_138825186 repression_FINAL
ENSMUST00000019374_138825186 activation_early_strong_FINAL
ENSMUST00000019374_138825186 activation_early_FINAL
ENSMUST00000019374_138825186 activation_FINAL
ENSMUST00000019374_138825186 total_FINAL
ENSMUST00000093486_138825186 repression1_final
ENSMUST00000093486_138825186 activation_early_strong1_final
ENSMUST00000093486_138825186 repression_FINAL
ENSMUST00000093486_138825186 activation_early_strong_FINAL
ENSMUST00000093486_138825186 activation_early_FINAL
ENSMUST00000093486_138825186 activation_FINAL
ENSMUST00000093486_138825186 total_FINAL
ENSMUST00000112030_138827997 activation_early_weak6_final
ENSMUST00000112030_138827997 activation_early_weak_FINAL
ENSMUST00000112030_138827997 activation_early_FINAL
ENSMUST00000112030_138827997 activation_FINAL
ENSMUST00000112030_138827997 total_FINAL
ENSMUST00000046870_138830087 repression1_final
ENSMUST00000046870_138830087 repression_FINAL
ENSMUST00000046870_138830087 total_FINAL
ENSMUST00000070283_139062999 repression1_final
ENSMUST00000070283_139062999 repression_FINAL
ENSMUST00000070283_139062999 total_FINAL
ENSMUST00000168527_139170299 activation_early_weak3_final
ENSMUST00000168527_139170299 activation_early_weak_FINAL
ENSMUST00000168527_139170299 activation_early_FINAL
ENSMUST00000168527_139170299 activation_FINAL
ENSMUST00000168527_139170299 total_FINAL
ENSMUST00000059825_139197056 repression1_final
ENSMUST00000059825_139197056 repression_FINAL
ENSMUST00000059825_139197056 total_FINAL
ENSMUST00000039867_139447531 repression2_final
ENSMUST00000039867_139447531 repression_FINAL
ENSMUST00000039867_139447531 total_FINAL
ENSMUST00000023965_139547062 repression1_final
ENSMUST00000023965_139547062 repression_FINAL
ENSMUST00000023965_139547062 total_FINAL
ENSMUST00000018337_143598797 repression1_final
ENSMUST00000018337_143598797 repression2_final
ENSMUST00000018337_143598797 repression_FINAL
ENSMUST00000018337_143598797 total_FINAL
ENSMUST00000129653_143746640 repression3_final
ENSMUST00000129653_143746640 repression_FINAL
ENSMUST00000129653_143746640 total_FINAL
ENSMUST00000159879_143750790 repression2_final
ENSMUST00000159879_143750790 repression3_final
ENSMUST00000159879_143750790 repression_FINAL
ENSMUST00000159879_143750790 total_FINAL
ENSMUST00000169409_144244673 activation_early_weak3_final
ENSMUST00000169409_144244673 activation_early_weak_FINAL
ENSMUST00000169409_144244673 activation_early_FINAL
ENSMUST00000169409_144244673 activation_FINAL
ENSMUST00000169409_144244673 total_FINAL
ENSMUST00000172388_144244673 activation_early_weak3_final
ENSMUST00000172388_144244673 activation_early_weak_FINAL
ENSMUST00000172388_144244673 activation_early_FINAL
ENSMUST00000172388_144244673 activation_FINAL
ENSMUST00000172388_144244673 total_FINAL
ENSMUST00000184008_144516673 repression3_final
ENSMUST00000184008_144516673 repression_FINAL
ENSMUST00000184008_144516673 total_FINAL
ENSMUST00000027603_144752683 repression1_final
ENSMUST00000027603_144752683 repression_FINAL
ENSMUST00000027603_144752683 total_FINAL
ENSMUST00000074622_146902118 activation_early_weak3_final
ENSMUST00000074622_146902118 activation_early_weak_FINAL
ENSMUST00000074622_146902118 activation_early_FINAL
ENSMUST00000074622_146902118 activation_FINAL
ENSMUST00000074622_146902118 total_FINAL
ENSMUST00000166814_146902118 activation_early_weak3_final
ENSMUST00000166814_146902118 activation_early_weak_FINAL
ENSMUST00000166814_146902118 activation_early_FINAL
ENSMUST00000166814_146902118 activation_FINAL
ENSMUST00000166814_146902118 total_FINAL
ENSMUST00000070200_149829618 activation_early_strong1_final
ENSMUST00000070200_149829618 activation_early_strong_FINAL
ENSMUST00000070200_149829618 activation_early_FINAL
ENSMUST00000070200_149829618 activation_FINAL
ENSMUST00000070200_149829618 total_FINAL
ENSMUST00000111926_149829636 activation_early_strong1_final
ENSMUST00000111926_149829636 activation_early_strong_FINAL
ENSMUST00000111926_149829636 activation_early_FINAL
ENSMUST00000111926_149829636 activation_FINAL
ENSMUST00000111926_149829636 total_FINAL
ENSMUST00000165062_150333503 activation_early_weak3_final
ENSMUST00000165062_150333503 activation_early_weak_FINAL
ENSMUST00000165062_150333503 activation_early_FINAL
ENSMUST00000165062_150333503 activation_FINAL
ENSMUST00000165062_150333503 total_FINAL
ENSMUST00000119161_150449788 activation_early_weak3_final
ENSMUST00000119161_150449788 activation_early_weak_FINAL
ENSMUST00000119161_150449788 activation_early_FINAL
ENSMUST00000119161_150449788 activation_FINAL
ENSMUST00000119161_150449788 total_FINAL
ENSMUST00000124484_150449788 activation_early_weak3_final
ENSMUST00000124484_150449788 activation_early_weak_FINAL
ENSMUST00000124484_150449788 activation_early_FINAL
ENSMUST00000124484_150449788 activation_FINAL
ENSMUST00000124484_150449788 total_FINAL
ENSMUST00000162367_150449816 activation_early_weak3_final
ENSMUST00000162367_150449816 activation_early_weak_FINAL
ENSMUST00000162367_150449816 activation_early_FINAL
ENSMUST00000162367_150449816 activation_FINAL
ENSMUST00000162367_150449816 total_FINAL
ENSMUST00000148810_151718347 repression1_final
ENSMUST00000148810_151718347 repression2_final
ENSMUST00000148810_151718347 repression3_final
ENSMUST00000148810_151718347 repression_FINAL
ENSMUST00000148810_151718347 total_FINAL
ENSMUST00000059498_151818714 repression1_final
ENSMUST00000059498_151818714 repression2_final
ENSMUST00000059498_151818714 activation_early_weak6_final
ENSMUST00000059498_151818714 repression_FINAL
ENSMUST00000059498_151818714 activation_early_weak_FINAL
ENSMUST00000059498_151818714 activation_early_FINAL
ENSMUST00000059498_151818714 activation_FINAL
ENSMUST00000059498_151818714 total_FINAL
ENSMUST00000044581_151884524 repression3_final
ENSMUST00000044581_151884524 repression_FINAL
ENSMUST00000044581_151884524 total_FINAL
ENSMUST00000015124_152370735 activation_early_strong1_final
ENSMUST00000015124_152370735 activation_early_strong_FINAL
ENSMUST00000015124_152370735 activation_early_FINAL
ENSMUST00000015124_152370735 activation_FINAL
ENSMUST00000015124_152370735 total_FINAL
ENSMUST00000043313_153115671 activation_early_strong1_final
ENSMUST00000043313_153115671 activation_early_strong_FINAL
ENSMUST00000043313_153115671 activation_early_FINAL
ENSMUST00000043313_153115671 activation_FINAL
ENSMUST00000043313_153115671 total_FINAL
ENSMUST00000027752_153218922 repression1_final
ENSMUST00000027752_153218922 activation_early_strong1_final
ENSMUST00000027752_153218922 repression_FINAL
ENSMUST00000027752_153218922 activation_early_strong_FINAL
ENSMUST00000027752_153218922 activation_early_FINAL
ENSMUST00000027752_153218922 activation_FINAL
ENSMUST00000027752_153218922 total_FINAL
ENSMUST00000161744_153218922 repression1_final
ENSMUST00000161744_153218922 activation_early_strong1_final
ENSMUST00000161744_153218922 repression_FINAL
ENSMUST00000161744_153218922 activation_early_strong_FINAL
ENSMUST00000161744_153218922 activation_early_FINAL
ENSMUST00000161744_153218922 activation_FINAL
ENSMUST00000161744_153218922 total_FINAL
ENSMUST00000042373_153452465 repression3_final
ENSMUST00000042373_153452465 activation_early_strong3_final
ENSMUST00000042373_153452465 repression_FINAL
ENSMUST00000042373_153452465 activation_early_strong_FINAL
ENSMUST00000042373_153452465 activation_early_FINAL
ENSMUST00000042373_153452465 activation_FINAL
ENSMUST00000042373_153452465 total_FINAL
ENSMUST00000027744_155127878 repression1_final
ENSMUST00000027744_155127878 repression_FINAL
ENSMUST00000027744_155127878 total_FINAL
ENSMUST00000027743_155202017 repression3_final
ENSMUST00000027743_155202017 activation_late_strong4_final
ENSMUST00000027743_155202017 repression_FINAL
ENSMUST00000027743_155202017 activation_late_strong_FINAL
ENSMUST00000027743_155202017 activation_late_FINAL
ENSMUST00000027743_155202017 activation_FINAL
ENSMUST00000027743_155202017 total_FINAL
ENSMUST00000111775_155278982 repression3_final
ENSMUST00000111775_155278982 repression_FINAL
ENSMUST00000111775_155278982 total_FINAL
ENSMUST00000138762_155844966 repression3_final
ENSMUST00000138762_155844966 repression_FINAL
ENSMUST00000138762_155844966 total_FINAL
ENSMUST00000111754_156052274 repression2_final
ENSMUST00000111754_156052274 repression_FINAL
ENSMUST00000111754_156052274 total_FINAL
ENSMUST00000128941_156052274 repression2_final
ENSMUST00000128941_156052274 repression3_final
ENSMUST00000128941_156052274 repression_FINAL
ENSMUST00000128941_156052274 total_FINAL
ENSMUST00000065648_156052274 repression2_final
ENSMUST00000065648_156052274 repression3_final
ENSMUST00000065648_156052274 repression_FINAL
ENSMUST00000065648_156052274 total_FINAL
ENSMUST00000097526_156052274 repression2_final
ENSMUST00000097526_156052274 repression3_final
ENSMUST00000097526_156052274 repression_FINAL
ENSMUST00000097526_156052274 total_FINAL
ENSMUST00000111757_156065459 repression1_final
ENSMUST00000111757_156065459 repression2_final
ENSMUST00000111757_156065459 repression_FINAL
ENSMUST00000111757_156065459 total_FINAL
ENSMUST00000060404_156065459 repression1_final
ENSMUST00000060404_156065459 repression2_final
ENSMUST00000060404_156065459 repression_FINAL
ENSMUST00000060404_156065459 total_FINAL
ENSMUST00000027896_156326139 activation_early_weak6_final
ENSMUST00000027896_156326139 activation_early_weak_FINAL
ENSMUST00000027896_156326139 activation_early_FINAL
ENSMUST00000027896_156326139 activation_FINAL
ENSMUST00000027896_156326139 total_FINAL
ENSMUST00000122424_156678545 activation_early_weak6_final
ENSMUST00000122424_156678545 activation_early_weak_FINAL
ENSMUST00000122424_156678545 activation_early_FINAL
ENSMUST00000122424_156678545 activation_FINAL
ENSMUST00000122424_156678545 total_FINAL
ENSMUST00000063199_156804166 repression1_final
ENSMUST00000063199_156804166 activation_early_weak3_final
ENSMUST00000063199_156804166 repression_FINAL
ENSMUST00000063199_156804166 activation_early_weak_FINAL
ENSMUST00000063199_156804166 activation_early_FINAL
ENSMUST00000063199_156804166 activation_FINAL
ENSMUST00000063199_156804166 total_FINAL
ENSMUST00000027886_156804166 repression1_final
ENSMUST00000027886_156804166 activation_early_weak3_final
ENSMUST00000027886_156804166 repression_FINAL
ENSMUST00000027886_156804166 activation_early_weak_FINAL
ENSMUST00000027886_156804166 activation_early_FINAL
ENSMUST00000027886_156804166 activation_FINAL
ENSMUST00000027886_156804166 total_FINAL
ENSMUST00000172057_156804166 repression1_final
ENSMUST00000172057_156804166 activation_early_weak3_final
ENSMUST00000172057_156804166 repression_FINAL
ENSMUST00000172057_156804166 activation_early_weak_FINAL
ENSMUST00000172057_156804166 activation_early_FINAL
ENSMUST00000172057_156804166 activation_FINAL
ENSMUST00000172057_156804166 total_FINAL
ENSMUST00000171292_156804166 repression1_final
ENSMUST00000171292_156804166 activation_early_weak3_final
ENSMUST00000171292_156804166 repression_FINAL
ENSMUST00000171292_156804166 activation_early_weak_FINAL
ENSMUST00000171292_156804166 activation_early_FINAL
ENSMUST00000171292_156804166 activation_FINAL
ENSMUST00000171292_156804166 total_FINAL
ENSMUST00000027885_156860603 activation_early_weak3_final
ENSMUST00000027885_156860603 activation_early_weak_FINAL
ENSMUST00000027885_156860603 activation_early_FINAL
ENSMUST00000027885_156860603 activation_FINAL
ENSMUST00000027885_156860603 total_FINAL
ENSMUST00000078308_157135183 repression1_final
ENSMUST00000078308_157135183 activation_early_strong1_final
ENSMUST00000078308_157135183 repression_FINAL
ENSMUST00000078308_157135183 activation_early_strong_FINAL
ENSMUST00000078308_157135183 activation_early_FINAL
ENSMUST00000078308_157135183 activation_FINAL
ENSMUST00000078308_157135183 total_FINAL
ENSMUST00000146873_157561704 repression2_final
ENSMUST00000146873_157561704 repression_FINAL
ENSMUST00000146873_157561704 total_FINAL
ENSMUST00000086130_157567348 activation_early_weak6_final
ENSMUST00000086130_157567348 activation_early_weak_FINAL
ENSMUST00000086130_157567348 activation_early_FINAL
ENSMUST00000086130_157567348 activation_FINAL
ENSMUST00000086130_157567348 total_FINAL
ENSMUST00000027881_157567348 activation_early_weak6_final
ENSMUST00000027881_157567348 activation_early_weak_FINAL
ENSMUST00000027881_157567348 activation_early_FINAL
ENSMUST00000027881_157567348 activation_FINAL
ENSMUST00000027881_157567348 total_FINAL
ENSMUST00000111700_157567348 activation_early_weak6_final
ENSMUST00000111700_157567348 activation_early_weak_FINAL
ENSMUST00000111700_157567348 activation_early_FINAL
ENSMUST00000111700_157567348 activation_FINAL
ENSMUST00000111700_157567348 total_FINAL
ENSMUST00000159861_158711727 activation_early_strong1_final
ENSMUST00000159861_158711727 activation_early_strong_FINAL
ENSMUST00000159861_158711727 activation_early_FINAL
ENSMUST00000159861_158711727 activation_FINAL
ENSMUST00000159861_158711727 total_FINAL
ENSMUST00000076894_159344839 repression3_final
ENSMUST00000076894_159344839 repression_FINAL
ENSMUST00000076894_159344839 total_FINAL
ENSMUST00000135680_160199611 repression2_final
ENSMUST00000135680_160199611 activation_early_weak3_final
ENSMUST00000135680_160199611 repression_FINAL
ENSMUST00000135680_160199611 activation_early_weak_FINAL
ENSMUST00000135680_160199611 activation_early_FINAL
ENSMUST00000135680_160199611 activation_FINAL
ENSMUST00000135680_160199611 total_FINAL
ENSMUST00000161609_160967798 repression1_final
ENSMUST00000161609_160967798 repression2_final
ENSMUST00000161609_160967798 repression3_final
ENSMUST00000161609_160967798 repression_FINAL
ENSMUST00000161609_160967798 total_FINAL
ENSMUST00000064725_161002464 activation_early_strong1_final
ENSMUST00000064725_161002464 activation_early_strong_FINAL
ENSMUST00000064725_161002464 activation_early_FINAL
ENSMUST00000064725_161002464 activation_FINAL
ENSMUST00000064725_161002464 total_FINAL
ENSMUST00000028035_161083475 repression1_final
ENSMUST00000028035_161083475 repression_FINAL
ENSMUST00000028035_161083475 total_FINAL
ENSMUST00000028024_161417339 repression1_final
ENSMUST00000028024_161417339 activation_early_strong1_final
ENSMUST00000028024_161417339 repression_FINAL
ENSMUST00000028024_161417339 activation_early_strong_FINAL
ENSMUST00000028024_161417339 activation_early_FINAL
ENSMUST00000028024_161417339 activation_FINAL
ENSMUST00000028024_161417339 total_FINAL
ENSMUST00000086084_161503805 repression1_final
ENSMUST00000086084_161503805 activation_early_weak3_final
ENSMUST00000086084_161503805 repression_FINAL
ENSMUST00000086084_161503805 activation_early_weak_FINAL
ENSMUST00000086084_161503805 activation_early_FINAL
ENSMUST00000086084_161503805 activation_FINAL
ENSMUST00000086084_161503805 total_FINAL
ENSMUST00000162676_161942086 repression1_final
ENSMUST00000162676_161942086 activation_early_strong1_final
ENSMUST00000162676_161942086 repression_FINAL
ENSMUST00000162676_161942086 activation_early_strong_FINAL
ENSMUST00000162676_161942086 activation_early_FINAL
ENSMUST00000162676_161942086 activation_FINAL
ENSMUST00000162676_161942086 total_FINAL
ENSMUST00000159763_161982453 activation_early_strong1_final
ENSMUST00000159763_161982453 activation_early_strong_FINAL
ENSMUST00000159763_161982453 activation_early_FINAL
ENSMUST00000159763_161982453 activation_FINAL
ENSMUST00000159763_161982453 total_FINAL
ENSMUST00000182593_162672889 activation_early_strong1_final
ENSMUST00000182593_162672889 activation_early_strong_FINAL
ENSMUST00000182593_162672889 activation_early_FINAL
ENSMUST00000182593_162672889 activation_FINAL
ENSMUST00000182593_162672889 total_FINAL
ENSMUST00000111518_162840218 activation_early_weak1_final
ENSMUST00000111518_162840218 activation_early_weak_FINAL
ENSMUST00000111518_162840218 activation_early_FINAL
ENSMUST00000111518_162840218 activation_FINAL
ENSMUST00000111518_162840218 total_FINAL
ENSMUST00000028010_162953802 activation_early_weak3_final
ENSMUST00000028010_162953802 activation_early_weak_FINAL
ENSMUST00000028010_162953802 activation_early_FINAL
ENSMUST00000028010_162953802 activation_FINAL
ENSMUST00000028010_162953802 total_FINAL
ENSMUST00000096608_163024302 activation_early_strong1_final
ENSMUST00000096608_163024302 activation_early_strong_FINAL
ENSMUST00000096608_163024302 activation_early_FINAL
ENSMUST00000096608_163024302 activation_FINAL
ENSMUST00000096608_163024302 total_FINAL
ENSMUST00000075805_163245116 repression2_final
ENSMUST00000075805_163245116 repression_FINAL
ENSMUST00000075805_163245116 total_FINAL
ENSMUST00000027878_163245116 repression2_final
ENSMUST00000027878_163245116 repression_FINAL
ENSMUST00000027878_163245116 total_FINAL
ENSMUST00000045138_163384909 activation_early_weak3_final
ENSMUST00000045138_163384909 activation_early_weak_FINAL
ENSMUST00000045138_163384909 activation_early_FINAL
ENSMUST00000045138_163384909 activation_FINAL
ENSMUST00000045138_163384909 total_FINAL
ENSMUST00000044021_164263519 repression1_final
ENSMUST00000044021_164263519 activation_biphasic1_final
ENSMUST00000044021_164263519 repression_FINAL
ENSMUST00000044021_164263519 activation_biphasic_FINAL
ENSMUST00000044021_164263519 activation_FINAL
ENSMUST00000044021_164263519 total_FINAL
ENSMUST00000159230_164263519 repression1_final
ENSMUST00000159230_164263519 activation_biphasic1_final
ENSMUST00000159230_164263519 repression_FINAL
ENSMUST00000159230_164263519 activation_biphasic_FINAL
ENSMUST00000159230_164263519 activation_FINAL
ENSMUST00000159230_164263519 total_FINAL
ENSMUST00000027863_164437267 repression1_final
ENSMUST00000027863_164437267 repression2_final
ENSMUST00000027863_164437267 activation_early_weak3_final
ENSMUST00000027863_164437267 repression_FINAL
ENSMUST00000027863_164437267 activation_early_weak_FINAL
ENSMUST00000027863_164437267 activation_early_FINAL
ENSMUST00000027863_164437267 activation_FINAL
ENSMUST00000027863_164437267 total_FINAL
ENSMUST00000027860_164931644 activation_early_strong1_final
ENSMUST00000027860_164931644 activation_early_strong_FINAL
ENSMUST00000027860_164931644 activation_early_FINAL
ENSMUST00000027860_164931644 activation_FINAL
ENSMUST00000027860_164931644 total_FINAL
ENSMUST00000043338_165174341 repression1_final
ENSMUST00000043338_165174341 repression2_final
ENSMUST00000043338_165174341 repression_FINAL
ENSMUST00000043338_165174341 total_FINAL
ENSMUST00000043235_165214922 activation_early_strong1_final
ENSMUST00000043235_165214922 activation_early_strong_FINAL
ENSMUST00000043235_165214922 activation_early_FINAL
ENSMUST00000043235_165214922 activation_FINAL
ENSMUST00000043235_165214922 total_FINAL
ENSMUST00000111432_165773848 repression2_final
ENSMUST00000111432_165773848 repression_FINAL
ENSMUST00000111432_165773848 total_FINAL
ENSMUST00000111427_165865154 repression1_final
ENSMUST00000111427_165865154 repression2_final
ENSMUST00000111427_165865154 repression3_final
ENSMUST00000111427_165865154 activation_early_weak3_final
ENSMUST00000111427_165865154 repression_FINAL
ENSMUST00000111427_165865154 activation_early_weak_FINAL
ENSMUST00000111427_165865154 activation_early_FINAL
ENSMUST00000111427_165865154 activation_FINAL
ENSMUST00000111427_165865154 total_FINAL
ENSMUST00000060833_166165280 repression1_final
ENSMUST00000060833_166165280 activation_early_strong1_final
ENSMUST00000060833_166165280 repression_FINAL
ENSMUST00000060833_166165280 activation_early_strong_FINAL
ENSMUST00000060833_166165280 activation_early_FINAL
ENSMUST00000060833_166165280 activation_FINAL
ENSMUST00000060833_166165280 total_FINAL
ENSMUST00000027846_166392721 repression2_final
ENSMUST00000027846_166392721 activation_early_weak3_final
ENSMUST00000027846_166392721 repression_FINAL
ENSMUST00000027846_166392721 activation_early_weak_FINAL
ENSMUST00000027846_166392721 activation_early_FINAL
ENSMUST00000027846_166392721 activation_FINAL
ENSMUST00000027846_166392721 total_FINAL
ENSMUST00000131487_166393610 repression1_final
ENSMUST00000131487_166393610 repression3_final
ENSMUST00000131487_166393610 repression_FINAL
ENSMUST00000131487_166393610 total_FINAL
ENSMUST00000169324_166393614 repression1_final
ENSMUST00000169324_166393614 repression3_final
ENSMUST00000169324_166393614 repression_FINAL
ENSMUST00000169324_166393614 total_FINAL
ENSMUST00000111411_166393614 repression1_final
ENSMUST00000111411_166393614 repression3_final
ENSMUST00000111411_166393614 repression_FINAL
ENSMUST00000111411_166393614 total_FINAL
ENSMUST00000097473_167330266 repression3_final
ENSMUST00000097473_167330266 repression_FINAL
ENSMUST00000097473_167330266 total_FINAL
ENSMUST00000111368_169497934 repression2_final
ENSMUST00000111368_169497934 repression_FINAL
ENSMUST00000111368_169497934 total_FINAL
ENSMUST00000028000_169498312 repression2_final
ENSMUST00000028000_169498312 activation_early_strong1_final
ENSMUST00000028000_169498312 repression_FINAL
ENSMUST00000028000_169498312 activation_early_strong_FINAL
ENSMUST00000028000_169498312 activation_early_FINAL
ENSMUST00000028000_169498312 activation_FINAL
ENSMUST00000028000_169498312 total_FINAL
ENSMUST00000027991_169741477 repression1_final
ENSMUST00000027991_169741477 repression_FINAL
ENSMUST00000027991_169741477 total_FINAL
ENSMUST00000027989_169949535 repression3_final
ENSMUST00000027989_169949535 repression_FINAL
ENSMUST00000027989_169949535 total_FINAL
ENSMUST00000111353_169955501 activation_early_strong1_final
ENSMUST00000111353_169955501 activation_early_strong_FINAL
ENSMUST00000111353_169955501 activation_early_FINAL
ENSMUST00000111353_169955501 activation_FINAL
ENSMUST00000111353_169955501 total_FINAL
ENSMUST00000111351_170142002 activation_early_strong1_final
ENSMUST00000111351_170142002 activation_early_strong_FINAL
ENSMUST00000111351_170142002 activation_early_FINAL
ENSMUST00000111351_170142002 activation_FINAL
ENSMUST00000111351_170142002 total_FINAL
ENSMUST00000027981_170142003 activation_early_strong1_final
ENSMUST00000027981_170142003 activation_early_strong_FINAL
ENSMUST00000027981_170142003 activation_early_FINAL
ENSMUST00000027981_170142003 activation_FINAL
ENSMUST00000027981_170142003 total_FINAL
ENSMUST00000150821_170193420 repression2_final
ENSMUST00000150821_170193420 repression_FINAL
ENSMUST00000150821_170193420 total_FINAL
ENSMUST00000027979_170193420 repression2_final
ENSMUST00000027979_170193420 repression_FINAL
ENSMUST00000027979_170193420 total_FINAL
ENSMUST00000123399_170193420 repression2_final
ENSMUST00000123399_170193420 repression_FINAL
ENSMUST00000123399_170193420 total_FINAL
ENSMUST00000046792_170682326 repression1_final
ENSMUST00000046792_170682326 activation_late_strong1_final
ENSMUST00000046792_170682326 repression_FINAL
ENSMUST00000046792_170682326 activation_late_strong_FINAL
ENSMUST00000046792_170682326 activation_late_FINAL
ENSMUST00000046792_170682326 activation_FINAL
ENSMUST00000046792_170682326 total_FINAL
ENSMUST00000171447_170874188 activation_early_weak6_final
ENSMUST00000171447_170874188 activation_early_weak_FINAL
ENSMUST00000171447_170874188 activation_early_FINAL
ENSMUST00000171447_170874188 activation_FINAL
ENSMUST00000171447_170874188 total_FINAL
ENSMUST00000163252_170874188 activation_early_weak6_final
ENSMUST00000163252_170874188 activation_early_weak_FINAL
ENSMUST00000163252_170874188 activation_early_FINAL
ENSMUST00000163252_170874188 activation_FINAL
ENSMUST00000163252_170874188 total_FINAL
ENSMUST00000027970_170874188 activation_early_weak6_final
ENSMUST00000027970_170874188 activation_early_weak_FINAL
ENSMUST00000027970_170874188 activation_early_FINAL
ENSMUST00000027970_170874188 activation_FINAL
ENSMUST00000027970_170874188 total_FINAL
ENSMUST00000046476_170874189 activation_early_weak6_final
ENSMUST00000046476_170874189 activation_early_weak_FINAL
ENSMUST00000046476_170874189 activation_early_FINAL
ENSMUST00000046476_170874189 activation_FINAL
ENSMUST00000046476_170874189 total_FINAL
ENSMUST00000065941_171281945 repression1_final
ENSMUST00000065941_171281945 repression_FINAL
ENSMUST00000065941_171281945 total_FINAL
ENSMUST00000111305_171281949 repression1_final
ENSMUST00000111305_171281949 repression_FINAL
ENSMUST00000111305_171281949 total_FINAL
ENSMUST00000149187_171281958 repression1_final
ENSMUST00000149187_171281958 repression_FINAL
ENSMUST00000149187_171281958 total_FINAL
ENSMUST00000111306_171281958 repression1_final
ENSMUST00000111306_171281958 repression_FINAL
ENSMUST00000111306_171281958 total_FINAL
ENSMUST00000043839_171463095 activation_early_weak3_final
ENSMUST00000043839_171463095 activation_early_weak_FINAL
ENSMUST00000043839_171463095 activation_early_FINAL
ENSMUST00000043839_171463095 activation_FINAL
ENSMUST00000043839_171463095 total_FINAL
ENSMUST00000081527_171504314 activation_early_weak3_final
ENSMUST00000081527_171504314 activation_early_weak_FINAL
ENSMUST00000081527_171504314 activation_early_FINAL
ENSMUST00000081527_171504314 activation_FINAL
ENSMUST00000081527_171504314 total_FINAL
ENSMUST00000004829_171582885 repression1_final
ENSMUST00000004829_171582885 repression_FINAL
ENSMUST00000004829_171582885 total_FINAL
ENSMUST00000111277_171591536 activation_early_weak3_final
ENSMUST00000111277_171591536 activation_early_weak_FINAL
ENSMUST00000111277_171591536 activation_early_FINAL
ENSMUST00000111277_171591536 activation_FINAL
ENSMUST00000111277_171591536 total_FINAL
ENSMUST00000015499_171704878 activation_early_weak3_final
ENSMUST00000015499_171704878 activation_early_weak_FINAL
ENSMUST00000015499_171704878 activation_early_FINAL
ENSMUST00000015499_171704878 activation_FINAL
ENSMUST00000015499_171704878 total_FINAL
ENSMUST00000068584_171704878 activation_early_weak3_final
ENSMUST00000068584_171704878 activation_early_weak_FINAL
ENSMUST00000068584_171704878 activation_early_FINAL
ENSMUST00000068584_171704878 activation_FINAL
ENSMUST00000068584_171704878 total_FINAL
ENSMUST00000171330_171942593 activation_early_weak3_final
ENSMUST00000171330_171942593 activation_early_weak_FINAL
ENSMUST00000171330_171942593 activation_early_FINAL
ENSMUST00000171330_171942593 activation_FINAL
ENSMUST00000171330_171942593 total_FINAL
ENSMUST00000027837_172000960 repression1_final
ENSMUST00000027837_172000960 activation_early_strong1_final
ENSMUST00000027837_172000960 repression_FINAL
ENSMUST00000027837_172000960 activation_early_strong_FINAL
ENSMUST00000027837_172000960 activation_early_FINAL
ENSMUST00000027837_172000960 activation_FINAL
ENSMUST00000027837_172000960 total_FINAL
ENSMUST00000111263_172000960 repression1_final
ENSMUST00000111263_172000960 activation_early_strong1_final
ENSMUST00000111263_172000960 repression_FINAL
ENSMUST00000111263_172000960 activation_early_strong_FINAL
ENSMUST00000111263_172000960 activation_early_FINAL
ENSMUST00000111263_172000960 activation_FINAL
ENSMUST00000111263_172000960 total_FINAL
ENSMUST00000003550_172066013 activation_early_weak3_final
ENSMUST00000003550_172066013 activation_early_weak_FINAL
ENSMUST00000003550_172066013 activation_early_FINAL
ENSMUST00000003550_172066013 activation_FINAL
ENSMUST00000003550_172066013 total_FINAL
ENSMUST00000140643_172066013 activation_early_weak3_final
ENSMUST00000140643_172066013 activation_early_weak_FINAL
ENSMUST00000140643_172066013 activation_early_FINAL
ENSMUST00000140643_172066013 activation_FINAL
ENSMUST00000140643_172066013 total_FINAL
ENSMUST00000146137_172066013 activation_early_weak3_final
ENSMUST00000146137_172066013 activation_early_weak_FINAL
ENSMUST00000146137_172066013 activation_early_FINAL
ENSMUST00000146137_172066013 activation_FINAL
ENSMUST00000146137_172066013 total_FINAL
ENSMUST00000111252_172134291 repression1_final
ENSMUST00000111252_172134291 repression3_final
ENSMUST00000111252_172134291 repression_FINAL
ENSMUST00000111252_172134291 total_FINAL
ENSMUST00000038495_172699028 repression1_final
ENSMUST00000038495_172699028 repression_FINAL
ENSMUST00000038495_172699028 total_FINAL
ENSMUST00000038227_173331886 activation_early_weak6_final
ENSMUST00000038227_173331886 activation_early_weak_FINAL
ENSMUST00000038227_173331886 activation_early_FINAL
ENSMUST00000038227_173331886 activation_FINAL
ENSMUST00000038227_173331886 total_FINAL
ENSMUST00000166137_173465019 repression3_final
ENSMUST00000166137_173465019 repression_FINAL
ENSMUST00000166137_173465019 total_FINAL
ENSMUST00000139092_173519717 repression1_final
ENSMUST00000139092_173519717 repression_FINAL
ENSMUST00000139092_173519717 total_FINAL
ENSMUST00000097463_173521311 repression1_final
ENSMUST00000097463_173521311 activation_early_weak3_final
ENSMUST00000097463_173521311 repression_FINAL
ENSMUST00000097463_173521311 activation_early_weak_FINAL
ENSMUST00000097463_173521311 activation_early_FINAL
ENSMUST00000097463_173521311 activation_FINAL
ENSMUST00000097463_173521311 total_FINAL
ENSMUST00000090406_173521311 repression1_final
ENSMUST00000090406_173521311 activation_early_weak3_final
ENSMUST00000090406_173521311 repression_FINAL
ENSMUST00000090406_173521311 activation_early_weak_FINAL
ENSMUST00000090406_173521311 activation_early_FINAL
ENSMUST00000090406_173521311 activation_FINAL
ENSMUST00000090406_173521311 total_FINAL
ENSMUST00000097462_173591957 repression1_final
ENSMUST00000097462_173591957 repression3_final
ENSMUST00000097462_173591957 repression_FINAL
ENSMUST00000097462_173591957 total_FINAL
ENSMUST00000056071_173646012 repression1_final
ENSMUST00000056071_173646012 repression_FINAL
ENSMUST00000056071_173646012 total_FINAL
ENSMUST00000042610_173723430 repression1_final
ENSMUST00000042610_173723430 activation_early_strong1_final
ENSMUST00000042610_173723430 repression_FINAL
ENSMUST00000042610_173723430 activation_early_strong_FINAL
ENSMUST00000042610_173723430 activation_early_FINAL
ENSMUST00000042610_173723430 activation_FINAL
ENSMUST00000042610_173723430 total_FINAL
ENSMUST00000111214_173747293 activation_early_strong1_final
ENSMUST00000111214_173747293 activation_early_strong_FINAL
ENSMUST00000111214_173747293 activation_early_FINAL
ENSMUST00000111214_173747293 activation_FINAL
ENSMUST00000111214_173747293 total_FINAL
ENSMUST00000129829_173922220 activation_early_weak3_final
ENSMUST00000129829_173922220 activation_early_weak_FINAL
ENSMUST00000129829_173922220 activation_early_FINAL
ENSMUST00000129829_173922220 activation_FINAL
ENSMUST00000129829_173922220 total_FINAL
ENSMUST00000000266_173962569 activation_early_strong1_final
ENSMUST00000000266_173962569 activation_early_strong_FINAL
ENSMUST00000000266_173962569 activation_early_FINAL
ENSMUST00000000266_173962569 activation_FINAL
ENSMUST00000000266_173962569 total_FINAL
ENSMUST00000027817_174247458 repression1_final
ENSMUST00000027817_174247458 repression_FINAL
ENSMUST00000027817_174247458 total_FINAL
ENSMUST00000030039_174821246 repression2_final
ENSMUST00000030039_174821246 repression_FINAL
ENSMUST00000030039_174821246 total_FINAL
ENSMUST00000027810_175600374 activation_early_weak6_final
ENSMUST00000027810_175600374 activation_early_weak_FINAL
ENSMUST00000027810_175600374 activation_early_FINAL
ENSMUST00000027810_175600374 activation_FINAL
ENSMUST00000027810_175600374 total_FINAL
ENSMUST00000097458_175659823 repression1_final
ENSMUST00000097458_175659823 repression_FINAL
ENSMUST00000097458_175659823 total_FINAL
ENSMUST00000027809_175662421 activation_early_weak6_final
ENSMUST00000027809_175662421 activation_early_weak_FINAL
ENSMUST00000027809_175662421 activation_early_FINAL
ENSMUST00000027809_175662421 activation_FINAL
ENSMUST00000027809_175662421 total_FINAL
ENSMUST00000039725_175908566 repression2_final
ENSMUST00000039725_175908566 repression3_final
ENSMUST00000039725_175908566 repression_FINAL
ENSMUST00000039725_175908566 total_FINAL
ENSMUST00000065967_175962306 repression2_final
ENSMUST00000065967_175962306 repression_FINAL
ENSMUST00000065967_175962306 total_FINAL
ENSMUST00000111167_175963712 activation_early_strong1_final
ENSMUST00000111167_175963712 activation_early_strong_FINAL
ENSMUST00000111167_175963712 activation_early_FINAL
ENSMUST00000111167_175963712 activation_FINAL
ENSMUST00000111167_175963712 total_FINAL
ENSMUST00000104983_175977777 repression1_final
ENSMUST00000104983_175977777 repression_FINAL
ENSMUST00000104983_175977777 total_FINAL
ENSMUST00000111166_176260740 repression2_final
ENSMUST00000111166_176260740 activation_early_weak3_final
ENSMUST00000111166_176260740 repression_FINAL
ENSMUST00000111166_176260740 activation_early_weak_FINAL
ENSMUST00000111166_176260740 activation_early_FINAL
ENSMUST00000111166_176260740 activation_FINAL
ENSMUST00000111166_176260740 total_FINAL
ENSMUST00000057037_176733653 repression2_final
ENSMUST00000057037_176733653 activation_late_weak6_final
ENSMUST00000057037_176733653 repression_FINAL
ENSMUST00000057037_176733653 activation_late_weak_FINAL
ENSMUST00000057037_176733653 activation_late_FINAL
ENSMUST00000057037_176733653 activation_FINAL
ENSMUST00000057037_176733653 total_FINAL
ENSMUST00000094276_177448672 repression1_final
ENSMUST00000094276_177448672 repression3_final
ENSMUST00000094276_177448672 activation_early_weak3_final
ENSMUST00000094276_177448672 repression_FINAL
ENSMUST00000094276_177448672 activation_early_weak_FINAL
ENSMUST00000094276_177448672 activation_early_FINAL
ENSMUST00000094276_177448672 activation_FINAL
ENSMUST00000094276_177448672 total_FINAL
ENSMUST00000077225_177448672 repression1_final
ENSMUST00000077225_177448672 repression3_final
ENSMUST00000077225_177448672 activation_early_weak3_final
ENSMUST00000077225_177448672 repression_FINAL
ENSMUST00000077225_177448672 activation_early_weak_FINAL
ENSMUST00000077225_177448672 activation_early_FINAL
ENSMUST00000077225_177448672 activation_FINAL
ENSMUST00000077225_177448672 total_FINAL
ENSMUST00000094273_178047149 repression2_final
ENSMUST00000094273_178047149 repression_FINAL
ENSMUST00000094273_178047149 total_FINAL
ENSMUST00000027783_178249469 repression2_final
ENSMUST00000027783_178249469 activation_early_weak6_final
ENSMUST00000027783_178249469 repression_FINAL
ENSMUST00000027783_178249469 activation_early_weak_FINAL
ENSMUST00000027783_178249469 activation_early_FINAL
ENSMUST00000027783_178249469 activation_FINAL
ENSMUST00000027783_178249469 total_FINAL
ENSMUST00000128302_178951960 repression1_final
ENSMUST00000128302_178951960 repression_FINAL
ENSMUST00000128302_178951960 total_FINAL
ENSMUST00000027769_179528055 repression3_final
ENSMUST00000027769_179528055 activation_early_strong3_final
ENSMUST00000027769_179528055 repression_FINAL
ENSMUST00000027769_179528055 activation_early_strong_FINAL
ENSMUST00000027769_179528055 activation_early_FINAL
ENSMUST00000027769_179528055 activation_FINAL
ENSMUST00000027769_179528055 total_FINAL
ENSMUST00000040538_179686678 repression1_final
ENSMUST00000040538_179686678 repression_FINAL
ENSMUST00000040538_179686678 total_FINAL
ENSMUST00000027768_179744894 repression1_final
ENSMUST00000027768_179744894 repression_FINAL
ENSMUST00000027768_179744894 total_FINAL
ENSMUST00000111117_180162167 activation_early_strong1_final
ENSMUST00000111117_180162167 activation_early_strong_FINAL
ENSMUST00000111117_180162167 activation_early_FINAL
ENSMUST00000111117_180162167 activation_FINAL
ENSMUST00000111117_180162167 total_FINAL
ENSMUST00000143176_180162167 activation_early_strong1_final
ENSMUST00000143176_180162167 activation_early_strong_FINAL
ENSMUST00000143176_180162167 activation_early_FINAL
ENSMUST00000143176_180162167 activation_FINAL
ENSMUST00000143176_180162167 total_FINAL
ENSMUST00000136521_180432387 activation_early_strong1_final
ENSMUST00000136521_180432387 activation_early_strong_FINAL
ENSMUST00000136521_180432387 activation_early_FINAL
ENSMUST00000136521_180432387 activation_FINAL
ENSMUST00000136521_180432387 total_FINAL
ENSMUST00000038091_180866294 repression1_final
ENSMUST00000038091_180866294 repression_FINAL
ENSMUST00000038091_180866294 total_FINAL
ENSMUST00000134115_181166209 repression1_final
ENSMUST00000134115_181166209 repression2_final
ENSMUST00000134115_181166209 repression3_final
ENSMUST00000134115_181166209 repression_FINAL
ENSMUST00000134115_181166209 total_FINAL
ENSMUST00000111059_181166209 repression1_final
ENSMUST00000111059_181166209 repression2_final
ENSMUST00000111059_181166209 repression3_final
ENSMUST00000111059_181166209 repression_FINAL
ENSMUST00000111059_181166209 total_FINAL
ENSMUST00000162819_181173228 repression1_final
ENSMUST00000162819_181173228 repression2_final
ENSMUST00000162819_181173228 repression3_final
ENSMUST00000162819_181173228 activation_early_weak3_final
ENSMUST00000162819_181173228 activation_early_weak5_final
ENSMUST00000162819_181173228 repression_FINAL
ENSMUST00000162819_181173228 activation_early_weak_FINAL
ENSMUST00000162819_181173228 activation_early_FINAL
ENSMUST00000162819_181173228 activation_FINAL
ENSMUST00000162819_181173228 total_FINAL
ENSMUST00000162963_181173232 repression1_final
ENSMUST00000162963_181173232 repression2_final
ENSMUST00000162963_181173232 repression3_final
ENSMUST00000162963_181173232 activation_early_weak3_final
ENSMUST00000162963_181173232 activation_early_weak5_final
ENSMUST00000162963_181173232 repression_FINAL
ENSMUST00000162963_181173232 activation_early_weak_FINAL
ENSMUST00000162963_181173232 activation_early_FINAL
ENSMUST00000162963_181173232 activation_FINAL
ENSMUST00000162963_181173232 total_FINAL
ENSMUST00000005003_181815316 repression1_final
ENSMUST00000005003_181815316 activation_early_weak3_final
ENSMUST00000005003_181815316 repression_FINAL
ENSMUST00000005003_181815316 activation_early_weak_FINAL
ENSMUST00000005003_181815316 activation_early_FINAL
ENSMUST00000005003_181815316 activation_FINAL
ENSMUST00000005003_181815316 total_FINAL
ENSMUST00000057062_183276342 repression1_final
ENSMUST00000057062_183276342 repression3_final
ENSMUST00000057062_183276342 activation_early_strong1_final
ENSMUST00000057062_183276342 repression_FINAL
ENSMUST00000057062_183276342 activation_early_strong_FINAL
ENSMUST00000057062_183276342 activation_early_FINAL
ENSMUST00000057062_183276342 activation_FINAL
ENSMUST00000057062_183276342 total_FINAL
ENSMUST00000050306_184033032 activation_early_weak3_final
ENSMUST00000050306_184033032 activation_early_weak_FINAL
ENSMUST00000050306_184033032 activation_early_FINAL
ENSMUST00000050306_184033032 activation_FINAL
ENSMUST00000050306_184033032 total_FINAL
ENSMUST00000069652_185283997 repression2_final
ENSMUST00000069652_185283997 repression_FINAL
ENSMUST00000069652_185283997 total_FINAL
ENSMUST00000027921_185284726 repression1_final
ENSMUST00000027921_185284726 repression_FINAL
ENSMUST00000027921_185284726 total_FINAL
ENSMUST00000110974_185311846 activation_early_weak3_final
ENSMUST00000110974_185311846 activation_early_weak_FINAL
ENSMUST00000110974_185311846 activation_early_FINAL
ENSMUST00000110974_185311846 activation_FINAL
ENSMUST00000110974_185311846 total_FINAL
ENSMUST00000044812_187233987 repression1_final
ENSMUST00000044812_187233987 activation_early_weak3_final
ENSMUST00000044812_187233987 repression_FINAL
ENSMUST00000044812_187233987 activation_early_weak_FINAL
ENSMUST00000044812_187233987 activation_early_FINAL
ENSMUST00000044812_187233987 activation_FINAL
ENSMUST00000044812_187233987 total_FINAL
ENSMUST00000097443_187234740 repression3_final
ENSMUST00000097443_187234740 repression_FINAL
ENSMUST00000097443_187234740 total_FINAL
ENSMUST00000027906_188211140 repression1_final
ENSMUST00000027906_188211140 repression_FINAL
ENSMUST00000027906_188211140 total_FINAL
ENSMUST00000110938_188211140 repression1_final
ENSMUST00000110938_188211140 repression_FINAL
ENSMUST00000110938_188211140 total_FINAL
ENSMUST00000027898_189870056 repression1_final
ENSMUST00000027898_189870056 repression_FINAL
ENSMUST00000027898_189870056 total_FINAL
ENSMUST00000097442_189870056 repression1_final
ENSMUST00000097442_189870056 repression_FINAL
ENSMUST00000097442_189870056 total_FINAL
ENSMUST00000027947_190945092 repression1_final
ENSMUST00000027947_190945092 repression2_final
ENSMUST00000027947_190945092 repression3_final
ENSMUST00000027947_190945092 repression_FINAL
ENSMUST00000027947_190945092 total_FINAL
ENSMUST00000066632_190945092 repression1_final
ENSMUST00000066632_190945092 repression2_final
ENSMUST00000066632_190945092 repression3_final
ENSMUST00000066632_190945092 repression_FINAL
ENSMUST00000066632_190945092 total_FINAL
ENSMUST00000110899_190945092 repression1_final
ENSMUST00000110899_190945092 repression2_final
ENSMUST00000110899_190945092 repression3_final
ENSMUST00000110899_190945092 repression_FINAL
ENSMUST00000110899_190945092 total_FINAL
ENSMUST00000139340_191076643 activation_early_weak3_final
ENSMUST00000139340_191076643 activation_early_weak_FINAL
ENSMUST00000139340_191076643 activation_early_FINAL
ENSMUST00000139340_191076643 activation_FINAL
ENSMUST00000139340_191076643 total_FINAL
ENSMUST00000067976_191351981 activation_early_strong1_final
ENSMUST00000067976_191351981 activation_early_strong_FINAL
ENSMUST00000067976_191351981 activation_early_FINAL
ENSMUST00000067976_191351981 activation_FINAL
ENSMUST00000067976_191351981 total_FINAL
ENSMUST00000027933_191537365 repression2_final
ENSMUST00000027933_191537365 repression_FINAL
ENSMUST00000027933_191537365 total_FINAL
ENSMUST00000110855_191778535 repression2_final
ENSMUST00000110855_191778535 repression_FINAL
ENSMUST00000110855_191778535 total_FINAL
ENSMUST00000078470_192506122 repression1_final
ENSMUST00000078470_192506122 activation_early_strong1_final
ENSMUST00000078470_192506122 repression_FINAL
ENSMUST00000078470_192506122 activation_early_strong_FINAL
ENSMUST00000078470_192506122 activation_early_FINAL
ENSMUST00000078470_192506122 activation_FINAL
ENSMUST00000078470_192506122 total_FINAL
ENSMUST00000110844_192506122 repression1_final
ENSMUST00000110844_192506122 activation_early_strong1_final
ENSMUST00000110844_192506122 repression_FINAL
ENSMUST00000110844_192506122 activation_early_strong_FINAL
ENSMUST00000110844_192506122 activation_early_FINAL
ENSMUST00000110844_192506122 activation_FINAL
ENSMUST00000110844_192506122 total_FINAL
ENSMUST00000044190_192512828 repression2_final
ENSMUST00000044190_192512828 activation_late_weak6_final
ENSMUST00000044190_192512828 repression_FINAL
ENSMUST00000044190_192512828 activation_late_weak_FINAL
ENSMUST00000044190_192512828 activation_late_FINAL
ENSMUST00000044190_192512828 activation_FINAL
ENSMUST00000044190_192512828 total_FINAL
ENSMUST00000076521_193169507 repression3_final
ENSMUST00000076521_193169507 repression_FINAL
ENSMUST00000076521_193169507 total_FINAL
ENSMUST00000043550_193175506 activation_early_strong1_final
ENSMUST00000043550_193175506 activation_early_strong_FINAL
ENSMUST00000043550_193175506 activation_early_FINAL
ENSMUST00000043550_193175506 activation_FINAL
ENSMUST00000043550_193175506 total_FINAL
ENSMUST00000009777_193272161 repression1_final
ENSMUST00000009777_193272161 activation_early_strong1_final
ENSMUST00000009777_193272161 repression_FINAL
ENSMUST00000009777_193272161 activation_early_strong_FINAL
ENSMUST00000009777_193272161 activation_early_FINAL
ENSMUST00000009777_193272161 activation_FINAL
ENSMUST00000009777_193272161 total_FINAL
ENSMUST00000110815_194959795 activation_early_weak3_final
ENSMUST00000110815_194959795 activation_early_weak_FINAL
ENSMUST00000110815_194959795 activation_early_FINAL
ENSMUST00000110815_194959795 activation_FINAL
ENSMUST00000110815_194959795 total_FINAL
ENSMUST00000016638_194960122 activation_early_weak3_final
ENSMUST00000016638_194960122 activation_early_weak_FINAL
ENSMUST00000016638_194960122 activation_early_FINAL
ENSMUST00000016638_194960122 activation_FINAL
ENSMUST00000016638_194960122 total_FINAL
ENSMUST00000091505_3224832 repression1_final
ENSMUST00000091505_3224832 activation_late_weak4_final
ENSMUST00000091505_3224832 repression_FINAL
ENSMUST00000091505_3224832 activation_late_weak_FINAL
ENSMUST00000091505_3224832 activation_late_FINAL
ENSMUST00000091505_3224832 activation_FINAL
ENSMUST00000091505_3224832 total_FINAL
ENSMUST00000115099_3226511 repression1_final
ENSMUST00000115099_3226511 repression_FINAL
ENSMUST00000115099_3226511 total_FINAL
ENSMUST00000062934_3226511 repression1_final
ENSMUST00000062934_3226511 repression_FINAL
ENSMUST00000062934_3226511 total_FINAL
ENSMUST00000027956_3455815 repression1_final
ENSMUST00000027956_3455815 repression3_final
ENSMUST00000027956_3455815 activation_early_strong1_final
ENSMUST00000027956_3455815 repression_FINAL
ENSMUST00000027956_3455815 activation_early_strong_FINAL
ENSMUST00000027956_3455815 activation_early_FINAL
ENSMUST00000027956_3455815 activation_FINAL
ENSMUST00000027956_3455815 total_FINAL
ENSMUST00000060618_3457580 repression1_final
ENSMUST00000060618_3457580 repression3_final
ENSMUST00000060618_3457580 activation_early_weak3_final
ENSMUST00000060618_3457580 repression_FINAL
ENSMUST00000060618_3457580 activation_early_weak_FINAL
ENSMUST00000060618_3457580 activation_early_FINAL
ENSMUST00000060618_3457580 activation_FINAL
ENSMUST00000060618_3457580 total_FINAL
ENSMUST00000100458_3457581 repression1_final
ENSMUST00000100458_3457581 repression3_final
ENSMUST00000100458_3457581 activation_early_weak3_final
ENSMUST00000100458_3457581 repression_FINAL
ENSMUST00000100458_3457581 activation_early_weak_FINAL
ENSMUST00000100458_3457581 activation_early_FINAL
ENSMUST00000100458_3457581 activation_FINAL
ENSMUST00000100458_3457581 total_FINAL
ENSMUST00000124331_3504527 repression1_final
ENSMUST00000124331_3504527 repression3_final
ENSMUST00000124331_3504527 repression_FINAL
ENSMUST00000124331_3504527 total_FINAL
ENSMUST00000056700_3504529 repression1_final
ENSMUST00000056700_3504529 repression3_final
ENSMUST00000056700_3504529 repression_FINAL
ENSMUST00000056700_3504529 total_FINAL
ENSMUST00000027965_3779618 repression2_final
ENSMUST00000027965_3779618 activation_early_weak3_final
ENSMUST00000027965_3779618 activation_early_weak4_final
ENSMUST00000027965_3779618 repression_FINAL
ENSMUST00000027965_3779618 activation_early_weak_FINAL
ENSMUST00000027965_3779618 activation_early_FINAL
ENSMUST00000027965_3779618 activation_FINAL
ENSMUST00000027965_3779618 total_FINAL
ENSMUST00000027973_4906796 repression2_final
ENSMUST00000027973_4906796 repression3_final
ENSMUST00000027973_4906796 repression_FINAL
ENSMUST00000027973_4906796 total_FINAL
ENSMUST00000102985_4989714 activation_early_strong1_final
ENSMUST00000102985_4989714 activation_early_strong_FINAL
ENSMUST00000102985_4989714 activation_early_FINAL
ENSMUST00000102985_4989714 activation_FINAL
ENSMUST00000102985_4989714 total_FINAL
ENSMUST00000044009_5293457 repression1_final
ENSMUST00000044009_5293457 repression_FINAL
ENSMUST00000044009_5293457 total_FINAL
ENSMUST00000114937_6441743 repression1_final
ENSMUST00000114937_6441743 repression2_final
ENSMUST00000114937_6441743 repression3_final
ENSMUST00000114937_6441743 repression_FINAL
ENSMUST00000114937_6441743 total_FINAL
ENSMUST00000002176_6539694 repression1_final
ENSMUST00000002176_6539694 repression3_final
ENSMUST00000002176_6539694 repression_FINAL
ENSMUST00000002176_6539694 total_FINAL
ENSMUST00000170438_6539705 repression1_final
ENSMUST00000170438_6539705 repression3_final
ENSMUST00000170438_6539705 repression_FINAL
ENSMUST00000170438_6539705 total_FINAL
ENSMUST00000114924_6539705 repression1_final
ENSMUST00000114924_6539705 repression3_final
ENSMUST00000114924_6539705 repression_FINAL
ENSMUST00000114924_6539705 total_FINAL
ENSMUST00000100429_6539705 repression1_final
ENSMUST00000100429_6539705 repression3_final
ENSMUST00000100429_6539705 repression_FINAL
ENSMUST00000100429_6539705 total_FINAL
ENSMUST00000114934_6541869 repression1_final
ENSMUST00000114934_6541869 repression3_final
ENSMUST00000114934_6541869 repression_FINAL
ENSMUST00000114934_6541869 total_FINAL
ENSMUST00000183091_6546334 repression1_final
ENSMUST00000183091_6546334 activation_early_weak3_final
ENSMUST00000183091_6546334 repression_FINAL
ENSMUST00000183091_6546334 activation_early_weak_FINAL
ENSMUST00000183091_6546334 activation_early_FINAL
ENSMUST00000183091_6546334 activation_FINAL
ENSMUST00000183091_6546334 total_FINAL
ENSMUST00000026888_9914552 repression1_final
ENSMUST00000026888_9914552 repression_FINAL
ENSMUST00000026888_9914552 total_FINAL
ENSMUST00000114909_9914554 repression1_final
ENSMUST00000114909_9914554 repression_FINAL
ENSMUST00000114909_9914554 total_FINAL
ENSMUST00000026886_10251584 repression3_final
ENSMUST00000026886_10251584 repression_FINAL
ENSMUST00000026886_10251584 total_FINAL
ENSMUST00000041105_10590571 repression1_final
ENSMUST00000041105_10590571 repression3_final
ENSMUST00000041105_10590571 activation_early_strong3_final
ENSMUST00000041105_10590571 repression_FINAL
ENSMUST00000041105_10590571 activation_early_strong_FINAL
ENSMUST00000041105_10590571 activation_early_FINAL
ENSMUST00000041105_10590571 activation_FINAL
ENSMUST00000041105_10590571 total_FINAL
ENSMUST00000116594_10590571 repression1_final
ENSMUST00000116594_10590571 repression3_final
ENSMUST00000116594_10590571 activation_early_strong3_final
ENSMUST00000116594_10590571 repression_FINAL
ENSMUST00000116594_10590571 activation_early_strong_FINAL
ENSMUST00000116594_10590571 activation_early_FINAL
ENSMUST00000116594_10590571 activation_FINAL
ENSMUST00000116594_10590571 total_FINAL
ENSMUST00000114846_11471430 repression1_final
ENSMUST00000114846_11471430 repression2_final
ENSMUST00000114846_11471430 activation_early_weak3_final
ENSMUST00000114846_11471430 repression_FINAL
ENSMUST00000114846_11471430 activation_early_weak_FINAL
ENSMUST00000114846_11471430 activation_early_FINAL
ENSMUST00000114846_11471430 activation_FINAL
ENSMUST00000114846_11471430 total_FINAL
ENSMUST00000028114_11471430 repression1_final
ENSMUST00000028114_11471430 repression2_final
ENSMUST00000028114_11471430 activation_early_weak3_final
ENSMUST00000028114_11471430 repression_FINAL
ENSMUST00000028114_11471430 activation_early_weak_FINAL
ENSMUST00000028114_11471430 activation_early_FINAL
ENSMUST00000028114_11471430 activation_FINAL
ENSMUST00000028114_11471430 total_FINAL
ENSMUST00000179584_11471433 repression1_final
ENSMUST00000179584_11471433 repression2_final
ENSMUST00000179584_11471433 activation_early_weak3_final
ENSMUST00000179584_11471433 repression_FINAL
ENSMUST00000179584_11471433 activation_early_weak_FINAL
ENSMUST00000179584_11471433 activation_early_FINAL
ENSMUST00000179584_11471433 activation_FINAL
ENSMUST00000179584_11471433 total_FINAL
ENSMUST00000028111_11689783 repression1_final
ENSMUST00000028111_11689783 repression2_final
ENSMUST00000028111_11689783 repression3_final
ENSMUST00000028111_11689783 repression_FINAL
ENSMUST00000028111_11689783 total_FINAL
ENSMUST00000028106_12106632 repression1_final
ENSMUST00000028106_12106632 repression_FINAL
ENSMUST00000028106_12106632 total_FINAL
ENSMUST00000134794_13001068 repression1_final
ENSMUST00000134794_13001068 repression_FINAL
ENSMUST00000134794_13001068 total_FINAL
ENSMUST00000028059_13076967 activation_early_strong1_final
ENSMUST00000028059_13076967 activation_early_strong_FINAL
ENSMUST00000028059_13076967 activation_early_FINAL
ENSMUST00000028059_13076967 activation_FINAL
ENSMUST00000028059_13076967 total_FINAL
ENSMUST00000114791_13076967 activation_early_strong1_final
ENSMUST00000114791_13076967 activation_early_strong_FINAL
ENSMUST00000114791_13076967 activation_early_FINAL
ENSMUST00000114791_13076967 activation_FINAL
ENSMUST00000114791_13076967 total_FINAL
ENSMUST00000124488_13509014 repression1_final
ENSMUST00000124488_13509014 repression_FINAL
ENSMUST00000124488_13509014 total_FINAL
ENSMUST00000003509_13651020 repression1_final
ENSMUST00000003509_13651020 activation_early_weak3_final
ENSMUST00000003509_13651020 repression_FINAL
ENSMUST00000003509_13651020 activation_early_weak_FINAL
ENSMUST00000003509_13651020 activation_early_FINAL
ENSMUST00000003509_13651020 activation_FINAL
ENSMUST00000003509_13651020 total_FINAL
ENSMUST00000114753_14026831 activation_early_strong1_final
ENSMUST00000114753_14026831 activation_early_strong_FINAL
ENSMUST00000114753_14026831 activation_early_FINAL
ENSMUST00000114753_14026831 activation_FINAL
ENSMUST00000114753_14026831 total_FINAL
ENSMUST00000091429_14026831 activation_early_strong1_final
ENSMUST00000091429_14026831 activation_early_strong_FINAL
ENSMUST00000091429_14026831 activation_early_FINAL
ENSMUST00000091429_14026831 activation_FINAL
ENSMUST00000091429_14026831 total_FINAL
ENSMUST00000028034_14995131 activation_early_strong1_final
ENSMUST00000028034_14995131 activation_early_strong_FINAL
ENSMUST00000028034_14995131 activation_early_FINAL
ENSMUST00000028034_14995131 activation_FINAL
ENSMUST00000028034_14995131 total_FINAL
ENSMUST00000114713_15036435 repression1_final
ENSMUST00000114713_15036435 activation_early_weak3_final
ENSMUST00000114713_15036435 repression_FINAL
ENSMUST00000114713_15036435 activation_early_weak_FINAL
ENSMUST00000114713_15036435 activation_early_FINAL
ENSMUST00000114713_15036435 activation_FINAL
ENSMUST00000114713_15036435 total_FINAL
ENSMUST00000017562_15076305 repression2_final
ENSMUST00000017562_15076305 repression3_final
ENSMUST00000017562_15076305 repression_FINAL
ENSMUST00000017562_15076305 total_FINAL
ENSMUST00000069870_15076305 repression1_final
ENSMUST00000069870_15076305 repression2_final
ENSMUST00000069870_15076305 repression3_final
ENSMUST00000069870_15076305 activation_early_strong1_final
ENSMUST00000069870_15076305 repression_FINAL
ENSMUST00000069870_15076305 activation_early_strong_FINAL
ENSMUST00000069870_15076305 activation_early_FINAL
ENSMUST00000069870_15076305 activation_FINAL
ENSMUST00000069870_15076305 total_FINAL
ENSMUST00000028071_18684482 repression1_final
ENSMUST00000028071_18684482 repression3_final
ENSMUST00000028071_18684482 repression_FINAL
ENSMUST00000028071_18684482 total_FINAL
ENSMUST00000051929_18684482 repression1_final
ENSMUST00000051929_18684482 repression3_final
ENSMUST00000051929_18684482 activation_early_strong1_final
ENSMUST00000051929_18684482 repression_FINAL
ENSMUST00000051929_18684482 activation_early_strong_FINAL
ENSMUST00000051929_18684482 activation_early_FINAL
ENSMUST00000051929_18684482 activation_FINAL
ENSMUST00000051929_18684482 total_FINAL
ENSMUST00000052168_19659427 repression1_final
ENSMUST00000052168_19659427 activation_early_weak3_final
ENSMUST00000052168_19659427 repression_FINAL
ENSMUST00000052168_19659427 activation_early_weak_FINAL
ENSMUST00000052168_19659427 activation_early_FINAL
ENSMUST00000052168_19659427 activation_FINAL
ENSMUST00000052168_19659427 total_FINAL
ENSMUST00000114606_20808040 repression3_final
ENSMUST00000114606_20808040 repression_FINAL
ENSMUST00000114606_20808040 total_FINAL
ENSMUST00000045555_20809211 repression3_final
ENSMUST00000045555_20809211 repression_FINAL
ENSMUST00000045555_20809211 total_FINAL
ENSMUST00000114614_20809211 repression3_final
ENSMUST00000114614_20809211 repression_FINAL
ENSMUST00000114614_20809211 total_FINAL
ENSMUST00000066509_20809211 repression3_final
ENSMUST00000066509_20809211 repression_FINAL
ENSMUST00000066509_20809211 total_FINAL
ENSMUST00000114608_20809211 repression3_final
ENSMUST00000114608_20809211 repression_FINAL
ENSMUST00000114608_20809211 total_FINAL
ENSMUST00000114627_20809211 repression3_final
ENSMUST00000114627_20809211 repression_FINAL
ENSMUST00000114627_20809211 total_FINAL
ENSMUST00000173194_20847940 repression1_final
ENSMUST00000173194_20847940 repression_FINAL
ENSMUST00000173194_20847940 total_FINAL
ENSMUST00000055946_21827694 repression1_final
ENSMUST00000055946_21827694 repression2_final
ENSMUST00000055946_21827694 repression3_final
ENSMUST00000055946_21827694 repression_FINAL
ENSMUST00000055946_21827694 total_FINAL
ENSMUST00000028123_22690347 repression1_final
ENSMUST00000028123_22690347 repression_FINAL
ENSMUST00000028123_22690347 total_FINAL
ENSMUST00000152170_22915555 activation_early_strong1_final
ENSMUST00000152170_22915555 activation_early_strong_FINAL
ENSMUST00000152170_22915555 activation_early_FINAL
ENSMUST00000152170_22915555 activation_FINAL
ENSMUST00000152170_22915555 total_FINAL
ENSMUST00000053729_22939964 repression3_final
ENSMUST00000053729_22939964 repression_FINAL
ENSMUST00000053729_22939964 total_FINAL
ENSMUST00000140164_22940073 repression1_final
ENSMUST00000140164_22940073 repression2_final
ENSMUST00000140164_22940073 repression_FINAL
ENSMUST00000140164_22940073 total_FINAL
ENSMUST00000126112_22940073 repression1_final
ENSMUST00000126112_22940073 repression2_final
ENSMUST00000126112_22940073 repression_FINAL
ENSMUST00000126112_22940073 total_FINAL
ENSMUST00000149719_22940086 repression1_final
ENSMUST00000149719_22940086 repression2_final
ENSMUST00000149719_22940086 repression_FINAL
ENSMUST00000149719_22940086 total_FINAL
ENSMUST00000091394_22940364 repression1_final
ENSMUST00000091394_22940364 repression2_final
ENSMUST00000091394_22940364 activation_biphasic1_final
ENSMUST00000091394_22940364 repression_FINAL
ENSMUST00000091394_22940364 activation_biphasic_FINAL
ENSMUST00000091394_22940364 activation_FINAL
ENSMUST00000091394_22940364 total_FINAL
ENSMUST00000153931_22940364 repression1_final
ENSMUST00000153931_22940364 repression2_final
ENSMUST00000153931_22940364 activation_biphasic1_final
ENSMUST00000153931_22940364 repression_FINAL
ENSMUST00000153931_22940364 activation_biphasic_FINAL
ENSMUST00000153931_22940364 activation_FINAL
ENSMUST00000153931_22940364 total_FINAL
ENSMUST00000139038_22940364 repression1_final
ENSMUST00000139038_22940364 repression2_final
ENSMUST00000139038_22940364 activation_biphasic1_final
ENSMUST00000139038_22940364 repression_FINAL
ENSMUST00000139038_22940364 activation_biphasic_FINAL
ENSMUST00000139038_22940364 activation_FINAL
ENSMUST00000139038_22940364 total_FINAL
ENSMUST00000114544_22940369 repression1_final
ENSMUST00000114544_22940369 repression2_final
ENSMUST00000114544_22940369 activation_biphasic1_final
ENSMUST00000114544_22940369 repression_FINAL
ENSMUST00000114544_22940369 activation_biphasic_FINAL
ENSMUST00000114544_22940369 activation_FINAL
ENSMUST00000114544_22940369 total_FINAL
ENSMUST00000078977_22940369 repression1_final
ENSMUST00000078977_22940369 repression2_final
ENSMUST00000078977_22940369 activation_biphasic1_final
ENSMUST00000078977_22940369 repression_FINAL
ENSMUST00000078977_22940369 activation_biphasic_FINAL
ENSMUST00000078977_22940369 activation_FINAL
ENSMUST00000078977_22940369 total_FINAL
ENSMUST00000028121_23112518 repression3_final
ENSMUST00000028121_23112518 activation_early_strong1_final
ENSMUST00000028121_23112518 repression_FINAL
ENSMUST00000028121_23112518 activation_early_strong_FINAL
ENSMUST00000028121_23112518 activation_early_FINAL
ENSMUST00000028121_23112518 activation_FINAL
ENSMUST00000028121_23112518 total_FINAL
ENSMUST00000114526_23112518 repression3_final
ENSMUST00000114526_23112518 activation_early_strong1_final
ENSMUST00000114526_23112518 repression_FINAL
ENSMUST00000114526_23112518 activation_early_strong_FINAL
ENSMUST00000114526_23112518 activation_early_FINAL
ENSMUST00000114526_23112518 activation_FINAL
ENSMUST00000114526_23112518 total_FINAL
ENSMUST00000114529_23112518 repression3_final
ENSMUST00000114529_23112518 activation_early_strong1_final
ENSMUST00000114529_23112518 repression_FINAL
ENSMUST00000114529_23112518 activation_early_strong_FINAL
ENSMUST00000114529_23112518 activation_early_FINAL
ENSMUST00000114529_23112518 activation_FINAL
ENSMUST00000114529_23112518 total_FINAL
ENSMUST00000114523_23112518 repression3_final
ENSMUST00000114523_23112518 activation_early_strong1_final
ENSMUST00000114523_23112518 repression_FINAL
ENSMUST00000114523_23112518 activation_early_strong_FINAL
ENSMUST00000114523_23112518 activation_early_FINAL
ENSMUST00000114523_23112518 activation_FINAL
ENSMUST00000114523_23112518 total_FINAL
ENSMUST00000028117_23197032 repression3_final
ENSMUST00000028117_23197032 repression_FINAL
ENSMUST00000028117_23197032 total_FINAL
ENSMUST00000028113_23266773 activation_early_weak6_final
ENSMUST00000028113_23266773 activation_early_weak_FINAL
ENSMUST00000028113_23266773 activation_early_FINAL
ENSMUST00000028113_23266773 activation_FINAL
ENSMUST00000028113_23266773 total_FINAL
ENSMUST00000102945_23400424 repression2_final
ENSMUST00000102945_23400424 activation_early_strong1_final
ENSMUST00000102945_23400424 repression_FINAL
ENSMUST00000102945_23400424 activation_early_strong_FINAL
ENSMUST00000102945_23400424 activation_early_FINAL
ENSMUST00000102945_23400424 activation_FINAL
ENSMUST00000102945_23400424 total_FINAL
ENSMUST00000132484_23506220 repression2_final
ENSMUST00000132484_23506220 repression3_final
ENSMUST00000132484_23506220 activation_early_weak3_final
ENSMUST00000132484_23506220 repression_FINAL
ENSMUST00000132484_23506220 activation_early_weak_FINAL
ENSMUST00000132484_23506220 activation_early_FINAL
ENSMUST00000132484_23506220 activation_FINAL
ENSMUST00000132484_23506220 total_FINAL
ENSMUST00000114487_24349631 repression1_final
ENSMUST00000114487_24349631 repression_FINAL
ENSMUST00000114487_24349631 total_FINAL
ENSMUST00000114482_24349631 repression1_final
ENSMUST00000114482_24349631 repression_FINAL
ENSMUST00000114482_24349631 total_FINAL
ENSMUST00000070864_24603887 repression1_final
ENSMUST00000070864_24603887 repression_FINAL
ENSMUST00000070864_24603887 total_FINAL
ENSMUST00000102939_24603894 repression1_final
ENSMUST00000102939_24603894 repression_FINAL
ENSMUST00000102939_24603894 total_FINAL
ENSMUST00000102938_24790769 activation_early_weak3_final
ENSMUST00000102938_24790769 activation_early_weak_FINAL
ENSMUST00000102938_24790769 activation_early_FINAL
ENSMUST00000102938_24790769 activation_FINAL
ENSMUST00000102938_24790769 total_FINAL
ENSMUST00000104999_25181456 repression2_final
ENSMUST00000104999_25181456 activation_early_weak6_final
ENSMUST00000104999_25181456 repression_FINAL
ENSMUST00000104999_25181456 activation_early_weak_FINAL
ENSMUST00000104999_25181456 activation_early_FINAL
ENSMUST00000104999_25181456 activation_FINAL
ENSMUST00000104999_25181456 total_FINAL
ENSMUST00000028332_25352290 activation_early_weak3_final
ENSMUST00000028332_25352290 activation_early_weak_FINAL
ENSMUST00000028332_25352290 activation_early_FINAL
ENSMUST00000028332_25352290 activation_FINAL
ENSMUST00000028332_25352290 total_FINAL
ENSMUST00000114167_25926838 repression2_final
ENSMUST00000114167_25926838 repression_FINAL
ENSMUST00000114167_25926838 total_FINAL
ENSMUST00000091268_25926838 repression2_final
ENSMUST00000091268_25926838 repression_FINAL
ENSMUST00000091268_25926838 total_FINAL
ENSMUST00000028302_26200212 activation_early_strong1_final
ENSMUST00000028302_26200212 activation_early_strong_FINAL
ENSMUST00000028302_26200212 activation_early_FINAL
ENSMUST00000028302_26200212 activation_FINAL
ENSMUST00000028302_26200212 total_FINAL
ENSMUST00000054099_26200212 activation_early_strong1_final
ENSMUST00000054099_26200212 activation_early_strong_FINAL
ENSMUST00000054099_26200212 activation_early_FINAL
ENSMUST00000054099_26200212 activation_FINAL
ENSMUST00000054099_26200212 total_FINAL
ENSMUST00000028295_26348121 activation_early_weak3_final
ENSMUST00000028295_26348121 activation_early_weak_FINAL
ENSMUST00000028295_26348121 activation_early_FINAL
ENSMUST00000028295_26348121 activation_FINAL
ENSMUST00000028295_26348121 total_FINAL
ENSMUST00000114100_26382802 activation_early_weak3_final
ENSMUST00000114100_26382802 activation_early_weak_FINAL
ENSMUST00000114100_26382802 activation_early_FINAL
ENSMUST00000114100_26382802 activation_FINAL
ENSMUST00000114100_26382802 total_FINAL
ENSMUST00000077983_26382802 activation_early_weak3_final
ENSMUST00000077983_26382802 activation_early_weak_FINAL
ENSMUST00000077983_26382802 activation_early_FINAL
ENSMUST00000077983_26382802 activation_FINAL
ENSMUST00000077983_26382802 total_FINAL
ENSMUST00000028293_26382802 activation_early_weak3_final
ENSMUST00000028293_26382802 activation_early_weak_FINAL
ENSMUST00000028293_26382802 activation_early_FINAL
ENSMUST00000028293_26382802 activation_FINAL
ENSMUST00000028293_26382802 total_FINAL
ENSMUST00000114102_26382802 activation_early_weak3_final
ENSMUST00000114102_26382802 activation_early_weak_FINAL
ENSMUST00000114102_26382802 activation_early_FINAL
ENSMUST00000114102_26382802 activation_FINAL
ENSMUST00000114102_26382802 total_FINAL
ENSMUST00000074240_26636352 activation_early_weak6_final
ENSMUST00000074240_26636352 activation_early_weak_FINAL
ENSMUST00000074240_26636352 activation_early_FINAL
ENSMUST00000074240_26636352 activation_FINAL
ENSMUST00000074240_26636352 total_FINAL
ENSMUST00000015011_26920040 repression1_final
ENSMUST00000015011_26920040 activation_early_strong1_final
ENSMUST00000015011_26920040 repression_FINAL
ENSMUST00000015011_26920040 activation_early_strong_FINAL
ENSMUST00000015011_26920040 activation_early_FINAL
ENSMUST00000015011_26920040 activation_FINAL
ENSMUST00000015011_26920040 total_FINAL
ENSMUST00000064244_26953563 activation_early_weak3_final
ENSMUST00000064244_26953563 activation_early_weak_FINAL
ENSMUST00000064244_26953563 activation_early_FINAL
ENSMUST00000064244_26953563 activation_FINAL
ENSMUST00000064244_26953563 total_FINAL
ENSMUST00000114020_26953566 activation_early_weak3_final
ENSMUST00000114020_26953566 activation_early_weak_FINAL
ENSMUST00000114020_26953566 activation_early_FINAL
ENSMUST00000114020_26953566 activation_FINAL
ENSMUST00000114020_26953566 total_FINAL
ENSMUST00000113952_27534858 repression1_final
ENSMUST00000113952_27534858 repression_FINAL
ENSMUST00000113952_27534858 total_FINAL
ENSMUST00000171404_28822299 repression1_final
ENSMUST00000171404_28822299 activation_early_weak6_final
ENSMUST00000171404_28822299 repression_FINAL
ENSMUST00000171404_28822299 activation_early_weak_FINAL
ENSMUST00000171404_28822299 activation_early_FINAL
ENSMUST00000171404_28822299 activation_FINAL
ENSMUST00000171404_28822299 total_FINAL
ENSMUST00000037117_28822305 repression1_final
ENSMUST00000037117_28822305 activation_early_weak6_final
ENSMUST00000037117_28822305 repression_FINAL
ENSMUST00000037117_28822305 activation_early_weak_FINAL
ENSMUST00000037117_28822305 activation_early_FINAL
ENSMUST00000037117_28822305 activation_FINAL
ENSMUST00000037117_28822305 total_FINAL
ENSMUST00000113843_29051897 repression3_final
ENSMUST00000113843_29051897 activation_early_weak5_final
ENSMUST00000113843_29051897 repression_FINAL
ENSMUST00000113843_29051897 activation_early_weak_FINAL
ENSMUST00000113843_29051897 activation_early_FINAL
ENSMUST00000113843_29051897 activation_FINAL
ENSMUST00000113843_29051897 total_FINAL
ENSMUST00000100237_29086126 activation_early_strong1_final
ENSMUST00000100237_29086126 activation_early_strong_FINAL
ENSMUST00000100237_29086126 activation_early_FINAL
ENSMUST00000100237_29086126 activation_FINAL
ENSMUST00000100237_29086126 total_FINAL
ENSMUST00000095087_29738071 activation_early_strong1_final
ENSMUST00000095087_29738071 activation_early_strong_FINAL
ENSMUST00000095087_29738071 activation_early_FINAL
ENSMUST00000095087_29738071 activation_FINAL
ENSMUST00000095087_29738071 total_FINAL
ENSMUST00000091146_29738071 activation_early_strong1_final
ENSMUST00000091146_29738071 activation_early_strong_FINAL
ENSMUST00000091146_29738071 activation_early_FINAL
ENSMUST00000091146_29738071 activation_FINAL
ENSMUST00000091146_29738071 total_FINAL
ENSMUST00000147488_29738071 activation_early_strong1_final
ENSMUST00000147488_29738071 activation_early_strong_FINAL
ENSMUST00000147488_29738071 activation_early_FINAL
ENSMUST00000147488_29738071 activation_FINAL
ENSMUST00000147488_29738071 total_FINAL
ENSMUST00000047607_29868726 activation_early_strong1_final
ENSMUST00000047607_29868726 activation_early_strong_FINAL
ENSMUST00000047607_29868726 activation_early_FINAL
ENSMUST00000047607_29868726 activation_FINAL
ENSMUST00000047607_29868726 total_FINAL
ENSMUST00000047521_29881949 activation_early_weak6_final
ENSMUST00000047521_29881949 activation_early_weak_FINAL
ENSMUST00000047521_29881949 activation_early_FINAL
ENSMUST00000047521_29881949 activation_FINAL
ENSMUST00000047521_29881949 total_FINAL
ENSMUST00000113756_29930662 repression1_final
ENSMUST00000113756_29930662 repression_FINAL
ENSMUST00000113756_29930662 total_FINAL
ENSMUST00000113759_29930662 repression1_final
ENSMUST00000113759_29930662 repression_FINAL
ENSMUST00000113759_29930662 total_FINAL
ENSMUST00000046571_29930662 repression1_final
ENSMUST00000046571_29930662 repression_FINAL
ENSMUST00000046571_29930662 total_FINAL
ENSMUST00000019859_29958516 repression1_final
ENSMUST00000019859_29958516 repression_FINAL
ENSMUST00000019859_29958516 total_FINAL
ENSMUST00000102866_30070943 repression1_final
ENSMUST00000102866_30070943 repression_FINAL
ENSMUST00000102866_30070943 total_FINAL
ENSMUST00000067996_30070943 repression1_final
ENSMUST00000067996_30070943 repression_FINAL
ENSMUST00000067996_30070943 total_FINAL
ENSMUST00000045246_30090736 activation_early_strong1_final
ENSMUST00000045246_30090736 activation_early_strong_FINAL
ENSMUST00000045246_30090736 activation_early_FINAL
ENSMUST00000045246_30090736 activation_FINAL
ENSMUST00000045246_30090736 total_FINAL
ENSMUST00000102865_30090944 activation_early_strong1_final
ENSMUST00000102865_30090944 activation_early_strong_FINAL
ENSMUST00000102865_30090944 activation_early_FINAL
ENSMUST00000102865_30090944 activation_FINAL
ENSMUST00000102865_30090944 total_FINAL
ENSMUST00000081838_30090951 activation_early_strong1_final
ENSMUST00000081838_30090951 activation_early_strong_FINAL
ENSMUST00000081838_30090951 activation_early_FINAL
ENSMUST00000081838_30090951 activation_FINAL
ENSMUST00000081838_30090951 total_FINAL
ENSMUST00000028209_30399179 repression3_final
ENSMUST00000028209_30399179 activation_early_weak3_final
ENSMUST00000028209_30399179 activation_early_weak5_final
ENSMUST00000028209_30399179 repression_FINAL
ENSMUST00000028209_30399179 activation_early_weak_FINAL
ENSMUST00000028209_30399179 activation_early_FINAL
ENSMUST00000028209_30399179 activation_FINAL
ENSMUST00000028209_30399179 total_FINAL
ENSMUST00000123202_30399179 repression3_final
ENSMUST00000123202_30399179 activation_early_weak3_final
ENSMUST00000123202_30399179 activation_early_weak5_final
ENSMUST00000123202_30399179 repression_FINAL
ENSMUST00000123202_30399179 activation_early_weak_FINAL
ENSMUST00000123202_30399179 activation_early_FINAL
ENSMUST00000123202_30399179 activation_FINAL
ENSMUST00000123202_30399179 total_FINAL
ENSMUST00000113612_30399179 repression3_final
ENSMUST00000113612_30399179 activation_early_weak3_final
ENSMUST00000113612_30399179 activation_early_weak5_final
ENSMUST00000113612_30399179 repression_FINAL
ENSMUST00000113612_30399179 activation_early_weak_FINAL
ENSMUST00000113612_30399179 activation_early_FINAL
ENSMUST00000113612_30399179 activation_FINAL
ENSMUST00000113612_30399179 total_FINAL
ENSMUST00000142096_30414595 activation_early_weak3_final
ENSMUST00000142096_30414595 activation_early_weak_FINAL
ENSMUST00000142096_30414595 activation_early_FINAL
ENSMUST00000142096_30414595 activation_FINAL
ENSMUST00000142096_30414595 total_FINAL
ENSMUST00000028199_30957054 repression1_final
ENSMUST00000028199_30957054 repression_FINAL
ENSMUST00000028199_30957054 total_FINAL
ENSMUST00000073879_31026206 repression1_final
ENSMUST00000073879_31026206 repression_FINAL
ENSMUST00000073879_31026206 total_FINAL
ENSMUST00000055244_31615653 activation_early_strong1_final
ENSMUST00000055244_31615653 activation_early_strong_FINAL
ENSMUST00000055244_31615653 activation_early_FINAL
ENSMUST00000055244_31615653 activation_FINAL
ENSMUST00000055244_31615653 total_FINAL
ENSMUST00000036691_32230651 repression1_final
ENSMUST00000036691_32230651 repression_FINAL
ENSMUST00000036691_32230651 total_FINAL
ENSMUST00000137551_32230743 repression1_final
ENSMUST00000137551_32230743 repression_FINAL
ENSMUST00000137551_32230743 total_FINAL
ENSMUST00000069817_32230743 repression1_final
ENSMUST00000069817_32230743 repression_FINAL
ENSMUST00000069817_32230743 total_FINAL
ENSMUST00000052119_32414487 repression1_final
ENSMUST00000052119_32414487 repression_FINAL
ENSMUST00000052119_32414487 total_FINAL
ENSMUST00000028160_32414487 repression1_final
ENSMUST00000028160_32414487 repression_FINAL
ENSMUST00000028160_32414487 total_FINAL
ENSMUST00000113310_32414490 repression1_final
ENSMUST00000113310_32414490 repression_FINAL
ENSMUST00000113310_32414490 total_FINAL
ENSMUST00000028148_32682609 repression1_final
ENSMUST00000028148_32682609 activation_early_strong1_final
ENSMUST00000028148_32682609 repression_FINAL
ENSMUST00000028148_32682609 activation_early_strong_FINAL
ENSMUST00000028148_32682609 activation_early_FINAL
ENSMUST00000028148_32682609 activation_FINAL
ENSMUST00000028148_32682609 total_FINAL
ENSMUST00000009699_32707438 activation_early_weak3_final
ENSMUST00000009699_32707438 activation_early_weak_FINAL
ENSMUST00000009699_32707438 activation_early_FINAL
ENSMUST00000009699_32707438 activation_FINAL
ENSMUST00000009699_32707438 total_FINAL
ENSMUST00000120105_32707444 activation_early_weak3_final
ENSMUST00000120105_32707444 activation_early_weak_FINAL
ENSMUST00000120105_32707444 activation_early_FINAL
ENSMUST00000120105_32707444 activation_FINAL
ENSMUST00000120105_32707444 total_FINAL
ENSMUST00000009707_32761741 activation_early_strong1_final
ENSMUST00000009707_32761741 activation_early_strong_FINAL
ENSMUST00000009707_32761741 activation_early_FINAL
ENSMUST00000009707_32761741 activation_FINAL
ENSMUST00000009707_32761741 total_FINAL
ENSMUST00000042615_33133421 repression2_final
ENSMUST00000042615_33133421 repression_FINAL
ENSMUST00000042615_33133421 total_FINAL
ENSMUST00000113165_33133421 repression2_final
ENSMUST00000113165_33133421 repression_FINAL
ENSMUST00000113165_33133421 total_FINAL
ENSMUST00000113158_33406108 repression2_final
ENSMUST00000113158_33406108 repression3_final
ENSMUST00000113158_33406108 activation_early_strong1_final
ENSMUST00000113158_33406108 repression_FINAL
ENSMUST00000113158_33406108 activation_early_strong_FINAL
ENSMUST00000113158_33406108 activation_early_FINAL
ENSMUST00000113158_33406108 activation_FINAL
ENSMUST00000113158_33406108 total_FINAL
ENSMUST00000091037_33406108 repression2_final
ENSMUST00000091037_33406108 repression3_final
ENSMUST00000091037_33406108 activation_early_strong1_final
ENSMUST00000091037_33406108 repression_FINAL
ENSMUST00000091037_33406108 activation_early_strong_FINAL
ENSMUST00000091037_33406108 activation_early_FINAL
ENSMUST00000091037_33406108 activation_FINAL
ENSMUST00000091037_33406108 total_FINAL
ENSMUST00000028125_33450287 repression1_final
ENSMUST00000028125_33450287 repression2_final
ENSMUST00000028125_33450287 activation_late_weak1_final
ENSMUST00000028125_33450287 repression_FINAL
ENSMUST00000028125_33450287 activation_late_weak_FINAL
ENSMUST00000028125_33450287 activation_late_FINAL
ENSMUST00000028125_33450287 activation_FINAL
ENSMUST00000028125_33450287 total_FINAL
ENSMUST00000095035_33450287 repression1_final
ENSMUST00000095035_33450287 repression2_final
ENSMUST00000095035_33450287 activation_late_weak1_final
ENSMUST00000095035_33450287 repression_FINAL
ENSMUST00000095035_33450287 activation_late_weak_FINAL
ENSMUST00000095035_33450287 activation_late_FINAL
ENSMUST00000095035_33450287 activation_FINAL
ENSMUST00000095035_33450287 total_FINAL
ENSMUST00000147337_34623549 activation_early_weak3_final
ENSMUST00000147337_34623549 activation_early_weak_FINAL
ENSMUST00000147337_34623549 activation_early_FINAL
ENSMUST00000147337_34623549 activation_FINAL
ENSMUST00000147337_34623549 total_FINAL
ENSMUST00000113126_34623549 activation_early_weak3_final
ENSMUST00000113126_34623549 activation_early_weak_FINAL
ENSMUST00000113126_34623549 activation_early_FINAL
ENSMUST00000113126_34623549 activation_FINAL
ENSMUST00000113126_34623549 total_FINAL
ENSMUST00000113075_34806253 activation_early_weak6_final
ENSMUST00000113075_34806253 activation_early_weak_FINAL
ENSMUST00000113075_34806253 activation_early_FINAL
ENSMUST00000113075_34806253 activation_FINAL
ENSMUST00000113075_34806253 total_FINAL
ENSMUST00000028232_34893757 repression2_final
ENSMUST00000028232_34893757 activation_early_strong1_final
ENSMUST00000028232_34893757 repression_FINAL
ENSMUST00000028232_34893757 activation_early_strong_FINAL
ENSMUST00000028232_34893757 activation_early_FINAL
ENSMUST00000028232_34893757 activation_FINAL
ENSMUST00000028232_34893757 total_FINAL
ENSMUST00000136047_35178484 activation_early_strong1_final
ENSMUST00000136047_35178484 activation_early_strong_FINAL
ENSMUST00000136047_35178484 activation_early_FINAL
ENSMUST00000136047_35178484 activation_FINAL
ENSMUST00000136047_35178484 total_FINAL
ENSMUST00000028238_35180205 repression1_final
ENSMUST00000028238_35180205 repression_FINAL
ENSMUST00000028238_35180205 total_FINAL
ENSMUST00000113025_35180205 repression1_final
ENSMUST00000113025_35180205 repression3_final
ENSMUST00000113025_35180205 repression_FINAL
ENSMUST00000113025_35180205 total_FINAL
ENSMUST00000113010_35375562 activation_early_weak3_final
ENSMUST00000113010_35375562 activation_early_weak_FINAL
ENSMUST00000113010_35375562 activation_early_FINAL
ENSMUST00000113010_35375562 activation_FINAL
ENSMUST00000113010_35375562 total_FINAL
ENSMUST00000113002_35400179 activation_early_weak3_final
ENSMUST00000113002_35400179 activation_early_weak_FINAL
ENSMUST00000113002_35400179 activation_early_FINAL
ENSMUST00000113002_35400179 activation_FINAL
ENSMUST00000113002_35400179 total_FINAL
ENSMUST00000079424_35400179 activation_early_weak3_final
ENSMUST00000079424_35400179 activation_early_weak_FINAL
ENSMUST00000079424_35400179 activation_early_FINAL
ENSMUST00000079424_35400179 activation_FINAL
ENSMUST00000079424_35400179 total_FINAL
ENSMUST00000102794_35400183 activation_early_weak3_final
ENSMUST00000102794_35400183 activation_early_weak_FINAL
ENSMUST00000102794_35400183 activation_early_FINAL
ENSMUST00000102794_35400183 activation_FINAL
ENSMUST00000102794_35400183 total_FINAL
ENSMUST00000113001_35400183 activation_early_weak3_final
ENSMUST00000113001_35400183 activation_early_weak_FINAL
ENSMUST00000113001_35400183 activation_early_FINAL
ENSMUST00000113001_35400183 activation_FINAL
ENSMUST00000113001_35400183 total_FINAL
ENSMUST00000028251_36116079 repression1_final
ENSMUST00000028251_36116079 repression_FINAL
ENSMUST00000028251_36116079 total_FINAL
ENSMUST00000009174_37350074 repression1_final
ENSMUST00000009174_37350074 repression2_final
ENSMUST00000009174_37350074 repression_FINAL
ENSMUST00000009174_37350074 total_FINAL
ENSMUST00000112940_37350588 repression1_final
ENSMUST00000112940_37350588 repression2_final
ENSMUST00000112940_37350588 activation_early_strong1_final
ENSMUST00000112940_37350588 repression_FINAL
ENSMUST00000112940_37350588 activation_early_strong_FINAL
ENSMUST00000112940_37350588 activation_early_FINAL
ENSMUST00000112940_37350588 activation_FINAL
ENSMUST00000112940_37350588 total_FINAL
ENSMUST00000112934_37370069 repression1_final
ENSMUST00000112934_37370069 repression3_final
ENSMUST00000112934_37370069 repression_FINAL
ENSMUST00000112934_37370069 total_FINAL
ENSMUST00000100143_37370073 repression1_final
ENSMUST00000100143_37370073 repression3_final
ENSMUST00000100143_37370073 repression_FINAL
ENSMUST00000100143_37370073 total_FINAL
ENSMUST00000067043_37432168 activation_early_weak3_final
ENSMUST00000067043_37432168 activation_early_weak_FINAL
ENSMUST00000067043_37432168 activation_early_FINAL
ENSMUST00000067043_37432168 activation_FINAL
ENSMUST00000067043_37432168 total_FINAL
ENSMUST00000065441_37518494 repression1_final
ENSMUST00000065441_37518494 repression3_final
ENSMUST00000065441_37518494 repression_FINAL
ENSMUST00000065441_37518494 total_FINAL
ENSMUST00000066055_37543253 repression3_final
ENSMUST00000066055_37543253 repression_FINAL
ENSMUST00000066055_37543253 total_FINAL
ENSMUST00000028279_37569868 repression1_final
ENSMUST00000028279_37569868 repression3_final
ENSMUST00000028279_37569868 repression_FINAL
ENSMUST00000028279_37569868 total_FINAL
ENSMUST00000112877_38723370 repression2_final
ENSMUST00000112877_38723370 repression_FINAL
ENSMUST00000112877_38723370 total_FINAL
ENSMUST00000076275_38723374 repression2_final
ENSMUST00000076275_38723374 repression_FINAL
ENSMUST00000076275_38723374 total_FINAL
ENSMUST00000168098_38723374 repression2_final
ENSMUST00000168098_38723374 repression_FINAL
ENSMUST00000168098_38723374 total_FINAL
ENSMUST00000057279_38960320 repression1_final
ENSMUST00000057279_38960320 repression_FINAL
ENSMUST00000057279_38960320 total_FINAL
ENSMUST00000038874_39066214 repression1_final
ENSMUST00000038874_39066214 repression2_final
ENSMUST00000038874_39066214 repression3_final
ENSMUST00000038874_39066214 repression_FINAL
ENSMUST00000038874_39066214 total_FINAL
ENSMUST00000028087_39194354 repression1_final
ENSMUST00000028087_39194354 repression2_final
ENSMUST00000028087_39194354 repression3_final
ENSMUST00000028087_39194354 repression_FINAL
ENSMUST00000028087_39194354 total_FINAL
ENSMUST00000050511_43635022 repression1_final
ENSMUST00000050511_43635022 repression_FINAL
ENSMUST00000050511_43635022 total_FINAL
ENSMUST00000028223_43681472 repression1_final
ENSMUST00000028223_43681472 repression_FINAL
ENSMUST00000028223_43681472 total_FINAL
ENSMUST00000055776_44386485 repression1_final
ENSMUST00000055776_44386485 repression2_final
ENSMUST00000055776_44386485 repression3_final
ENSMUST00000055776_44386485 activation_early_strong1_final
ENSMUST00000055776_44386485 repression_FINAL
ENSMUST00000055776_44386485 activation_early_strong_FINAL
ENSMUST00000055776_44386485 activation_early_FINAL
ENSMUST00000055776_44386485 activation_FINAL
ENSMUST00000055776_44386485 total_FINAL
ENSMUST00000112824_44394335 repression1_final
ENSMUST00000112824_44394335 activation_early_weak3_final
ENSMUST00000112824_44394335 repression_FINAL
ENSMUST00000112824_44394335 activation_early_weak_FINAL
ENSMUST00000112824_44394335 activation_early_FINAL
ENSMUST00000112824_44394335 activation_FINAL
ENSMUST00000112824_44394335 total_FINAL
ENSMUST00000112810_44564412 repression1_final
ENSMUST00000112810_44564412 repression2_final
ENSMUST00000112810_44564412 activation_late_weak4_final
ENSMUST00000112810_44564412 repression_FINAL
ENSMUST00000112810_44564412 activation_late_weak_FINAL
ENSMUST00000112810_44564412 activation_late_FINAL
ENSMUST00000112810_44564412 activation_FINAL
ENSMUST00000112810_44564412 total_FINAL
ENSMUST00000049051_44564415 repression1_final
ENSMUST00000049051_44564415 repression2_final
ENSMUST00000049051_44564415 activation_late_weak4_final
ENSMUST00000049051_44564415 repression_FINAL
ENSMUST00000049051_44564415 activation_late_weak_FINAL
ENSMUST00000049051_44564415 activation_late_FINAL
ENSMUST00000049051_44564415 activation_FINAL
ENSMUST00000049051_44564415 total_FINAL
ENSMUST00000068415_44983634 repression1_final
ENSMUST00000068415_44983634 repression_FINAL
ENSMUST00000068415_44983634 total_FINAL
ENSMUST00000176438_44983699 repression1_final
ENSMUST00000176438_44983699 activation_early_weak3_final
ENSMUST00000176438_44983699 repression_FINAL
ENSMUST00000176438_44983699 activation_early_weak_FINAL
ENSMUST00000176438_44983699 activation_early_FINAL
ENSMUST00000176438_44983699 activation_FINAL
ENSMUST00000176438_44983699 total_FINAL
ENSMUST00000176732_44987118 repression1_final
ENSMUST00000176732_44987118 repression_FINAL
ENSMUST00000176732_44987118 total_FINAL
ENSMUST00000028229_44987121 repression1_final
ENSMUST00000028229_44987121 repression_FINAL
ENSMUST00000028229_44987121 total_FINAL
ENSMUST00000152232_45104038 activation_early_weak3_final
ENSMUST00000152232_45104038 activation_early_weak_FINAL
ENSMUST00000152232_45104038 activation_early_FINAL
ENSMUST00000152232_45104038 activation_FINAL
ENSMUST00000152232_45104038 total_FINAL
ENSMUST00000124942_45104038 activation_early_weak3_final
ENSMUST00000124942_45104038 activation_early_weak_FINAL
ENSMUST00000124942_45104038 activation_early_FINAL
ENSMUST00000124942_45104038 activation_FINAL
ENSMUST00000124942_45104038 total_FINAL
ENSMUST00000063886_48899789 repression2_final
ENSMUST00000063886_48899789 repression_FINAL
ENSMUST00000063886_48899789 total_FINAL
ENSMUST00000112754_49316460 activation_early_weak3_final
ENSMUST00000112754_49316460 activation_early_weak_FINAL
ENSMUST00000112754_49316460 activation_early_FINAL
ENSMUST00000112754_49316460 activation_FINAL
ENSMUST00000112754_49316460 total_FINAL
ENSMUST00000053208_50190818 activation_early_weak7_final
ENSMUST00000053208_50190818 activation_early_weak_FINAL
ENSMUST00000053208_50190818 activation_early_FINAL
ENSMUST00000053208_50190818 activation_FINAL
ENSMUST00000053208_50190818 total_FINAL
ENSMUST00000112712_50190818 activation_early_weak7_final
ENSMUST00000112712_50190818 activation_early_weak_FINAL
ENSMUST00000112712_50190818 activation_early_FINAL
ENSMUST00000112712_50190818 activation_FINAL
ENSMUST00000112712_50190818 total_FINAL
ENSMUST00000169232_50190818 activation_early_weak7_final
ENSMUST00000169232_50190818 activation_early_weak_FINAL
ENSMUST00000169232_50190818 activation_early_FINAL
ENSMUST00000169232_50190818 activation_FINAL
ENSMUST00000169232_50190818 total_FINAL
ENSMUST00000017288_51130438 activation_early_weak3_final
ENSMUST00000017288_51130438 activation_early_weak_FINAL
ENSMUST00000017288_51130438 activation_early_FINAL
ENSMUST00000017288_51130438 activation_FINAL
ENSMUST00000017288_51130438 total_FINAL
ENSMUST00000069794_52121204 repression1_final
ENSMUST00000069794_52121204 repression2_final
ENSMUST00000069794_52121204 activation_early_strong1_final
ENSMUST00000069794_52121204 repression_FINAL
ENSMUST00000069794_52121204 activation_early_strong_FINAL
ENSMUST00000069794_52121204 activation_early_FINAL
ENSMUST00000069794_52121204 activation_FINAL
ENSMUST00000069794_52121204 total_FINAL
ENSMUST00000112693_52121204 repression1_final
ENSMUST00000112693_52121204 repression2_final
ENSMUST00000112693_52121204 activation_early_strong1_final
ENSMUST00000112693_52121204 repression_FINAL
ENSMUST00000112693_52121204 activation_early_strong_FINAL
ENSMUST00000112693_52121204 activation_early_FINAL
ENSMUST00000112693_52121204 activation_FINAL
ENSMUST00000112693_52121204 total_FINAL
ENSMUST00000178799_52428320 repression1_final
ENSMUST00000178799_52428320 repression2_final
ENSMUST00000178799_52428320 repression3_final
ENSMUST00000178799_52428320 activation_early_weak1_final
ENSMUST00000178799_52428320 activation_early_weak3_final
ENSMUST00000178799_52428320 repression_FINAL
ENSMUST00000178799_52428320 activation_early_weak_FINAL
ENSMUST00000178799_52428320 activation_early_FINAL
ENSMUST00000178799_52428320 activation_FINAL
ENSMUST00000178799_52428320 total_FINAL
ENSMUST00000102760_52428325 repression1_final
ENSMUST00000102760_52428325 repression2_final
ENSMUST00000102760_52428325 repression3_final
ENSMUST00000102760_52428325 activation_early_weak1_final
ENSMUST00000102760_52428325 activation_early_weak3_final
ENSMUST00000102760_52428325 repression_FINAL
ENSMUST00000102760_52428325 activation_early_weak_FINAL
ENSMUST00000102760_52428325 activation_early_FINAL
ENSMUST00000102760_52428325 activation_FINAL
ENSMUST00000102760_52428325 total_FINAL
ENSMUST00000102761_52428325 repression1_final
ENSMUST00000102761_52428325 repression2_final
ENSMUST00000102761_52428325 repression3_final
ENSMUST00000102761_52428325 activation_early_weak1_final
ENSMUST00000102761_52428325 activation_early_weak3_final
ENSMUST00000102761_52428325 repression_FINAL
ENSMUST00000102761_52428325 activation_early_weak_FINAL
ENSMUST00000102761_52428325 activation_early_FINAL
ENSMUST00000102761_52428325 activation_FINAL
ENSMUST00000102761_52428325 total_FINAL
ENSMUST00000078324_52428325 repression1_final
ENSMUST00000078324_52428325 repression2_final
ENSMUST00000078324_52428325 repression3_final
ENSMUST00000078324_52428325 activation_early_weak1_final
ENSMUST00000078324_52428325 activation_early_weak3_final
ENSMUST00000078324_52428325 repression_FINAL
ENSMUST00000078324_52428325 activation_early_weak_FINAL
ENSMUST00000078324_52428325 activation_early_FINAL
ENSMUST00000078324_52428325 activation_FINAL
ENSMUST00000078324_52428325 total_FINAL
ENSMUST00000155586_53131879 repression3_final
ENSMUST00000155586_53131879 activation_early_strong3_final
ENSMUST00000155586_53131879 repression_FINAL
ENSMUST00000155586_53131879 activation_early_strong_FINAL
ENSMUST00000155586_53131879 activation_early_FINAL
ENSMUST00000155586_53131879 activation_FINAL
ENSMUST00000155586_53131879 total_FINAL
ENSMUST00000090952_53131950 repression3_final
ENSMUST00000090952_53131950 activation_early_strong3_final
ENSMUST00000090952_53131950 repression_FINAL
ENSMUST00000090952_53131950 activation_early_strong_FINAL
ENSMUST00000090952_53131950 activation_early_FINAL
ENSMUST00000090952_53131950 activation_FINAL
ENSMUST00000090952_53131950 total_FINAL
ENSMUST00000127122_53131950 repression3_final
ENSMUST00000127122_53131950 activation_early_strong3_final
ENSMUST00000127122_53131950 repression_FINAL
ENSMUST00000127122_53131950 activation_early_strong_FINAL
ENSMUST00000127122_53131950 activation_early_FINAL
ENSMUST00000127122_53131950 activation_FINAL
ENSMUST00000127122_53131950 total_FINAL
ENSMUST00000076313_53134704 repression1_final
ENSMUST00000076313_53134704 repression2_final
ENSMUST00000076313_53134704 activation_early_weak3_final
ENSMUST00000076313_53134704 repression_FINAL
ENSMUST00000076313_53134704 activation_early_weak_FINAL
ENSMUST00000076313_53134704 activation_early_FINAL
ENSMUST00000076313_53134704 activation_FINAL
ENSMUST00000076313_53134704 total_FINAL
ENSMUST00000028336_53217389 repression2_final
ENSMUST00000028336_53217389 repression3_final
ENSMUST00000028336_53217389 activation_early_strong1_final
ENSMUST00000028336_53217389 repression_FINAL
ENSMUST00000028336_53217389 activation_early_strong_FINAL
ENSMUST00000028336_53217389 activation_early_FINAL
ENSMUST00000028336_53217389 activation_FINAL
ENSMUST00000028336_53217389 total_FINAL
ENSMUST00000028166_57106830 repression1_final
ENSMUST00000028166_57106830 activation_early_strong1_final
ENSMUST00000028166_57106830 repression_FINAL
ENSMUST00000028166_57106830 activation_early_strong_FINAL
ENSMUST00000028166_57106830 activation_early_FINAL
ENSMUST00000028166_57106830 activation_FINAL
ENSMUST00000028166_57106830 total_FINAL
ENSMUST00000112629_57106830 repression1_final
ENSMUST00000112629_57106830 activation_early_strong1_final
ENSMUST00000112629_57106830 repression_FINAL
ENSMUST00000112629_57106830 activation_early_strong_FINAL
ENSMUST00000112629_57106830 activation_early_FINAL
ENSMUST00000112629_57106830 activation_FINAL
ENSMUST00000112629_57106830 total_FINAL
ENSMUST00000183542_57106830 repression1_final
ENSMUST00000183542_57106830 activation_early_strong1_final
ENSMUST00000183542_57106830 repression_FINAL
ENSMUST00000183542_57106830 activation_early_strong_FINAL
ENSMUST00000183542_57106830 activation_early_FINAL
ENSMUST00000183542_57106830 activation_FINAL
ENSMUST00000183542_57106830 total_FINAL
ENSMUST00000112618_57367478 repression1_final
ENSMUST00000112618_57367478 repression_FINAL
ENSMUST00000112618_57367478 total_FINAL
ENSMUST00000169687_57367478 repression1_final
ENSMUST00000169687_57367478 repression_FINAL
ENSMUST00000169687_57367478 total_FINAL
ENSMUST00000028167_57367478 repression1_final
ENSMUST00000028167_57367478 repression_FINAL
ENSMUST00000028167_57367478 total_FINAL
ENSMUST00000028175_58129137 repression1_final
ENSMUST00000028175_58129137 repression2_final
ENSMUST00000028175_58129137 repression_FINAL
ENSMUST00000028175_58129137 total_FINAL
ENSMUST00000028178_58267453 repression1_final
ENSMUST00000028178_58267453 activation_late_weak6_final
ENSMUST00000028178_58267453 repression_FINAL
ENSMUST00000028178_58267453 activation_late_weak_FINAL
ENSMUST00000028178_58267453 activation_late_FINAL
ENSMUST00000028178_58267453 activation_FINAL
ENSMUST00000028178_58267453 total_FINAL
ENSMUST00000112599_58446434 repression1_final
ENSMUST00000112599_58446434 repression3_final
ENSMUST00000112599_58446434 activation_early_strong1_final
ENSMUST00000112599_58446434 repression_FINAL
ENSMUST00000112599_58446434 activation_early_strong_FINAL
ENSMUST00000112599_58446434 activation_early_FINAL
ENSMUST00000112599_58446434 activation_FINAL
ENSMUST00000112599_58446434 total_FINAL
ENSMUST00000090935_58446441 repression1_final
ENSMUST00000090935_58446441 repression3_final
ENSMUST00000090935_58446441 activation_early_strong1_final
ENSMUST00000090935_58446441 repression_FINAL
ENSMUST00000090935_58446441 activation_early_strong_FINAL
ENSMUST00000090935_58446441 activation_early_FINAL
ENSMUST00000090935_58446441 activation_FINAL
ENSMUST00000090935_58446441 total_FINAL
ENSMUST00000112601_58446441 repression1_final
ENSMUST00000112601_58446441 repression3_final
ENSMUST00000112601_58446441 activation_early_strong1_final
ENSMUST00000112601_58446441 repression_FINAL
ENSMUST00000112601_58446441 activation_early_strong_FINAL
ENSMUST00000112601_58446441 activation_early_FINAL
ENSMUST00000112601_58446441 activation_FINAL
ENSMUST00000112601_58446441 total_FINAL
ENSMUST00000059102_58790181 repression1_final
ENSMUST00000059102_58790181 activation_early_strong1_final
ENSMUST00000059102_58790181 repression_FINAL
ENSMUST00000059102_58790181 activation_early_strong_FINAL
ENSMUST00000059102_58790181 activation_early_FINAL
ENSMUST00000059102_58790181 activation_FINAL
ENSMUST00000059102_58790181 total_FINAL
ENSMUST00000112550_59899363 repression2_final
ENSMUST00000112550_59899363 activation_early_strong1_final
ENSMUST00000112550_59899363 repression_FINAL
ENSMUST00000112550_59899363 activation_early_strong_FINAL
ENSMUST00000112550_59899363 activation_early_FINAL
ENSMUST00000112550_59899363 activation_FINAL
ENSMUST00000112550_59899363 total_FINAL
ENSMUST00000074606_60251993 repression2_final
ENSMUST00000074606_60251993 repression3_final
ENSMUST00000074606_60251993 repression_FINAL
ENSMUST00000074606_60251993 total_FINAL
ENSMUST00000028356_60251993 repression2_final
ENSMUST00000028356_60251993 repression3_final
ENSMUST00000028356_60251993 repression_FINAL
ENSMUST00000028356_60251993 total_FINAL
ENSMUST00000112533_60292103 repression2_final
ENSMUST00000112533_60292103 repression_FINAL
ENSMUST00000112533_60292103 total_FINAL
ENSMUST00000059888_60598292 activation_early_strong1_final
ENSMUST00000059888_60598292 activation_early_strong_FINAL
ENSMUST00000059888_60598292 activation_early_FINAL
ENSMUST00000059888_60598292 activation_FINAL
ENSMUST00000059888_60598292 total_FINAL
ENSMUST00000112517_60604245 activation_early_weak6_final
ENSMUST00000112517_60604245 activation_early_weak_FINAL
ENSMUST00000112517_60604245 activation_early_FINAL
ENSMUST00000112517_60604245 activation_FINAL
ENSMUST00000112517_60604245 total_FINAL
ENSMUST00000028347_60750193 repression2_final
ENSMUST00000028347_60750193 activation_early_strong1_final
ENSMUST00000028347_60750193 repression_FINAL
ENSMUST00000028347_60750193 activation_early_strong_FINAL
ENSMUST00000028347_60750193 activation_early_FINAL
ENSMUST00000028347_60750193 activation_FINAL
ENSMUST00000028347_60750193 total_FINAL
ENSMUST00000164147_60751953 repression2_final
ENSMUST00000164147_60751953 repression_FINAL
ENSMUST00000164147_60751953 total_FINAL
ENSMUST00000112502_61653556 repression2_final
ENSMUST00000112502_61653556 repression3_final
ENSMUST00000112502_61653556 activation_early_weak3_final
ENSMUST00000112502_61653556 activation_early_weak5_final
ENSMUST00000112502_61653556 repression_FINAL
ENSMUST00000112502_61653556 activation_early_weak_FINAL
ENSMUST00000112502_61653556 activation_early_FINAL
ENSMUST00000112502_61653556 activation_FINAL
ENSMUST00000112502_61653556 total_FINAL
ENSMUST00000112495_61653556 repression2_final
ENSMUST00000112495_61653556 repression3_final
ENSMUST00000112495_61653556 activation_early_weak3_final
ENSMUST00000112495_61653556 activation_early_weak5_final
ENSMUST00000112495_61653556 repression_FINAL
ENSMUST00000112495_61653556 activation_early_weak_FINAL
ENSMUST00000112495_61653556 activation_early_FINAL
ENSMUST00000112495_61653556 activation_FINAL
ENSMUST00000112495_61653556 total_FINAL
ENSMUST00000078074_61653556 repression2_final
ENSMUST00000078074_61653556 repression3_final
ENSMUST00000078074_61653556 activation_early_weak3_final
ENSMUST00000078074_61653556 activation_early_weak5_final
ENSMUST00000078074_61653556 repression_FINAL
ENSMUST00000078074_61653556 activation_early_weak_FINAL
ENSMUST00000078074_61653556 activation_early_FINAL
ENSMUST00000078074_61653556 activation_FINAL
ENSMUST00000078074_61653556 total_FINAL
ENSMUST00000112501_61653556 repression2_final
ENSMUST00000112501_61653556 repression3_final
ENSMUST00000112501_61653556 activation_early_weak3_final
ENSMUST00000112501_61653556 activation_early_weak5_final
ENSMUST00000112501_61653556 repression_FINAL
ENSMUST00000112501_61653556 activation_early_weak_FINAL
ENSMUST00000112501_61653556 activation_early_FINAL
ENSMUST00000112501_61653556 activation_FINAL
ENSMUST00000112501_61653556 total_FINAL
ENSMUST00000048934_61812439 repression1_final
ENSMUST00000048934_61812439 repression_FINAL
ENSMUST00000048934_61812439 total_FINAL
ENSMUST00000054484_62324792 repression1_final
ENSMUST00000054484_62324792 repression_FINAL
ENSMUST00000054484_62324792 total_FINAL
ENSMUST00000047812_62330073 repression1_final
ENSMUST00000047812_62330073 repression3_final
ENSMUST00000047812_62330073 repression_FINAL
ENSMUST00000047812_62330073 total_FINAL
ENSMUST00000102732_62500943 activation_early_strong1_final
ENSMUST00000102732_62500943 activation_early_strong_FINAL
ENSMUST00000102732_62500943 activation_early_FINAL
ENSMUST00000102732_62500943 activation_FINAL
ENSMUST00000102732_62500943 total_FINAL
ENSMUST00000028259_62595798 activation_early_strong1_final
ENSMUST00000028259_62595798 activation_early_strong_FINAL
ENSMUST00000028259_62595798 activation_early_FINAL
ENSMUST00000028259_62595798 activation_FINAL
ENSMUST00000028259_62595798 total_FINAL
ENSMUST00000075052_62693414 repression1_final
ENSMUST00000075052_62693414 repression3_final
ENSMUST00000075052_62693414 repression_FINAL
ENSMUST00000075052_62693414 total_FINAL
ENSMUST00000112452_62786367 repression1_final
ENSMUST00000112452_62786367 repression_FINAL
ENSMUST00000112452_62786367 total_FINAL
ENSMUST00000131615_63971507 repression3_final
ENSMUST00000131615_63971507 activation_early_weak3_final
ENSMUST00000131615_63971507 repression_FINAL
ENSMUST00000131615_63971507 activation_early_weak_FINAL
ENSMUST00000131615_63971507 activation_early_FINAL
ENSMUST00000131615_63971507 activation_FINAL
ENSMUST00000131615_63971507 total_FINAL
ENSMUST00000112429_65088339 repression1_final
ENSMUST00000112429_65088339 repression3_final
ENSMUST00000112429_65088339 activation_early_weak3_final
ENSMUST00000112429_65088339 repression_FINAL
ENSMUST00000112429_65088339 activation_early_weak_FINAL
ENSMUST00000112429_65088339 activation_early_FINAL
ENSMUST00000112429_65088339 activation_FINAL
ENSMUST00000112429_65088339 total_FINAL
ENSMUST00000112431_65088350 repression1_final
ENSMUST00000112431_65088350 repression3_final
ENSMUST00000112431_65088350 activation_early_weak3_final
ENSMUST00000112431_65088350 repression_FINAL
ENSMUST00000112431_65088350 activation_early_weak_FINAL
ENSMUST00000112431_65088350 activation_early_FINAL
ENSMUST00000112431_65088350 activation_FINAL
ENSMUST00000112431_65088350 total_FINAL
ENSMUST00000102726_65088350 repression1_final
ENSMUST00000102726_65088350 repression3_final
ENSMUST00000102726_65088350 activation_early_weak3_final
ENSMUST00000102726_65088350 repression_FINAL
ENSMUST00000102726_65088350 activation_early_weak_FINAL
ENSMUST00000102726_65088350 activation_early_FINAL
ENSMUST00000102726_65088350 activation_FINAL
ENSMUST00000102726_65088350 total_FINAL
ENSMUST00000090896_65088350 repression1_final
ENSMUST00000090896_65088350 repression3_final
ENSMUST00000090896_65088350 activation_early_weak3_final
ENSMUST00000090896_65088350 repression_FINAL
ENSMUST00000090896_65088350 activation_early_weak_FINAL
ENSMUST00000090896_65088350 activation_early_FINAL
ENSMUST00000090896_65088350 activation_FINAL
ENSMUST00000090896_65088350 total_FINAL
ENSMUST00000112430_65088350 repression1_final
ENSMUST00000112430_65088350 repression3_final
ENSMUST00000112430_65088350 activation_early_weak3_final
ENSMUST00000112430_65088350 repression_FINAL
ENSMUST00000112430_65088350 activation_early_weak_FINAL
ENSMUST00000112430_65088350 activation_early_FINAL
ENSMUST00000112430_65088350 activation_FINAL
ENSMUST00000112430_65088350 total_FINAL
ENSMUST00000066432_65457118 repression1_final
ENSMUST00000066432_65457118 activation_early_weak3_final
ENSMUST00000066432_65457118 repression_FINAL
ENSMUST00000066432_65457118 activation_early_weak_FINAL
ENSMUST00000066432_65457118 activation_early_FINAL
ENSMUST00000066432_65457118 activation_FINAL
ENSMUST00000066432_65457118 total_FINAL
ENSMUST00000100069_65458263 repression1_final
ENSMUST00000100069_65458263 repression_FINAL
ENSMUST00000100069_65458263 total_FINAL
ENSMUST00000028377_65764830 repression1_final
ENSMUST00000028377_65764830 repression2_final
ENSMUST00000028377_65764830 activation_early_weak3_final
ENSMUST00000028377_65764830 repression_FINAL
ENSMUST00000028377_65764830 activation_early_weak_FINAL
ENSMUST00000028377_65764830 activation_early_FINAL
ENSMUST00000028377_65764830 activation_FINAL
ENSMUST00000028377_65764830 total_FINAL
ENSMUST00000100067_65764830 repression1_final
ENSMUST00000100067_65764830 repression2_final
ENSMUST00000100067_65764830 activation_early_weak3_final
ENSMUST00000100067_65764830 repression_FINAL
ENSMUST00000100067_65764830 activation_early_weak_FINAL
ENSMUST00000100067_65764830 activation_early_FINAL
ENSMUST00000100067_65764830 activation_FINAL
ENSMUST00000100067_65764830 total_FINAL
ENSMUST00000028378_66082766 repression3_final
ENSMUST00000028378_66082766 activation_early_strong1_final
ENSMUST00000028378_66082766 activation_early_strong3_final
ENSMUST00000028378_66082766 repression_FINAL
ENSMUST00000028378_66082766 activation_early_strong_FINAL
ENSMUST00000028378_66082766 activation_early_FINAL
ENSMUST00000028378_66082766 activation_FINAL
ENSMUST00000028378_66082766 total_FINAL
ENSMUST00000102718_66184327 repression2_final
ENSMUST00000102718_66184327 repression_FINAL
ENSMUST00000102718_66184327 total_FINAL
ENSMUST00000112366_66270781 repression3_final
ENSMUST00000112366_66270781 activation_early_weak6_final
ENSMUST00000112366_66270781 repression_FINAL
ENSMUST00000112366_66270781 activation_early_weak_FINAL
ENSMUST00000112366_66270781 activation_early_FINAL
ENSMUST00000112366_66270781 activation_FINAL
ENSMUST00000112366_66270781 total_FINAL
ENSMUST00000112371_66270782 repression3_final
ENSMUST00000112371_66270782 activation_early_weak6_final
ENSMUST00000112371_66270782 repression_FINAL
ENSMUST00000112371_66270782 activation_early_weak_FINAL
ENSMUST00000112371_66270782 activation_early_FINAL
ENSMUST00000112371_66270782 activation_FINAL
ENSMUST00000112371_66270782 total_FINAL
ENSMUST00000077489_66270784 repression3_final
ENSMUST00000077489_66270784 activation_early_weak6_final
ENSMUST00000077489_66270784 repression_FINAL
ENSMUST00000077489_66270784 activation_early_weak_FINAL
ENSMUST00000077489_66270784 activation_early_FINAL
ENSMUST00000077489_66270784 activation_FINAL
ENSMUST00000077489_66270784 total_FINAL
ENSMUST00000100064_66480080 repression1_final
ENSMUST00000100064_66480080 repression2_final
ENSMUST00000100064_66480080 repression_FINAL
ENSMUST00000100064_66480080 total_FINAL
ENSMUST00000100063_66480080 repression1_final
ENSMUST00000100063_66480080 repression2_final
ENSMUST00000100063_66480080 repression_FINAL
ENSMUST00000100063_66480080 total_FINAL
ENSMUST00000102715_68210445 repression3_final
ENSMUST00000102715_68210445 repression_FINAL
ENSMUST00000102715_68210445 total_FINAL
ENSMUST00000028426_69108595 activation_early_weak3_final
ENSMUST00000028426_69108595 activation_early_weak_FINAL
ENSMUST00000028426_69108595 activation_early_FINAL
ENSMUST00000028426_69108595 activation_FINAL
ENSMUST00000028426_69108595 total_FINAL
ENSMUST00000080953_69424340 activation_early_weak6_final
ENSMUST00000080953_69424340 activation_early_weak_FINAL
ENSMUST00000080953_69424340 activation_early_FINAL
ENSMUST00000080953_69424340 activation_FINAL
ENSMUST00000080953_69424340 total_FINAL
ENSMUST00000092551_69526366 repression1_final
ENSMUST00000092551_69526366 repression_FINAL
ENSMUST00000092551_69526366 total_FINAL
ENSMUST00000074963_69667206 repression1_final
ENSMUST00000074963_69667206 activation_early_weak6_final
ENSMUST00000074963_69667206 repression_FINAL
ENSMUST00000074963_69667206 activation_early_weak_FINAL
ENSMUST00000074963_69667206 activation_early_FINAL
ENSMUST00000074963_69667206 activation_FINAL
ENSMUST00000074963_69667206 total_FINAL
ENSMUST00000112286_69667206 repression1_final
ENSMUST00000112286_69667206 activation_early_weak6_final
ENSMUST00000112286_69667206 repression_FINAL
ENSMUST00000112286_69667206 activation_early_weak_FINAL
ENSMUST00000112286_69667206 activation_early_FINAL
ENSMUST00000112286_69667206 activation_FINAL
ENSMUST00000112286_69667206 total_FINAL
ENSMUST00000127806_69667206 repression1_final
ENSMUST00000127806_69667206 activation_early_weak6_final
ENSMUST00000127806_69667206 repression_FINAL
ENSMUST00000127806_69667206 activation_early_weak_FINAL
ENSMUST00000127806_69667206 activation_early_FINAL
ENSMUST00000127806_69667206 activation_FINAL
ENSMUST00000127806_69667206 total_FINAL
ENSMUST00000090858_69750383 repression1_final
ENSMUST00000090858_69750383 repression3_final
ENSMUST00000090858_69750383 activation_early_strong1_final
ENSMUST00000090858_69750383 repression_FINAL
ENSMUST00000090858_69750383 activation_early_strong_FINAL
ENSMUST00000090858_69750383 activation_early_FINAL
ENSMUST00000090858_69750383 activation_FINAL
ENSMUST00000090858_69750383 total_FINAL
ENSMUST00000040915_69750383 repression1_final
ENSMUST00000040915_69750383 repression3_final
ENSMUST00000040915_69750383 activation_early_strong1_final
ENSMUST00000040915_69750383 repression_FINAL
ENSMUST00000040915_69750383 activation_early_strong_FINAL
ENSMUST00000040915_69750383 activation_early_FINAL
ENSMUST00000040915_69750383 activation_FINAL
ENSMUST00000040915_69750383 total_FINAL
ENSMUST00000028494_69796228 repression1_final
ENSMUST00000028494_69796228 repression2_final
ENSMUST00000028494_69796228 repression3_final
ENSMUST00000028494_69796228 repression_FINAL
ENSMUST00000028494_69796228 total_FINAL
ENSMUST00000112266_69796228 repression1_final
ENSMUST00000112266_69796228 repression2_final
ENSMUST00000112266_69796228 repression3_final
ENSMUST00000112266_69796228 repression_FINAL
ENSMUST00000112266_69796228 total_FINAL
ENSMUST00000180290_69796228 repression1_final
ENSMUST00000180290_69796228 repression2_final
ENSMUST00000180290_69796228 repression3_final
ENSMUST00000180290_69796228 repression_FINAL
ENSMUST00000180290_69796228 total_FINAL
ENSMUST00000166411_69871211 activation_early_weak3_final
ENSMUST00000166411_69871211 activation_early_weak_FINAL
ENSMUST00000166411_69871211 activation_early_FINAL
ENSMUST00000166411_69871211 activation_FINAL
ENSMUST00000166411_69871211 total_FINAL
ENSMUST00000131553_69938411 repression2_final
ENSMUST00000131553_69938411 repression3_final
ENSMUST00000131553_69938411 activation_early_strong1_final
ENSMUST00000131553_69938411 repression_FINAL
ENSMUST00000131553_69938411 activation_early_strong_FINAL
ENSMUST00000131553_69938411 activation_early_FINAL
ENSMUST00000131553_69938411 activation_FINAL
ENSMUST00000131553_69938411 total_FINAL
ENSMUST00000130998_70584457 repression3_final
ENSMUST00000130998_70584457 repression_FINAL
ENSMUST00000130998_70584457 total_FINAL
ENSMUST00000090849_70978924 repression2_final
ENSMUST00000090849_70978924 activation_early_strong1_final
ENSMUST00000090849_70978924 repression_FINAL
ENSMUST00000090849_70978924 activation_early_strong_FINAL
ENSMUST00000090849_70978924 activation_early_FINAL
ENSMUST00000090849_70978924 activation_FINAL
ENSMUST00000090849_70978924 total_FINAL
ENSMUST00000112159_71082040 repression1_final
ENSMUST00000112159_71082040 repression_FINAL
ENSMUST00000112159_71082040 total_FINAL
ENSMUST00000154704_71089930 repression1_final
ENSMUST00000154704_71089930 activation_early_weak3_final
ENSMUST00000154704_71089930 repression_FINAL
ENSMUST00000154704_71089930 activation_early_weak_FINAL
ENSMUST00000154704_71089930 activation_early_FINAL
ENSMUST00000154704_71089930 activation_FINAL
ENSMUST00000154704_71089930 total_FINAL
ENSMUST00000028403_71138658 repression1_final
ENSMUST00000028403_71138658 activation_early_strong1_final
ENSMUST00000028403_71138658 repression_FINAL
ENSMUST00000028403_71138658 activation_early_strong_FINAL
ENSMUST00000028403_71138658 activation_early_FINAL
ENSMUST00000028403_71138658 activation_FINAL
ENSMUST00000028403_71138658 total_FINAL
ENSMUST00000112142_71262762 repression1_final
ENSMUST00000112142_71262762 repression_FINAL
ENSMUST00000112142_71262762 total_FINAL
ENSMUST00000112139_71262762 repression1_final
ENSMUST00000112139_71262762 repression_FINAL
ENSMUST00000112139_71262762 total_FINAL
ENSMUST00000112140_71262762 repression1_final
ENSMUST00000112140_71262762 repression_FINAL
ENSMUST00000112140_71262762 total_FINAL
ENSMUST00000112138_71262762 repression1_final
ENSMUST00000112138_71262762 repression_FINAL
ENSMUST00000112138_71262762 total_FINAL
ENSMUST00000081710_71262762 repression1_final
ENSMUST00000081710_71262762 repression_FINAL
ENSMUST00000081710_71262762 total_FINAL
ENSMUST00000112144_71262762 repression1_final
ENSMUST00000112144_71262762 repression_FINAL
ENSMUST00000112144_71262762 total_FINAL
ENSMUST00000112136_71262762 repression1_final
ENSMUST00000112136_71262762 repression_FINAL
ENSMUST00000112136_71262762 total_FINAL
ENSMUST00000151937_71271063 repression1_final
ENSMUST00000151937_71271063 repression_FINAL
ENSMUST00000151937_71271063 total_FINAL
ENSMUST00000024159_71543409 repression1_final
ENSMUST00000024159_71543409 repression_FINAL
ENSMUST00000024159_71543409 total_FINAL
ENSMUST00000090826_72256377 repression1_final
ENSMUST00000090826_72256377 repression_FINAL
ENSMUST00000090826_72256377 total_FINAL
ENSMUST00000028525_72256377 repression1_final
ENSMUST00000028525_72256377 repression_FINAL
ENSMUST00000028525_72256377 total_FINAL
ENSMUST00000135469_72402367 repression2_final
ENSMUST00000135469_72402367 repression3_final
ENSMUST00000135469_72402367 repression_FINAL
ENSMUST00000135469_72402367 total_FINAL
ENSMUST00000102691_72485751 repression1_final
ENSMUST00000102691_72485751 activation_biphasic1_final
ENSMUST00000102691_72485751 repression_FINAL
ENSMUST00000102691_72485751 activation_biphasic_FINAL
ENSMUST00000102691_72485751 activation_FINAL
ENSMUST00000102691_72485751 total_FINAL
ENSMUST00000102689_72936427 repression1_final
ENSMUST00000102689_72936427 repression2_final
ENSMUST00000102689_72936427 repression_FINAL
ENSMUST00000102689_72936427 total_FINAL
ENSMUST00000066003_72936648 repression1_final
ENSMUST00000066003_72936648 repression2_final
ENSMUST00000066003_72936648 repression_FINAL
ENSMUST00000066003_72936648 total_FINAL
ENSMUST00000112050_73319532 activation_early_weak6_final
ENSMUST00000112050_73319532 activation_early_weak_FINAL
ENSMUST00000112050_73319532 activation_early_FINAL
ENSMUST00000112050_73319532 activation_FINAL
ENSMUST00000112050_73319532 total_FINAL
ENSMUST00000090811_73335882 activation_early_strong1_final
ENSMUST00000090811_73335882 activation_early_strong_FINAL
ENSMUST00000090811_73335882 activation_early_FINAL
ENSMUST00000090811_73335882 activation_FINAL
ENSMUST00000090811_73335882 total_FINAL
ENSMUST00000076463_73341506 repression2_final
ENSMUST00000076463_73341506 activation_early_weak3_final
ENSMUST00000076463_73341506 repression_FINAL
ENSMUST00000076463_73341506 activation_early_weak_FINAL
ENSMUST00000076463_73341506 activation_early_FINAL
ENSMUST00000076463_73341506 activation_FINAL
ENSMUST00000076463_73341506 total_FINAL
ENSMUST00000094681_73429610 repression2_final
ENSMUST00000094681_73429610 repression3_final
ENSMUST00000094681_73429610 repression_FINAL
ENSMUST00000094681_73429610 total_FINAL
ENSMUST00000028515_73563215 activation_early_strong1_final
ENSMUST00000028515_73563215 activation_early_strong_FINAL
ENSMUST00000028515_73563215 activation_early_FINAL
ENSMUST00000028515_73563215 activation_FINAL
ENSMUST00000028515_73563215 total_FINAL
ENSMUST00000124737_73816509 repression1_final
ENSMUST00000124737_73816509 repression3_final
ENSMUST00000124737_73816509 activation_early_strong1_final
ENSMUST00000124737_73816509 repression_FINAL
ENSMUST00000124737_73816509 activation_early_strong_FINAL
ENSMUST00000124737_73816509 activation_early_FINAL
ENSMUST00000124737_73816509 activation_FINAL
ENSMUST00000124737_73816509 total_FINAL
ENSMUST00000112010_73816509 repression1_final
ENSMUST00000112010_73816509 repression3_final
ENSMUST00000112010_73816509 activation_early_strong1_final
ENSMUST00000112010_73816509 repression_FINAL
ENSMUST00000112010_73816509 activation_early_strong_FINAL
ENSMUST00000112010_73816509 activation_early_FINAL
ENSMUST00000112010_73816509 activation_FINAL
ENSMUST00000112010_73816509 total_FINAL
ENSMUST00000090802_73816509 repression1_final
ENSMUST00000090802_73816509 repression3_final
ENSMUST00000090802_73816509 activation_early_strong1_final
ENSMUST00000090802_73816509 repression_FINAL
ENSMUST00000090802_73816509 activation_early_strong_FINAL
ENSMUST00000090802_73816509 activation_early_FINAL
ENSMUST00000090802_73816509 activation_FINAL
ENSMUST00000090802_73816509 total_FINAL
ENSMUST00000055833_73816509 repression1_final
ENSMUST00000055833_73816509 repression3_final
ENSMUST00000055833_73816509 activation_early_strong1_final
ENSMUST00000055833_73816509 repression_FINAL
ENSMUST00000055833_73816509 activation_early_strong_FINAL
ENSMUST00000055833_73816509 activation_early_FINAL
ENSMUST00000055833_73816509 activation_FINAL
ENSMUST00000055833_73816509 total_FINAL
ENSMUST00000112007_73816509 repression1_final
ENSMUST00000112007_73816509 repression3_final
ENSMUST00000112007_73816509 activation_early_strong1_final
ENSMUST00000112007_73816509 repression_FINAL
ENSMUST00000112007_73816509 activation_early_strong_FINAL
ENSMUST00000112007_73816509 activation_early_FINAL
ENSMUST00000112007_73816509 activation_FINAL
ENSMUST00000112007_73816509 total_FINAL
ENSMUST00000112016_73816509 repression1_final
ENSMUST00000112016_73816509 repression3_final
ENSMUST00000112016_73816509 activation_early_strong1_final
ENSMUST00000112016_73816509 repression_FINAL
ENSMUST00000112016_73816509 activation_early_strong_FINAL
ENSMUST00000112016_73816509 activation_early_FINAL
ENSMUST00000112016_73816509 activation_FINAL
ENSMUST00000112016_73816509 total_FINAL
ENSMUST00000100009_73816524 repression1_final
ENSMUST00000100009_73816524 repression3_final
ENSMUST00000100009_73816524 activation_early_strong1_final
ENSMUST00000100009_73816524 repression_FINAL
ENSMUST00000100009_73816524 activation_early_strong_FINAL
ENSMUST00000100009_73816524 activation_early_FINAL
ENSMUST00000100009_73816524 activation_FINAL
ENSMUST00000100009_73816524 total_FINAL
ENSMUST00000001872_74670137 activation_early_weak6_final
ENSMUST00000001872_74670137 activation_early_weak_FINAL
ENSMUST00000001872_74670137 activation_early_FINAL
ENSMUST00000001872_74670137 activation_FINAL
ENSMUST00000001872_74670137 total_FINAL
ENSMUST00000102672_75675513 repression1_final
ENSMUST00000102672_75675513 activation_early_strong1_final
ENSMUST00000102672_75675513 repression_FINAL
ENSMUST00000102672_75675513 activation_early_strong_FINAL
ENSMUST00000102672_75675513 activation_early_FINAL
ENSMUST00000102672_75675513 activation_FINAL
ENSMUST00000102672_75675513 total_FINAL
ENSMUST00000111952_75894171 repression1_final
ENSMUST00000111952_75894171 repression2_final
ENSMUST00000111952_75894171 activation_early_weak3_final
ENSMUST00000111952_75894171 repression_FINAL
ENSMUST00000111952_75894171 activation_early_weak_FINAL
ENSMUST00000111952_75894171 activation_early_FINAL
ENSMUST00000111952_75894171 activation_FINAL
ENSMUST00000111952_75894171 total_FINAL
ENSMUST00000047232_75926044 repression1_final
ENSMUST00000047232_75926044 repression3_final
ENSMUST00000047232_75926044 repression_FINAL
ENSMUST00000047232_75926044 total_FINAL
ENSMUST00000099994_75979106 repression2_final
ENSMUST00000099994_75979106 repression3_final
ENSMUST00000099994_75979106 activation_early_weak5_final
ENSMUST00000099994_75979106 repression_FINAL
ENSMUST00000099994_75979106 activation_early_weak_FINAL
ENSMUST00000099994_75979106 activation_early_FINAL
ENSMUST00000099994_75979106 activation_FINAL
ENSMUST00000099994_75979106 total_FINAL
ENSMUST00000111929_76595983 repression1_final
ENSMUST00000111929_76595983 repression_FINAL
ENSMUST00000111929_76595983 total_FINAL
ENSMUST00000077972_76595983 repression1_final
ENSMUST00000077972_76595983 repression_FINAL
ENSMUST00000077972_76595983 total_FINAL
ENSMUST00000111920_76695503 repression1_final
ENSMUST00000111920_76695503 repression2_final
ENSMUST00000111920_76695503 repression3_final
ENSMUST00000111920_76695503 activation_early_weak5_final
ENSMUST00000111920_76695503 repression_FINAL
ENSMUST00000111920_76695503 activation_early_weak_FINAL
ENSMUST00000111920_76695503 activation_early_FINAL
ENSMUST00000111920_76695503 activation_FINAL
ENSMUST00000111920_76695503 total_FINAL
ENSMUST00000011934_76703980 repression2_final
ENSMUST00000011934_76703980 repression_FINAL
ENSMUST00000011934_76703980 total_FINAL
ENSMUST00000099981_76703980 repression2_final
ENSMUST00000099981_76703980 repression_FINAL
ENSMUST00000099981_76703980 total_FINAL
ENSMUST00000111882_76703984 repression2_final
ENSMUST00000111882_76703984 repression_FINAL
ENSMUST00000111882_76703984 total_FINAL
ENSMUST00000102660_77180340 repression1_final
ENSMUST00000102660_77180340 repression2_final
ENSMUST00000102660_77180340 repression_FINAL
ENSMUST00000102660_77180340 total_FINAL
ENSMUST00000102659_77186555 repression2_final
ENSMUST00000102659_77186555 activation_early_weak3_final
ENSMUST00000102659_77186555 repression_FINAL
ENSMUST00000102659_77186555 activation_early_weak_FINAL
ENSMUST00000102659_77186555 activation_early_FINAL
ENSMUST00000102659_77186555 activation_FINAL
ENSMUST00000102659_77186555 total_FINAL
ENSMUST00000065889_77895653 activation_early_strong1_final
ENSMUST00000065889_77895653 activation_early_strong_FINAL
ENSMUST00000065889_77895653 activation_early_FINAL
ENSMUST00000065889_77895653 activation_FINAL
ENSMUST00000065889_77895653 total_FINAL
ENSMUST00000111821_77895653 activation_early_strong1_final
ENSMUST00000111821_77895653 activation_early_strong_FINAL
ENSMUST00000111821_77895653 activation_early_FINAL
ENSMUST00000111821_77895653 activation_FINAL
ENSMUST00000111821_77895653 total_FINAL
ENSMUST00000111819_77895766 activation_early_weak3_final
ENSMUST00000111819_77895766 activation_early_weak_FINAL
ENSMUST00000111819_77895766 activation_early_FINAL
ENSMUST00000111819_77895766 activation_FINAL
ENSMUST00000111819_77895766 total_FINAL
ENSMUST00000111818_77895768 activation_early_weak3_final
ENSMUST00000111818_77895768 activation_early_weak_FINAL
ENSMUST00000111818_77895768 activation_early_FINAL
ENSMUST00000111818_77895768 activation_FINAL
ENSMUST00000111818_77895768 total_FINAL
ENSMUST00000099972_79326616 repression1_final
ENSMUST00000099972_79326616 repression2_final
ENSMUST00000099972_79326616 repression_FINAL
ENSMUST00000099972_79326616 total_FINAL
ENSMUST00000041099_79452521 repression1_final
ENSMUST00000041099_79452521 repression_FINAL
ENSMUST00000041099_79452521 total_FINAL
ENSMUST00000090760_79808391 repression1_final
ENSMUST00000090760_79808391 repression2_final
ENSMUST00000090760_79808391 repression_FINAL
ENSMUST00000090760_79808391 total_FINAL
ENSMUST00000102655_79834453 repression2_final
ENSMUST00000102655_79834453 activation_early_strong1_final
ENSMUST00000102655_79834453 repression_FINAL
ENSMUST00000102655_79834453 activation_early_strong_FINAL
ENSMUST00000102655_79834453 activation_early_FINAL
ENSMUST00000102655_79834453 activation_FINAL
ENSMUST00000102655_79834453 total_FINAL
ENSMUST00000102654_79834454 repression2_final
ENSMUST00000102654_79834454 activation_early_strong1_final
ENSMUST00000102654_79834454 repression_FINAL
ENSMUST00000102654_79834454 activation_early_strong_FINAL
ENSMUST00000102654_79834454 activation_early_FINAL
ENSMUST00000102654_79834454 activation_FINAL
ENSMUST00000102654_79834454 total_FINAL
ENSMUST00000183775_79834462 repression2_final
ENSMUST00000183775_79834462 activation_early_strong1_final
ENSMUST00000183775_79834462 repression_FINAL
ENSMUST00000183775_79834462 activation_early_strong_FINAL
ENSMUST00000183775_79834462 activation_early_FINAL
ENSMUST00000183775_79834462 activation_FINAL
ENSMUST00000183775_79834462 total_FINAL
ENSMUST00000057072_80293524 repression3_final
ENSMUST00000057072_80293524 activation_early_strong1_final
ENSMUST00000057072_80293524 repression_FINAL
ENSMUST00000057072_80293524 activation_early_strong_FINAL
ENSMUST00000057072_80293524 activation_early_FINAL
ENSMUST00000057072_80293524 activation_FINAL
ENSMUST00000057072_80293524 total_FINAL
ENSMUST00000028386_80500512 activation_early_strong1_final
ENSMUST00000028386_80500512 activation_early_strong_FINAL
ENSMUST00000028386_80500512 activation_early_FINAL
ENSMUST00000028386_80500512 activation_FINAL
ENSMUST00000028386_80500512 total_FINAL
ENSMUST00000111760_80500518 activation_early_strong1_final
ENSMUST00000111760_80500518 activation_early_strong_FINAL
ENSMUST00000111760_80500518 activation_early_FINAL
ENSMUST00000111760_80500518 activation_FINAL
ENSMUST00000111760_80500518 total_FINAL
ENSMUST00000028382_80658399 activation_early_weak6_final
ENSMUST00000028382_80658399 activation_early_weak_FINAL
ENSMUST00000028382_80658399 activation_early_FINAL
ENSMUST00000028382_80658399 activation_FINAL
ENSMUST00000028382_80658399 total_FINAL
ENSMUST00000028499_83803336 repression1_final
ENSMUST00000028499_83803336 repression3_final
ENSMUST00000028499_83803336 repression_FINAL
ENSMUST00000028499_83803336 total_FINAL
ENSMUST00000111740_83803336 repression1_final
ENSMUST00000111740_83803336 repression3_final
ENSMUST00000111740_83803336 repression_FINAL
ENSMUST00000111740_83803336 total_FINAL
ENSMUST00000051454_83880452 repression1_final
ENSMUST00000051454_83880452 repression_FINAL
ENSMUST00000051454_83880452 total_FINAL
ENSMUST00000074262_84330626 repression1_final
ENSMUST00000074262_84330626 repression2_final
ENSMUST00000074262_84330626 repression3_final
ENSMUST00000074262_84330626 repression_FINAL
ENSMUST00000074262_84330626 total_FINAL
ENSMUST00000111718_84432855 activation_early_strong1_final
ENSMUST00000111718_84432855 activation_early_strong_FINAL
ENSMUST00000111718_84432855 activation_early_FINAL
ENSMUST00000111718_84432855 activation_FINAL
ENSMUST00000111718_84432855 total_FINAL
ENSMUST00000111722_84432855 activation_early_strong1_final
ENSMUST00000111722_84432855 activation_early_strong_FINAL
ENSMUST00000111722_84432855 activation_early_FINAL
ENSMUST00000111722_84432855 activation_FINAL
ENSMUST00000111722_84432855 total_FINAL
ENSMUST00000028487_84432860 activation_early_strong1_final
ENSMUST00000028487_84432860 activation_early_strong_FINAL
ENSMUST00000028487_84432860 activation_early_FINAL
ENSMUST00000028487_84432860 activation_FINAL
ENSMUST00000028487_84432860 total_FINAL
ENSMUST00000111711_84440140 repression1_final
ENSMUST00000111711_84440140 repression3_final
ENSMUST00000111711_84440140 repression_FINAL
ENSMUST00000111711_84440140 total_FINAL
ENSMUST00000150261_84440140 repression1_final
ENSMUST00000150261_84440140 repression3_final
ENSMUST00000150261_84440140 repression_FINAL
ENSMUST00000150261_84440140 total_FINAL
ENSMUST00000111697_84600781 repression1_final
ENSMUST00000111697_84600781 activation_early_strong1_final
ENSMUST00000111697_84600781 repression_FINAL
ENSMUST00000111697_84600781 activation_early_strong_FINAL
ENSMUST00000111697_84600781 activation_early_FINAL
ENSMUST00000111697_84600781 activation_FINAL
ENSMUST00000111697_84600781 total_FINAL
ENSMUST00000111670_84600781 repression1_final
ENSMUST00000111670_84600781 activation_early_strong1_final
ENSMUST00000111670_84600781 repression_FINAL
ENSMUST00000111670_84600781 activation_early_strong_FINAL
ENSMUST00000111670_84600781 activation_early_FINAL
ENSMUST00000111670_84600781 activation_FINAL
ENSMUST00000111670_84600781 total_FINAL
ENSMUST00000111691_84600783 repression1_final
ENSMUST00000111691_84600783 activation_early_strong1_final
ENSMUST00000111691_84600783 repression_FINAL
ENSMUST00000111691_84600783 activation_early_strong_FINAL
ENSMUST00000111691_84600783 activation_early_FINAL
ENSMUST00000111691_84600783 activation_FINAL
ENSMUST00000111691_84600783 total_FINAL
ENSMUST00000036811_84600783 repression1_final
ENSMUST00000036811_84600783 activation_early_strong1_final
ENSMUST00000036811_84600783 repression_FINAL
ENSMUST00000036811_84600783 activation_early_strong_FINAL
ENSMUST00000036811_84600783 activation_early_FINAL
ENSMUST00000036811_84600783 activation_FINAL
ENSMUST00000036811_84600783 total_FINAL
ENSMUST00000066177_84600783 repression1_final
ENSMUST00000066177_84600783 activation_early_strong1_final
ENSMUST00000066177_84600783 repression_FINAL
ENSMUST00000066177_84600783 activation_early_strong_FINAL
ENSMUST00000066177_84600783 activation_early_FINAL
ENSMUST00000066177_84600783 activation_FINAL
ENSMUST00000066177_84600783 total_FINAL
ENSMUST00000102645_84686935 repression3_final
ENSMUST00000102645_84686935 activation_early_strong1_final
ENSMUST00000102645_84686935 repression_FINAL
ENSMUST00000102645_84686935 activation_early_strong_FINAL
ENSMUST00000102645_84686935 activation_early_FINAL
ENSMUST00000102645_84686935 activation_FINAL
ENSMUST00000102645_84686935 total_FINAL
ENSMUST00000090726_84957785 activation_early_strong1_final
ENSMUST00000090726_84957785 activation_early_strong_FINAL
ENSMUST00000090726_84957785 activation_early_FINAL
ENSMUST00000090726_84957785 activation_FINAL
ENSMUST00000090726_84957785 total_FINAL
ENSMUST00000077798_85046715 activation_early_strong1_final
ENSMUST00000077798_85046715 activation_early_strong_FINAL
ENSMUST00000077798_85046715 activation_early_FINAL
ENSMUST00000077798_85046715 activation_FINAL
ENSMUST00000077798_85046715 total_FINAL
ENSMUST00000168266_85046715 activation_early_strong1_final
ENSMUST00000168266_85046715 activation_early_strong_FINAL
ENSMUST00000168266_85046715 activation_early_FINAL
ENSMUST00000168266_85046715 activation_FINAL
ENSMUST00000168266_85046715 total_FINAL
ENSMUST00000111601_85188071 repression3_final
ENSMUST00000111601_85188071 activation_early_strong3_final
ENSMUST00000111601_85188071 repression_FINAL
ENSMUST00000111601_85188071 activation_early_strong_FINAL
ENSMUST00000111601_85188071 activation_early_FINAL
ENSMUST00000111601_85188071 activation_FINAL
ENSMUST00000111601_85188071 total_FINAL
ENSMUST00000062360_86042250 repression2_final
ENSMUST00000062360_86042250 repression_FINAL
ENSMUST00000062360_86042250 total_FINAL
ENSMUST00000099833_88123366 repression2_final
ENSMUST00000099833_88123366 repression_FINAL
ENSMUST00000099833_88123366 total_FINAL
ENSMUST00000013759_90779652 repression2_final
ENSMUST00000013759_90779652 repression3_final
ENSMUST00000013759_90779652 activation_early_weak3_final
ENSMUST00000013759_90779652 activation_early_weak5_final
ENSMUST00000013759_90779652 repression_FINAL
ENSMUST00000013759_90779652 activation_early_weak_FINAL
ENSMUST00000013759_90779652 activation_early_FINAL
ENSMUST00000013759_90779652 activation_FINAL
ENSMUST00000013759_90779652 total_FINAL
ENSMUST00000170320_90815514 repression3_final
ENSMUST00000170320_90815514 repression_FINAL
ENSMUST00000170320_90815514 total_FINAL
ENSMUST00000136872_90865271 repression1_final
ENSMUST00000136872_90865271 repression_FINAL
ENSMUST00000136872_90865271 total_FINAL
ENSMUST00000068726_91013366 repression1_final
ENSMUST00000068726_91013366 repression2_final
ENSMUST00000068726_91013366 activation_early_weak3_final
ENSMUST00000068726_91013366 repression_FINAL
ENSMUST00000068726_91013366 activation_early_weak_FINAL
ENSMUST00000068726_91013366 activation_early_FINAL
ENSMUST00000068726_91013366 activation_FINAL
ENSMUST00000068726_91013366 total_FINAL
ENSMUST00000111452_91013366 repression1_final
ENSMUST00000111452_91013366 repression2_final
ENSMUST00000111452_91013366 activation_early_weak3_final
ENSMUST00000111452_91013366 repression_FINAL
ENSMUST00000111452_91013366 activation_early_weak_FINAL
ENSMUST00000111452_91013366 activation_early_FINAL
ENSMUST00000111452_91013366 activation_FINAL
ENSMUST00000111452_91013366 total_FINAL
ENSMUST00000111352_91211603 activation_early_strong1_final
ENSMUST00000111352_91211603 activation_early_strong_FINAL
ENSMUST00000111352_91211603 activation_early_FINAL
ENSMUST00000111352_91211603 activation_FINAL
ENSMUST00000111352_91211603 total_FINAL
ENSMUST00000111338_91620225 activation_early_weak1_final
ENSMUST00000111338_91620225 activation_early_weak_FINAL
ENSMUST00000111338_91620225 activation_early_FINAL
ENSMUST00000111338_91620225 activation_FINAL
ENSMUST00000111338_91620225 total_FINAL
ENSMUST00000111337_91620225 activation_early_weak1_final
ENSMUST00000111337_91620225 activation_early_weak_FINAL
ENSMUST00000111337_91620225 activation_early_FINAL
ENSMUST00000111337_91620225 activation_FINAL
ENSMUST00000111337_91620225 total_FINAL
ENSMUST00000099716_91620225 activation_early_weak1_final
ENSMUST00000099716_91620225 activation_early_weak_FINAL
ENSMUST00000099716_91620225 activation_early_FINAL
ENSMUST00000099716_91620225 activation_FINAL
ENSMUST00000099716_91620225 total_FINAL
ENSMUST00000046769_91620225 activation_early_weak1_final
ENSMUST00000046769_91620225 activation_early_weak_FINAL
ENSMUST00000046769_91620225 activation_early_FINAL
ENSMUST00000046769_91620225 activation_FINAL
ENSMUST00000046769_91620225 total_FINAL
ENSMUST00000170432_91928689 repression1_final
ENSMUST00000170432_91928689 activation_early_weak1_final
ENSMUST00000170432_91928689 activation_early_weak6_final
ENSMUST00000170432_91928689 repression_FINAL
ENSMUST00000170432_91928689 activation_early_weak_FINAL
ENSMUST00000170432_91928689 activation_early_FINAL
ENSMUST00000170432_91928689 activation_FINAL
ENSMUST00000170432_91928689 total_FINAL
ENSMUST00000111309_91929805 activation_early_weak6_final
ENSMUST00000111309_91929805 activation_early_weak_FINAL
ENSMUST00000111309_91929805 activation_early_FINAL
ENSMUST00000111309_91929805 activation_FINAL
ENSMUST00000111309_91929805 total_FINAL
ENSMUST00000028663_91982328 activation_early_weak3_final
ENSMUST00000028663_91982328 activation_early_weak_FINAL
ENSMUST00000028663_91982328 activation_early_FINAL
ENSMUST00000028663_91982328 activation_FINAL
ENSMUST00000028663_91982328 total_FINAL
ENSMUST00000111294_92360424 repression2_final
ENSMUST00000111294_92360424 repression_FINAL
ENSMUST00000111294_92360424 total_FINAL
ENSMUST00000111293_92360424 repression2_final
ENSMUST00000111293_92360424 repression_FINAL
ENSMUST00000111293_92360424 total_FINAL
ENSMUST00000044036_92360424 repression2_final
ENSMUST00000044036_92360424 repression_FINAL
ENSMUST00000044036_92360424 total_FINAL
ENSMUST00000111290_92360424 repression2_final
ENSMUST00000111290_92360424 repression_FINAL
ENSMUST00000111290_92360424 total_FINAL
ENSMUST00000111297_92360424 repression2_final
ENSMUST00000111297_92360424 repression_FINAL
ENSMUST00000111297_92360424 total_FINAL
ENSMUST00000068702_92360424 repression2_final
ENSMUST00000068702_92360424 repression_FINAL
ENSMUST00000068702_92360424 total_FINAL
ENSMUST00000090586_92360424 repression2_final
ENSMUST00000090586_92360424 repression_FINAL
ENSMUST00000090586_92360424 total_FINAL
ENSMUST00000176774_92365046 activation_early_weak6_final
ENSMUST00000176774_92365046 activation_early_weak_FINAL
ENSMUST00000176774_92365046 activation_early_FINAL
ENSMUST00000176774_92365046 activation_FINAL
ENSMUST00000176774_92365046 total_FINAL
ENSMUST00000068586_92365046 activation_early_weak6_final
ENSMUST00000068586_92365046 activation_early_weak_FINAL
ENSMUST00000068586_92365046 activation_early_FINAL
ENSMUST00000068586_92365046 activation_FINAL
ENSMUST00000068586_92365046 total_FINAL
ENSMUST00000028648_92953668 repression1_final
ENSMUST00000028648_92953668 repression_FINAL
ENSMUST00000028648_92953668 total_FINAL
ENSMUST00000111274_92965151 repression3_final
ENSMUST00000111274_92965151 repression_FINAL
ENSMUST00000111274_92965151 total_FINAL
ENSMUST00000111254_93675533 repression2_final
ENSMUST00000111254_93675533 repression_FINAL
ENSMUST00000111254_93675533 total_FINAL
ENSMUST00000099690_93855361 activation_early_weak3_final
ENSMUST00000099690_93855361 activation_early_weak_FINAL
ENSMUST00000099690_93855361 activation_early_FINAL
ENSMUST00000099690_93855361 activation_FINAL
ENSMUST00000099690_93855361 total_FINAL
ENSMUST00000132722_93855362 activation_early_weak3_final
ENSMUST00000132722_93855362 activation_early_weak_FINAL
ENSMUST00000132722_93855362 activation_early_FINAL
ENSMUST00000132722_93855362 activation_FINAL
ENSMUST00000132722_93855362 total_FINAL
ENSMUST00000111231_101560781 repression2_final
ENSMUST00000111231_101560781 repression_FINAL
ENSMUST00000111231_101560781 total_FINAL
ENSMUST00000090513_101562124 activation_early_strong1_final
ENSMUST00000090513_101562124 activation_early_strong_FINAL
ENSMUST00000090513_101562124 activation_early_FINAL
ENSMUST00000090513_101562124 activation_FINAL
ENSMUST00000090513_101562124 total_FINAL
ENSMUST00000160722_101562124 activation_early_strong1_final
ENSMUST00000160722_101562124 activation_early_strong_FINAL
ENSMUST00000160722_101562124 activation_early_FINAL
ENSMUST00000160722_101562124 activation_FINAL
ENSMUST00000160722_101562124 total_FINAL
ENSMUST00000160037_101562124 activation_early_strong1_final
ENSMUST00000160037_101562124 activation_early_strong_FINAL
ENSMUST00000160037_101562124 activation_early_FINAL
ENSMUST00000160037_101562124 activation_FINAL
ENSMUST00000160037_101562124 total_FINAL
ENSMUST00000177152_101562125 activation_early_strong1_final
ENSMUST00000177152_101562125 activation_early_strong_FINAL
ENSMUST00000177152_101562125 activation_early_FINAL
ENSMUST00000177152_101562125 activation_FINAL
ENSMUST00000177152_101562125 total_FINAL
ENSMUST00000058790_101950203 repression2_final
ENSMUST00000058790_101950203 repression3_final
ENSMUST00000058790_101950203 activation_early_strong1_final
ENSMUST00000058790_101950203 repression_FINAL
ENSMUST00000058790_101950203 activation_early_strong_FINAL
ENSMUST00000058790_101950203 activation_early_FINAL
ENSMUST00000058790_101950203 activation_FINAL
ENSMUST00000058790_101950203 total_FINAL
ENSMUST00000111222_101950203 repression2_final
ENSMUST00000111222_101950203 repression3_final
ENSMUST00000111222_101950203 activation_early_strong1_final
ENSMUST00000111222_101950203 repression_FINAL
ENSMUST00000111222_101950203 activation_early_strong_FINAL
ENSMUST00000111222_101950203 activation_early_FINAL
ENSMUST00000111222_101950203 activation_FINAL
ENSMUST00000111222_101950203 total_FINAL
ENSMUST00000099678_102449368 repression1_final
ENSMUST00000099678_102449368 activation_early_weak3_final
ENSMUST00000099678_102449368 repression_FINAL
ENSMUST00000099678_102449368 activation_early_weak_FINAL
ENSMUST00000099678_102449368 activation_early_FINAL
ENSMUST00000099678_102449368 activation_FINAL
ENSMUST00000099678_102449368 total_FINAL
ENSMUST00000080210_102781535 repression1_final
ENSMUST00000080210_102781535 repression_FINAL
ENSMUST00000080210_102781535 total_FINAL
ENSMUST00000005218_102811141 repression1_final
ENSMUST00000005218_102811141 activation_early_weak3_final
ENSMUST00000005218_102811141 repression_FINAL
ENSMUST00000005218_102811141 activation_early_weak_FINAL
ENSMUST00000005218_102811141 activation_early_FINAL
ENSMUST00000005218_102811141 activation_FINAL
ENSMUST00000005218_102811141 total_FINAL
ENSMUST00000111194_102811141 repression1_final
ENSMUST00000111194_102811141 activation_early_weak3_final
ENSMUST00000111194_102811141 repression_FINAL
ENSMUST00000111194_102811141 activation_early_weak_FINAL
ENSMUST00000111194_102811141 activation_early_FINAL
ENSMUST00000111194_102811141 activation_FINAL
ENSMUST00000111194_102811141 total_FINAL
ENSMUST00000060516_102812530 repression1_final
ENSMUST00000060516_102812530 repression_FINAL
ENSMUST00000060516_102812530 total_FINAL
ENSMUST00000099673_102812547 repression1_final
ENSMUST00000099673_102812547 repression_FINAL
ENSMUST00000099673_102812547 total_FINAL
ENSMUST00000111183_103039619 activation_early_strong1_final
ENSMUST00000111183_103039619 activation_early_strong_FINAL
ENSMUST00000111183_103039619 activation_early_FINAL
ENSMUST00000111183_103039619 activation_FINAL
ENSMUST00000111183_103039619 total_FINAL
ENSMUST00000090475_103263433 repression1_final
ENSMUST00000090475_103263433 repression2_final
ENSMUST00000090475_103263433 repression3_final
ENSMUST00000090475_103263433 activation_early_weak5_final
ENSMUST00000090475_103263433 repression_FINAL
ENSMUST00000090475_103263433 activation_early_weak_FINAL
ENSMUST00000090475_103263433 activation_early_FINAL
ENSMUST00000090475_103263433 activation_FINAL
ENSMUST00000090475_103263433 total_FINAL
ENSMUST00000076212_103717358 activation_early_strong1_final
ENSMUST00000076212_103717358 activation_early_strong_FINAL
ENSMUST00000076212_103717358 activation_early_FINAL
ENSMUST00000076212_103717358 activation_FINAL
ENSMUST00000076212_103717358 total_FINAL
ENSMUST00000028607_103762941 repression3_final
ENSMUST00000028607_103762941 repression_FINAL
ENSMUST00000028607_103762941 total_FINAL
ENSMUST00000143349_103767107 repression2_final
ENSMUST00000143349_103767107 repression_FINAL
ENSMUST00000143349_103767107 total_FINAL
ENSMUST00000111143_103981095 activation_early_strong1_final
ENSMUST00000111143_103981095 activation_early_strong_FINAL
ENSMUST00000111143_103981095 activation_early_FINAL
ENSMUST00000111143_103981095 activation_FINAL
ENSMUST00000111143_103981095 total_FINAL
ENSMUST00000111140_103981095 activation_early_weak3_final
ENSMUST00000111140_103981095 activation_early_weak_FINAL
ENSMUST00000111140_103981095 activation_early_FINAL
ENSMUST00000111140_103981095 activation_FINAL
ENSMUST00000111140_103981095 total_FINAL
ENSMUST00000111139_103981095 activation_early_strong1_final
ENSMUST00000111139_103981095 activation_early_strong_FINAL
ENSMUST00000111139_103981095 activation_early_FINAL
ENSMUST00000111139_103981095 activation_FINAL
ENSMUST00000111139_103981095 total_FINAL
ENSMUST00000170926_103981095 activation_early_weak3_final
ENSMUST00000170926_103981095 activation_early_weak_FINAL
ENSMUST00000170926_103981095 activation_early_FINAL
ENSMUST00000170926_103981095 activation_FINAL
ENSMUST00000170926_103981095 total_FINAL
ENSMUST00000163256_103981095 activation_early_weak3_final
ENSMUST00000163256_103981095 activation_early_weak_FINAL
ENSMUST00000163256_103981095 activation_early_FINAL
ENSMUST00000163256_103981095 activation_FINAL
ENSMUST00000163256_103981095 total_FINAL
ENSMUST00000102565_104055036 repression1_final
ENSMUST00000102565_104055036 repression_FINAL
ENSMUST00000102565_104055036 total_FINAL
ENSMUST00000028603_104060086 repression1_final
ENSMUST00000028603_104060086 repression3_final
ENSMUST00000028603_104060086 repression_FINAL
ENSMUST00000028603_104060086 total_FINAL
ENSMUST00000141159_104143073 activation_early_strong1_final
ENSMUST00000141159_104143073 activation_early_strong_FINAL
ENSMUST00000141159_104143073 activation_early_FINAL
ENSMUST00000141159_104143073 activation_FINAL
ENSMUST00000141159_104143073 total_FINAL
ENSMUST00000089726_104143073 activation_early_strong1_final
ENSMUST00000089726_104143073 activation_early_strong_FINAL
ENSMUST00000089726_104143073 activation_early_FINAL
ENSMUST00000089726_104143073 activation_FINAL
ENSMUST00000089726_104143073 total_FINAL
ENSMUST00000028600_104426481 repression1_final
ENSMUST00000028600_104426481 repression3_final
ENSMUST00000028600_104426481 repression_FINAL
ENSMUST00000028600_104426481 total_FINAL
ENSMUST00000028599_104664920 activation_early_weak3_final
ENSMUST00000028599_104664920 activation_early_weak_FINAL
ENSMUST00000028599_104664920 activation_early_FINAL
ENSMUST00000028599_104664920 activation_FINAL
ENSMUST00000028599_104664920 total_FINAL
ENSMUST00000111118_104678017 repression1_final
ENSMUST00000111118_104678017 activation_early_strong1_final
ENSMUST00000111118_104678017 repression_FINAL
ENSMUST00000111118_104678017 activation_early_strong_FINAL
ENSMUST00000111118_104678017 activation_early_FINAL
ENSMUST00000111118_104678017 activation_FINAL
ENSMUST00000111118_104678017 total_FINAL
ENSMUST00000028595_104721784 activation_early_weak6_final
ENSMUST00000028595_104721784 activation_early_weak_FINAL
ENSMUST00000028595_104721784 activation_early_FINAL
ENSMUST00000028595_104721784 activation_FINAL
ENSMUST00000028595_104721784 total_FINAL
ENSMUST00000117237_104754795 repression1_final
ENSMUST00000117237_104754795 repression2_final
ENSMUST00000117237_104754795 repression_FINAL
ENSMUST00000117237_104754795 total_FINAL
ENSMUST00000090397_105696356 repression3_final
ENSMUST00000090397_105696356 repression_FINAL
ENSMUST00000090397_105696356 total_FINAL
ENSMUST00000111083_105696356 activation_early_weak3_final
ENSMUST00000111083_105696356 activation_early_weak_FINAL
ENSMUST00000111083_105696356 activation_early_FINAL
ENSMUST00000111083_105696356 activation_FINAL
ENSMUST00000111083_105696356 total_FINAL
ENSMUST00000090391_105696356 activation_early_weak3_final
ENSMUST00000090391_105696356 activation_early_weak_FINAL
ENSMUST00000090391_105696356 activation_early_FINAL
ENSMUST00000090391_105696356 activation_FINAL
ENSMUST00000090391_105696356 total_FINAL
ENSMUST00000111088_105696516 repression3_final
ENSMUST00000111088_105696516 repression_FINAL
ENSMUST00000111088_105696516 total_FINAL
ENSMUST00000122965_105697320 repression3_final
ENSMUST00000122965_105697320 repression_FINAL
ENSMUST00000122965_105697320 total_FINAL
ENSMUST00000111063_106867067 repression1_final
ENSMUST00000111063_106867067 activation_early_weak3_final
ENSMUST00000111063_106867067 repression_FINAL
ENSMUST00000111063_106867067 activation_early_weak_FINAL
ENSMUST00000111063_106867067 activation_early_FINAL
ENSMUST00000111063_106867067 activation_FINAL
ENSMUST00000111063_106867067 total_FINAL
ENSMUST00000028536_106962527 repression1_final
ENSMUST00000028536_106962527 repression_FINAL
ENSMUST00000028536_106962527 total_FINAL
ENSMUST00000028527_109341241 activation_early_strong1_final
ENSMUST00000028527_109341241 activation_early_strong_FINAL
ENSMUST00000028527_109341241 activation_early_FINAL
ENSMUST00000028527_109341241 activation_FINAL
ENSMUST00000028527_109341241 total_FINAL
ENSMUST00000028580_110044402 repression1_final
ENSMUST00000028580_110044402 repression2_final
ENSMUST00000028580_110044402 activation_early_weak3_final
ENSMUST00000028580_110044402 repression_FINAL
ENSMUST00000028580_110044402 activation_early_weak_FINAL
ENSMUST00000028580_110044402 activation_early_FINAL
ENSMUST00000028580_110044402 activation_FINAL
ENSMUST00000028580_110044402 total_FINAL
ENSMUST00000099626_110360925 repression3_final
ENSMUST00000099626_110360925 repression_FINAL
ENSMUST00000099626_110360925 total_FINAL
ENSMUST00000099623_110655201 repression2_final
ENSMUST00000099623_110655201 repression3_final
ENSMUST00000099623_110655201 repression_FINAL
ENSMUST00000099623_110655201 total_FINAL
ENSMUST00000111017_110737422 activation_early_strong1_final
ENSMUST00000111017_110737422 activation_early_strong_FINAL
ENSMUST00000111017_110737422 activation_early_FINAL
ENSMUST00000111017_110737422 activation_FINAL
ENSMUST00000111017_110737422 total_FINAL
ENSMUST00000111016_110737508 activation_early_strong1_final
ENSMUST00000111016_110737508 activation_early_strong_FINAL
ENSMUST00000111016_110737508 activation_early_FINAL
ENSMUST00000111016_110737508 activation_FINAL
ENSMUST00000111016_110737508 total_FINAL
ENSMUST00000028554_112246888 repression2_final
ENSMUST00000028554_112246888 activation_early_strong1_final
ENSMUST00000028554_112246888 repression_FINAL
ENSMUST00000028554_112246888 activation_early_strong_FINAL
ENSMUST00000028554_112246888 activation_early_FINAL
ENSMUST00000028554_112246888 activation_FINAL
ENSMUST00000028554_112246888 total_FINAL
ENSMUST00000028552_112412416 repression1_final
ENSMUST00000028552_112412416 repression3_final
ENSMUST00000028552_112412416 repression_FINAL
ENSMUST00000028552_112412416 total_FINAL
ENSMUST00000069747_112467134 repression1_final
ENSMUST00000069747_112467134 repression_FINAL
ENSMUST00000069747_112467134 total_FINAL
ENSMUST00000099575_113746164 repression1_final
ENSMUST00000099575_113746164 activation_early_weak3_final
ENSMUST00000099575_113746164 repression_FINAL
ENSMUST00000099575_113746164 activation_early_weak_FINAL
ENSMUST00000099575_113746164 activation_early_FINAL
ENSMUST00000099575_113746164 activation_FINAL
ENSMUST00000099575_113746164 total_FINAL
ENSMUST00000090275_114009601 activation_early_weak3_final
ENSMUST00000090275_114009601 activation_early_weak_FINAL
ENSMUST00000090275_114009601 activation_early_FINAL
ENSMUST00000090275_114009601 activation_FINAL
ENSMUST00000090275_114009601 total_FINAL
ENSMUST00000043160_114101170 activation_early_weak3_final
ENSMUST00000043160_114101170 activation_early_weak_FINAL
ENSMUST00000043160_114101170 activation_early_FINAL
ENSMUST00000043160_114101170 activation_FINAL
ENSMUST00000043160_114101170 total_FINAL
ENSMUST00000028640_114516416 repression2_final
ENSMUST00000028640_114516416 repression_FINAL
ENSMUST00000028640_114516416 total_FINAL
ENSMUST00000102542_114516420 repression2_final
ENSMUST00000102542_114516420 repression_FINAL
ENSMUST00000102542_114516420 total_FINAL
ENSMUST00000110918_115777032 repression2_final
ENSMUST00000110918_115777032 repression_FINAL
ENSMUST00000110918_115777032 total_FINAL
ENSMUST00000166472_115777032 repression2_final
ENSMUST00000166472_115777032 repression_FINAL
ENSMUST00000166472_115777032 total_FINAL
ENSMUST00000110901_117172192 repression3_final
ENSMUST00000110901_117172192 repression_FINAL
ENSMUST00000110901_117172192 total_FINAL
ENSMUST00000028829_117177950 repression1_final
ENSMUST00000028829_117177950 repression_FINAL
ENSMUST00000028829_117177950 total_FINAL
ENSMUST00000039559_118125030 repression1_final
ENSMUST00000039559_118125030 activation_early_weak3_final
ENSMUST00000039559_118125030 repression_FINAL
ENSMUST00000039559_118125030 activation_early_weak_FINAL
ENSMUST00000039559_118125030 activation_early_FINAL
ENSMUST00000039559_118125030 activation_FINAL
ENSMUST00000039559_118125030 total_FINAL
ENSMUST00000028821_118204888 repression1_final
ENSMUST00000028821_118204888 repression_FINAL
ENSMUST00000028821_118204888 total_FINAL
ENSMUST00000039160_118277110 repression1_final
ENSMUST00000039160_118277110 repression_FINAL
ENSMUST00000039160_118277110 total_FINAL
ENSMUST00000038341_118641320 repression1_final
ENSMUST00000038341_118641320 activation_biphasic1_final
ENSMUST00000038341_118641320 repression_FINAL
ENSMUST00000038341_118641320 activation_biphasic_FINAL
ENSMUST00000038341_118641320 activation_FINAL
ENSMUST00000038341_118641320 total_FINAL
ENSMUST00000028807_118880587 repression3_final
ENSMUST00000028807_118880587 activation_early_strong1_final
ENSMUST00000028807_118880587 activation_early_strong3_final
ENSMUST00000028807_118880587 repression_FINAL
ENSMUST00000028807_118880587 activation_early_strong_FINAL
ENSMUST00000028807_118880587 activation_early_FINAL
ENSMUST00000028807_118880587 activation_FINAL
ENSMUST00000028807_118880587 total_FINAL
ENSMUST00000110837_118927783 repression1_final
ENSMUST00000110837_118927783 repression3_final
ENSMUST00000110837_118927783 activation_late_strong1_final
ENSMUST00000110837_118927783 repression_FINAL
ENSMUST00000110837_118927783 activation_late_strong_FINAL
ENSMUST00000110837_118927783 activation_late_FINAL
ENSMUST00000110837_118927783 activation_FINAL
ENSMUST00000110837_118927783 total_FINAL
ENSMUST00000099546_118927783 repression1_final
ENSMUST00000099546_118927783 repression3_final
ENSMUST00000099546_118927783 activation_late_strong1_final
ENSMUST00000099546_118927783 repression_FINAL
ENSMUST00000099546_118927783 activation_late_strong_FINAL
ENSMUST00000099546_118927783 activation_late_FINAL
ENSMUST00000099546_118927783 activation_FINAL
ENSMUST00000099546_118927783 total_FINAL
ENSMUST00000069711_119175508 repression2_final
ENSMUST00000069711_119175508 repression_FINAL
ENSMUST00000069711_119175508 total_FINAL
ENSMUST00000049920_119373042 repression2_final
ENSMUST00000049920_119373042 repression3_final
ENSMUST00000049920_119373042 activation_early_strong2_final
ENSMUST00000049920_119373042 activation_early_strong3_final
ENSMUST00000049920_119373042 repression_FINAL
ENSMUST00000049920_119373042 activation_early_strong_FINAL
ENSMUST00000049920_119373042 activation_early_FINAL
ENSMUST00000049920_119373042 activation_FINAL
ENSMUST00000049920_119373042 total_FINAL
ENSMUST00000119172_119584695 repression1_final
ENSMUST00000119172_119584695 activation_early_weak3_final
ENSMUST00000119172_119584695 repression_FINAL
ENSMUST00000119172_119584695 activation_early_weak_FINAL
ENSMUST00000119172_119584695 activation_early_FINAL
ENSMUST00000119172_119584695 activation_FINAL
ENSMUST00000119172_119584695 total_FINAL
ENSMUST00000014221_119585161 repression1_final
ENSMUST00000014221_119585161 activation_early_weak3_final
ENSMUST00000014221_119585161 repression_FINAL
ENSMUST00000014221_119585161 activation_early_weak_FINAL
ENSMUST00000014221_119585161 activation_early_FINAL
ENSMUST00000014221_119585161 activation_FINAL
ENSMUST00000014221_119585161 total_FINAL
ENSMUST00000068225_119648990 repression3_final
ENSMUST00000068225_119648990 repression_FINAL
ENSMUST00000068225_119648990 total_FINAL
ENSMUST00000028767_119732892 activation_early_weak6_final
ENSMUST00000028767_119732892 activation_early_weak_FINAL
ENSMUST00000028767_119732892 activation_early_FINAL
ENSMUST00000028767_119732892 activation_FINAL
ENSMUST00000028767_119732892 total_FINAL
ENSMUST00000066058_120025332 activation_early_weak3_final
ENSMUST00000066058_120025332 activation_early_weak_FINAL
ENSMUST00000066058_120025332 activation_early_FINAL
ENSMUST00000066058_120025332 activation_FINAL
ENSMUST00000066058_120025332 total_FINAL
ENSMUST00000094665_120265595 repression1_final
ENSMUST00000094665_120265595 repression_FINAL
ENSMUST00000094665_120265595 total_FINAL
ENSMUST00000135074_120459926 repression1_final
ENSMUST00000135074_120459926 repression_FINAL
ENSMUST00000135074_120459926 total_FINAL
ENSMUST00000055241_120506820 repression1_final
ENSMUST00000055241_120506820 repression_FINAL
ENSMUST00000055241_120506820 total_FINAL
ENSMUST00000110711_120599342 activation_early_weak6_final
ENSMUST00000110711_120599342 activation_early_weak_FINAL
ENSMUST00000110711_120599342 activation_early_FINAL
ENSMUST00000110711_120599342 activation_FINAL
ENSMUST00000110711_120599342 total_FINAL
ENSMUST00000028743_120599342 activation_early_weak6_final
ENSMUST00000028743_120599342 activation_early_weak_FINAL
ENSMUST00000028743_120599342 activation_early_FINAL
ENSMUST00000028743_120599342 activation_FINAL
ENSMUST00000028743_120599342 total_FINAL
ENSMUST00000116437_120599342 activation_early_weak6_final
ENSMUST00000116437_120599342 activation_early_weak_FINAL
ENSMUST00000116437_120599342 activation_early_FINAL
ENSMUST00000116437_120599342 activation_FINAL
ENSMUST00000116437_120599342 total_FINAL
ENSMUST00000102496_120604238 repression2_final
ENSMUST00000102496_120604238 activation_early_weak6_final
ENSMUST00000102496_120604238 repression_FINAL
ENSMUST00000102496_120604238 activation_early_weak_FINAL
ENSMUST00000102496_120604238 activation_early_FINAL
ENSMUST00000102496_120604238 activation_FINAL
ENSMUST00000102496_120604238 total_FINAL
ENSMUST00000102497_120604238 repression2_final
ENSMUST00000102497_120604238 activation_early_weak6_final
ENSMUST00000102497_120604238 repression_FINAL
ENSMUST00000102497_120604238 activation_early_weak_FINAL
ENSMUST00000102497_120604238 activation_early_FINAL
ENSMUST00000102497_120604238 activation_FINAL
ENSMUST00000102497_120604238 total_FINAL
ENSMUST00000102498_120604238 repression2_final
ENSMUST00000102498_120604238 activation_early_weak6_final
ENSMUST00000102498_120604238 repression_FINAL
ENSMUST00000102498_120604238 activation_early_weak_FINAL
ENSMUST00000102498_120604238 activation_early_FINAL
ENSMUST00000102498_120604238 activation_FINAL
ENSMUST00000102498_120604238 total_FINAL
ENSMUST00000102499_120604238 repression2_final
ENSMUST00000102499_120604238 activation_early_weak6_final
ENSMUST00000102499_120604238 repression_FINAL
ENSMUST00000102499_120604238 activation_early_weak_FINAL
ENSMUST00000102499_120604238 activation_early_FINAL
ENSMUST00000102499_120604238 activation_FINAL
ENSMUST00000102499_120604238 total_FINAL
ENSMUST00000124187_120619182 activation_early_strong1_final
ENSMUST00000124187_120619182 activation_early_strong_FINAL
ENSMUST00000124187_120619182 activation_early_FINAL
ENSMUST00000124187_120619182 activation_FINAL
ENSMUST00000124187_120619182 total_FINAL
ENSMUST00000110706_120619182 activation_early_strong1_final
ENSMUST00000110706_120619182 activation_early_strong_FINAL
ENSMUST00000110706_120619182 activation_early_FINAL
ENSMUST00000110706_120619182 activation_FINAL
ENSMUST00000110706_120619182 total_FINAL
ENSMUST00000110701_120716154 repression2_final
ENSMUST00000110701_120716154 repression_FINAL
ENSMUST00000110701_120716154 total_FINAL
ENSMUST00000057135_120732816 repression1_final
ENSMUST00000057135_120732816 repression2_final
ENSMUST00000057135_120732816 repression3_final
ENSMUST00000057135_120732816 activation_early_strong1_final
ENSMUST00000057135_120732816 repression_FINAL
ENSMUST00000057135_120732816 activation_early_strong_FINAL
ENSMUST00000057135_120732816 activation_early_FINAL
ENSMUST00000057135_120732816 activation_FINAL
ENSMUST00000057135_120732816 total_FINAL
ENSMUST00000028740_120732816 repression1_final
ENSMUST00000028740_120732816 repression2_final
ENSMUST00000028740_120732816 repression3_final
ENSMUST00000028740_120732816 activation_early_strong1_final
ENSMUST00000028740_120732816 repression_FINAL
ENSMUST00000028740_120732816 activation_early_strong_FINAL
ENSMUST00000028740_120732816 activation_early_FINAL
ENSMUST00000028740_120732816 activation_FINAL
ENSMUST00000028740_120732816 total_FINAL
ENSMUST00000085840_120732816 repression1_final
ENSMUST00000085840_120732816 repression2_final
ENSMUST00000085840_120732816 repression3_final
ENSMUST00000085840_120732816 activation_early_strong1_final
ENSMUST00000085840_120732816 repression_FINAL
ENSMUST00000085840_120732816 activation_early_strong_FINAL
ENSMUST00000085840_120732816 activation_early_FINAL
ENSMUST00000085840_120732816 activation_FINAL
ENSMUST00000085840_120732816 total_FINAL
ENSMUST00000060455_121016514 repression1_final
ENSMUST00000060455_121016514 activation_early_strong1_final
ENSMUST00000060455_121016514 repression_FINAL
ENSMUST00000060455_121016514 activation_early_strong_FINAL
ENSMUST00000060455_121016514 activation_early_FINAL
ENSMUST00000060455_121016514 activation_FINAL
ENSMUST00000060455_121016514 total_FINAL
ENSMUST00000099489_121016514 repression1_final
ENSMUST00000099489_121016514 activation_early_strong1_final
ENSMUST00000099489_121016514 repression_FINAL
ENSMUST00000099489_121016514 activation_early_strong_FINAL
ENSMUST00000099489_121016514 activation_early_FINAL
ENSMUST00000099489_121016514 activation_FINAL
ENSMUST00000099489_121016514 total_FINAL
ENSMUST00000110647_121194838 repression1_final
ENSMUST00000110647_121194838 repression2_final
ENSMUST00000110647_121194838 repression3_final
ENSMUST00000110647_121194838 repression_FINAL
ENSMUST00000110647_121194838 total_FINAL
ENSMUST00000110648_121194838 repression1_final
ENSMUST00000110648_121194838 repression2_final
ENSMUST00000110648_121194838 repression3_final
ENSMUST00000110648_121194838 repression_FINAL
ENSMUST00000110648_121194838 total_FINAL
ENSMUST00000147540_121198251 repression1_final
ENSMUST00000147540_121198251 repression2_final
ENSMUST00000147540_121198251 repression3_final
ENSMUST00000147540_121198251 activation_early_strong1_final
ENSMUST00000147540_121198251 repression_FINAL
ENSMUST00000147540_121198251 activation_early_strong_FINAL
ENSMUST00000147540_121198251 activation_early_FINAL
ENSMUST00000147540_121198251 activation_FINAL
ENSMUST00000147540_121198251 total_FINAL
ENSMUST00000028683_121437700 activation_early_weak6_final
ENSMUST00000028683_121437700 activation_early_weak_FINAL
ENSMUST00000028683_121437700 activation_early_FINAL
ENSMUST00000028683_121437700 activation_FINAL
ENSMUST00000028683_121437700 total_FINAL
ENSMUST00000099475_121450984 activation_early_strong1_final
ENSMUST00000099475_121450984 activation_early_strong_FINAL
ENSMUST00000099475_121450984 activation_early_FINAL
ENSMUST00000099475_121450984 activation_FINAL
ENSMUST00000099475_121450984 total_FINAL
ENSMUST00000099473_121531761 activation_early_weak6_final
ENSMUST00000099473_121531761 activation_early_weak_FINAL
ENSMUST00000099473_121531761 activation_early_FINAL
ENSMUST00000099473_121531761 activation_FINAL
ENSMUST00000099473_121531761 total_FINAL
ENSMUST00000110602_121542563 repression3_final
ENSMUST00000110602_121542563 repression_FINAL
ENSMUST00000110602_121542563 total_FINAL
ENSMUST00000078752_121933549 repression1_final
ENSMUST00000078752_121933549 repression2_final
ENSMUST00000078752_121933549 repression3_final
ENSMUST00000078752_121933549 repression_FINAL
ENSMUST00000078752_121933549 total_FINAL
ENSMUST00000089915_121933549 repression1_final
ENSMUST00000089915_121933549 repression2_final
ENSMUST00000089915_121933549 repression3_final
ENSMUST00000089915_121933549 activation_early_weak3_final
ENSMUST00000089915_121933549 repression_FINAL
ENSMUST00000089915_121933549 activation_early_weak_FINAL
ENSMUST00000089915_121933549 activation_early_FINAL
ENSMUST00000089915_121933549 activation_FINAL
ENSMUST00000089915_121933549 total_FINAL
ENSMUST00000110586_121933549 repression1_final
ENSMUST00000110586_121933549 repression2_final
ENSMUST00000110586_121933549 repression3_final
ENSMUST00000110586_121933549 repression_FINAL
ENSMUST00000110586_121933549 total_FINAL
ENSMUST00000036450_122053520 repression2_final
ENSMUST00000036450_122053520 activation_early_weak6_final
ENSMUST00000036450_122053520 repression_FINAL
ENSMUST00000036450_122053520 activation_early_weak_FINAL
ENSMUST00000036450_122053520 activation_early_FINAL
ENSMUST00000036450_122053520 activation_FINAL
ENSMUST00000036450_122053520 total_FINAL
ENSMUST00000053734_122279247 activation_early_weak3_final
ENSMUST00000053734_122279247 activation_early_weak_FINAL
ENSMUST00000053734_122279247 activation_early_FINAL
ENSMUST00000053734_122279247 activation_FINAL
ENSMUST00000053734_122279247 total_FINAL
ENSMUST00000110525_122460538 activation_early_strong1_final
ENSMUST00000110525_122460538 activation_early_strong_FINAL
ENSMUST00000110525_122460538 activation_early_FINAL
ENSMUST00000110525_122460538 activation_FINAL
ENSMUST00000110525_122460538 total_FINAL
ENSMUST00000110524_122460538 activation_early_strong1_final
ENSMUST00000110524_122460538 activation_early_strong_FINAL
ENSMUST00000110524_122460538 activation_early_FINAL
ENSMUST00000110524_122460538 activation_FINAL
ENSMUST00000110524_122460538 total_FINAL
ENSMUST00000028652_122460538 activation_early_strong1_final
ENSMUST00000028652_122460538 activation_early_strong_FINAL
ENSMUST00000028652_122460538 activation_early_FINAL
ENSMUST00000028652_122460538 activation_FINAL
ENSMUST00000028652_122460538 total_FINAL
ENSMUST00000110521_122527450 activation_early_strong1_final
ENSMUST00000110521_122527450 activation_early_strong_FINAL
ENSMUST00000110521_122527450 activation_early_FINAL
ENSMUST00000110521_122527450 activation_FINAL
ENSMUST00000110521_122527450 total_FINAL
ENSMUST00000028624_122594467 repression1_final
ENSMUST00000028624_122594467 repression3_final
ENSMUST00000028624_122594467 activation_biphasic4_final
ENSMUST00000028624_122594467 repression_FINAL
ENSMUST00000028624_122594467 activation_biphasic_FINAL
ENSMUST00000028624_122594467 activation_FINAL
ENSMUST00000028624_122594467 total_FINAL
ENSMUST00000110512_122640770 activation_early_weak3_final
ENSMUST00000110512_122640770 activation_early_weak_FINAL
ENSMUST00000110512_122640770 activation_early_FINAL
ENSMUST00000110512_122640770 activation_FINAL
ENSMUST00000110512_122640770 total_FINAL
ENSMUST00000005952_122681233 repression3_final
ENSMUST00000005952_122681233 repression_FINAL
ENSMUST00000005952_122681233 total_FINAL
ENSMUST00000005954_122746631 activation_early_strong1_final
ENSMUST00000005954_122746631 activation_early_strong_FINAL
ENSMUST00000005954_122746631 activation_early_FINAL
ENSMUST00000005954_122746631 activation_FINAL
ENSMUST00000005954_122746631 total_FINAL
ENSMUST00000103241_124665310 repression1_final
ENSMUST00000103241_124665310 repression2_final
ENSMUST00000103241_124665310 activation_early_weak3_final
ENSMUST00000103241_124665310 repression_FINAL
ENSMUST00000103241_124665310 activation_early_weak_FINAL
ENSMUST00000103241_124665310 activation_early_FINAL
ENSMUST00000103241_124665310 activation_FINAL
ENSMUST00000103241_124665310 total_FINAL
ENSMUST00000103239_124665310 repression1_final
ENSMUST00000103239_124665310 repression2_final
ENSMUST00000103239_124665310 activation_early_weak3_final
ENSMUST00000103239_124665310 repression_FINAL
ENSMUST00000103239_124665310 activation_early_weak_FINAL
ENSMUST00000103239_124665310 activation_early_FINAL
ENSMUST00000103239_124665310 activation_FINAL
ENSMUST00000103239_124665310 total_FINAL
ENSMUST00000077847_124665310 repression1_final
ENSMUST00000077847_124665310 repression2_final
ENSMUST00000077847_124665310 activation_early_weak3_final
ENSMUST00000077847_124665310 repression_FINAL
ENSMUST00000077847_124665310 activation_early_weak_FINAL
ENSMUST00000077847_124665310 activation_early_FINAL
ENSMUST00000077847_124665310 activation_FINAL
ENSMUST00000077847_124665310 total_FINAL
ENSMUST00000078621_124665310 repression1_final
ENSMUST00000078621_124665310 repression2_final
ENSMUST00000078621_124665310 activation_early_weak3_final
ENSMUST00000078621_124665310 repression_FINAL
ENSMUST00000078621_124665310 activation_early_weak_FINAL
ENSMUST00000078621_124665310 activation_early_FINAL
ENSMUST00000078621_124665310 activation_FINAL
ENSMUST00000078621_124665310 total_FINAL
ENSMUST00000076335_124665310 repression1_final
ENSMUST00000076335_124665310 repression2_final
ENSMUST00000076335_124665310 activation_early_weak3_final
ENSMUST00000076335_124665310 repression_FINAL
ENSMUST00000076335_124665310 activation_early_weak_FINAL
ENSMUST00000076335_124665310 activation_early_FINAL
ENSMUST00000076335_124665310 activation_FINAL
ENSMUST00000076335_124665310 total_FINAL
ENSMUST00000142718_125087741 activation_early_weak6_final
ENSMUST00000142718_125087741 activation_early_weak_FINAL
ENSMUST00000142718_125087741 activation_early_FINAL
ENSMUST00000142718_125087741 activation_FINAL
ENSMUST00000142718_125087741 total_FINAL
ENSMUST00000147105_125087742 activation_early_weak6_final
ENSMUST00000147105_125087742 activation_early_weak_FINAL
ENSMUST00000147105_125087742 activation_early_FINAL
ENSMUST00000147105_125087742 activation_FINAL
ENSMUST00000147105_125087742 total_FINAL
ENSMUST00000067780_125087742 activation_early_weak6_final
ENSMUST00000067780_125087742 activation_early_weak_FINAL
ENSMUST00000067780_125087742 activation_early_FINAL
ENSMUST00000067780_125087742 activation_FINAL
ENSMUST00000067780_125087742 total_FINAL
ENSMUST00000028633_125300594 activation_early_strong1_final
ENSMUST00000028633_125300594 activation_early_strong_FINAL
ENSMUST00000028633_125300594 activation_early_FINAL
ENSMUST00000028633_125300594 activation_FINAL
ENSMUST00000028633_125300594 total_FINAL
ENSMUST00000042246_125627447 activation_early_weak3_final
ENSMUST00000042246_125627447 activation_early_weak_FINAL
ENSMUST00000042246_125627447 activation_early_FINAL
ENSMUST00000042246_125627447 activation_FINAL
ENSMUST00000042246_125627447 total_FINAL
ENSMUST00000110480_125627447 activation_early_weak3_final
ENSMUST00000110480_125627447 activation_early_weak_FINAL
ENSMUST00000110480_125627447 activation_early_FINAL
ENSMUST00000110480_125627447 activation_FINAL
ENSMUST00000110480_125627447 total_FINAL
ENSMUST00000094604_125983263 activation_early_strong1_final
ENSMUST00000094604_125983263 activation_early_strong_FINAL
ENSMUST00000094604_125983263 activation_early_FINAL
ENSMUST00000094604_125983263 activation_FINAL
ENSMUST00000094604_125983263 total_FINAL
ENSMUST00000110437_126164975 activation_early_strong1_final
ENSMUST00000110437_126164975 activation_early_strong_FINAL
ENSMUST00000110437_126164975 activation_early_FINAL
ENSMUST00000110437_126164975 activation_FINAL
ENSMUST00000110437_126164975 total_FINAL
ENSMUST00000170908_126164975 activation_early_strong1_final
ENSMUST00000170908_126164975 activation_early_strong_FINAL
ENSMUST00000170908_126164975 activation_early_FINAL
ENSMUST00000170908_126164975 activation_FINAL
ENSMUST00000170908_126164975 total_FINAL
ENSMUST00000061491_126587937 repression1_final
ENSMUST00000061491_126587937 repression_FINAL
ENSMUST00000061491_126587937 total_FINAL
ENSMUST00000110425_126627442 repression2_final
ENSMUST00000110425_126627442 repression_FINAL
ENSMUST00000110425_126627442 total_FINAL
ENSMUST00000110424_126628913 repression2_final
ENSMUST00000110424_126628913 repression_FINAL
ENSMUST00000110424_126628913 total_FINAL
ENSMUST00000103227_126628915 repression2_final
ENSMUST00000103227_126628915 repression_FINAL
ENSMUST00000103227_126628915 total_FINAL
ENSMUST00000089745_126647748 repression1_final
ENSMUST00000089745_126647748 repression_FINAL
ENSMUST00000089745_126647748 total_FINAL
ENSMUST00000103224_126791565 repression1_final
ENSMUST00000103224_126791565 repression2_final
ENSMUST00000103224_126791565 repression3_final
ENSMUST00000103224_126791565 repression_FINAL
ENSMUST00000103224_126791565 total_FINAL
ENSMUST00000028843_126791571 repression1_final
ENSMUST00000028843_126791571 repression2_final
ENSMUST00000028843_126791571 repression3_final
ENSMUST00000028843_126791571 repression_FINAL
ENSMUST00000028843_126791571 total_FINAL
ENSMUST00000028844_126890391 repression1_final
ENSMUST00000028844_126890391 activation_early_strong1_final
ENSMUST00000028844_126890391 repression_FINAL
ENSMUST00000028844_126890391 activation_early_strong_FINAL
ENSMUST00000028844_126890391 activation_early_FINAL
ENSMUST00000028844_126890391 activation_FINAL
ENSMUST00000028844_126890391 total_FINAL
ENSMUST00000056146_127186355 activation_early_weak3_final
ENSMUST00000056146_127186355 activation_early_weak_FINAL
ENSMUST00000056146_127186355 activation_early_FINAL
ENSMUST00000056146_127186355 activation_FINAL
ENSMUST00000056146_127186355 total_FINAL
ENSMUST00000003759_127240938 activation_early_strong1_final
ENSMUST00000003759_127240938 activation_early_strong_FINAL
ENSMUST00000003759_127240938 activation_early_FINAL
ENSMUST00000003759_127240938 activation_FINAL
ENSMUST00000003759_127240938 total_FINAL
ENSMUST00000110374_127284627 repression1_final
ENSMUST00000110374_127284627 activation_early_strong1_final
ENSMUST00000110374_127284627 repression_FINAL
ENSMUST00000110374_127284627 activation_early_strong_FINAL
ENSMUST00000110374_127284627 activation_early_FINAL
ENSMUST00000110374_127284627 activation_FINAL
ENSMUST00000110374_127284627 total_FINAL
ENSMUST00000110375_127297292 activation_early_strong1_final
ENSMUST00000110375_127297292 activation_early_strong_FINAL
ENSMUST00000110375_127297292 activation_early_FINAL
ENSMUST00000110375_127297292 activation_FINAL
ENSMUST00000110375_127297292 total_FINAL
ENSMUST00000125049_127297292 activation_early_strong1_final
ENSMUST00000125049_127297292 activation_early_strong_FINAL
ENSMUST00000125049_127297292 activation_early_FINAL
ENSMUST00000125049_127297292 activation_FINAL
ENSMUST00000125049_127297292 total_FINAL
ENSMUST00000104934_127364927 repression1_final
ENSMUST00000104934_127364927 activation_early_weak1_final
ENSMUST00000104934_127364927 activation_early_weak6_final
ENSMUST00000104934_127364927 repression_FINAL
ENSMUST00000104934_127364927 activation_early_weak_FINAL
ENSMUST00000104934_127364927 activation_early_FINAL
ENSMUST00000104934_127364927 activation_FINAL
ENSMUST00000104934_127364927 total_FINAL
ENSMUST00000071902_127364927 repression1_final
ENSMUST00000071902_127364927 activation_early_weak1_final
ENSMUST00000071902_127364927 activation_early_weak6_final
ENSMUST00000071902_127364927 repression_FINAL
ENSMUST00000071902_127364927 activation_early_weak_FINAL
ENSMUST00000071902_127364927 activation_early_FINAL
ENSMUST00000071902_127364927 activation_FINAL
ENSMUST00000071902_127364927 total_FINAL
ENSMUST00000103214_127526955 activation_early_strong1_final
ENSMUST00000103214_127526955 activation_early_strong_FINAL
ENSMUST00000103214_127526955 activation_early_FINAL
ENSMUST00000103214_127526955 activation_FINAL
ENSMUST00000103214_127526955 total_FINAL
ENSMUST00000028852_127603854 repression1_final
ENSMUST00000028852_127603854 activation_early_weak3_final
ENSMUST00000028852_127603854 repression_FINAL
ENSMUST00000028852_127603854 activation_early_weak_FINAL
ENSMUST00000028852_127603854 activation_early_FINAL
ENSMUST00000028852_127603854 activation_FINAL
ENSMUST00000028852_127603854 total_FINAL
ENSMUST00000028854_127633226 activation_early_weak1_final
ENSMUST00000028854_127633226 activation_early_weak_FINAL
ENSMUST00000028854_127633226 activation_early_FINAL
ENSMUST00000028854_127633226 activation_FINAL
ENSMUST00000028854_127633226 total_FINAL
ENSMUST00000028857_127740732 activation_early_weak6_final
ENSMUST00000028857_127740732 activation_early_weak_FINAL
ENSMUST00000028857_127740732 activation_early_FINAL
ENSMUST00000028857_127740732 activation_FINAL
ENSMUST00000028857_127740732 total_FINAL
ENSMUST00000110357_127740736 activation_early_weak6_final
ENSMUST00000110357_127740736 activation_early_weak_FINAL
ENSMUST00000110357_127740736 activation_early_FINAL
ENSMUST00000110357_127740736 activation_FINAL
ENSMUST00000110357_127740736 total_FINAL
ENSMUST00000110341_128158330 repression1_final
ENSMUST00000110341_128158330 activation_early_strong1_final
ENSMUST00000110341_128158330 repression_FINAL
ENSMUST00000110341_128158330 activation_early_strong_FINAL
ENSMUST00000110341_128158330 activation_early_FINAL
ENSMUST00000110341_128158330 activation_FINAL
ENSMUST00000110341_128158330 total_FINAL
ENSMUST00000110332_128685049 repression1_final
ENSMUST00000110332_128685049 activation_early_weak3_final
ENSMUST00000110332_128685049 repression_FINAL
ENSMUST00000110332_128685049 activation_early_weak_FINAL
ENSMUST00000110332_128685049 activation_early_FINAL
ENSMUST00000110332_128685049 activation_FINAL
ENSMUST00000110332_128685049 total_FINAL
ENSMUST00000014505_128801668 repression1_final
ENSMUST00000014505_128801668 repression_FINAL
ENSMUST00000014505_128801668 total_FINAL
ENSMUST00000110325_128851344 repression1_final
ENSMUST00000110325_128851344 repression_FINAL
ENSMUST00000110325_128851344 total_FINAL
ENSMUST00000178354_128851344 repression1_final
ENSMUST00000178354_128851344 repression_FINAL
ENSMUST00000178354_128851344 total_FINAL
ENSMUST00000110320_129017585 repression1_final
ENSMUST00000110320_129017585 repression_FINAL
ENSMUST00000110320_129017585 total_FINAL
ENSMUST00000028882_129299610 repression2_final
ENSMUST00000028882_129299610 repression_FINAL
ENSMUST00000028882_129299610 total_FINAL
ENSMUST00000028881_129364570 activation_early_weak3_final
ENSMUST00000028881_129364570 activation_early_weak_FINAL
ENSMUST00000028881_129364570 activation_early_FINAL
ENSMUST00000028881_129364570 activation_FINAL
ENSMUST00000028881_129364570 total_FINAL
ENSMUST00000089581_130417683 activation_early_weak6_final
ENSMUST00000089581_130417683 activation_early_weak_FINAL
ENSMUST00000089581_130417683 activation_early_FINAL
ENSMUST00000089581_130417683 activation_FINAL
ENSMUST00000089581_130417683 total_FINAL
ENSMUST00000145614_130565058 repression2_final
ENSMUST00000145614_130565058 repression_FINAL
ENSMUST00000145614_130565058 total_FINAL
ENSMUST00000044766_130706200 repression1_final
ENSMUST00000044766_130706200 activation_early_weak3_final
ENSMUST00000044766_130706200 repression_FINAL
ENSMUST00000044766_130706200 activation_early_weak_FINAL
ENSMUST00000044766_130706200 activation_early_FINAL
ENSMUST00000044766_130706200 activation_FINAL
ENSMUST00000044766_130706200 total_FINAL
ENSMUST00000028781_131025942 repression1_final
ENSMUST00000028781_131025942 repression_FINAL
ENSMUST00000028781_131025942 total_FINAL
ENSMUST00000041362_131246790 activation_early_strong1_final
ENSMUST00000041362_131246790 activation_early_strong_FINAL
ENSMUST00000041362_131246790 activation_early_FINAL
ENSMUST00000041362_131246790 activation_FINAL
ENSMUST00000041362_131246790 total_FINAL
ENSMUST00000110199_131246790 activation_early_strong1_final
ENSMUST00000110199_131246790 activation_early_strong_FINAL
ENSMUST00000110199_131246790 activation_early_FINAL
ENSMUST00000110199_131246790 activation_FINAL
ENSMUST00000110199_131246790 total_FINAL
ENSMUST00000150843_131296324 activation_early_weak6_final
ENSMUST00000150843_131296324 activation_early_weak_FINAL
ENSMUST00000150843_131296324 activation_early_FINAL
ENSMUST00000150843_131296324 activation_FINAL
ENSMUST00000150843_131296324 total_FINAL
ENSMUST00000110181_131524881 activation_early_weak6_final
ENSMUST00000110181_131524881 activation_early_weak_FINAL
ENSMUST00000110181_131524881 activation_early_FINAL
ENSMUST00000110181_131524881 activation_FINAL
ENSMUST00000110181_131524881 total_FINAL
ENSMUST00000136783_131953556 repression1_final
ENSMUST00000136783_131953556 repression_FINAL
ENSMUST00000136783_131953556 total_FINAL
ENSMUST00000110172_131953556 repression1_final
ENSMUST00000110172_131953556 repression_FINAL
ENSMUST00000110172_131953556 total_FINAL
ENSMUST00000028814_131989415 repression1_final
ENSMUST00000028814_131989415 repression_FINAL
ENSMUST00000028814_131989415 total_FINAL
ENSMUST00000103182_131992852 repression1_final
ENSMUST00000103182_131992852 activation_early_strong1_final
ENSMUST00000103182_131992852 repression_FINAL
ENSMUST00000103182_131992852 activation_early_strong_FINAL
ENSMUST00000103182_131992852 activation_early_FINAL
ENSMUST00000103182_131992852 activation_FINAL
ENSMUST00000103182_131992852 total_FINAL
ENSMUST00000028815_132052496 repression3_final
ENSMUST00000028815_132052496 activation_early_strong1_final
ENSMUST00000028815_132052496 repression_FINAL
ENSMUST00000028815_132052496 activation_early_strong_FINAL
ENSMUST00000028815_132052496 activation_early_FINAL
ENSMUST00000028815_132052496 activation_FINAL
ENSMUST00000028815_132052496 total_FINAL
ENSMUST00000148833_132529082 repression1_final
ENSMUST00000148833_132529082 repression_FINAL
ENSMUST00000148833_132529082 total_FINAL
ENSMUST00000110136_132529082 repression1_final
ENSMUST00000110136_132529082 repression_FINAL
ENSMUST00000110136_132529082 total_FINAL
ENSMUST00000060955_132529082 repression1_final
ENSMUST00000060955_132529082 repression_FINAL
ENSMUST00000060955_132529082 total_FINAL
ENSMUST00000149854_132529082 repression1_final
ENSMUST00000149854_132529082 repression_FINAL
ENSMUST00000149854_132529082 total_FINAL
ENSMUST00000145694_132529082 repression1_final
ENSMUST00000145694_132529082 repression_FINAL
ENSMUST00000145694_132529082 total_FINAL
ENSMUST00000110142_132529083 repression1_final
ENSMUST00000110142_132529083 repression_FINAL
ENSMUST00000110142_132529083 total_FINAL
ENSMUST00000039554_132804207 activation_early_strong1_final
ENSMUST00000039554_132804207 activation_early_strong_FINAL
ENSMUST00000039554_132804207 activation_early_FINAL
ENSMUST00000039554_132804207 activation_FINAL
ENSMUST00000039554_132804207 total_FINAL
ENSMUST00000028835_132865925 repression1_final
ENSMUST00000028835_132865925 repression2_final
ENSMUST00000028835_132865925 repression3_final
ENSMUST00000028835_132865925 repression_FINAL
ENSMUST00000028835_132865925 total_FINAL
ENSMUST00000110116_135472281 repression1_final
ENSMUST00000110116_135472281 repression2_final
ENSMUST00000110116_135472281 repression3_final
ENSMUST00000110116_135472281 activation_early_strong1_final
ENSMUST00000110116_135472281 repression_FINAL
ENSMUST00000110116_135472281 activation_early_strong_FINAL
ENSMUST00000110116_135472281 activation_early_FINAL
ENSMUST00000110116_135472281 activation_FINAL
ENSMUST00000110116_135472281 total_FINAL
ENSMUST00000035264_136081104 repression1_final
ENSMUST00000035264_136081104 repression_FINAL
ENSMUST00000035264_136081104 total_FINAL
ENSMUST00000110089_136873780 repression2_final
ENSMUST00000110089_136873780 repression_FINAL
ENSMUST00000110089_136873780 total_FINAL
ENSMUST00000028730_136873780 repression2_final
ENSMUST00000028730_136873780 repression_FINAL
ENSMUST00000028730_136873780 total_FINAL
ENSMUST00000099311_137068329 activation_early_weak1_final
ENSMUST00000099311_137068329 activation_early_weak_FINAL
ENSMUST00000099311_137068329 activation_early_FINAL
ENSMUST00000099311_137068329 activation_FINAL
ENSMUST00000099311_137068329 total_FINAL
ENSMUST00000028735_137081456 repression1_final
ENSMUST00000028735_137081456 repression_FINAL
ENSMUST00000028735_137081456 total_FINAL
ENSMUST00000091556_138284491 repression3_final
ENSMUST00000091556_138284491 activation_early_weak3_final
ENSMUST00000091556_138284491 repression_FINAL
ENSMUST00000091556_138284491 activation_early_weak_FINAL
ENSMUST00000091556_138284491 activation_early_FINAL
ENSMUST00000091556_138284491 activation_FINAL
ENSMUST00000091556_138284491 total_FINAL
ENSMUST00000075410_138284491 repression3_final
ENSMUST00000075410_138284491 activation_early_weak3_final
ENSMUST00000075410_138284491 repression_FINAL
ENSMUST00000075410_138284491 activation_early_weak_FINAL
ENSMUST00000075410_138284491 activation_early_FINAL
ENSMUST00000075410_138284491 activation_FINAL
ENSMUST00000075410_138284491 total_FINAL
ENSMUST00000110079_139833480 repression1_final
ENSMUST00000110079_139833480 repression_FINAL
ENSMUST00000110079_139833480 total_FINAL
ENSMUST00000046656_139833480 repression1_final
ENSMUST00000046656_139833480 repression_FINAL
ENSMUST00000046656_139833480 total_FINAL
ENSMUST00000099304_139833480 repression1_final
ENSMUST00000099304_139833480 repression_FINAL
ENSMUST00000099304_139833480 total_FINAL
ENSMUST00000043836_140420146 repression1_final
ENSMUST00000043836_140420146 repression2_final
ENSMUST00000043836_140420146 repression3_final
ENSMUST00000043836_140420146 repression_FINAL
ENSMUST00000043836_140420146 total_FINAL
ENSMUST00000110064_142389832 repression3_final
ENSMUST00000110064_142389832 repression_FINAL
ENSMUST00000110064_142389832 total_FINAL
ENSMUST00000110067_142389876 repression3_final
ENSMUST00000110067_142389876 repression_FINAL
ENSMUST00000110067_142389876 total_FINAL
ENSMUST00000043589_142617474 repression3_final
ENSMUST00000043589_142617474 repression_FINAL
ENSMUST00000043589_142617474 total_FINAL
ENSMUST00000103172_143942237 repression2_final
ENSMUST00000103172_143942237 repression_FINAL
ENSMUST00000103172_143942237 total_FINAL
ENSMUST00000110028_144279643 repression3_final
ENSMUST00000110028_144279643 activation_early_strong3_final
ENSMUST00000110028_144279643 repression_FINAL
ENSMUST00000110028_144279643 activation_early_strong_FINAL
ENSMUST00000110028_144279643 activation_early_FINAL
ENSMUST00000110028_144279643 activation_FINAL
ENSMUST00000110028_144279643 total_FINAL
ENSMUST00000028910_144279643 repression3_final
ENSMUST00000028910_144279643 activation_early_weak6_final
ENSMUST00000028910_144279643 repression_FINAL
ENSMUST00000028910_144279643 activation_early_weak_FINAL
ENSMUST00000028910_144279643 activation_early_FINAL
ENSMUST00000028910_144279643 activation_FINAL
ENSMUST00000028910_144279643 total_FINAL
ENSMUST00000110027_144279643 repression3_final
ENSMUST00000110027_144279643 activation_early_strong3_final
ENSMUST00000110027_144279643 repression_FINAL
ENSMUST00000110027_144279643 activation_early_strong_FINAL
ENSMUST00000110027_144279643 activation_early_FINAL
ENSMUST00000110027_144279643 activation_FINAL
ENSMUST00000110027_144279643 total_FINAL
ENSMUST00000028915_144542265 repression1_final
ENSMUST00000028915_144542265 activation_early_weak3_final
ENSMUST00000028915_144542265 repression_FINAL
ENSMUST00000028915_144542265 activation_early_weak_FINAL
ENSMUST00000028915_144542265 activation_early_FINAL
ENSMUST00000028915_144542265 activation_FINAL
ENSMUST00000028915_144542265 total_FINAL
ENSMUST00000134759_145908724 repression1_final
ENSMUST00000134759_145908724 repression2_final
ENSMUST00000134759_145908724 activation_early_weak3_final
ENSMUST00000134759_145908724 repression_FINAL
ENSMUST00000134759_145908724 activation_early_weak_FINAL
ENSMUST00000134759_145908724 activation_early_FINAL
ENSMUST00000134759_145908724 activation_FINAL
ENSMUST00000134759_145908724 total_FINAL
ENSMUST00000001818_145917479 repression1_final
ENSMUST00000001818_145917479 repression_FINAL
ENSMUST00000001818_145917479 total_FINAL
ENSMUST00000118002_145951216 repression1_final
ENSMUST00000118002_145951216 repression_FINAL
ENSMUST00000118002_145951216 total_FINAL
ENSMUST00000089257_146223832 repression3_final
ENSMUST00000089257_146223832 activation_early_weak5_final
ENSMUST00000089257_146223832 repression_FINAL
ENSMUST00000089257_146223832 activation_early_weak_FINAL
ENSMUST00000089257_146223832 activation_early_FINAL
ENSMUST00000089257_146223832 activation_FINAL
ENSMUST00000089257_146223832 total_FINAL
ENSMUST00000146307_146258564 activation_early_weak3_final
ENSMUST00000146307_146258564 activation_early_weak_FINAL
ENSMUST00000146307_146258564 activation_early_FINAL
ENSMUST00000146307_146258564 activation_FINAL
ENSMUST00000146307_146258564 total_FINAL
ENSMUST00000028921_147077549 repression1_final
ENSMUST00000028921_147077549 repression2_final
ENSMUST00000028921_147077549 repression3_final
ENSMUST00000028921_147077549 repression_FINAL
ENSMUST00000028921_147077549 total_FINAL
ENSMUST00000067075_147183083 repression1_final
ENSMUST00000067075_147183083 repression2_final
ENSMUST00000067075_147183083 repression_FINAL
ENSMUST00000067075_147183083 total_FINAL
ENSMUST00000028926_148693985 repression1_final
ENSMUST00000028926_148693985 activation_early_strong1_final
ENSMUST00000028926_148693985 repression_FINAL
ENSMUST00000028926_148693985 activation_early_strong_FINAL
ENSMUST00000028926_148693985 activation_early_FINAL
ENSMUST00000028926_148693985 activation_FINAL
ENSMUST00000028926_148693985 total_FINAL
ENSMUST00000136513_148693985 repression1_final
ENSMUST00000136513_148693985 activation_early_strong1_final
ENSMUST00000136513_148693985 repression_FINAL
ENSMUST00000136513_148693985 activation_early_strong_FINAL
ENSMUST00000136513_148693985 activation_early_FINAL
ENSMUST00000136513_148693985 activation_FINAL
ENSMUST00000136513_148693985 total_FINAL
ENSMUST00000109896_150934519 activation_early_weak3_final
ENSMUST00000109896_150934519 activation_early_weak_FINAL
ENSMUST00000109896_150934519 activation_early_FINAL
ENSMUST00000109896_150934519 activation_FINAL
ENSMUST00000109896_150934519 total_FINAL
ENSMUST00000028963_152311966 repression1_final
ENSMUST00000028963_152311966 repression_FINAL
ENSMUST00000028963_152311966 total_FINAL
ENSMUST00000109824_152736848 repression3_final
ENSMUST00000109824_152736848 repression_FINAL
ENSMUST00000109824_152736848 total_FINAL
ENSMUST00000038368_152737014 repression3_final
ENSMUST00000038368_152737014 repression_FINAL
ENSMUST00000038368_152737014 total_FINAL
ENSMUST00000089027_153208757 repression2_final
ENSMUST00000089027_153208757 activation_early_strong1_final
ENSMUST00000089027_153208757 repression_FINAL
ENSMUST00000089027_153208757 activation_early_strong_FINAL
ENSMUST00000089027_153208757 activation_early_FINAL
ENSMUST00000089027_153208757 activation_FINAL
ENSMUST00000089027_153208757 total_FINAL
ENSMUST00000056924_153227759 activation_early_strong1_final
ENSMUST00000056924_153227759 activation_early_strong_FINAL
ENSMUST00000056924_153227759 activation_early_FINAL
ENSMUST00000056924_153227759 activation_FINAL
ENSMUST00000056924_153227759 total_FINAL
ENSMUST00000109795_153227772 activation_early_strong1_final
ENSMUST00000109795_153227772 activation_early_strong_FINAL
ENSMUST00000109795_153227772 activation_early_FINAL
ENSMUST00000109795_153227772 activation_FINAL
ENSMUST00000109795_153227772 total_FINAL
ENSMUST00000049863_153265884 repression2_final
ENSMUST00000049863_153265884 repression_FINAL
ENSMUST00000049863_153265884 total_FINAL
ENSMUST00000072997_153686400 repression1_final
ENSMUST00000072997_153686400 repression3_final
ENSMUST00000072997_153686400 repression_FINAL
ENSMUST00000072997_153686400 total_FINAL
ENSMUST00000109773_153686400 repression1_final
ENSMUST00000109773_153686400 repression3_final
ENSMUST00000109773_153686400 repression_FINAL
ENSMUST00000109773_153686400 total_FINAL
ENSMUST00000109774_153686400 repression1_final
ENSMUST00000109774_153686400 repression3_final
ENSMUST00000109774_153686400 repression_FINAL
ENSMUST00000109774_153686400 total_FINAL
ENSMUST00000081628_153686400 repression1_final
ENSMUST00000081628_153686400 repression3_final
ENSMUST00000081628_153686400 repression_FINAL
ENSMUST00000081628_153686400 total_FINAL
ENSMUST00000103151_153686400 repression1_final
ENSMUST00000103151_153686400 repression3_final
ENSMUST00000103151_153686400 repression_FINAL
ENSMUST00000103151_153686400 total_FINAL
ENSMUST00000088976_153686400 repression1_final
ENSMUST00000088976_153686400 repression3_final
ENSMUST00000088976_153686400 repression_FINAL
ENSMUST00000088976_153686400 total_FINAL
ENSMUST00000109772_153686400 repression1_final
ENSMUST00000109772_153686400 repression3_final
ENSMUST00000109772_153686400 repression_FINAL
ENSMUST00000109772_153686400 total_FINAL
ENSMUST00000103150_153686400 repression1_final
ENSMUST00000103150_153686400 repression3_final
ENSMUST00000103150_153686400 repression_FINAL
ENSMUST00000103150_153686400 total_FINAL
ENSMUST00000056495_153686400 repression1_final
ENSMUST00000056495_153686400 repression3_final
ENSMUST00000056495_153686400 repression_FINAL
ENSMUST00000056495_153686400 total_FINAL
ENSMUST00000028981_153766931 repression1_final
ENSMUST00000028981_153766931 repression3_final
ENSMUST00000028981_153766931 repression_FINAL
ENSMUST00000028981_153766931 total_FINAL
ENSMUST00000109730_154361250 activation_early_strong1_final
ENSMUST00000109730_154361250 activation_early_strong_FINAL
ENSMUST00000109730_154361250 activation_early_FINAL
ENSMUST00000109730_154361250 activation_FINAL
ENSMUST00000109730_154361250 total_FINAL
ENSMUST00000043126_155390656 repression2_final
ENSMUST00000043126_155390656 activation_early_weak3_final
ENSMUST00000043126_155390656 repression_FINAL
ENSMUST00000043126_155390656 activation_early_weak_FINAL
ENSMUST00000043126_155390656 activation_early_FINAL
ENSMUST00000043126_155390656 activation_FINAL
ENSMUST00000043126_155390656 total_FINAL
ENSMUST00000109670_155390665 repression2_final
ENSMUST00000109670_155390665 activation_early_weak3_final
ENSMUST00000109670_155390665 repression_FINAL
ENSMUST00000109670_155390665 activation_early_weak_FINAL
ENSMUST00000109670_155390665 activation_early_FINAL
ENSMUST00000109670_155390665 activation_FINAL
ENSMUST00000109670_155390665 total_FINAL
ENSMUST00000109638_155825166 repression1_final
ENSMUST00000109638_155825166 activation_early_weak3_final
ENSMUST00000109638_155825166 repression_FINAL
ENSMUST00000109638_155825166 activation_early_weak_FINAL
ENSMUST00000109638_155825166 activation_early_FINAL
ENSMUST00000109638_155825166 activation_FINAL
ENSMUST00000109638_155825166 total_FINAL
ENSMUST00000136933_155846894 activation_early_strong1_final
ENSMUST00000136933_155846894 activation_early_strong_FINAL
ENSMUST00000136933_155846894 activation_early_FINAL
ENSMUST00000136933_155846894 activation_FINAL
ENSMUST00000136933_155846894 total_FINAL
ENSMUST00000151078_155846896 activation_early_strong1_final
ENSMUST00000151078_155846896 activation_early_strong_FINAL
ENSMUST00000151078_155846896 activation_early_FINAL
ENSMUST00000151078_155846896 activation_FINAL
ENSMUST00000151078_155846896 total_FINAL
ENSMUST00000109632_155846896 activation_early_strong1_final
ENSMUST00000109632_155846896 activation_early_strong_FINAL
ENSMUST00000109632_155846896 activation_early_FINAL
ENSMUST00000109632_155846896 activation_FINAL
ENSMUST00000109632_155846896 total_FINAL
ENSMUST00000184265_156071842 repression1_final
ENSMUST00000184265_156071842 activation_early_strong1_final
ENSMUST00000184265_156071842 repression_FINAL
ENSMUST00000184265_156071842 activation_early_strong_FINAL
ENSMUST00000184265_156071842 activation_early_FINAL
ENSMUST00000184265_156071842 activation_FINAL
ENSMUST00000184265_156071842 total_FINAL
ENSMUST00000109607_156071845 repression1_final
ENSMUST00000109607_156071845 repression2_final
ENSMUST00000109607_156071845 repression3_final
ENSMUST00000109607_156071845 activation_early_strong1_final
ENSMUST00000109607_156071845 repression_FINAL
ENSMUST00000109607_156071845 activation_early_strong_FINAL
ENSMUST00000109607_156071845 activation_early_FINAL
ENSMUST00000109607_156071845 activation_FINAL
ENSMUST00000109607_156071845 total_FINAL
ENSMUST00000127956_156071845 repression1_final
ENSMUST00000127956_156071845 repression2_final
ENSMUST00000127956_156071845 repression3_final
ENSMUST00000127956_156071845 activation_early_strong1_final
ENSMUST00000127956_156071845 repression_FINAL
ENSMUST00000127956_156071845 activation_early_strong_FINAL
ENSMUST00000127956_156071845 activation_early_FINAL
ENSMUST00000127956_156071845 activation_FINAL
ENSMUST00000127956_156071845 total_FINAL
ENSMUST00000132494_156071845 repression1_final
ENSMUST00000132494_156071845 repression2_final
ENSMUST00000132494_156071845 repression3_final
ENSMUST00000132494_156071845 activation_early_strong1_final
ENSMUST00000132494_156071845 repression_FINAL
ENSMUST00000132494_156071845 activation_early_strong_FINAL
ENSMUST00000132494_156071845 activation_early_FINAL
ENSMUST00000132494_156071845 activation_FINAL
ENSMUST00000132494_156071845 total_FINAL
ENSMUST00000109608_156071847 repression1_final
ENSMUST00000109608_156071847 repression2_final
ENSMUST00000109608_156071847 repression3_final
ENSMUST00000109608_156071847 activation_early_strong1_final
ENSMUST00000109608_156071847 repression_FINAL
ENSMUST00000109608_156071847 activation_early_strong_FINAL
ENSMUST00000109608_156071847 activation_early_FINAL
ENSMUST00000109608_156071847 activation_FINAL
ENSMUST00000109608_156071847 total_FINAL
ENSMUST00000059647_156091958 repression1_final
ENSMUST00000059647_156091958 repression_FINAL
ENSMUST00000059647_156091958 total_FINAL
ENSMUST00000109604_156091958 repression1_final
ENSMUST00000109604_156091958 repression_FINAL
ENSMUST00000109604_156091958 total_FINAL
ENSMUST00000155837_156147940 activation_early_weak3_final
ENSMUST00000155837_156147940 activation_early_weak_FINAL
ENSMUST00000155837_156147940 activation_early_FINAL
ENSMUST00000155837_156147940 activation_FINAL
ENSMUST00000155837_156147940 total_FINAL
ENSMUST00000153514_156147940 activation_early_weak3_final
ENSMUST00000153514_156147940 activation_early_weak_FINAL
ENSMUST00000153514_156147940 activation_early_FINAL
ENSMUST00000153514_156147940 activation_FINAL
ENSMUST00000153514_156147940 total_FINAL
ENSMUST00000037401_156307437 repression2_final
ENSMUST00000037401_156307437 repression_FINAL
ENSMUST00000037401_156307437 total_FINAL
ENSMUST00000073942_156356915 activation_early_weak6_final
ENSMUST00000073942_156356915 activation_early_weak_FINAL
ENSMUST00000073942_156356915 activation_early_FINAL
ENSMUST00000073942_156356915 activation_FINAL
ENSMUST00000073942_156356915 total_FINAL
ENSMUST00000103129_156995265 repression3_final
ENSMUST00000103129_156995265 repression_FINAL
ENSMUST00000103129_156995265 total_FINAL
ENSMUST00000103130_156995277 repression3_final
ENSMUST00000103130_156995277 repression_FINAL
ENSMUST00000103130_156995277 total_FINAL
ENSMUST00000029170_157145893 repression2_final
ENSMUST00000029170_157145893 repression3_final
ENSMUST00000029170_157145893 repression_FINAL
ENSMUST00000029170_157145893 total_FINAL
ENSMUST00000109528_157556362 activation_early_strong1_final
ENSMUST00000109528_157556362 activation_early_strong_FINAL
ENSMUST00000109528_157556362 activation_early_FINAL
ENSMUST00000109528_157556362 activation_FINAL
ENSMUST00000109528_157556362 total_FINAL
ENSMUST00000088494_157556362 activation_early_strong1_final
ENSMUST00000088494_157556362 activation_early_strong_FINAL
ENSMUST00000088494_157556362 activation_early_FINAL
ENSMUST00000088494_157556362 activation_FINAL
ENSMUST00000088494_157556362 total_FINAL
ENSMUST00000052927_158761864 repression1_final
ENSMUST00000052927_158761864 activation_early_strong1_final
ENSMUST00000052927_158761864 repression_FINAL
ENSMUST00000052927_158761864 activation_early_strong_FINAL
ENSMUST00000052927_158761864 activation_early_FINAL
ENSMUST00000052927_158761864 activation_FINAL
ENSMUST00000052927_158761864 total_FINAL
ENSMUST00000045503_158761864 repression1_final
ENSMUST00000045503_158761864 activation_early_strong1_final
ENSMUST00000045503_158761864 repression_FINAL
ENSMUST00000045503_158761864 activation_early_strong_FINAL
ENSMUST00000045503_158761864 activation_early_FINAL
ENSMUST00000045503_158761864 activation_FINAL
ENSMUST00000045503_158761864 total_FINAL
ENSMUST00000145073_158761864 repression1_final
ENSMUST00000145073_158761864 activation_early_strong1_final
ENSMUST00000145073_158761864 repression_FINAL
ENSMUST00000145073_158761864 activation_early_strong_FINAL
ENSMUST00000145073_158761864 activation_early_FINAL
ENSMUST00000145073_158761864 activation_FINAL
ENSMUST00000145073_158761864 total_FINAL
ENSMUST00000103116_158761864 repression1_final
ENSMUST00000103116_158761864 activation_early_strong1_final
ENSMUST00000103116_158761864 repression_FINAL
ENSMUST00000103116_158761864 activation_early_strong_FINAL
ENSMUST00000103116_158761864 activation_early_FINAL
ENSMUST00000103116_158761864 activation_FINAL
ENSMUST00000103116_158761864 total_FINAL
ENSMUST00000029183_158786151 repression1_final
ENSMUST00000029183_158786151 repression_FINAL
ENSMUST00000029183_158786151 total_FINAL
ENSMUST00000099126_160363677 repression2_final
ENSMUST00000099126_160363677 activation_early_weak3_final
ENSMUST00000099126_160363677 repression_FINAL
ENSMUST00000099126_160363677 activation_early_weak_FINAL
ENSMUST00000099126_160363677 activation_early_FINAL
ENSMUST00000099126_160363677 activation_FINAL
ENSMUST00000099126_160363677 total_FINAL
ENSMUST00000109468_160721555 repression1_final
ENSMUST00000109468_160721555 repression2_final
ENSMUST00000109468_160721555 activation_early_strong1_final
ENSMUST00000109468_160721555 repression_FINAL
ENSMUST00000109468_160721555 activation_early_strong_FINAL
ENSMUST00000109468_160721555 activation_early_FINAL
ENSMUST00000109468_160721555 activation_FINAL
ENSMUST00000109468_160721555 total_FINAL
ENSMUST00000109456_160905403 activation_early_strong1_final
ENSMUST00000109456_160905403 activation_early_strong_FINAL
ENSMUST00000109456_160905403 activation_early_FINAL
ENSMUST00000109456_160905403 activation_FINAL
ENSMUST00000109456_160905403 total_FINAL
ENSMUST00000109455_160905403 activation_early_strong1_final
ENSMUST00000109455_160905403 activation_early_strong_FINAL
ENSMUST00000109455_160905403 activation_early_FINAL
ENSMUST00000109455_160905403 activation_FINAL
ENSMUST00000109455_160905403 total_FINAL
ENSMUST00000040872_160905403 activation_early_strong1_final
ENSMUST00000040872_160905403 activation_early_strong_FINAL
ENSMUST00000040872_160905403 activation_early_FINAL
ENSMUST00000040872_160905403 activation_FINAL
ENSMUST00000040872_160905403 total_FINAL
ENSMUST00000039782_160946978 repression2_final
ENSMUST00000039782_160946978 repression_FINAL
ENSMUST00000039782_160946978 total_FINAL
ENSMUST00000130411_162934758 activation_early_weak3_final
ENSMUST00000130411_162934758 activation_early_weak_FINAL
ENSMUST00000130411_162934758 activation_early_FINAL
ENSMUST00000130411_162934758 activation_FINAL
ENSMUST00000130411_162934758 total_FINAL
ENSMUST00000109428_163322781 repression1_final
ENSMUST00000109428_163322781 repression3_final
ENSMUST00000109428_163322781 repression_FINAL
ENSMUST00000109428_163322781 total_FINAL
ENSMUST00000109418_163466379 repression1_final
ENSMUST00000109418_163466379 repression_FINAL
ENSMUST00000109418_163466379 total_FINAL
ENSMUST00000017851_163623272 repression2_final
ENSMUST00000017851_163623272 repression_FINAL
ENSMUST00000017851_163623272 total_FINAL
ENSMUST00000018470_164016726 activation_early_weak6_final
ENSMUST00000018470_164016726 activation_early_weak_FINAL
ENSMUST00000018470_164016726 activation_early_FINAL
ENSMUST00000018470_164016726 activation_FINAL
ENSMUST00000018470_164016726 total_FINAL
ENSMUST00000109384_164053540 repression1_final
ENSMUST00000109384_164053540 activation_early_strong1_final
ENSMUST00000109384_164053540 repression_FINAL
ENSMUST00000109384_164053540 activation_early_strong_FINAL
ENSMUST00000109384_164053540 activation_early_FINAL
ENSMUST00000109384_164053540 activation_FINAL
ENSMUST00000109384_164053540 total_FINAL
ENSMUST00000018466_164053540 repression1_final
ENSMUST00000018466_164053540 activation_early_strong1_final
ENSMUST00000018466_164053540 repression_FINAL
ENSMUST00000018466_164053540 activation_early_strong_FINAL
ENSMUST00000018466_164053540 activation_early_FINAL
ENSMUST00000018466_164053540 activation_FINAL
ENSMUST00000018466_164053540 total_FINAL
ENSMUST00000018353_164151832 activation_early_weak3_final
ENSMUST00000018353_164151832 activation_early_weak_FINAL
ENSMUST00000018353_164151832 activation_early_FINAL
ENSMUST00000018353_164151832 activation_FINAL
ENSMUST00000018353_164151832 total_FINAL
ENSMUST00000088291_164151832 activation_early_weak3_final
ENSMUST00000088291_164151832 activation_early_weak_FINAL
ENSMUST00000088291_164151832 activation_early_FINAL
ENSMUST00000088291_164151832 activation_FINAL
ENSMUST00000088291_164151832 total_FINAL
ENSMUST00000109374_164236528 activation_early_strong1_final
ENSMUST00000109374_164236528 activation_early_strong_FINAL
ENSMUST00000109374_164236528 activation_early_FINAL
ENSMUST00000109374_164236528 activation_FINAL
ENSMUST00000109374_164236528 total_FINAL
ENSMUST00000017153_164424247 repression1_final
ENSMUST00000017153_164424247 repression2_final
ENSMUST00000017153_164424247 repression3_final
ENSMUST00000017153_164424247 repression_FINAL
ENSMUST00000017153_164424247 total_FINAL
ENSMUST00000109349_164490336 repression1_final
ENSMUST00000109349_164490336 activation_early_weak3_final
ENSMUST00000109349_164490336 repression_FINAL
ENSMUST00000109349_164490336 activation_early_weak_FINAL
ENSMUST00000109349_164490336 activation_early_FINAL
ENSMUST00000109349_164490336 activation_FINAL
ENSMUST00000109349_164490336 total_FINAL
ENSMUST00000052107_164821690 activation_early_strong1_final
ENSMUST00000052107_164821690 activation_early_strong_FINAL
ENSMUST00000052107_164821690 activation_early_FINAL
ENSMUST00000052107_164821690 activation_FINAL
ENSMUST00000052107_164821690 total_FINAL
ENSMUST00000103092_164839235 activation_early_weak3_final
ENSMUST00000103092_164839235 activation_early_weak_FINAL
ENSMUST00000103092_164839235 activation_early_FINAL
ENSMUST00000103092_164839235 activation_FINAL
ENSMUST00000103092_164839235 total_FINAL
ENSMUST00000017904_164839235 activation_early_weak3_final
ENSMUST00000017904_164839235 activation_early_weak_FINAL
ENSMUST00000017904_164839235 activation_early_FINAL
ENSMUST00000017904_164839235 activation_FINAL
ENSMUST00000017904_164839235 total_FINAL
ENSMUST00000099092_164997472 repression2_final
ENSMUST00000099092_164997472 activation_early_weak6_final
ENSMUST00000099092_164997472 repression_FINAL
ENSMUST00000099092_164997472 activation_early_weak_FINAL
ENSMUST00000099092_164997472 activation_early_FINAL
ENSMUST00000099092_164997472 activation_FINAL
ENSMUST00000099092_164997472 total_FINAL
ENSMUST00000103084_165374264 repression1_final
ENSMUST00000103084_165374264 repression_FINAL
ENSMUST00000103084_165374264 total_FINAL
ENSMUST00000177633_165784152 repression2_final
ENSMUST00000177633_165784152 repression_FINAL
ENSMUST00000177633_165784152 total_FINAL
ENSMUST00000109266_165784152 repression2_final
ENSMUST00000109266_165784152 repression_FINAL
ENSMUST00000109266_165784152 total_FINAL
ENSMUST00000109258_165784152 repression2_final
ENSMUST00000109258_165784152 repression_FINAL
ENSMUST00000109258_165784152 total_FINAL
ENSMUST00000099084_165784155 repression2_final
ENSMUST00000099084_165784155 repression_FINAL
ENSMUST00000099084_165784155 total_FINAL
ENSMUST00000170272_165784155 repression2_final
ENSMUST00000170272_165784155 repression_FINAL
ENSMUST00000170272_165784155 total_FINAL
ENSMUST00000088095_166070144 repression1_final
ENSMUST00000088095_166070144 repression2_final
ENSMUST00000088095_166070144 repression_FINAL
ENSMUST00000088095_166070144 total_FINAL
ENSMUST00000036719_166566342 repression2_final
ENSMUST00000036719_166566342 activation_early_strong1_final
ENSMUST00000036719_166566342 repression_FINAL
ENSMUST00000036719_166566342 activation_early_strong_FINAL
ENSMUST00000036719_166566342 activation_early_FINAL
ENSMUST00000036719_166566342 activation_FINAL
ENSMUST00000036719_166566342 total_FINAL
ENSMUST00000052125_168099211 repression2_final
ENSMUST00000052125_168099211 activation_early_weak3_final
ENSMUST00000052125_168099211 repression_FINAL
ENSMUST00000052125_168099211 activation_early_weak_FINAL
ENSMUST00000052125_168099211 activation_early_FINAL
ENSMUST00000052125_168099211 activation_FINAL
ENSMUST00000052125_168099211 total_FINAL
ENSMUST00000154111_168209048 repression1_final
ENSMUST00000154111_168209048 repression3_final
ENSMUST00000154111_168209048 repression_FINAL
ENSMUST00000154111_168209048 total_FINAL
ENSMUST00000109193_168210281 repression3_final
ENSMUST00000109193_168210281 activation_early_strong3_final
ENSMUST00000109193_168210281 repression_FINAL
ENSMUST00000109193_168210281 activation_early_strong_FINAL
ENSMUST00000109193_168210281 activation_early_FINAL
ENSMUST00000109193_168210281 activation_FINAL
ENSMUST00000109193_168210281 total_FINAL
ENSMUST00000074618_168476410 repression1_final
ENSMUST00000074618_168476410 activation_early_strong1_final
ENSMUST00000074618_168476410 repression_FINAL
ENSMUST00000074618_168476410 activation_early_strong_FINAL
ENSMUST00000074618_168476410 activation_early_FINAL
ENSMUST00000074618_168476410 activation_FINAL
ENSMUST00000074618_168476410 total_FINAL
ENSMUST00000109184_168476410 repression1_final
ENSMUST00000109184_168476410 activation_early_strong1_final
ENSMUST00000109184_168476410 repression_FINAL
ENSMUST00000109184_168476410 activation_early_strong_FINAL
ENSMUST00000109184_168476410 activation_early_FINAL
ENSMUST00000109184_168476410 activation_FINAL
ENSMUST00000109184_168476410 total_FINAL
ENSMUST00000109157_169886579 repression2_final
ENSMUST00000109157_169886579 repression_FINAL
ENSMUST00000109157_169886579 total_FINAL
ENSMUST00000075087_170518805 repression1_final
ENSMUST00000075087_170518805 repression2_final
ENSMUST00000075087_170518805 activation_early_weak3_final
ENSMUST00000075087_170518805 repression_FINAL
ENSMUST00000075087_170518805 activation_early_weak_FINAL
ENSMUST00000075087_170518805 activation_early_FINAL
ENSMUST00000075087_170518805 activation_FINAL
ENSMUST00000075087_170518805 total_FINAL
ENSMUST00000136839_170518805 repression1_final
ENSMUST00000136839_170518805 activation_late_strong1_final
ENSMUST00000136839_170518805 repression_FINAL
ENSMUST00000136839_170518805 activation_late_strong_FINAL
ENSMUST00000136839_170518805 activation_late_FINAL
ENSMUST00000136839_170518805 activation_FINAL
ENSMUST00000136839_170518805 total_FINAL
ENSMUST00000028995_172352803 repression1_final
ENSMUST00000028995_172352803 repression2_final
ENSMUST00000028995_172352803 repression_FINAL
ENSMUST00000028995_172352803 total_FINAL
ENSMUST00000116375_172380620 activation_early_weak6_final
ENSMUST00000116375_172380620 activation_early_weak_FINAL
ENSMUST00000116375_172380620 activation_early_FINAL
ENSMUST00000116375_172380620 activation_FINAL
ENSMUST00000116375_172380620 total_FINAL
ENSMUST00000030391_172557377 repression1_final
ENSMUST00000030391_172557377 repression2_final
ENSMUST00000030391_172557377 repression3_final
ENSMUST00000030391_172557377 repression_FINAL
ENSMUST00000030391_172557377 total_FINAL
ENSMUST00000099058_172557377 repression1_final
ENSMUST00000099058_172557377 repression2_final
ENSMUST00000099058_172557377 repression3_final
ENSMUST00000099058_172557377 repression_FINAL
ENSMUST00000099058_172557377 total_FINAL
ENSMUST00000170744_172557377 repression1_final
ENSMUST00000170744_172557377 repression2_final
ENSMUST00000170744_172557377 repression3_final
ENSMUST00000170744_172557377 repression_FINAL
ENSMUST00000170744_172557377 total_FINAL
ENSMUST00000173393_173033810 activation_early_strong1_final
ENSMUST00000173393_173033810 activation_early_strong_FINAL
ENSMUST00000173393_173033810 activation_early_FINAL
ENSMUST00000173393_173033810 activation_FINAL
ENSMUST00000173393_173033810 total_FINAL
ENSMUST00000029014_173033810 activation_early_strong1_final
ENSMUST00000029014_173033810 activation_early_strong_FINAL
ENSMUST00000029014_173033810 activation_early_FINAL
ENSMUST00000029014_173033810 activation_FINAL
ENSMUST00000029014_173033810 total_FINAL
ENSMUST00000029017_173158647 activation_early_weak3_final
ENSMUST00000029017_173158647 activation_early_weak6_final
ENSMUST00000029017_173158647 activation_early_weak_FINAL
ENSMUST00000029017_173158647 activation_early_FINAL
ENSMUST00000029017_173158647 activation_FINAL
ENSMUST00000029017_173158647 total_FINAL
ENSMUST00000059452_174705913 repression1_final
ENSMUST00000059452_174705913 repression_FINAL
ENSMUST00000059452_174705913 total_FINAL
ENSMUST00000109007_175976366 activation_early_weak3_final
ENSMUST00000109007_175976366 activation_early_weak_FINAL
ENSMUST00000109007_175976366 activation_early_FINAL
ENSMUST00000109007_175976366 activation_FINAL
ENSMUST00000109007_175976366 total_FINAL
ENSMUST00000103066_178335522 activation_early_weak3_final
ENSMUST00000103066_178335522 activation_early_weak_FINAL
ENSMUST00000103066_178335522 activation_early_FINAL
ENSMUST00000103066_178335522 activation_FINAL
ENSMUST00000103066_178335522 total_FINAL
ENSMUST00000058678_178411206 repression3_final
ENSMUST00000058678_178411206 repression_FINAL
ENSMUST00000058678_178411206 total_FINAL
ENSMUST00000094251_178421409 activation_early_weak3_final
ENSMUST00000094251_178421409 activation_early_weak_FINAL
ENSMUST00000094251_178421409 activation_early_FINAL
ENSMUST00000094251_178421409 activation_FINAL
ENSMUST00000094251_178421409 total_FINAL
ENSMUST00000041618_179912146 repression1_final
ENSMUST00000041618_179912146 repression2_final
ENSMUST00000041618_179912146 repression3_final
ENSMUST00000041618_179912146 activation_early_strong1_final
ENSMUST00000041618_179912146 repression_FINAL
ENSMUST00000041618_179912146 activation_early_strong_FINAL
ENSMUST00000041618_179912146 activation_early_FINAL
ENSMUST00000041618_179912146 activation_FINAL
ENSMUST00000041618_179912146 total_FINAL
ENSMUST00000131358_179912152 repression1_final
ENSMUST00000131358_179912152 repression2_final
ENSMUST00000131358_179912152 repression3_final
ENSMUST00000131358_179912152 activation_early_strong1_final
ENSMUST00000131358_179912152 repression_FINAL
ENSMUST00000131358_179912152 activation_early_strong_FINAL
ENSMUST00000131358_179912152 activation_early_FINAL
ENSMUST00000131358_179912152 activation_FINAL
ENSMUST00000131358_179912152 total_FINAL
ENSMUST00000041126_180067359 repression1_final
ENSMUST00000041126_180067359 repression2_final
ENSMUST00000041126_180067359 repression3_final
ENSMUST00000041126_180067359 repression_FINAL
ENSMUST00000041126_180067359 total_FINAL
ENSMUST00000056480_180099465 activation_early_weak6_final
ENSMUST00000056480_180099465 activation_early_weak_FINAL
ENSMUST00000056480_180099465 activation_early_FINAL
ENSMUST00000056480_180099465 activation_FINAL
ENSMUST00000056480_180099465 total_FINAL
ENSMUST00000087517_180657964 repression3_final
ENSMUST00000087517_180657964 repression_FINAL
ENSMUST00000087517_180657964 total_FINAL
ENSMUST00000029090_180718012 activation_early_weak3_final
ENSMUST00000029090_180718012 activation_early_weak_FINAL
ENSMUST00000029090_180718012 activation_early_FINAL
ENSMUST00000029090_180718012 activation_FINAL
ENSMUST00000029090_180718012 total_FINAL
ENSMUST00000078687_180718012 activation_early_weak3_final
ENSMUST00000078687_180718012 activation_early_weak_FINAL
ENSMUST00000078687_180718012 activation_early_FINAL
ENSMUST00000078687_180718012 activation_FINAL
ENSMUST00000078687_180718012 total_FINAL
ENSMUST00000049032_181251449 repression3_final
ENSMUST00000049032_181251449 activation_early_weak6_final
ENSMUST00000049032_181251449 repression_FINAL
ENSMUST00000049032_181251449 activation_early_weak_FINAL
ENSMUST00000049032_181251449 activation_early_FINAL
ENSMUST00000049032_181251449 activation_FINAL
ENSMUST00000049032_181251449 total_FINAL
ENSMUST00000029106_181387762 repression1_final
ENSMUST00000029106_181387762 repression2_final
ENSMUST00000029106_181387762 repression_FINAL
ENSMUST00000029106_181387762 total_FINAL
ENSMUST00000149163_181515176 repression1_final
ENSMUST00000149163_181515176 repression_FINAL
ENSMUST00000149163_181515176 total_FINAL
ENSMUST00000108800_181515176 repression1_final
ENSMUST00000108800_181515176 repression_FINAL
ENSMUST00000108800_181515176 total_FINAL
ENSMUST00000072334_181549377 repression1_final
ENSMUST00000072334_181549377 repression_FINAL
ENSMUST00000072334_181549377 total_FINAL
ENSMUST00000134340_181569149 activation_early_strong1_final
ENSMUST00000134340_181569149 activation_early_strong_FINAL
ENSMUST00000134340_181569149 activation_early_FINAL
ENSMUST00000134340_181569149 activation_FINAL
ENSMUST00000134340_181569149 total_FINAL
ENSMUST00000057816_181569149 activation_early_strong1_final
ENSMUST00000057816_181569149 activation_early_strong_FINAL
ENSMUST00000057816_181569149 activation_early_FINAL
ENSMUST00000057816_181569149 activation_FINAL
ENSMUST00000057816_181569149 total_FINAL
ENSMUST00000129469_181569163 activation_early_strong1_final
ENSMUST00000129469_181569163 activation_early_strong_FINAL
ENSMUST00000129469_181569163 activation_early_FINAL
ENSMUST00000129469_181569163 activation_FINAL
ENSMUST00000129469_181569163 total_FINAL
ENSMUST00000108789_181582103 repression1_final
ENSMUST00000108789_181582103 repression_FINAL
ENSMUST00000108789_181582103 total_FINAL
ENSMUST00000128553_181582105 repression1_final
ENSMUST00000128553_181582105 repression_FINAL
ENSMUST00000128553_181582105 total_FINAL
ENSMUST00000060173_181595218 activation_early_strong1_final
ENSMUST00000060173_181595218 activation_early_strong_FINAL
ENSMUST00000060173_181595218 activation_early_FINAL
ENSMUST00000060173_181595218 activation_FINAL
ENSMUST00000060173_181595218 total_FINAL
ENSMUST00000183836_181595221 activation_early_strong1_final
ENSMUST00000183836_181595221 activation_early_strong_FINAL
ENSMUST00000183836_181595221 activation_early_FINAL
ENSMUST00000183836_181595221 activation_FINAL
ENSMUST00000183836_181595221 total_FINAL
ENSMUST00000002529_181655575 repression2_final
ENSMUST00000002529_181655575 activation_early_weak6_final
ENSMUST00000002529_181655575 repression_FINAL
ENSMUST00000002529_181655575 activation_early_weak_FINAL
ENSMUST00000002529_181655575 activation_early_FINAL
ENSMUST00000002529_181655575 activation_FINAL
ENSMUST00000002529_181655575 total_FINAL
ENSMUST00000054491_181669836 repression2_final
ENSMUST00000054491_181669836 repression_FINAL
ENSMUST00000054491_181669836 total_FINAL
ENSMUST00000002532_181688422 repression1_final
ENSMUST00000002532_181688422 repression_FINAL
ENSMUST00000002532_181688422 total_FINAL
ENSMUST00000108756_181826045 repression1_final
ENSMUST00000108756_181826045 repression_FINAL
ENSMUST00000108756_181826045 total_FINAL
ENSMUST00000108757_181826045 repression1_final
ENSMUST00000108757_181826045 repression_FINAL
ENSMUST00000108757_181826045 total_FINAL
ENSMUST00000129843_181826045 repression1_final
ENSMUST00000129843_181826045 repression_FINAL
ENSMUST00000129843_181826045 total_FINAL
ENSMUST00000108754_181855059 repression1_final
ENSMUST00000108754_181855059 activation_early_strong1_final
ENSMUST00000108754_181855059 repression_FINAL
ENSMUST00000108754_181855059 activation_early_strong_FINAL
ENSMUST00000108754_181855059 activation_early_FINAL
ENSMUST00000108754_181855059 activation_FINAL
ENSMUST00000108754_181855059 total_FINAL
ENSMUST00000029116_181855312 repression1_final
ENSMUST00000029116_181855312 activation_early_strong1_final
ENSMUST00000029116_181855312 repression_FINAL
ENSMUST00000029116_181855312 activation_early_strong_FINAL
ENSMUST00000029116_181855312 activation_early_FINAL
ENSMUST00000029116_181855312 activation_FINAL
ENSMUST00000029116_181855312 total_FINAL
ENSMUST00000176383_5413148 repression2_final
ENSMUST00000176383_5413148 repression3_final
ENSMUST00000176383_5413148 repression_FINAL
ENSMUST00000176383_5413148 total_FINAL
ENSMUST00000026284_5413148 repression2_final
ENSMUST00000026284_5413148 repression3_final
ENSMUST00000026284_5413148 repression_FINAL
ENSMUST00000026284_5413148 total_FINAL
ENSMUST00000028999_7442091 repression1_final
ENSMUST00000028999_7442091 repression3_final
ENSMUST00000028999_7442091 repression_FINAL
ENSMUST00000028999_7442091 total_FINAL
ENSMUST00000051064_7551549 repression1_final
ENSMUST00000051064_7551549 repression_FINAL
ENSMUST00000051064_7551549 total_FINAL
ENSMUST00000042412_8663362 repression2_final
ENSMUST00000042412_8663362 repression_FINAL
ENSMUST00000042412_8663362 total_FINAL
ENSMUST00000120143_8928626 activation_early_strong1_final
ENSMUST00000120143_8928626 activation_early_strong_FINAL
ENSMUST00000120143_8928626 activation_early_FINAL
ENSMUST00000120143_8928626 activation_FINAL
ENSMUST00000120143_8928626 total_FINAL
ENSMUST00000091355_8928626 activation_early_strong1_final
ENSMUST00000091355_8928626 activation_early_strong_FINAL
ENSMUST00000091355_8928626 activation_early_FINAL
ENSMUST00000091355_8928626 activation_FINAL
ENSMUST00000091355_8928626 total_FINAL
ENSMUST00000041124_9427011 repression1_final
ENSMUST00000041124_9427011 repression3_final
ENSMUST00000041124_9427011 repression_FINAL
ENSMUST00000041124_9427011 total_FINAL
ENSMUST00000161949_9687479 repression1_final
ENSMUST00000161949_9687479 repression2_final
ENSMUST00000161949_9687479 repression3_final
ENSMUST00000161949_9687479 activation_early_weak6_final
ENSMUST00000161949_9687479 repression_FINAL
ENSMUST00000161949_9687479 activation_early_weak_FINAL
ENSMUST00000161949_9687479 activation_early_FINAL
ENSMUST00000161949_9687479 activation_FINAL
ENSMUST00000161949_9687479 total_FINAL
ENSMUST00000029046_10016121 repression3_final
ENSMUST00000029046_10016121 activation_early_weak1_final
ENSMUST00000029046_10016121 repression_FINAL
ENSMUST00000029046_10016121 activation_early_weak_FINAL
ENSMUST00000029046_10016121 activation_early_FINAL
ENSMUST00000029046_10016121 activation_FINAL
ENSMUST00000029046_10016121 total_FINAL
ENSMUST00000029034_10179851 activation_early_weak3_final
ENSMUST00000029034_10179851 activation_early_weak_FINAL
ENSMUST00000029034_10179851 activation_early_FINAL
ENSMUST00000029034_10179851 activation_FINAL
ENSMUST00000029034_10179851 total_FINAL
ENSMUST00000029041_10204347 activation_early_strong1_final
ENSMUST00000029041_10204347 activation_early_strong_FINAL
ENSMUST00000029041_10204347 activation_early_FINAL
ENSMUST00000029041_10204347 activation_FINAL
ENSMUST00000029041_10204347 total_FINAL
ENSMUST00000029049_10389974 repression3_final
ENSMUST00000029049_10389974 repression_FINAL
ENSMUST00000029049_10389974 total_FINAL
ENSMUST00000099223_10417819 repression2_final
ENSMUST00000099223_10417819 repression_FINAL
ENSMUST00000099223_10417819 total_FINAL
ENSMUST00000029047_10417819 repression2_final
ENSMUST00000029047_10417819 repression_FINAL
ENSMUST00000029047_10417819 total_FINAL
ENSMUST00000108372_14181056 repression3_final
ENSMUST00000108372_14181056 repression_FINAL
ENSMUST00000108372_14181056 total_FINAL
ENSMUST00000171075_14181061 repression3_final
ENSMUST00000171075_14181061 repression_FINAL
ENSMUST00000171075_14181061 total_FINAL
ENSMUST00000037321_14505588 repression1_final
ENSMUST00000037321_14505588 repression2_final
ENSMUST00000037321_14505588 repression_FINAL
ENSMUST00000037321_14505588 total_FINAL
ENSMUST00000029069_14605718 repression3_final
ENSMUST00000029069_14605718 repression_FINAL
ENSMUST00000029069_14605718 total_FINAL
ENSMUST00000165922_14605718 repression3_final
ENSMUST00000165922_14605718 repression_FINAL
ENSMUST00000165922_14605718 total_FINAL
ENSMUST00000029071_14661575 activation_early_weak3_final
ENSMUST00000029071_14661575 activation_early_weak_FINAL
ENSMUST00000029071_14661575 activation_early_FINAL
ENSMUST00000029071_14661575 activation_FINAL
ENSMUST00000029071_14661575 total_FINAL
ENSMUST00000181860_14766216 repression1_final
ENSMUST00000181860_14766216 activation_early_weak3_final
ENSMUST00000181860_14766216 repression_FINAL
ENSMUST00000181860_14766216 activation_early_weak_FINAL
ENSMUST00000181860_14766216 activation_early_FINAL
ENSMUST00000181860_14766216 activation_FINAL
ENSMUST00000181860_14766216 total_FINAL
ENSMUST00000094365_14766217 repression1_final
ENSMUST00000094365_14766217 activation_early_weak3_final
ENSMUST00000094365_14766217 repression_FINAL
ENSMUST00000094365_14766217 activation_early_weak_FINAL
ENSMUST00000094365_14766217 activation_early_FINAL
ENSMUST00000094365_14766217 activation_FINAL
ENSMUST00000094365_14766217 total_FINAL
ENSMUST00000108345_16213979 repression1_final
ENSMUST00000108345_16213979 repression_FINAL
ENSMUST00000108345_16213979 total_FINAL
ENSMUST00000108346_16213979 repression1_final
ENSMUST00000108346_16213979 repression_FINAL
ENSMUST00000108346_16213979 total_FINAL
ENSMUST00000026120_18055856 repression1_final
ENSMUST00000026120_18055856 repression_FINAL
ENSMUST00000026120_18055856 total_FINAL
ENSMUST00000035625_18071950 repression1_final
ENSMUST00000035625_18071950 repression_FINAL
ENSMUST00000035625_18071950 total_FINAL
ENSMUST00000029125_19132146 repression1_final
ENSMUST00000029125_19132146 repression_FINAL
ENSMUST00000029125_19132146 total_FINAL
ENSMUST00000029132_19610640 activation_early_weak3_final
ENSMUST00000029132_19610640 activation_early_weak_FINAL
ENSMUST00000029132_19610640 activation_early_FINAL
ENSMUST00000029132_19610640 activation_FINAL
ENSMUST00000029132_19610640 total_FINAL
ENSMUST00000165693_19610640 activation_early_weak3_final
ENSMUST00000165693_19610640 activation_early_weak_FINAL
ENSMUST00000165693_19610640 activation_early_FINAL
ENSMUST00000165693_19610640 activation_FINAL
ENSMUST00000165693_19610640 total_FINAL
ENSMUST00000012580_19995945 repression1_final
ENSMUST00000012580_19995945 repression2_final
ENSMUST00000012580_19995945 repression3_final
ENSMUST00000012580_19995945 activation_early_weak3_final
ENSMUST00000012580_19995945 repression_FINAL
ENSMUST00000012580_19995945 activation_early_weak_FINAL
ENSMUST00000012580_19995945 activation_early_FINAL
ENSMUST00000012580_19995945 activation_FINAL
ENSMUST00000012580_19995945 total_FINAL
ENSMUST00000108321_19996167 activation_early_weak6_final
ENSMUST00000108321_19996167 activation_early_weak_FINAL
ENSMUST00000108321_19996167 activation_early_FINAL
ENSMUST00000108321_19996167 activation_FINAL
ENSMUST00000108321_19996167 total_FINAL
ENSMUST00000002502_20116725 repression1_final
ENSMUST00000002502_20116725 repression_FINAL
ENSMUST00000002502_20116725 total_FINAL
ENSMUST00000068316_20314473 activation_early_strong1_final
ENSMUST00000068316_20314473 activation_early_strong_FINAL
ENSMUST00000068316_20314473 activation_early_FINAL
ENSMUST00000068316_20314473 activation_FINAL
ENSMUST00000068316_20314473 total_FINAL
ENSMUST00000063988_22210428 repression1_final
ENSMUST00000063988_22210428 repression3_final
ENSMUST00000063988_22210428 repression_FINAL
ENSMUST00000063988_22210428 total_FINAL
ENSMUST00000108300_27097222 repression1_final
ENSMUST00000108300_27097222 repression_FINAL
ENSMUST00000108300_27097222 total_FINAL
ENSMUST00000108298_27097222 repression1_final
ENSMUST00000108298_27097222 repression_FINAL
ENSMUST00000108298_27097222 total_FINAL
ENSMUST00000176242_27097223 repression1_final
ENSMUST00000176242_27097223 repression_FINAL
ENSMUST00000176242_27097223 total_FINAL
ENSMUST00000184113_27097226 repression1_final
ENSMUST00000184113_27097226 repression_FINAL
ENSMUST00000184113_27097226 total_FINAL
ENSMUST00000046515_27241819 repression1_final
ENSMUST00000046515_27241819 activation_early_weak3_final
ENSMUST00000046515_27241819 repression_FINAL
ENSMUST00000046515_27241819 activation_early_weak_FINAL
ENSMUST00000046515_27241819 activation_early_FINAL
ENSMUST00000046515_27241819 activation_FINAL
ENSMUST00000046515_27241819 total_FINAL
ENSMUST00000046383_27335668 repression3_final
ENSMUST00000046383_27335668 activation_early_weak5_final
ENSMUST00000046383_27335668 repression_FINAL
ENSMUST00000046383_27335668 activation_early_weak_FINAL
ENSMUST00000046383_27335668 activation_early_FINAL
ENSMUST00000046383_27335668 activation_FINAL
ENSMUST00000046383_27335668 total_FINAL
ENSMUST00000046157_27416162 activation_early_weak3_final
ENSMUST00000046157_27416162 activation_early_weak6_final
ENSMUST00000046157_27416162 activation_early_weak_FINAL
ENSMUST00000046157_27416162 activation_early_FINAL
ENSMUST00000046157_27416162 activation_FINAL
ENSMUST00000046157_27416162 total_FINAL
ENSMUST00000120834_28131739 activation_early_weak1_final
ENSMUST00000120834_28131739 activation_early_weak_FINAL
ENSMUST00000120834_28131739 activation_early_FINAL
ENSMUST00000120834_28131739 activation_FINAL
ENSMUST00000120834_28131739 total_FINAL
ENSMUST00000067757_28131739 activation_early_weak1_final
ENSMUST00000067757_28131739 activation_early_weak_FINAL
ENSMUST00000067757_28131739 activation_early_FINAL
ENSMUST00000067757_28131739 activation_FINAL
ENSMUST00000067757_28131739 total_FINAL
ENSMUST00000029240_28727477 repression1_final
ENSMUST00000029240_28727477 activation_early_weak3_final
ENSMUST00000029240_28727477 repression_FINAL
ENSMUST00000029240_28727477 activation_early_weak_FINAL
ENSMUST00000029240_28727477 activation_early_FINAL
ENSMUST00000029240_28727477 activation_FINAL
ENSMUST00000029240_28727477 total_FINAL
ENSMUST00000060500_28794456 repression2_final
ENSMUST00000060500_28794456 repression3_final
ENSMUST00000060500_28794456 repression4_final
ENSMUST00000060500_28794456 repression_FINAL
ENSMUST00000060500_28794456 total_FINAL
ENSMUST00000047502_30616814 repression1_final
ENSMUST00000047502_30616814 repression2_final
ENSMUST00000047502_30616814 repression_FINAL
ENSMUST00000047502_30616814 total_FINAL
ENSMUST00000108262_30765442 activation_early_weak3_final
ENSMUST00000108262_30765442 activation_early_weak_FINAL
ENSMUST00000108262_30765442 activation_early_FINAL
ENSMUST00000108262_30765442 activation_FINAL
ENSMUST00000108262_30765442 total_FINAL
ENSMUST00000029256_30818967 activation_early_weak6_final
ENSMUST00000029256_30818967 activation_early_weak_FINAL
ENSMUST00000029256_30818967 activation_early_FINAL
ENSMUST00000029256_30818967 activation_FINAL
ENSMUST00000029256_30818967 total_FINAL
ENSMUST00000108261_30896792 activation_early_strong1_final
ENSMUST00000108261_30896792 activation_early_strong_FINAL
ENSMUST00000108261_30896792 activation_early_FINAL
ENSMUST00000108261_30896792 activation_FINAL
ENSMUST00000108261_30896792 total_FINAL
ENSMUST00000108259_30896792 activation_early_strong1_final
ENSMUST00000108259_30896792 activation_early_strong_FINAL
ENSMUST00000108259_30896792 activation_early_FINAL
ENSMUST00000108259_30896792 activation_FINAL
ENSMUST00000108259_30896792 total_FINAL
ENSMUST00000046748_30896792 activation_early_strong1_final
ENSMUST00000046748_30896792 activation_early_strong_FINAL
ENSMUST00000046748_30896792 activation_early_FINAL
ENSMUST00000046748_30896792 activation_FINAL
ENSMUST00000046748_30896792 total_FINAL
ENSMUST00000108258_30896792 activation_early_strong1_final
ENSMUST00000108258_30896792 activation_early_strong_FINAL
ENSMUST00000108258_30896792 activation_early_FINAL
ENSMUST00000108258_30896792 activation_FINAL
ENSMUST00000108258_30896792 total_FINAL
ENSMUST00000166278_30896792 activation_early_strong1_final
ENSMUST00000166278_30896792 activation_early_strong_FINAL
ENSMUST00000166278_30896792 activation_early_FINAL
ENSMUST00000166278_30896792 activation_FINAL
ENSMUST00000166278_30896792 total_FINAL
ENSMUST00000064718_30899295 repression1_final
ENSMUST00000064718_30899295 activation_early_strong1_final
ENSMUST00000064718_30899295 repression_FINAL
ENSMUST00000064718_30899295 activation_early_strong_FINAL
ENSMUST00000064718_30899295 activation_early_FINAL
ENSMUST00000064718_30899295 activation_FINAL
ENSMUST00000064718_30899295 total_FINAL
ENSMUST00000168645_30899371 repression1_final
ENSMUST00000168645_30899371 activation_early_weak3_final
ENSMUST00000168645_30899371 repression_FINAL
ENSMUST00000168645_30899371 activation_early_weak_FINAL
ENSMUST00000168645_30899371 activation_early_FINAL
ENSMUST00000168645_30899371 activation_FINAL
ENSMUST00000168645_30899371 total_FINAL
ENSMUST00000136086_31041126 repression2_final
ENSMUST00000136086_31041126 repression_FINAL
ENSMUST00000136086_31041126 total_FINAL
ENSMUST00000108249_31050278 repression1_final
ENSMUST00000108249_31050278 repression2_final
ENSMUST00000108249_31050278 activation_early_weak3_final
ENSMUST00000108249_31050278 repression_FINAL
ENSMUST00000108249_31050278 activation_early_weak_FINAL
ENSMUST00000108249_31050278 activation_early_FINAL
ENSMUST00000108249_31050278 activation_FINAL
ENSMUST00000108249_31050278 total_FINAL
ENSMUST00000118470_31118614 repression1_final
ENSMUST00000118470_31118614 repression2_final
ENSMUST00000118470_31118614 repression3_final
ENSMUST00000118470_31118614 activation_early_weak6_final
ENSMUST00000118470_31118614 repression_FINAL
ENSMUST00000118470_31118614 activation_early_weak_FINAL
ENSMUST00000118470_31118614 activation_early_FINAL
ENSMUST00000118470_31118614 activation_FINAL
ENSMUST00000118470_31118614 total_FINAL
ENSMUST00000029194_31118614 repression1_final
ENSMUST00000029194_31118614 repression2_final
ENSMUST00000029194_31118614 repression3_final
ENSMUST00000029194_31118614 activation_early_weak6_final
ENSMUST00000029194_31118614 repression_FINAL
ENSMUST00000029194_31118614 activation_early_weak_FINAL
ENSMUST00000029194_31118614 activation_early_FINAL
ENSMUST00000029194_31118614 activation_FINAL
ENSMUST00000029194_31118614 total_FINAL
ENSMUST00000091259_31202910 activation_late_weak1_final
ENSMUST00000091259_31202910 activation_late_weak_FINAL
ENSMUST00000091259_31202910 activation_late_FINAL
ENSMUST00000091259_31202910 activation_FINAL
ENSMUST00000091259_31202910 total_FINAL
ENSMUST00000119310_32198360 repression1_final
ENSMUST00000119310_32198360 repression2_final
ENSMUST00000119310_32198360 repression_FINAL
ENSMUST00000119310_32198360 total_FINAL
ENSMUST00000119970_32198360 repression1_final
ENSMUST00000119970_32198360 repression2_final
ENSMUST00000119970_32198360 repression_FINAL
ENSMUST00000119970_32198360 total_FINAL
ENSMUST00000178668_32198360 repression1_final
ENSMUST00000178668_32198360 repression2_final
ENSMUST00000178668_32198360 repression_FINAL
ENSMUST00000178668_32198360 total_FINAL
ENSMUST00000168566_32334796 repression1_final
ENSMUST00000168566_32334796 repression_FINAL
ENSMUST00000168566_32334796 total_FINAL
ENSMUST00000029199_32334798 repression1_final
ENSMUST00000029199_32334798 repression_FINAL
ENSMUST00000029199_32334798 total_FINAL
ENSMUST00000057768_32366276 repression1_final
ENSMUST00000057768_32366276 repression_FINAL
ENSMUST00000057768_32366276 total_FINAL
ENSMUST00000151320_32569689 repression1_final
ENSMUST00000151320_32569689 repression_FINAL
ENSMUST00000151320_32569689 total_FINAL
ENSMUST00000091257_32577142 repression2_final
ENSMUST00000091257_32577142 activation_early_strong1_final
ENSMUST00000091257_32577142 repression_FINAL
ENSMUST00000091257_32577142 activation_early_strong_FINAL
ENSMUST00000091257_32577142 activation_early_FINAL
ENSMUST00000091257_32577142 activation_FINAL
ENSMUST00000091257_32577142 total_FINAL
ENSMUST00000155737_32580332 repression1_final
ENSMUST00000155737_32580332 repression_FINAL
ENSMUST00000155737_32580332 total_FINAL
ENSMUST00000072312_32933234 repression1_final
ENSMUST00000072312_32933234 repression_FINAL
ENSMUST00000072312_32933234 total_FINAL
ENSMUST00000099153_33806964 repression1_final
ENSMUST00000099153_33806964 repression2_final
ENSMUST00000099153_33806964 repression_FINAL
ENSMUST00000099153_33806964 total_FINAL
ENSMUST00000029222_33812362 repression2_final
ENSMUST00000029222_33812362 repression_FINAL
ENSMUST00000029222_33812362 total_FINAL
ENSMUST00000011029_34056020 repression1_final
ENSMUST00000011029_34056020 repression_FINAL
ENSMUST00000011029_34056020 total_FINAL
ENSMUST00000117223_34077434 repression2_final
ENSMUST00000117223_34077434 repression_FINAL
ENSMUST00000117223_34077434 total_FINAL
ENSMUST00000108182_35892978 repression2_final
ENSMUST00000108182_35892978 repression3_final
ENSMUST00000108182_35892978 repression_FINAL
ENSMUST00000108182_35892978 total_FINAL
ENSMUST00000133450_36015245 repression1_final
ENSMUST00000133450_36015245 repression_FINAL
ENSMUST00000133450_36015245 total_FINAL
ENSMUST00000011492_36090932 repression1_final
ENSMUST00000011492_36090932 repression3_final
ENSMUST00000011492_36090932 repression_FINAL
ENSMUST00000011492_36090932 total_FINAL
ENSMUST00000091227_36179424 repression1_final
ENSMUST00000091227_36179424 repression_FINAL
ENSMUST00000091227_36179424 total_FINAL
ENSMUST00000122174_36179424 repression1_final
ENSMUST00000122174_36179424 repression_FINAL
ENSMUST00000122174_36179424 total_FINAL
ENSMUST00000029268_36481977 activation_early_weak3_final
ENSMUST00000029268_36481977 activation_early_weak_FINAL
ENSMUST00000029268_36481977 activation_early_FINAL
ENSMUST00000029268_36481977 activation_FINAL
ENSMUST00000029268_36481977 total_FINAL
ENSMUST00000029270_36564866 repression1_final
ENSMUST00000029270_36564866 repression_FINAL
ENSMUST00000029270_36564866 total_FINAL
ENSMUST00000147380_36565978 repression1_final
ENSMUST00000147380_36565978 activation_early_strong1_final
ENSMUST00000147380_36565978 repression_FINAL
ENSMUST00000147380_36565978 activation_early_strong_FINAL
ENSMUST00000147380_36565978 activation_early_FINAL
ENSMUST00000147380_36565978 activation_FINAL
ENSMUST00000147380_36565978 total_FINAL
ENSMUST00000040148_36573142 repression1_final
ENSMUST00000040148_36573142 activation_early_strong1_final
ENSMUST00000040148_36573142 repression_FINAL
ENSMUST00000040148_36573142 activation_early_strong_FINAL
ENSMUST00000040148_36573142 activation_early_FINAL
ENSMUST00000040148_36573142 activation_FINAL
ENSMUST00000040148_36573142 total_FINAL
ENSMUST00000108156_36573142 repression1_final
ENSMUST00000108156_36573142 activation_early_strong1_final
ENSMUST00000108156_36573142 repression_FINAL
ENSMUST00000108156_36573142 activation_early_strong_FINAL
ENSMUST00000108156_36573142 activation_early_FINAL
ENSMUST00000108156_36573142 activation_FINAL
ENSMUST00000108156_36573142 total_FINAL
ENSMUST00000146948_37052541 activation_early_weak3_final
ENSMUST00000146948_37052541 activation_early_weak_FINAL
ENSMUST00000146948_37052541 activation_early_FINAL
ENSMUST00000146948_37052541 activation_FINAL
ENSMUST00000146948_37052541 total_FINAL
ENSMUST00000141740_37052541 activation_early_weak3_final
ENSMUST00000141740_37052541 activation_early_weak_FINAL
ENSMUST00000141740_37052541 activation_early_FINAL
ENSMUST00000141740_37052541 activation_FINAL
ENSMUST00000141740_37052541 total_FINAL
ENSMUST00000138950_37052541 activation_early_weak3_final
ENSMUST00000138950_37052541 activation_early_weak_FINAL
ENSMUST00000138950_37052541 activation_early_FINAL
ENSMUST00000138950_37052541 activation_FINAL
ENSMUST00000138950_37052541 total_FINAL
ENSMUST00000029273_37222759 repression1_final
ENSMUST00000029273_37222759 repression2_final
ENSMUST00000029273_37222759 repression3_final
ENSMUST00000029273_37222759 activation_early_weak3_final
ENSMUST00000029273_37222759 repression_FINAL
ENSMUST00000029273_37222759 activation_early_weak_FINAL
ENSMUST00000029273_37222759 activation_early_FINAL
ENSMUST00000029273_37222759 activation_FINAL
ENSMUST00000029273_37222759 total_FINAL
ENSMUST00000102955_37308622 activation_early_weak3_final
ENSMUST00000102955_37308622 activation_early_weak_FINAL
ENSMUST00000102955_37308622 activation_early_FINAL
ENSMUST00000102955_37308622 activation_FINAL
ENSMUST00000102955_37308622 total_FINAL
ENSMUST00000140956_37308622 activation_early_weak3_final
ENSMUST00000140956_37308622 activation_early_weak_FINAL
ENSMUST00000140956_37308622 activation_early_FINAL
ENSMUST00000140956_37308622 activation_FINAL
ENSMUST00000140956_37308622 total_FINAL
ENSMUST00000075537_37308760 activation_early_strong1_final
ENSMUST00000075537_37308760 activation_early_strong_FINAL
ENSMUST00000075537_37308760 activation_early_FINAL
ENSMUST00000075537_37308760 activation_FINAL
ENSMUST00000075537_37308760 total_FINAL
ENSMUST00000057975_37321187 activation_early_strong1_final
ENSMUST00000057975_37321187 activation_early_strong_FINAL
ENSMUST00000057975_37321187 activation_early_FINAL
ENSMUST00000057975_37321187 activation_FINAL
ENSMUST00000057975_37321187 total_FINAL
ENSMUST00000108121_37321187 activation_early_strong1_final
ENSMUST00000108121_37321187 activation_early_strong_FINAL
ENSMUST00000108121_37321187 activation_early_FINAL
ENSMUST00000108121_37321187 activation_FINAL
ENSMUST00000108121_37321187 total_FINAL
ENSMUST00000079755_37714190 activation_early_strong1_final
ENSMUST00000079755_37714190 activation_early_strong_FINAL
ENSMUST00000079755_37714190 activation_early_FINAL
ENSMUST00000079755_37714190 activation_FINAL
ENSMUST00000079755_37714190 total_FINAL
ENSMUST00000108105_37714198 activation_early_strong1_final
ENSMUST00000108105_37714198 activation_early_strong_FINAL
ENSMUST00000108105_37714198 activation_early_FINAL
ENSMUST00000108105_37714198 activation_FINAL
ENSMUST00000108105_37714198 total_FINAL
ENSMUST00000120875_38449261 repression2_final
ENSMUST00000120875_38449261 activation_early_strong1_final
ENSMUST00000120875_38449261 repression_FINAL
ENSMUST00000120875_38449261 activation_early_strong_FINAL
ENSMUST00000120875_38449261 activation_early_FINAL
ENSMUST00000120875_38449261 activation_FINAL
ENSMUST00000120875_38449261 total_FINAL
ENSMUST00000156038_38449651 activation_early_weak3_final
ENSMUST00000156038_38449651 activation_early_weak_FINAL
ENSMUST00000156038_38449651 activation_early_FINAL
ENSMUST00000156038_38449651 activation_FINAL
ENSMUST00000156038_38449651 total_FINAL
ENSMUST00000061260_39010843 repression1_final
ENSMUST00000061260_39010843 repression_FINAL
ENSMUST00000061260_39010843 total_FINAL
ENSMUST00000091186_40701314 repression3_final
ENSMUST00000091186_40701314 activation_late_strong4_final
ENSMUST00000091186_40701314 repression_FINAL
ENSMUST00000091186_40701314 activation_late_strong_FINAL
ENSMUST00000091186_40701314 activation_late_FINAL
ENSMUST00000091186_40701314 activation_FINAL
ENSMUST00000091186_40701314 total_FINAL
ENSMUST00000077083_40789390 repression1_final
ENSMUST00000077083_40789390 repression2_final
ENSMUST00000077083_40789390 repression3_final
ENSMUST00000077083_40789390 repression_FINAL
ENSMUST00000077083_40789390 total_FINAL
ENSMUST00000026858_40816418 repression1_final
ENSMUST00000026858_40816418 repression2_final
ENSMUST00000026858_40816418 activation_biphasic1_final
ENSMUST00000026858_40816418 repression_FINAL
ENSMUST00000026858_40816418 activation_biphasic_FINAL
ENSMUST00000026858_40816418 activation_FINAL
ENSMUST00000026858_40816418 total_FINAL
ENSMUST00000168287_40816418 repression1_final
ENSMUST00000168287_40816418 repression2_final
ENSMUST00000168287_40816418 activation_biphasic1_final
ENSMUST00000168287_40816418 repression_FINAL
ENSMUST00000168287_40816418 activation_biphasic_FINAL
ENSMUST00000168287_40816418 activation_FINAL
ENSMUST00000168287_40816418 total_FINAL
ENSMUST00000159421_40916971 activation_early_weak3_final
ENSMUST00000159421_40916971 activation_early_weak_FINAL
ENSMUST00000159421_40916971 activation_early_FINAL
ENSMUST00000159421_40916971 activation_FINAL
ENSMUST00000159421_40916971 total_FINAL
ENSMUST00000159774_40935394 repression1_final
ENSMUST00000159774_40935394 activation_early_strong1_final
ENSMUST00000159774_40935394 repression_FINAL
ENSMUST00000159774_40935394 activation_early_strong_FINAL
ENSMUST00000159774_40935394 activation_early_FINAL
ENSMUST00000159774_40935394 activation_FINAL
ENSMUST00000159774_40935394 total_FINAL
ENSMUST00000108078_40935394 repression1_final
ENSMUST00000108078_40935394 activation_early_strong1_final
ENSMUST00000108078_40935394 repression_FINAL
ENSMUST00000108078_40935394 activation_early_strong_FINAL
ENSMUST00000108078_40935394 activation_early_FINAL
ENSMUST00000108078_40935394 activation_FINAL
ENSMUST00000108078_40935394 total_FINAL
ENSMUST00000026862_41039092 activation_early_weak3_final
ENSMUST00000026862_41039092 activation_early_weak_FINAL
ENSMUST00000026862_41039092 activation_early_FINAL
ENSMUST00000026862_41039092 activation_FINAL
ENSMUST00000026862_41039092 total_FINAL
ENSMUST00000026866_41626717 repression2_final
ENSMUST00000026866_41626717 repression3_final
ENSMUST00000026866_41626717 activation_early_strong1_final
ENSMUST00000026866_41626717 activation_early_strong3_final
ENSMUST00000026866_41626717 repression_FINAL
ENSMUST00000026866_41626717 activation_early_strong_FINAL
ENSMUST00000026866_41626717 activation_early_FINAL
ENSMUST00000026866_41626717 activation_FINAL
ENSMUST00000026866_41626717 total_FINAL
ENSMUST00000170695_45419427 repression1_final
ENSMUST00000170695_45419427 repression3_final
ENSMUST00000170695_45419427 activation_early_strong1_final
ENSMUST00000170695_45419427 repression_FINAL
ENSMUST00000170695_45419427 activation_early_strong_FINAL
ENSMUST00000170695_45419427 activation_early_FINAL
ENSMUST00000170695_45419427 activation_FINAL
ENSMUST00000170695_45419427 total_FINAL
ENSMUST00000166126_45432545 repression1_final
ENSMUST00000166126_45432545 repression2_final
ENSMUST00000166126_45432545 repression3_final
ENSMUST00000166126_45432545 activation_late_weak6_final
ENSMUST00000166126_45432545 repression_FINAL
ENSMUST00000166126_45432545 activation_late_weak_FINAL
ENSMUST00000166126_45432545 activation_late_FINAL
ENSMUST00000166126_45432545 activation_FINAL
ENSMUST00000166126_45432545 total_FINAL
ENSMUST00000166505_46442197 repression1_final
ENSMUST00000166505_46442197 repression_FINAL
ENSMUST00000166505_46442197 total_FINAL
ENSMUST00000035931_49743296 repression3_final
ENSMUST00000035931_49743296 repression_FINAL
ENSMUST00000035931_49743296 total_FINAL
ENSMUST00000029297_50364936 repression1_final
ENSMUST00000029297_50364936 repression2_final
ENSMUST00000029297_50364936 repression_FINAL
ENSMUST00000029297_50364936 total_FINAL
ENSMUST00000054387_51493797 repression3_final
ENSMUST00000054387_51493797 repression_FINAL
ENSMUST00000054387_51493797 total_FINAL
ENSMUST00000037141_51515319 repression3_final
ENSMUST00000037141_51515319 repression_FINAL
ENSMUST00000037141_51515319 total_FINAL
ENSMUST00000056749_53448588 repression2_final
ENSMUST00000056749_53448588 activation_early_strong1_final
ENSMUST00000056749_53448588 repression_FINAL
ENSMUST00000056749_53448588 activation_early_strong_FINAL
ENSMUST00000056749_53448588 activation_early_FINAL
ENSMUST00000056749_53448588 activation_FINAL
ENSMUST00000056749_53448588 total_FINAL
ENSMUST00000130348_53448588 repression2_final
ENSMUST00000130348_53448588 activation_early_strong1_final
ENSMUST00000130348_53448588 repression_FINAL
ENSMUST00000130348_53448588 activation_early_strong_FINAL
ENSMUST00000130348_53448588 activation_early_FINAL
ENSMUST00000130348_53448588 activation_FINAL
ENSMUST00000130348_53448588 total_FINAL
ENSMUST00000029311_54318157 activation_early_weak3_final
ENSMUST00000029311_54318157 activation_early_weak_FINAL
ENSMUST00000029311_54318157 activation_early_FINAL
ENSMUST00000029311_54318157 activation_FINAL
ENSMUST00000029311_54318157 total_FINAL
ENSMUST00000107985_54390300 activation_early_strong1_final
ENSMUST00000107985_54390300 activation_early_strong_FINAL
ENSMUST00000107985_54390300 activation_early_FINAL
ENSMUST00000107985_54390300 activation_FINAL
ENSMUST00000107985_54390300 total_FINAL
ENSMUST00000117373_54390300 activation_early_strong1_final
ENSMUST00000117373_54390300 activation_early_strong_FINAL
ENSMUST00000117373_54390300 activation_early_FINAL
ENSMUST00000117373_54390300 activation_FINAL
ENSMUST00000117373_54390300 total_FINAL
ENSMUST00000073012_54390300 activation_early_strong1_final
ENSMUST00000073012_54390300 activation_early_strong_FINAL
ENSMUST00000073012_54390300 activation_early_FINAL
ENSMUST00000073012_54390300 activation_FINAL
ENSMUST00000073012_54390300 total_FINAL
ENSMUST00000091130_54482540 repression3_final
ENSMUST00000091130_54482540 activation_early_strong3_final
ENSMUST00000091130_54482540 repression_FINAL
ENSMUST00000091130_54482540 activation_early_strong_FINAL
ENSMUST00000091130_54482540 activation_early_FINAL
ENSMUST00000091130_54482540 activation_FINAL
ENSMUST00000091130_54482540 total_FINAL
ENSMUST00000029316_54728678 activation_early_strong1_final
ENSMUST00000029316_54728678 activation_early_strong_FINAL
ENSMUST00000029316_54728678 activation_early_FINAL
ENSMUST00000029316_54728678 activation_FINAL
ENSMUST00000029316_54728678 total_FINAL
ENSMUST00000029371_54797502 repression1_final
ENSMUST00000029371_54797502 repression3_final
ENSMUST00000029371_54797502 repression_FINAL
ENSMUST00000029371_54797502 total_FINAL
ENSMUST00000044116_55135681 repression1_final
ENSMUST00000044116_55135681 repression2_final
ENSMUST00000044116_55135681 activation_early_weak3_final
ENSMUST00000044116_55135681 repression_FINAL
ENSMUST00000044116_55135681 activation_early_weak_FINAL
ENSMUST00000044116_55135681 activation_early_FINAL
ENSMUST00000044116_55135681 activation_FINAL
ENSMUST00000044116_55135681 total_FINAL
ENSMUST00000107971_55135681 repression1_final
ENSMUST00000107971_55135681 repression2_final
ENSMUST00000107971_55135681 activation_early_weak3_final
ENSMUST00000107971_55135681 repression_FINAL
ENSMUST00000107971_55135681 activation_early_weak_FINAL
ENSMUST00000107971_55135681 activation_early_FINAL
ENSMUST00000107971_55135681 activation_FINAL
ENSMUST00000107971_55135681 total_FINAL
ENSMUST00000118118_55135681 repression1_final
ENSMUST00000118118_55135681 repression2_final
ENSMUST00000118118_55135681 activation_early_weak3_final
ENSMUST00000118118_55135681 repression_FINAL
ENSMUST00000118118_55135681 activation_early_weak_FINAL
ENSMUST00000118118_55135681 activation_early_FINAL
ENSMUST00000118118_55135681 activation_FINAL
ENSMUST00000118118_55135681 total_FINAL
ENSMUST00000052904_55171365 repression1_final
ENSMUST00000052904_55171365 repression3_final
ENSMUST00000052904_55171365 repression_FINAL
ENSMUST00000052904_55171365 total_FINAL
ENSMUST00000061099_55171365 repression1_final
ENSMUST00000061099_55171365 repression3_final
ENSMUST00000061099_55171365 repression_FINAL
ENSMUST00000061099_55171365 total_FINAL
ENSMUST00000029369_55209037 repression1_final
ENSMUST00000029369_55209037 activation_early_strong1_final
ENSMUST00000029369_55209037 repression_FINAL
ENSMUST00000029369_55209037 activation_early_strong_FINAL
ENSMUST00000029369_55209037 activation_early_FINAL
ENSMUST00000029369_55209037 activation_FINAL
ENSMUST00000029369_55209037 total_FINAL
ENSMUST00000167204_55466630 repression2_final
ENSMUST00000167204_55466630 repression3_final
ENSMUST00000167204_55466630 repression_FINAL
ENSMUST00000167204_55466630 total_FINAL
ENSMUST00000070418_55533628 repression3_final
ENSMUST00000070418_55533628 activation_early_strong1_final
ENSMUST00000070418_55533628 repression_FINAL
ENSMUST00000070418_55533628 activation_early_strong_FINAL
ENSMUST00000070418_55533628 activation_early_FINAL
ENSMUST00000070418_55533628 activation_FINAL
ENSMUST00000070418_55533628 total_FINAL
ENSMUST00000054237_55533735 repression3_final
ENSMUST00000054237_55533735 activation_early_strong1_final
ENSMUST00000054237_55533735 repression_FINAL
ENSMUST00000054237_55533735 activation_early_strong_FINAL
ENSMUST00000054237_55533735 activation_early_FINAL
ENSMUST00000054237_55533735 activation_FINAL
ENSMUST00000054237_55533735 total_FINAL
ENSMUST00000029374_55625205 activation_early_weak3_final
ENSMUST00000029374_55625205 activation_early_weak_FINAL
ENSMUST00000029374_55625205 activation_early_FINAL
ENSMUST00000029374_55625205 activation_FINAL
ENSMUST00000029374_55625205 total_FINAL
ENSMUST00000075422_55784074 activation_early_strong1_final
ENSMUST00000075422_55784074 activation_early_strong_FINAL
ENSMUST00000075422_55784074 activation_early_FINAL
ENSMUST00000075422_55784074 activation_FINAL
ENSMUST00000075422_55784074 total_FINAL
ENSMUST00000029377_57441092 repression1_final
ENSMUST00000029377_57441092 activation_early_weak3_final
ENSMUST00000029377_57441092 repression_FINAL
ENSMUST00000029377_57441092 activation_early_weak_FINAL
ENSMUST00000029377_57441092 activation_early_FINAL
ENSMUST00000029377_57441092 activation_FINAL
ENSMUST00000029377_57441092 total_FINAL
ENSMUST00000029380_57455649 repression1_final
ENSMUST00000029380_57455649 activation_early_weak3_final
ENSMUST00000029380_57455649 repression_FINAL
ENSMUST00000029380_57455649 activation_early_weak_FINAL
ENSMUST00000029380_57455649 activation_early_FINAL
ENSMUST00000029380_57455649 activation_FINAL
ENSMUST00000029380_57455649 total_FINAL
ENSMUST00000120977_57455782 repression1_final
ENSMUST00000120977_57455782 repression_FINAL
ENSMUST00000120977_57455782 total_FINAL
ENSMUST00000041954_57646359 activation_early_strong1_final
ENSMUST00000041954_57646359 activation_early_strong_FINAL
ENSMUST00000041954_57646359 activation_early_FINAL
ENSMUST00000041954_57646359 activation_FINAL
ENSMUST00000041954_57646359 total_FINAL
ENSMUST00000066882_57841895 repression1_final
ENSMUST00000066882_57841895 repression2_final
ENSMUST00000066882_57841895 repression3_final
ENSMUST00000066882_57841895 repression_FINAL
ENSMUST00000066882_57841895 total_FINAL
ENSMUST00000119344_57841905 repression1_final
ENSMUST00000119344_57841905 repression2_final
ENSMUST00000119344_57841905 repression3_final
ENSMUST00000119344_57841905 repression_FINAL
ENSMUST00000119344_57841905 total_FINAL
ENSMUST00000099090_58460269 repression1_final
ENSMUST00000099090_58460269 repression2_final
ENSMUST00000099090_58460269 repression3_final
ENSMUST00000099090_58460269 repression_FINAL
ENSMUST00000099090_58460269 total_FINAL
ENSMUST00000070368_58674938 repression1_final
ENSMUST00000070368_58674938 activation_early_strong1_final
ENSMUST00000070368_58674938 repression_FINAL
ENSMUST00000070368_58674938 activation_early_strong_FINAL
ENSMUST00000070368_58674938 activation_early_FINAL
ENSMUST00000070368_58674938 activation_FINAL
ENSMUST00000070368_58674938 total_FINAL
ENSMUST00000040325_59314750 repression1_final
ENSMUST00000040325_59314750 repression3_final
ENSMUST00000040325_59314750 repression_FINAL
ENSMUST00000040325_59314750 total_FINAL
ENSMUST00000164225_59314750 repression1_final
ENSMUST00000164225_59314750 repression3_final
ENSMUST00000164225_59314750 repression_FINAL
ENSMUST00000164225_59314750 total_FINAL
ENSMUST00000048134_63696234 repression2_final
ENSMUST00000048134_63696234 repression3_final
ENSMUST00000048134_63696234 activation_early_weak3_final
ENSMUST00000048134_63696234 repression_FINAL
ENSMUST00000048134_63696234 activation_early_weak_FINAL
ENSMUST00000048134_63696234 activation_early_FINAL
ENSMUST00000048134_63696234 activation_FINAL
ENSMUST00000048134_63696234 total_FINAL
ENSMUST00000160638_63696234 repression2_final
ENSMUST00000160638_63696234 repression3_final
ENSMUST00000160638_63696234 activation_early_weak3_final
ENSMUST00000160638_63696234 repression_FINAL
ENSMUST00000160638_63696234 activation_early_weak_FINAL
ENSMUST00000160638_63696234 activation_early_FINAL
ENSMUST00000160638_63696234 activation_FINAL
ENSMUST00000160638_63696234 total_FINAL
ENSMUST00000084105_63696237 repression2_final
ENSMUST00000084105_63696237 repression3_final
ENSMUST00000084105_63696237 activation_early_weak3_final
ENSMUST00000084105_63696237 repression_FINAL
ENSMUST00000084105_63696237 activation_early_weak_FINAL
ENSMUST00000084105_63696237 activation_early_FINAL
ENSMUST00000084105_63696237 activation_FINAL
ENSMUST00000084105_63696237 total_FINAL
ENSMUST00000162269_63696237 repression2_final
ENSMUST00000162269_63696237 repression3_final
ENSMUST00000162269_63696237 activation_early_weak3_final
ENSMUST00000162269_63696237 repression_FINAL
ENSMUST00000162269_63696237 activation_early_weak_FINAL
ENSMUST00000162269_63696237 activation_early_FINAL
ENSMUST00000162269_63696237 activation_FINAL
ENSMUST00000162269_63696237 total_FINAL
ENSMUST00000159676_63696237 repression2_final
ENSMUST00000159676_63696237 repression3_final
ENSMUST00000159676_63696237 activation_early_weak3_final
ENSMUST00000159676_63696237 repression_FINAL
ENSMUST00000159676_63696237 activation_early_weak_FINAL
ENSMUST00000159676_63696237 activation_early_FINAL
ENSMUST00000159676_63696237 activation_FINAL
ENSMUST00000159676_63696237 total_FINAL
ENSMUST00000059973_63696238 repression2_final
ENSMUST00000059973_63696238 repression3_final
ENSMUST00000059973_63696238 activation_early_weak3_final
ENSMUST00000059973_63696238 repression_FINAL
ENSMUST00000059973_63696238 activation_early_weak_FINAL
ENSMUST00000059973_63696238 activation_early_FINAL
ENSMUST00000059973_63696238 activation_FINAL
ENSMUST00000059973_63696238 total_FINAL
ENSMUST00000061706_63914684 activation_early_strong1_final
ENSMUST00000061706_63914684 activation_early_strong_FINAL
ENSMUST00000061706_63914684 activation_early_FINAL
ENSMUST00000061706_63914684 activation_FINAL
ENSMUST00000061706_63914684 total_FINAL
ENSMUST00000029402_63942330 repression1_final
ENSMUST00000029402_63942330 activation_early_strong1_final
ENSMUST00000029402_63942330 repression_FINAL
ENSMUST00000029402_63942330 activation_early_strong_FINAL
ENSMUST00000029402_63942330 activation_early_FINAL
ENSMUST00000029402_63942330 activation_FINAL
ENSMUST00000029402_63942330 total_FINAL
ENSMUST00000029405_64016735 repression1_final
ENSMUST00000029405_64016735 repression3_final
ENSMUST00000029405_64016735 repression_FINAL
ENSMUST00000029405_64016735 total_FINAL
ENSMUST00000159525_65365298 activation_early_weak6_final
ENSMUST00000159525_65365298 activation_early_weak_FINAL
ENSMUST00000159525_65365298 activation_early_FINAL
ENSMUST00000159525_65365298 activation_FINAL
ENSMUST00000159525_65365298 total_FINAL
ENSMUST00000161979_65376569 activation_early_strong1_final
ENSMUST00000161979_65376569 activation_early_strong_FINAL
ENSMUST00000161979_65376569 activation_early_FINAL
ENSMUST00000161979_65376569 activation_FINAL
ENSMUST00000161979_65376569 total_FINAL
ENSMUST00000029414_65379655 activation_early_weak3_final
ENSMUST00000029414_65379655 activation_early_weak_FINAL
ENSMUST00000029414_65379655 activation_early_FINAL
ENSMUST00000029414_65379655 activation_FINAL
ENSMUST00000029414_65379655 total_FINAL
ENSMUST00000119896_65382030 repression1_final
ENSMUST00000119896_65382030 repression2_final
ENSMUST00000119896_65382030 repression_FINAL
ENSMUST00000119896_65382030 total_FINAL
ENSMUST00000047906_65553566 activation_early_strong1_final
ENSMUST00000047906_65553566 activation_early_strong_FINAL
ENSMUST00000047906_65553566 activation_early_FINAL
ENSMUST00000047906_65553566 activation_FINAL
ENSMUST00000047906_65553566 total_FINAL
ENSMUST00000099075_65684195 repression1_final
ENSMUST00000099075_65684195 repression3_final
ENSMUST00000099075_65684195 activation_early_strong1_final
ENSMUST00000099075_65684195 repression_FINAL
ENSMUST00000099075_65684195 activation_early_strong_FINAL
ENSMUST00000099075_65684195 activation_early_FINAL
ENSMUST00000099075_65684195 activation_FINAL
ENSMUST00000099075_65684195 total_FINAL
ENSMUST00000029416_65946151 activation_early_weak6_final
ENSMUST00000029416_65946151 activation_early_weak_FINAL
ENSMUST00000029416_65946151 activation_early_FINAL
ENSMUST00000029416_65946151 activation_FINAL
ENSMUST00000029416_65946151 total_FINAL
ENSMUST00000129002_65946151 activation_early_weak6_final
ENSMUST00000129002_65946151 activation_early_weak_FINAL
ENSMUST00000129002_65946151 activation_early_FINAL
ENSMUST00000129002_65946151 activation_FINAL
ENSMUST00000129002_65946151 total_FINAL
ENSMUST00000154585_65946151 activation_early_weak6_final
ENSMUST00000154585_65946151 activation_early_weak_FINAL
ENSMUST00000154585_65946151 activation_early_FINAL
ENSMUST00000154585_65946151 activation_FINAL
ENSMUST00000154585_65946151 total_FINAL
ENSMUST00000029419_66053558 repression1_final
ENSMUST00000029419_66053558 repression_FINAL
ENSMUST00000029419_66053558 total_FINAL
ENSMUST00000029421_66225206 repression1_final
ENSMUST00000029421_66225206 activation_early_strong1_final
ENSMUST00000029421_66225206 repression_FINAL
ENSMUST00000029421_66225206 activation_early_strong_FINAL
ENSMUST00000029421_66225206 activation_early_FINAL
ENSMUST00000029421_66225206 activation_FINAL
ENSMUST00000029421_66225206 total_FINAL
ENSMUST00000065047_67351753 repression1_final
ENSMUST00000065047_67351753 repression_FINAL
ENSMUST00000065047_67351753 total_FINAL
ENSMUST00000178314_67478886 repression2_final
ENSMUST00000178314_67478886 repression_FINAL
ENSMUST00000178314_67478886 total_FINAL
ENSMUST00000054825_67478972 repression2_final
ENSMUST00000054825_67478972 repression_FINAL
ENSMUST00000054825_67478972 total_FINAL
ENSMUST00000029346_68625859 repression2_final
ENSMUST00000029346_68625859 repression3_final
ENSMUST00000029346_68625859 activation_early_strong1_final
ENSMUST00000029346_68625859 repression_FINAL
ENSMUST00000029346_68625859 activation_early_strong_FINAL
ENSMUST00000029346_68625859 activation_early_FINAL
ENSMUST00000029346_68625859 activation_FINAL
ENSMUST00000029346_68625859 total_FINAL
ENSMUST00000169909_68625859 repression2_final
ENSMUST00000169909_68625859 repression3_final
ENSMUST00000169909_68625859 activation_early_strong1_final
ENSMUST00000169909_68625859 repression_FINAL
ENSMUST00000169909_68625859 activation_early_strong_FINAL
ENSMUST00000169909_68625859 activation_early_FINAL
ENSMUST00000169909_68625859 activation_FINAL
ENSMUST00000169909_68625859 total_FINAL
ENSMUST00000182719_68625859 repression2_final
ENSMUST00000182719_68625859 repression3_final
ENSMUST00000182719_68625859 activation_early_strong1_final
ENSMUST00000182719_68625859 repression_FINAL
ENSMUST00000182719_68625859 activation_early_strong_FINAL
ENSMUST00000182719_68625859 activation_early_FINAL
ENSMUST00000182719_68625859 activation_FINAL
ENSMUST00000182719_68625859 total_FINAL
ENSMUST00000170788_68625859 repression2_final
ENSMUST00000170788_68625859 repression3_final
ENSMUST00000170788_68625859 activation_early_strong1_final
ENSMUST00000170788_68625859 repression_FINAL
ENSMUST00000170788_68625859 activation_early_strong_FINAL
ENSMUST00000170788_68625859 activation_early_FINAL
ENSMUST00000170788_68625859 activation_FINAL
ENSMUST00000170788_68625859 total_FINAL
ENSMUST00000182997_68625859 repression2_final
ENSMUST00000182997_68625859 repression3_final
ENSMUST00000182997_68625859 activation_early_strong1_final
ENSMUST00000182997_68625859 repression_FINAL
ENSMUST00000182997_68625859 activation_early_strong_FINAL
ENSMUST00000182997_68625859 activation_early_FINAL
ENSMUST00000182997_68625859 activation_FINAL
ENSMUST00000182997_68625859 total_FINAL
ENSMUST00000054551_68870452 repression1_final
ENSMUST00000054551_68870452 repression2_final
ENSMUST00000054551_68870452 activation_early_weak3_final
ENSMUST00000054551_68870452 repression_FINAL
ENSMUST00000054551_68870452 activation_early_weak_FINAL
ENSMUST00000054551_68870452 activation_early_FINAL
ENSMUST00000054551_68870452 activation_FINAL
ENSMUST00000054551_68870452 total_FINAL
ENSMUST00000107812_68892499 activation_early_strong1_final
ENSMUST00000107812_68892499 activation_early_strong_FINAL
ENSMUST00000107812_68892499 activation_early_FINAL
ENSMUST00000107812_68892499 activation_FINAL
ENSMUST00000107812_68892499 total_FINAL
ENSMUST00000107802_69035288 repression1_final
ENSMUST00000107802_69035288 activation_late_strong1_final
ENSMUST00000107802_69035288 repression_FINAL
ENSMUST00000107802_69035288 activation_late_strong_FINAL
ENSMUST00000107802_69035288 activation_late_FINAL
ENSMUST00000107802_69035288 activation_FINAL
ENSMUST00000107802_69035288 total_FINAL
ENSMUST00000029353_69067149 repression1_final
ENSMUST00000029353_69067149 repression2_final
ENSMUST00000029353_69067149 repression3_final
ENSMUST00000029353_69067149 repression_FINAL
ENSMUST00000029353_69067149 total_FINAL
ENSMUST00000029355_69553175 repression1_final
ENSMUST00000029355_69553175 repression3_final
ENSMUST00000029355_69553175 repression_FINAL
ENSMUST00000029355_69553175 total_FINAL
ENSMUST00000029358_69748903 activation_early_weak6_final
ENSMUST00000029358_69748903 activation_early_weak_FINAL
ENSMUST00000029358_69748903 activation_early_FINAL
ENSMUST00000029358_69748903 activation_FINAL
ENSMUST00000029358_69748903 total_FINAL
ENSMUST00000171529_69819538 activation_early_weak6_final
ENSMUST00000171529_69819538 activation_early_weak_FINAL
ENSMUST00000171529_69819538 activation_early_FINAL
ENSMUST00000171529_69819538 activation_FINAL
ENSMUST00000171529_69819538 total_FINAL
ENSMUST00000051239_69819538 activation_early_weak6_final
ENSMUST00000051239_69819538 activation_early_weak_FINAL
ENSMUST00000051239_69819538 activation_early_FINAL
ENSMUST00000051239_69819538 activation_FINAL
ENSMUST00000051239_69819538 total_FINAL
ENSMUST00000029367_73635808 repression3_final
ENSMUST00000029367_73635808 repression_FINAL
ENSMUST00000029367_73635808 total_FINAL
ENSMUST00000161137_75516490 repression1_final
ENSMUST00000161137_75516490 activation_early_strong1_final
ENSMUST00000161137_75516490 repression_FINAL
ENSMUST00000161137_75516490 activation_early_strong_FINAL
ENSMUST00000161137_75516490 activation_early_FINAL
ENSMUST00000161137_75516490 activation_FINAL
ENSMUST00000161137_75516490 total_FINAL
ENSMUST00000038364_76708178 repression2_final
ENSMUST00000038364_76708178 activation_early_weak6_final
ENSMUST00000038364_76708178 repression_FINAL
ENSMUST00000038364_76708178 activation_early_weak_FINAL
ENSMUST00000038364_76708178 activation_early_FINAL
ENSMUST00000038364_76708178 activation_FINAL
ENSMUST00000038364_76708178 total_FINAL
ENSMUST00000118100_79062516 activation_early_weak3_final
ENSMUST00000118100_79062516 activation_early_weak_FINAL
ENSMUST00000118100_79062516 activation_early_FINAL
ENSMUST00000118100_79062516 activation_FINAL
ENSMUST00000118100_79062516 total_FINAL
ENSMUST00000118340_79062528 activation_early_weak3_final
ENSMUST00000118340_79062528 activation_early_weak_FINAL
ENSMUST00000118340_79062528 activation_early_FINAL
ENSMUST00000118340_79062528 activation_FINAL
ENSMUST00000118340_79062528 total_FINAL
ENSMUST00000076136_79455971 repression1_final
ENSMUST00000076136_79455971 repression2_final
ENSMUST00000076136_79455971 activation_early_weak6_final
ENSMUST00000076136_79455971 repression_FINAL
ENSMUST00000076136_79455971 activation_early_weak_FINAL
ENSMUST00000076136_79455971 activation_early_FINAL
ENSMUST00000076136_79455971 activation_FINAL
ENSMUST00000076136_79455971 total_FINAL
ENSMUST00000133154_79455974 repression1_final
ENSMUST00000133154_79455974 repression2_final
ENSMUST00000133154_79455974 activation_early_weak6_final
ENSMUST00000133154_79455974 repression_FINAL
ENSMUST00000133154_79455974 activation_early_weak_FINAL
ENSMUST00000133154_79455974 activation_early_FINAL
ENSMUST00000133154_79455974 activation_FINAL
ENSMUST00000133154_79455974 total_FINAL
ENSMUST00000029388_79631285 repression1_final
ENSMUST00000029388_79631285 repression2_final
ENSMUST00000029388_79631285 repression_FINAL
ENSMUST00000029388_79631285 total_FINAL
ENSMUST00000118853_79941503 repression1_final
ENSMUST00000118853_79941503 repression3_final
ENSMUST00000118853_79941503 activation_early_strong1_final
ENSMUST00000118853_79941503 repression_FINAL
ENSMUST00000118853_79941503 activation_early_strong_FINAL
ENSMUST00000118853_79941503 activation_early_FINAL
ENSMUST00000118853_79941503 activation_FINAL
ENSMUST00000118853_79941503 total_FINAL
ENSMUST00000029567_79941503 repression1_final
ENSMUST00000029567_79941503 repression3_final
ENSMUST00000029567_79941503 activation_early_strong1_final
ENSMUST00000029567_79941503 repression_FINAL
ENSMUST00000029567_79941503 activation_early_strong_FINAL
ENSMUST00000029567_79941503 activation_early_FINAL
ENSMUST00000029567_79941503 activation_FINAL
ENSMUST00000029567_79941503 total_FINAL
ENSMUST00000029654_80843599 repression1_final
ENSMUST00000029654_80843599 repression_FINAL
ENSMUST00000029654_80843599 total_FINAL
ENSMUST00000135043_80843599 repression1_final
ENSMUST00000135043_80843599 repression_FINAL
ENSMUST00000135043_80843599 total_FINAL
ENSMUST00000029652_81212579 repression1_final
ENSMUST00000029652_81212579 repression_FINAL
ENSMUST00000029652_81212579 total_FINAL
ENSMUST00000029645_81957090 repression1_final
ENSMUST00000029645_81957090 repression_FINAL
ENSMUST00000029645_81957090 total_FINAL
ENSMUST00000029635_82032004 repression1_final
ENSMUST00000029635_82032004 repression_FINAL
ENSMUST00000029635_82032004 total_FINAL
ENSMUST00000048976_82092428 activation_early_strong1_final
ENSMUST00000048976_82092428 activation_early_strong_FINAL
ENSMUST00000048976_82092428 activation_early_FINAL
ENSMUST00000048976_82092428 activation_FINAL
ENSMUST00000048976_82092428 total_FINAL
ENSMUST00000091014_82391251 repression1_final
ENSMUST00000091014_82391251 repression_FINAL
ENSMUST00000091014_82391251 total_FINAL
ENSMUST00000029633_82538383 repression1_final
ENSMUST00000029633_82538383 repression3_final
ENSMUST00000029633_82538383 activation_early_strong1_final
ENSMUST00000029633_82538383 repression_FINAL
ENSMUST00000029633_82538383 activation_early_strong_FINAL
ENSMUST00000029633_82538383 activation_early_FINAL
ENSMUST00000029633_82538383 activation_FINAL
ENSMUST00000029633_82538383 total_FINAL
ENSMUST00000098997_82538386 repression1_final
ENSMUST00000098997_82538386 repression3_final
ENSMUST00000098997_82538386 activation_early_strong1_final
ENSMUST00000098997_82538386 repression_FINAL
ENSMUST00000098997_82538386 activation_early_strong_FINAL
ENSMUST00000098997_82538386 activation_early_FINAL
ENSMUST00000098997_82538386 activation_FINAL
ENSMUST00000098997_82538386 total_FINAL
ENSMUST00000029632_82892579 activation_early_weak3_final
ENSMUST00000029632_82892579 activation_early_weak_FINAL
ENSMUST00000029632_82892579 activation_early_FINAL
ENSMUST00000029632_82892579 activation_FINAL
ENSMUST00000029632_82892579 total_FINAL
ENSMUST00000048486_83014850 activation_early_strong1_final
ENSMUST00000048486_83014850 activation_early_strong_FINAL
ENSMUST00000048486_83014850 activation_early_FINAL
ENSMUST00000048486_83014850 activation_FINAL
ENSMUST00000048486_83014850 total_FINAL
ENSMUST00000091002_84444035 repression1_final
ENSMUST00000091002_84444035 activation_early_strong1_final
ENSMUST00000091002_84444035 repression_FINAL
ENSMUST00000091002_84444035 activation_early_strong_FINAL
ENSMUST00000091002_84444035 activation_early_FINAL
ENSMUST00000091002_84444035 activation_FINAL
ENSMUST00000091002_84444035 total_FINAL
ENSMUST00000107689_84444038 repression1_final
ENSMUST00000107689_84444038 activation_early_strong1_final
ENSMUST00000107689_84444038 repression_FINAL
ENSMUST00000107689_84444038 activation_early_strong_FINAL
ENSMUST00000107689_84444038 activation_early_FINAL
ENSMUST00000107689_84444038 activation_FINAL
ENSMUST00000107689_84444038 total_FINAL
ENSMUST00000098990_84496093 repression2_final
ENSMUST00000098990_84496093 repression3_final
ENSMUST00000098990_84496093 activation_early_weak3_final
ENSMUST00000098990_84496093 repression_FINAL
ENSMUST00000098990_84496093 activation_early_weak_FINAL
ENSMUST00000098990_84496093 activation_early_FINAL
ENSMUST00000098990_84496093 activation_FINAL
ENSMUST00000098990_84496093 total_FINAL
ENSMUST00000062623_84595320 repression2_final
ENSMUST00000062623_84595320 repression_FINAL
ENSMUST00000062623_84595320 total_FINAL
ENSMUST00000107682_84701940 repression1_final
ENSMUST00000107682_84701940 repression_FINAL
ENSMUST00000107682_84701940 total_FINAL
ENSMUST00000107679_84977542 repression3_final
ENSMUST00000107679_84977542 activation_early_strong1_final
ENSMUST00000107679_84977542 repression_FINAL
ENSMUST00000107679_84977542 activation_early_strong_FINAL
ENSMUST00000107679_84977542 activation_early_FINAL
ENSMUST00000107679_84977542 activation_FINAL
ENSMUST00000107679_84977542 total_FINAL
ENSMUST00000107678_84977542 repression3_final
ENSMUST00000107678_84977542 activation_early_strong1_final
ENSMUST00000107678_84977542 repression_FINAL
ENSMUST00000107678_84977542 activation_early_strong_FINAL
ENSMUST00000107678_84977542 activation_early_FINAL
ENSMUST00000107678_84977542 activation_FINAL
ENSMUST00000107678_84977542 total_FINAL
ENSMUST00000107675_84977542 repression3_final
ENSMUST00000107675_84977542 activation_early_strong1_final
ENSMUST00000107675_84977542 repression_FINAL
ENSMUST00000107675_84977542 activation_early_strong_FINAL
ENSMUST00000107675_84977542 activation_early_FINAL
ENSMUST00000107675_84977542 activation_FINAL
ENSMUST00000107675_84977542 total_FINAL
ENSMUST00000029722_86137940 activation_early_strong1_final
ENSMUST00000029722_86137940 activation_early_strong_FINAL
ENSMUST00000029722_86137940 activation_early_FINAL
ENSMUST00000029722_86137940 activation_FINAL
ENSMUST00000029722_86137940 total_FINAL
ENSMUST00000077524_86545581 repression2_final
ENSMUST00000077524_86545581 repression_FINAL
ENSMUST00000077524_86545581 total_FINAL
ENSMUST00000029717_86995834 activation_early_weak3_final
ENSMUST00000029717_86995834 activation_early_weak_FINAL
ENSMUST00000029717_86995834 activation_early_FINAL
ENSMUST00000029717_86995834 activation_FINAL
ENSMUST00000029717_86995834 total_FINAL
ENSMUST00000063869_86995834 activation_early_weak3_final
ENSMUST00000063869_86995834 activation_early_weak_FINAL
ENSMUST00000063869_86995834 activation_early_FINAL
ENSMUST00000063869_86995834 activation_FINAL
ENSMUST00000063869_86995834 total_FINAL
ENSMUST00000163661_87391292 repression1_final
ENSMUST00000163661_87391292 repression2_final
ENSMUST00000163661_87391292 repression3_final
ENSMUST00000163661_87391292 activation_early_strong3_final
ENSMUST00000163661_87391292 repression_FINAL
ENSMUST00000163661_87391292 activation_early_strong_FINAL
ENSMUST00000163661_87391292 activation_early_FINAL
ENSMUST00000163661_87391292 activation_FINAL
ENSMUST00000163661_87391292 total_FINAL
ENSMUST00000072480_87391292 repression1_final
ENSMUST00000072480_87391292 repression2_final
ENSMUST00000072480_87391292 repression3_final
ENSMUST00000072480_87391292 activation_early_strong3_final
ENSMUST00000072480_87391292 repression_FINAL
ENSMUST00000072480_87391292 activation_early_strong_FINAL
ENSMUST00000072480_87391292 activation_early_FINAL
ENSMUST00000072480_87391292 activation_FINAL
ENSMUST00000072480_87391292 total_FINAL
ENSMUST00000167200_87391292 repression1_final
ENSMUST00000167200_87391292 repression2_final
ENSMUST00000167200_87391292 repression3_final
ENSMUST00000167200_87391292 activation_early_strong3_final
ENSMUST00000167200_87391292 repression_FINAL
ENSMUST00000167200_87391292 activation_early_strong_FINAL
ENSMUST00000167200_87391292 activation_early_FINAL
ENSMUST00000167200_87391292 activation_FINAL
ENSMUST00000167200_87391292 total_FINAL
ENSMUST00000160648_87922601 repression1_final
ENSMUST00000160648_87922601 repression_FINAL
ENSMUST00000160648_87922601 total_FINAL
ENSMUST00000005016_87922905 repression1_final
ENSMUST00000005016_87922905 repression_FINAL
ENSMUST00000005016_87922905 total_FINAL
ENSMUST00000177005_88328369 repression2_final
ENSMUST00000177005_88328369 repression_FINAL
ENSMUST00000177005_88328369 total_FINAL
ENSMUST00000057935_88410498 repression3_final
ENSMUST00000057935_88410498 activation_early_weak6_final
ENSMUST00000057935_88410498 repression_FINAL
ENSMUST00000057935_88410498 activation_early_weak_FINAL
ENSMUST00000057935_88410498 activation_early_FINAL
ENSMUST00000057935_88410498 activation_FINAL
ENSMUST00000057935_88410498 total_FINAL
ENSMUST00000168755_88410498 repression3_final
ENSMUST00000168755_88410498 activation_early_weak6_final
ENSMUST00000168755_88410498 repression_FINAL
ENSMUST00000168755_88410498 activation_early_weak_FINAL
ENSMUST00000168755_88410498 activation_early_FINAL
ENSMUST00000168755_88410498 activation_FINAL
ENSMUST00000168755_88410498 total_FINAL
ENSMUST00000172699_88537182 repression1_final
ENSMUST00000172699_88537182 repression_FINAL
ENSMUST00000172699_88537182 total_FINAL
ENSMUST00000029696_88711830 repression3_final
ENSMUST00000029696_88711830 repression_FINAL
ENSMUST00000029696_88711830 total_FINAL
ENSMUST00000090933_89077083 repression1_final
ENSMUST00000090933_89077083 repression_FINAL
ENSMUST00000090933_89077083 total_FINAL
ENSMUST00000121212_89176580 activation_early_strong1_final
ENSMUST00000121212_89176580 activation_early_strong_FINAL
ENSMUST00000121212_89176580 activation_early_FINAL
ENSMUST00000121212_89176580 activation_FINAL
ENSMUST00000121212_89176580 total_FINAL
ENSMUST00000090927_89176580 activation_early_strong1_final
ENSMUST00000090927_89176580 activation_early_strong_FINAL
ENSMUST00000090927_89176580 activation_early_FINAL
ENSMUST00000090927_89176580 activation_FINAL
ENSMUST00000090927_89176580 total_FINAL
ENSMUST00000121931_89176580 activation_early_strong1_final
ENSMUST00000121931_89176580 activation_early_strong_FINAL
ENSMUST00000121931_89176580 activation_early_FINAL
ENSMUST00000121931_89176580 activation_FINAL
ENSMUST00000121931_89176580 total_FINAL
ENSMUST00000029684_89182446 activation_early_weak3_final
ENSMUST00000029684_89182446 activation_early_weak_FINAL
ENSMUST00000029684_89182446 activation_early_FINAL
ENSMUST00000029684_89182446 activation_FINAL
ENSMUST00000029684_89182446 total_FINAL
ENSMUST00000120697_89182446 activation_early_weak3_final
ENSMUST00000120697_89182446 activation_early_weak_FINAL
ENSMUST00000120697_89182446 activation_early_FINAL
ENSMUST00000120697_89182446 activation_FINAL
ENSMUST00000120697_89182446 total_FINAL
ENSMUST00000098941_89182446 activation_early_weak3_final
ENSMUST00000098941_89182446 activation_early_weak_FINAL
ENSMUST00000098941_89182446 activation_early_FINAL
ENSMUST00000098941_89182446 activation_FINAL
ENSMUST00000098941_89182446 total_FINAL
ENSMUST00000107462_89267013 activation_early_weak6_final
ENSMUST00000107462_89267013 activation_early_weak_FINAL
ENSMUST00000107462_89267013 activation_early_FINAL
ENSMUST00000107462_89267013 activation_FINAL
ENSMUST00000107462_89267013 total_FINAL
ENSMUST00000040824_89267013 activation_early_weak6_final
ENSMUST00000040824_89267013 activation_early_weak_FINAL
ENSMUST00000040824_89267013 activation_early_FINAL
ENSMUST00000040824_89267013 activation_FINAL
ENSMUST00000040824_89267013 total_FINAL
ENSMUST00000029566_89271733 repression1_final
ENSMUST00000029566_89271733 activation_early_strong1_final
ENSMUST00000029566_89271733 repression_FINAL
ENSMUST00000029566_89271733 activation_early_strong_FINAL
ENSMUST00000029566_89271733 activation_early_FINAL
ENSMUST00000029566_89271733 activation_FINAL
ENSMUST00000029566_89271733 total_FINAL
ENSMUST00000118587_89271736 repression1_final
ENSMUST00000118587_89271736 activation_early_strong1_final
ENSMUST00000118587_89271736 repression_FINAL
ENSMUST00000118587_89271736 activation_early_strong_FINAL
ENSMUST00000118587_89271736 activation_early_FINAL
ENSMUST00000118587_89271736 activation_FINAL
ENSMUST00000118587_89271736 total_FINAL
ENSMUST00000118860_89271740 activation_early_strong1_final
ENSMUST00000118860_89271740 activation_early_strong_FINAL
ENSMUST00000118860_89271740 activation_early_FINAL
ENSMUST00000118860_89271740 activation_FINAL
ENSMUST00000118860_89271740 total_FINAL
ENSMUST00000029679_89415472 repression1_final
ENSMUST00000029679_89415472 activation_early_strong1_final
ENSMUST00000029679_89415472 repression_FINAL
ENSMUST00000029679_89415472 activation_early_strong_FINAL
ENSMUST00000029679_89415472 activation_early_FINAL
ENSMUST00000029679_89415472 activation_FINAL
ENSMUST00000029679_89415472 total_FINAL
ENSMUST00000039110_89428446 repression3_final
ENSMUST00000039110_89428446 repression_FINAL
ENSMUST00000039110_89428446 total_FINAL
ENSMUST00000107417_89428446 repression3_final
ENSMUST00000107417_89428446 repression_FINAL
ENSMUST00000107417_89428446 total_FINAL
ENSMUST00000038942_89448767 repression3_final
ENSMUST00000038942_89448767 repression_FINAL
ENSMUST00000038942_89448767 total_FINAL
ENSMUST00000038450_89767511 repression1_final
ENSMUST00000038450_89767511 repression2_final
ENSMUST00000038450_89767511 repression3_final
ENSMUST00000038450_89767511 activation_early_weak6_final
ENSMUST00000038450_89767511 repression_FINAL
ENSMUST00000038450_89767511 activation_early_weak_FINAL
ENSMUST00000038450_89767511 activation_early_FINAL
ENSMUST00000038450_89767511 activation_FINAL
ENSMUST00000038450_89767511 total_FINAL
ENSMUST00000029559_89869324 repression1_final
ENSMUST00000029559_89869324 repression_FINAL
ENSMUST00000029559_89869324 total_FINAL
ENSMUST00000090908_90005994 activation_early_weak3_final
ENSMUST00000090908_90005994 activation_early_weak_FINAL
ENSMUST00000090908_90005994 activation_early_FINAL
ENSMUST00000090908_90005994 activation_FINAL
ENSMUST00000090908_90005994 total_FINAL
ENSMUST00000029552_90058805 repression1_final
ENSMUST00000029552_90058805 activation_early_strong1_final
ENSMUST00000029552_90058805 repression_FINAL
ENSMUST00000029552_90058805 activation_early_strong_FINAL
ENSMUST00000029552_90058805 activation_early_FINAL
ENSMUST00000029552_90058805 activation_FINAL
ENSMUST00000029552_90058805 total_FINAL
ENSMUST00000118566_90099532 repression3_final
ENSMUST00000118566_90099532 repression_FINAL
ENSMUST00000118566_90099532 total_FINAL
ENSMUST00000119570_90099611 repression3_final
ENSMUST00000119570_90099611 repression_FINAL
ENSMUST00000119570_90099611 total_FINAL
ENSMUST00000029549_90099611 repression3_final
ENSMUST00000029549_90099611 repression_FINAL
ENSMUST00000029549_90099611 total_FINAL
ENSMUST00000062193_90099611 repression3_final
ENSMUST00000062193_90099611 repression_FINAL
ENSMUST00000062193_90099611 total_FINAL
ENSMUST00000107369_90237570 activation_early_weak3_final
ENSMUST00000107369_90237570 activation_early_weak_FINAL
ENSMUST00000107369_90237570 activation_early_FINAL
ENSMUST00000107369_90237570 activation_FINAL
ENSMUST00000107369_90237570 total_FINAL
ENSMUST00000029545_90263701 activation_early_strong1_final
ENSMUST00000029545_90263701 activation_early_strong_FINAL
ENSMUST00000029545_90263701 activation_early_FINAL
ENSMUST00000029545_90263701 activation_FINAL
ENSMUST00000029545_90263701 total_FINAL
ENSMUST00000001042_90487620 repression3_final
ENSMUST00000001042_90487620 repression_FINAL
ENSMUST00000001042_90487620 total_FINAL
ENSMUST00000167598_90528216 activation_early_strong1_final
ENSMUST00000167598_90528216 activation_early_strong_FINAL
ENSMUST00000167598_90528216 activation_early_FINAL
ENSMUST00000167598_90528216 activation_FINAL
ENSMUST00000167598_90528216 total_FINAL
ENSMUST00000164481_90528216 activation_early_strong1_final
ENSMUST00000164481_90528216 activation_early_strong_FINAL
ENSMUST00000164481_90528216 activation_early_FINAL
ENSMUST00000164481_90528216 activation_FINAL
ENSMUST00000164481_90528216 total_FINAL
ENSMUST00000169698_90740463 repression1_final
ENSMUST00000169698_90740463 repression2_final
ENSMUST00000169698_90740463 activation_early_weak6_final
ENSMUST00000169698_90740463 repression_FINAL
ENSMUST00000169698_90740463 activation_early_weak_FINAL
ENSMUST00000169698_90740463 activation_early_FINAL
ENSMUST00000169698_90740463 activation_FINAL
ENSMUST00000169698_90740463 total_FINAL
ENSMUST00000050397_92366127 activation_early_strong1_final
ENSMUST00000050397_92366127 activation_early_strong_FINAL
ENSMUST00000050397_92366127 activation_early_FINAL
ENSMUST00000050397_92366127 activation_FINAL
ENSMUST00000050397_92366127 total_FINAL
ENSMUST00000062160_92436809 activation_early_strong1_final
ENSMUST00000062160_92436809 activation_early_strong_FINAL
ENSMUST00000062160_92436809 activation_early_FINAL
ENSMUST00000062160_92436809 activation_FINAL
ENSMUST00000062160_92436809 total_FINAL
ENSMUST00000163439_92868359 activation_early_weak3_final
ENSMUST00000163439_92868359 activation_early_weak_FINAL
ENSMUST00000163439_92868359 activation_early_FINAL
ENSMUST00000163439_92868359 activation_FINAL
ENSMUST00000163439_92868359 total_FINAL
ENSMUST00000055375_92945531 activation_early_weak3_final
ENSMUST00000055375_92945531 activation_early_weak_FINAL
ENSMUST00000055375_92945531 activation_early_FINAL
ENSMUST00000055375_92945531 activation_FINAL
ENSMUST00000055375_92945531 total_FINAL
ENSMUST00000064257_93448055 repression1_final
ENSMUST00000064257_93448055 repression_FINAL
ENSMUST00000064257_93448055 total_FINAL
ENSMUST00000045756_93564405 repression3_final
ENSMUST00000045756_93564405 activation_early_strong1_final
ENSMUST00000045756_93564405 repression_FINAL
ENSMUST00000045756_93564405 activation_early_strong_FINAL
ENSMUST00000045756_93564405 activation_early_FINAL
ENSMUST00000045756_93564405 activation_FINAL
ENSMUST00000045756_93564405 total_FINAL
ENSMUST00000107270_94880333 repression2_final
ENSMUST00000107270_94880333 activation_early_strong1_final
ENSMUST00000107270_94880333 repression_FINAL
ENSMUST00000107270_94880333 activation_early_strong_FINAL
ENSMUST00000107270_94880333 activation_early_FINAL
ENSMUST00000107270_94880333 activation_FINAL
ENSMUST00000107270_94880333 total_FINAL
ENSMUST00000107269_94880333 repression2_final
ENSMUST00000107269_94880333 activation_early_strong1_final
ENSMUST00000107269_94880333 repression_FINAL
ENSMUST00000107269_94880333 activation_early_strong_FINAL
ENSMUST00000107269_94880333 activation_early_FINAL
ENSMUST00000107269_94880333 activation_FINAL
ENSMUST00000107269_94880333 total_FINAL
ENSMUST00000107233_95058543 repression2_final
ENSMUST00000107233_95058543 activation_early_weak1_final
ENSMUST00000107233_95058543 activation_early_weak3_final
ENSMUST00000107233_95058543 repression_FINAL
ENSMUST00000107233_95058543 activation_early_weak_FINAL
ENSMUST00000107233_95058543 activation_early_FINAL
ENSMUST00000107233_95058543 activation_FINAL
ENSMUST00000107233_95058543 total_FINAL
ENSMUST00000107232_95058545 repression2_final
ENSMUST00000107232_95058545 activation_early_weak1_final
ENSMUST00000107232_95058545 activation_early_weak3_final
ENSMUST00000107232_95058545 repression_FINAL
ENSMUST00000107232_95058545 activation_early_weak_FINAL
ENSMUST00000107232_95058545 activation_early_FINAL
ENSMUST00000107232_95058545 activation_FINAL
ENSMUST00000107232_95058545 total_FINAL
ENSMUST00000005768_95058569 repression2_final
ENSMUST00000005768_95058569 activation_early_weak3_final
ENSMUST00000005768_95058569 activation_early_weak6_final
ENSMUST00000005768_95058569 repression_FINAL
ENSMUST00000005768_95058569 activation_early_weak_FINAL
ENSMUST00000005768_95058569 activation_early_FINAL
ENSMUST00000005768_95058569 activation_FINAL
ENSMUST00000005768_95058569 total_FINAL
ENSMUST00000107209_95181766 repression2_final
ENSMUST00000107209_95181766 repression_FINAL
ENSMUST00000107209_95181766 total_FINAL
ENSMUST00000136139_95181766 repression2_final
ENSMUST00000136139_95181766 repression_FINAL
ENSMUST00000136139_95181766 total_FINAL
ENSMUST00000098873_95181773 repression2_final
ENSMUST00000098873_95181773 repression_FINAL
ENSMUST00000098873_95181773 total_FINAL
ENSMUST00000039537_95295732 activation_early_strong1_final
ENSMUST00000039537_95295732 activation_early_strong_FINAL
ENSMUST00000039537_95295732 activation_early_FINAL
ENSMUST00000039537_95295732 activation_FINAL
ENSMUST00000039537_95295732 total_FINAL
ENSMUST00000107187_95295732 activation_early_strong1_final
ENSMUST00000107187_95295732 activation_early_strong_FINAL
ENSMUST00000107187_95295732 activation_early_FINAL
ENSMUST00000107187_95295732 activation_FINAL
ENSMUST00000107187_95295732 total_FINAL
ENSMUST00000168223_95295732 activation_early_strong1_final
ENSMUST00000168223_95295732 activation_early_strong_FINAL
ENSMUST00000168223_95295732 activation_early_FINAL
ENSMUST00000168223_95295732 activation_FINAL
ENSMUST00000168223_95295732 total_FINAL
ENSMUST00000107183_95296096 repression2_final
ENSMUST00000107183_95296096 activation_early_strong1_final
ENSMUST00000107183_95296096 repression_FINAL
ENSMUST00000107183_95296096 activation_early_strong_FINAL
ENSMUST00000107183_95296096 activation_early_FINAL
ENSMUST00000107183_95296096 activation_FINAL
ENSMUST00000107183_95296096 total_FINAL
ENSMUST00000015846_95296096 repression2_final
ENSMUST00000015846_95296096 activation_early_strong1_final
ENSMUST00000015846_95296096 repression_FINAL
ENSMUST00000015846_95296096 activation_early_strong_FINAL
ENSMUST00000015846_95296096 activation_early_FINAL
ENSMUST00000015846_95296096 activation_FINAL
ENSMUST00000015846_95296096 total_FINAL
ENSMUST00000015858_95322790 activation_early_strong1_final
ENSMUST00000015858_95322790 activation_early_strong_FINAL
ENSMUST00000015858_95322790 activation_early_FINAL
ENSMUST00000015858_95322790 activation_FINAL
ENSMUST00000015858_95322790 total_FINAL
ENSMUST00000107171_95323525 activation_early_strong1_final
ENSMUST00000107171_95323525 activation_early_strong_FINAL
ENSMUST00000107171_95323525 activation_early_FINAL
ENSMUST00000107171_95323525 activation_FINAL
ENSMUST00000107171_95323525 total_FINAL
ENSMUST00000015841_95323525 activation_early_strong1_final
ENSMUST00000015841_95323525 activation_early_strong_FINAL
ENSMUST00000015841_95323525 activation_early_FINAL
ENSMUST00000015841_95323525 activation_FINAL
ENSMUST00000015841_95323525 total_FINAL
ENSMUST00000107170_95323525 activation_early_strong1_final
ENSMUST00000107170_95323525 activation_early_strong_FINAL
ENSMUST00000107170_95323525 activation_early_FINAL
ENSMUST00000107170_95323525 activation_FINAL
ENSMUST00000107170_95323525 total_FINAL
ENSMUST00000107160_95460426 repression1_final
ENSMUST00000107160_95460426 repression2_final
ENSMUST00000107160_95460426 activation_late_weak1_final
ENSMUST00000107160_95460426 repression_FINAL
ENSMUST00000107160_95460426 activation_late_weak_FINAL
ENSMUST00000107160_95460426 activation_late_FINAL
ENSMUST00000107160_95460426 activation_FINAL
ENSMUST00000107160_95460426 total_FINAL
ENSMUST00000177390_95617472 activation_early_weak3_final
ENSMUST00000177390_95617472 activation_early_weak_FINAL
ENSMUST00000177390_95617472 activation_early_FINAL
ENSMUST00000177390_95617472 activation_FINAL
ENSMUST00000177390_95617472 total_FINAL
ENSMUST00000177389_95617472 activation_early_weak3_final
ENSMUST00000177389_95617472 activation_early_weak_FINAL
ENSMUST00000177389_95617472 activation_early_FINAL
ENSMUST00000177389_95617472 activation_FINAL
ENSMUST00000177389_95617472 total_FINAL
ENSMUST00000060323_95617472 activation_early_weak3_final
ENSMUST00000060323_95617472 activation_early_weak_FINAL
ENSMUST00000060323_95617472 activation_early_FINAL
ENSMUST00000060323_95617472 activation_FINAL
ENSMUST00000060323_95617472 total_FINAL
ENSMUST00000176755_95617903 activation_early_weak3_final
ENSMUST00000176755_95617903 activation_early_weak_FINAL
ENSMUST00000176755_95617903 activation_early_FINAL
ENSMUST00000176755_95617903 activation_FINAL
ENSMUST00000176755_95617903 total_FINAL
ENSMUST00000098861_95617903 activation_early_weak3_final
ENSMUST00000098861_95617903 activation_early_weak_FINAL
ENSMUST00000098861_95617903 activation_early_FINAL
ENSMUST00000098861_95617903 activation_FINAL
ENSMUST00000098861_95617903 total_FINAL
ENSMUST00000159739_95878503 repression3_final
ENSMUST00000159739_95878503 activation_early_strong3_final
ENSMUST00000159739_95878503 repression_FINAL
ENSMUST00000159739_95878503 activation_early_strong_FINAL
ENSMUST00000159739_95878503 activation_early_FINAL
ENSMUST00000159739_95878503 activation_FINAL
ENSMUST00000159739_95878503 total_FINAL
ENSMUST00000036418_95878505 repression3_final
ENSMUST00000036418_95878505 activation_early_strong3_final
ENSMUST00000036418_95878505 repression_FINAL
ENSMUST00000036418_95878505 activation_early_strong_FINAL
ENSMUST00000036418_95878505 activation_early_FINAL
ENSMUST00000036418_95878505 activation_FINAL
ENSMUST00000036418_95878505 total_FINAL
ENSMUST00000036181_95897768 activation_early_strong1_final
ENSMUST00000036181_95897768 activation_early_strong_FINAL
ENSMUST00000036181_95897768 activation_early_FINAL
ENSMUST00000036181_95897768 activation_FINAL
ENSMUST00000036181_95897768 total_FINAL
ENSMUST00000165307_95945251 repression2_final
ENSMUST00000165307_95945251 repression3_final
ENSMUST00000165307_95945251 repression_FINAL
ENSMUST00000165307_95945251 total_FINAL
ENSMUST00000015893_95945251 repression3_final
ENSMUST00000015893_95945251 activation_early_strong1_final
ENSMUST00000015893_95945251 repression_FINAL
ENSMUST00000015893_95945251 activation_early_strong_FINAL
ENSMUST00000015893_95945251 activation_early_FINAL
ENSMUST00000015893_95945251 activation_FINAL
ENSMUST00000015893_95945251 total_FINAL
ENSMUST00000090785_96155969 repression3_final
ENSMUST00000090785_96155969 repression_FINAL
ENSMUST00000090785_96155969 total_FINAL
ENSMUST00000098849_96155969 repression3_final
ENSMUST00000098849_96155969 repression_FINAL
ENSMUST00000098849_96155969 total_FINAL
ENSMUST00000035519_96155969 repression3_final
ENSMUST00000035519_96155969 repression_FINAL
ENSMUST00000035519_96155969 total_FINAL
ENSMUST00000090781_96221547 repression1_final
ENSMUST00000090781_96221547 repression3_final
ENSMUST00000090781_96221547 repression_FINAL
ENSMUST00000090781_96221547 total_FINAL
ENSMUST00000176059_96247297 repression1_final
ENSMUST00000176059_96247297 activation_early_strong1_final
ENSMUST00000176059_96247297 repression_FINAL
ENSMUST00000176059_96247297 activation_early_strong_FINAL
ENSMUST00000176059_96247297 activation_early_FINAL
ENSMUST00000176059_96247297 activation_FINAL
ENSMUST00000176059_96247297 total_FINAL
ENSMUST00000177796_96247297 repression1_final
ENSMUST00000177796_96247297 activation_early_strong1_final
ENSMUST00000177796_96247297 repression_FINAL
ENSMUST00000177796_96247297 activation_early_strong_FINAL
ENSMUST00000177796_96247297 activation_early_FINAL
ENSMUST00000177796_96247297 activation_FINAL
ENSMUST00000177796_96247297 total_FINAL
ENSMUST00000074519_96560530 activation_early_strong1_final
ENSMUST00000074519_96560530 activation_early_strong_FINAL
ENSMUST00000074519_96560530 activation_early_FINAL
ENSMUST00000074519_96560530 activation_FINAL
ENSMUST00000074519_96560530 total_FINAL
ENSMUST00000049093_96560530 activation_early_weak6_final
ENSMUST00000049093_96560530 activation_early_weak_FINAL
ENSMUST00000049093_96560530 activation_early_FINAL
ENSMUST00000049093_96560530 activation_FINAL
ENSMUST00000049093_96560530 total_FINAL
ENSMUST00000107076_96705116 activation_early_strong1_final
ENSMUST00000107076_96705116 activation_early_strong_FINAL
ENSMUST00000107076_96705116 activation_early_FINAL
ENSMUST00000107076_96705116 activation_FINAL
ENSMUST00000107076_96705116 total_FINAL
ENSMUST00000107077_96705116 activation_early_strong1_final
ENSMUST00000107077_96705116 activation_early_strong_FINAL
ENSMUST00000107077_96705116 activation_early_FINAL
ENSMUST00000107077_96705116 activation_FINAL
ENSMUST00000107077_96705116 total_FINAL
ENSMUST00000107074_96798763 repression1_final
ENSMUST00000107074_96798763 repression_FINAL
ENSMUST00000107074_96798763 total_FINAL
ENSMUST00000165991_96798763 repression1_final
ENSMUST00000165991_96798763 repression_FINAL
ENSMUST00000165991_96798763 total_FINAL
ENSMUST00000047702_96800155 activation_early_strong1_final
ENSMUST00000047702_96800155 activation_early_strong_FINAL
ENSMUST00000047702_96800155 activation_early_FINAL
ENSMUST00000047702_96800155 activation_FINAL
ENSMUST00000047702_96800155 total_FINAL
ENSMUST00000107050_97651828 repression1_final
ENSMUST00000107050_97651828 repression_FINAL
ENSMUST00000107050_97651828 total_FINAL
ENSMUST00000045743_97669806 repression2_final
ENSMUST00000045743_97669806 repression_FINAL
ENSMUST00000045743_97669806 total_FINAL
ENSMUST00000045243_97738854 repression1_final
ENSMUST00000045243_97738854 activation_early_strong1_final
ENSMUST00000045243_97738854 repression_FINAL
ENSMUST00000045243_97738854 activation_early_strong_FINAL
ENSMUST00000045243_97738854 activation_early_FINAL
ENSMUST00000045243_97738854 activation_FINAL
ENSMUST00000045243_97738854 total_FINAL
ENSMUST00000029476_97921271 repression1_final
ENSMUST00000029476_97921271 repression3_final
ENSMUST00000029476_97921271 repression_FINAL
ENSMUST00000029476_97921271 total_FINAL
ENSMUST00000079812_98147445 repression1_final
ENSMUST00000079812_98147445 activation_early_strong1_final
ENSMUST00000079812_98147445 repression_FINAL
ENSMUST00000079812_98147445 activation_early_strong_FINAL
ENSMUST00000079812_98147445 activation_early_FINAL
ENSMUST00000079812_98147445 activation_FINAL
ENSMUST00000079812_98147445 total_FINAL
ENSMUST00000056096_98428631 repression1_final
ENSMUST00000056096_98428631 repression2_final
ENSMUST00000056096_98428631 repression3_final
ENSMUST00000056096_98428631 activation_early_weak3_final
ENSMUST00000056096_98428631 activation_early_weak6_final
ENSMUST00000056096_98428631 repression_FINAL
ENSMUST00000056096_98428631 activation_early_weak_FINAL
ENSMUST00000056096_98428631 activation_early_FINAL
ENSMUST00000056096_98428631 activation_FINAL
ENSMUST00000056096_98428631 total_FINAL
ENSMUST00000167753_98445686 activation_early_weak6_final
ENSMUST00000167753_98445686 activation_early_weak_FINAL
ENSMUST00000167753_98445686 activation_early_FINAL
ENSMUST00000167753_98445686 activation_FINAL
ENSMUST00000167753_98445686 total_FINAL
ENSMUST00000179429_98499082 activation_early_weak6_final
ENSMUST00000179429_98499082 activation_early_weak_FINAL
ENSMUST00000179429_98499082 activation_early_FINAL
ENSMUST00000179429_98499082 activation_FINAL
ENSMUST00000179429_98499082 total_FINAL
ENSMUST00000178221_98552553 activation_early_weak6_final
ENSMUST00000178221_98552553 activation_early_weak_FINAL
ENSMUST00000178221_98552553 activation_early_FINAL
ENSMUST00000178221_98552553 activation_FINAL
ENSMUST00000178221_98552553 total_FINAL
ENSMUST00000058728_98552553 activation_early_weak6_final
ENSMUST00000058728_98552553 activation_early_weak_FINAL
ENSMUST00000058728_98552553 activation_early_FINAL
ENSMUST00000058728_98552553 activation_FINAL
ENSMUST00000058728_98552553 total_FINAL
ENSMUST00000044094_98618636 activation_early_weak6_final
ENSMUST00000044094_98618636 activation_early_weak_FINAL
ENSMUST00000044094_98618636 activation_early_FINAL
ENSMUST00000044094_98618636 activation_FINAL
ENSMUST00000044094_98618636 total_FINAL
ENSMUST00000029465_98852194 activation_early_weak3_final
ENSMUST00000029465_98852194 activation_early_weak_FINAL
ENSMUST00000029465_98852194 activation_early_FINAL
ENSMUST00000029465_98852194 activation_FINAL
ENSMUST00000029465_98852194 total_FINAL
ENSMUST00000107016_98852197 activation_early_weak3_final
ENSMUST00000107016_98852197 activation_early_weak_FINAL
ENSMUST00000107016_98852197 activation_early_FINAL
ENSMUST00000107016_98852197 activation_FINAL
ENSMUST00000107016_98852197 total_FINAL
ENSMUST00000029462_99352624 repression1_final
ENSMUST00000029462_99352624 repression_FINAL
ENSMUST00000029462_99352624 total_FINAL
ENSMUST00000008907_100562208 repression2_final
ENSMUST00000008907_100562208 activation_early_strong1_final
ENSMUST00000008907_100562208 repression_FINAL
ENSMUST00000008907_100562208 activation_early_strong_FINAL
ENSMUST00000008907_100562208 activation_early_FINAL
ENSMUST00000008907_100562208 activation_FINAL
ENSMUST00000008907_100562208 total_FINAL
ENSMUST00000102694_101040232 repression1_final
ENSMUST00000102694_101040232 activation_late_weak1_final
ENSMUST00000102694_101040232 repression_FINAL
ENSMUST00000102694_101040232 activation_late_weak_FINAL
ENSMUST00000102694_101040232 activation_late_FINAL
ENSMUST00000102694_101040232 activation_FINAL
ENSMUST00000102694_101040232 total_FINAL
ENSMUST00000036493_101576219 activation_early_strong1_final
ENSMUST00000036493_101576219 activation_early_strong_FINAL
ENSMUST00000036493_101576219 activation_early_FINAL
ENSMUST00000036493_101576219 activation_FINAL
ENSMUST00000036493_101576219 total_FINAL
ENSMUST00000029454_102145431 activation_early_strong1_final
ENSMUST00000029454_102145431 activation_early_strong_FINAL
ENSMUST00000029454_102145431 activation_early_FINAL
ENSMUST00000029454_102145431 activation_FINAL
ENSMUST00000029454_102145431 total_FINAL
ENSMUST00000165540_102145431 activation_early_strong1_final
ENSMUST00000165540_102145431 activation_early_strong_FINAL
ENSMUST00000165540_102145431 activation_early_FINAL
ENSMUST00000165540_102145431 activation_FINAL
ENSMUST00000165540_102145431 total_FINAL
ENSMUST00000029448_102818499 repression3_final
ENSMUST00000029448_102818499 activation_early_weak5_final
ENSMUST00000029448_102818499 repression_FINAL
ENSMUST00000029448_102818499 activation_early_weak_FINAL
ENSMUST00000029448_102818499 activation_early_FINAL
ENSMUST00000029448_102818499 activation_FINAL
ENSMUST00000029448_102818499 total_FINAL
ENSMUST00000058899_102939658 activation_early_weak3_final
ENSMUST00000058899_102939658 activation_early_weak_FINAL
ENSMUST00000058899_102939658 activation_early_FINAL
ENSMUST00000058899_102939658 activation_FINAL
ENSMUST00000058899_102939658 total_FINAL
ENSMUST00000029446_103056934 repression3_final
ENSMUST00000029446_103056934 activation_early_strong1_final
ENSMUST00000029446_103056934 repression_FINAL
ENSMUST00000029446_103056934 activation_early_strong_FINAL
ENSMUST00000029446_103056934 activation_early_FINAL
ENSMUST00000029446_103056934 activation_FINAL
ENSMUST00000029446_103056934 total_FINAL
ENSMUST00000029444_103353910 repression2_final
ENSMUST00000029444_103353910 repression_FINAL
ENSMUST00000029444_103353910 total_FINAL
ENSMUST00000106860_103353910 repression2_final
ENSMUST00000106860_103353910 repression_FINAL
ENSMUST00000106860_103353910 total_FINAL
ENSMUST00000118563_103645154 activation_early_weak6_final
ENSMUST00000118563_103645154 activation_early_weak_FINAL
ENSMUST00000118563_103645154 activation_early_FINAL
ENSMUST00000118563_103645154 activation_FINAL
ENSMUST00000118563_103645154 total_FINAL
ENSMUST00000063502_103800605 repression2_final
ENSMUST00000063502_103800605 repression_FINAL
ENSMUST00000063502_103800605 total_FINAL
ENSMUST00000029435_103800605 repression2_final
ENSMUST00000029435_103800605 repression_FINAL
ENSMUST00000029435_103800605 total_FINAL
ENSMUST00000106832_103805934 repression3_final
ENSMUST00000106832_103805934 repression_FINAL
ENSMUST00000106832_103805934 total_FINAL
ENSMUST00000106822_103853276 activation_early_strong1_final
ENSMUST00000106822_103853276 activation_early_strong_FINAL
ENSMUST00000106822_103853276 activation_early_FINAL
ENSMUST00000106822_103853276 activation_FINAL
ENSMUST00000106822_103853276 total_FINAL
ENSMUST00000068879_103962613 repression1_final
ENSMUST00000068879_103962613 repression2_final
ENSMUST00000068879_103962613 repression_FINAL
ENSMUST00000068879_103962613 total_FINAL
ENSMUST00000064371_104013259 activation_early_strong1_final
ENSMUST00000064371_104013259 activation_early_strong_FINAL
ENSMUST00000064371_104013259 activation_early_FINAL
ENSMUST00000064371_104013259 activation_FINAL
ENSMUST00000064371_104013259 total_FINAL
ENSMUST00000122303_104016469 repression2_final
ENSMUST00000122303_104016469 activation_early_weak3_final
ENSMUST00000122303_104016469 repression_FINAL
ENSMUST00000122303_104016469 activation_early_weak_FINAL
ENSMUST00000122303_104016469 activation_early_FINAL
ENSMUST00000122303_104016469 activation_FINAL
ENSMUST00000122303_104016469 total_FINAL
ENSMUST00000046316_104453984 repression1_final
ENSMUST00000046316_104453984 repression_FINAL
ENSMUST00000046316_104453984 total_FINAL
ENSMUST00000139783_104767406 activation_early_weak6_final
ENSMUST00000139783_104767406 activation_early_weak_FINAL
ENSMUST00000139783_104767406 activation_early_FINAL
ENSMUST00000139783_104767406 activation_FINAL
ENSMUST00000139783_104767406 total_FINAL
ENSMUST00000077548_105001915 repression2_final
ENSMUST00000077548_105001915 activation_early_strong1_final
ENSMUST00000077548_105001915 repression_FINAL
ENSMUST00000077548_105001915 activation_early_strong_FINAL
ENSMUST00000077548_105001915 activation_early_FINAL
ENSMUST00000077548_105001915 activation_FINAL
ENSMUST00000077548_105001915 total_FINAL
ENSMUST00000098763_105001915 repression2_final
ENSMUST00000098763_105001915 activation_early_strong1_final
ENSMUST00000098763_105001915 repression_FINAL
ENSMUST00000098763_105001915 activation_early_strong_FINAL
ENSMUST00000098763_105001915 activation_early_FINAL
ENSMUST00000098763_105001915 activation_FINAL
ENSMUST00000098763_105001915 total_FINAL
ENSMUST00000098761_105669210 repression1_final
ENSMUST00000098761_105669210 repression_FINAL
ENSMUST00000098761_105669210 total_FINAL
ENSMUST00000066610_105717215 repression3_final
ENSMUST00000066610_105717215 repression_FINAL
ENSMUST00000066610_105717215 total_FINAL
ENSMUST00000090678_105727267 repression2_final
ENSMUST00000090678_105727267 repression3_final
ENSMUST00000090678_105727267 repression_FINAL
ENSMUST00000090678_105727267 total_FINAL
ENSMUST00000000574_105907896 activation_early_strong1_final
ENSMUST00000000574_105907896 activation_early_strong_FINAL
ENSMUST00000000574_105907896 activation_early_FINAL
ENSMUST00000000574_105907896 activation_FINAL
ENSMUST00000000574_105907896 total_FINAL
ENSMUST00000098758_105925891 activation_early_weak6_final
ENSMUST00000098758_105925891 activation_early_weak_FINAL
ENSMUST00000098758_105925891 activation_early_FINAL
ENSMUST00000098758_105925891 activation_FINAL
ENSMUST00000098758_105925891 total_FINAL
ENSMUST00000029508_106500607 repression2_final
ENSMUST00000029508_106500607 repression_FINAL
ENSMUST00000029508_106500607 total_FINAL
ENSMUST00000068301_106502260 repression1_final
ENSMUST00000068301_106502260 repression2_final
ENSMUST00000068301_106502260 repression3_final
ENSMUST00000068301_106502260 repression_FINAL
ENSMUST00000068301_106502260 total_FINAL
ENSMUST00000039153_106502983 repression3_final
ENSMUST00000039153_106502983 activation_late_strong4_final
ENSMUST00000039153_106502983 repression_FINAL
ENSMUST00000039153_106502983 activation_late_strong_FINAL
ENSMUST00000039153_106502983 activation_late_FINAL
ENSMUST00000039153_106502983 activation_FINAL
ENSMUST00000039153_106502983 total_FINAL
ENSMUST00000121231_106502983 repression3_final
ENSMUST00000121231_106502983 activation_late_strong4_final
ENSMUST00000121231_106502983 repression_FINAL
ENSMUST00000121231_106502983 activation_late_strong_FINAL
ENSMUST00000121231_106502983 activation_late_FINAL
ENSMUST00000121231_106502983 activation_FINAL
ENSMUST00000121231_106502983 total_FINAL
ENSMUST00000117469_106573686 activation_early_strong1_final
ENSMUST00000117469_106573686 activation_early_strong_FINAL
ENSMUST00000117469_106573686 activation_early_FINAL
ENSMUST00000117469_106573686 activation_FINAL
ENSMUST00000117469_106573686 total_FINAL
ENSMUST00000067630_106573686 activation_early_weak3_final
ENSMUST00000067630_106573686 activation_early_weak_FINAL
ENSMUST00000067630_106573686 activation_early_FINAL
ENSMUST00000067630_106573686 activation_FINAL
ENSMUST00000067630_106573686 total_FINAL
ENSMUST00000121034_106573686 activation_early_weak3_final
ENSMUST00000121034_106573686 activation_early_weak_FINAL
ENSMUST00000121034_106573686 activation_early_FINAL
ENSMUST00000121034_106573686 activation_FINAL
ENSMUST00000121034_106573686 total_FINAL
ENSMUST00000029507_106573686 activation_early_weak3_final
ENSMUST00000029507_106573686 activation_early_weak_FINAL
ENSMUST00000029507_106573686 activation_early_FINAL
ENSMUST00000029507_106573686 activation_FINAL
ENSMUST00000029507_106573686 total_FINAL
ENSMUST00000106736_106735849 activation_early_strong1_final
ENSMUST00000106736_106735849 activation_early_strong_FINAL
ENSMUST00000106736_106735849 activation_early_FINAL
ENSMUST00000106736_106735849 activation_FINAL
ENSMUST00000106736_106735849 total_FINAL
ENSMUST00000098750_106735849 activation_early_strong1_final
ENSMUST00000098750_106735849 activation_early_strong_FINAL
ENSMUST00000098750_106735849 activation_early_FINAL
ENSMUST00000098750_106735849 activation_FINAL
ENSMUST00000098750_106735849 total_FINAL
ENSMUST00000169449_107467543 repression2_final
ENSMUST00000169449_107467543 repression_FINAL
ENSMUST00000169449_107467543 total_FINAL
ENSMUST00000029499_107467548 repression2_final
ENSMUST00000029499_107467548 repression_FINAL
ENSMUST00000029499_107467548 total_FINAL
ENSMUST00000064759_107612532 activation_early_strong1_final
ENSMUST00000064759_107612532 activation_early_strong_FINAL
ENSMUST00000064759_107612532 activation_early_FINAL
ENSMUST00000064759_107612532 activation_FINAL
ENSMUST00000064759_107612532 total_FINAL
ENSMUST00000138091_107663118 repression1_final
ENSMUST00000138091_107663118 activation_early_strong1_final
ENSMUST00000138091_107663118 repression_FINAL
ENSMUST00000138091_107663118 activation_early_strong_FINAL
ENSMUST00000138091_107663118 activation_early_FINAL
ENSMUST00000138091_107663118 activation_FINAL
ENSMUST00000138091_107663118 total_FINAL
ENSMUST00000029490_107663120 repression1_final
ENSMUST00000029490_107663120 activation_early_strong1_final
ENSMUST00000029490_107663120 repression_FINAL
ENSMUST00000029490_107663120 activation_early_strong_FINAL
ENSMUST00000029490_107663120 activation_early_FINAL
ENSMUST00000029490_107663120 activation_FINAL
ENSMUST00000029490_107663120 total_FINAL
ENSMUST00000118593_107741048 repression1_final
ENSMUST00000118593_107741048 activation_early_strong1_final
ENSMUST00000118593_107741048 repression_FINAL
ENSMUST00000118593_107741048 activation_early_strong_FINAL
ENSMUST00000118593_107741048 activation_early_FINAL
ENSMUST00000118593_107741048 activation_FINAL
ENSMUST00000118593_107741048 total_FINAL
ENSMUST00000014743_107741048 repression1_final
ENSMUST00000014743_107741048 activation_early_strong1_final
ENSMUST00000014743_107741048 repression_FINAL
ENSMUST00000014743_107741048 activation_early_strong_FINAL
ENSMUST00000014743_107741048 activation_early_FINAL
ENSMUST00000014743_107741048 activation_FINAL
ENSMUST00000014743_107741048 total_FINAL
ENSMUST00000116284_108148657 activation_early_weak6_final
ENSMUST00000116284_108148657 activation_early_weak_FINAL
ENSMUST00000116284_108148657 activation_early_FINAL
ENSMUST00000116284_108148657 activation_FINAL
ENSMUST00000116284_108148657 total_FINAL
ENSMUST00000090569_108279813 activation_early_strong1_final
ENSMUST00000090569_108279813 activation_early_strong_FINAL
ENSMUST00000090569_108279813 activation_early_FINAL
ENSMUST00000090569_108279813 activation_FINAL
ENSMUST00000090569_108279813 total_FINAL
ENSMUST00000102632_108357244 repression2_final
ENSMUST00000102632_108357244 repression_FINAL
ENSMUST00000102632_108357244 total_FINAL
ENSMUST00000106625_108455694 repression1_final
ENSMUST00000106625_108455694 activation_early_weak3_final
ENSMUST00000106625_108455694 repression_FINAL
ENSMUST00000106625_108455694 activation_early_weak_FINAL
ENSMUST00000106625_108455694 activation_early_FINAL
ENSMUST00000106625_108455694 activation_FINAL
ENSMUST00000106625_108455694 total_FINAL
ENSMUST00000106622_108556425 repression1_final
ENSMUST00000106622_108556425 activation_early_strong1_final
ENSMUST00000106622_108556425 repression_FINAL
ENSMUST00000106622_108556425 activation_early_strong_FINAL
ENSMUST00000106622_108556425 activation_early_FINAL
ENSMUST00000106622_108556425 activation_FINAL
ENSMUST00000106622_108556425 total_FINAL
ENSMUST00000090546_108556425 repression1_final
ENSMUST00000090546_108556425 activation_early_strong1_final
ENSMUST00000090546_108556425 repression_FINAL
ENSMUST00000090546_108556425 activation_early_strong_FINAL
ENSMUST00000090546_108556425 activation_early_FINAL
ENSMUST00000090546_108556425 activation_FINAL
ENSMUST00000090546_108556425 total_FINAL
ENSMUST00000051145_108644589 repression1_final
ENSMUST00000051145_108644589 repression2_final
ENSMUST00000051145_108644589 repression3_final
ENSMUST00000051145_108644589 activation_early_strong1_final
ENSMUST00000051145_108644589 repression_FINAL
ENSMUST00000051145_108644589 activation_early_strong_FINAL
ENSMUST00000051145_108644589 activation_early_FINAL
ENSMUST00000051145_108644589 activation_FINAL
ENSMUST00000051145_108644589 total_FINAL
ENSMUST00000102621_108793176 activation_early_weak3_final
ENSMUST00000102621_108793176 activation_early_weak_FINAL
ENSMUST00000102621_108793176 activation_early_FINAL
ENSMUST00000102621_108793176 activation_FINAL
ENSMUST00000102621_108793176 total_FINAL
ENSMUST00000053065_108853678 repression1_final
ENSMUST00000053065_108853678 repression_FINAL
ENSMUST00000053065_108853678 total_FINAL
ENSMUST00000180063_108853678 repression1_final
ENSMUST00000180063_108853678 repression_FINAL
ENSMUST00000180063_108853678 total_FINAL
ENSMUST00000156177_109780040 repression3_final
ENSMUST00000156177_109780040 activation_late_weak1_final
ENSMUST00000156177_109780040 repression_FINAL
ENSMUST00000156177_109780040 activation_late_weak_FINAL
ENSMUST00000156177_109780040 activation_late_FINAL
ENSMUST00000156177_109780040 activation_FINAL
ENSMUST00000156177_109780040 total_FINAL
ENSMUST00000128219_109781095 repression3_final
ENSMUST00000128219_109781095 repression_FINAL
ENSMUST00000128219_109781095 total_FINAL
ENSMUST00000106567_110248549 repression1_final
ENSMUST00000106567_110248549 repression_FINAL
ENSMUST00000106567_110248549 total_FINAL
ENSMUST00000092155_114218828 repression2_final
ENSMUST00000092155_114218828 repression_FINAL
ENSMUST00000092155_114218828 total_FINAL
ENSMUST00000081752_115122858 repression1_final
ENSMUST00000081752_115122858 activation_early_weak6_final
ENSMUST00000081752_115122858 repression_FINAL
ENSMUST00000081752_115122858 activation_early_weak_FINAL
ENSMUST00000081752_115122858 activation_early_FINAL
ENSMUST00000081752_115122858 activation_FINAL
ENSMUST00000081752_115122858 total_FINAL
ENSMUST00000051309_115122858 repression1_final
ENSMUST00000051309_115122858 repression_FINAL
ENSMUST00000051309_115122858 total_FINAL
ENSMUST00000067485_115938973 repression1_final
ENSMUST00000067485_115938973 repression_FINAL
ENSMUST00000067485_115938973 total_FINAL
ENSMUST00000029575_116027499 repression1_final
ENSMUST00000029575_116027499 repression2_final
ENSMUST00000029575_116027499 repression_FINAL
ENSMUST00000029575_116027499 total_FINAL
ENSMUST00000106501_116027499 repression1_final
ENSMUST00000106501_116027499 repression2_final
ENSMUST00000106501_116027499 repression_FINAL
ENSMUST00000106501_116027499 total_FINAL
ENSMUST00000090473_116249654 repression2_final
ENSMUST00000090473_116249654 repression_FINAL
ENSMUST00000090473_116249654 total_FINAL
ENSMUST00000090464_116272553 repression1_final
ENSMUST00000090464_116272553 activation_early_weak6_final
ENSMUST00000090464_116272553 repression_FINAL
ENSMUST00000090464_116272553 activation_early_weak_FINAL
ENSMUST00000090464_116272553 activation_early_FINAL
ENSMUST00000090464_116272553 activation_FINAL
ENSMUST00000090464_116272553 total_FINAL
ENSMUST00000106491_116272553 repression1_final
ENSMUST00000106491_116272553 activation_early_weak6_final
ENSMUST00000106491_116272553 repression_FINAL
ENSMUST00000106491_116272553 activation_early_weak_FINAL
ENSMUST00000106491_116272553 activation_early_FINAL
ENSMUST00000106491_116272553 activation_FINAL
ENSMUST00000106491_116272553 total_FINAL
ENSMUST00000000349_116548201 repression1_final
ENSMUST00000000349_116548201 repression3_final
ENSMUST00000000349_116548201 activation_early_weak3_final
ENSMUST00000000349_116548201 repression_FINAL
ENSMUST00000000349_116548201 activation_early_weak_FINAL
ENSMUST00000000349_116548201 activation_early_FINAL
ENSMUST00000000349_116548201 activation_FINAL
ENSMUST00000000349_116548201 total_FINAL
ENSMUST00000041524_116581093 repression3_final
ENSMUST00000041524_116581093 activation_early_strong1_final
ENSMUST00000041524_116581093 activation_early_strong3_final
ENSMUST00000041524_116581093 repression_FINAL
ENSMUST00000041524_116581093 activation_early_strong_FINAL
ENSMUST00000041524_116581093 activation_early_FINAL
ENSMUST00000041524_116581093 activation_FINAL
ENSMUST00000041524_116581093 total_FINAL
ENSMUST00000184963_116581094 repression3_final
ENSMUST00000184963_116581094 activation_early_strong1_final
ENSMUST00000184963_116581094 activation_early_strong3_final
ENSMUST00000184963_116581094 repression_FINAL
ENSMUST00000184963_116581094 activation_early_strong_FINAL
ENSMUST00000184963_116581094 activation_early_FINAL
ENSMUST00000184963_116581094 activation_FINAL
ENSMUST00000184963_116581094 total_FINAL
ENSMUST00000183638_116581095 repression3_final
ENSMUST00000183638_116581095 activation_early_strong1_final
ENSMUST00000183638_116581095 activation_early_strong3_final
ENSMUST00000183638_116581095 repression_FINAL
ENSMUST00000183638_116581095 activation_early_strong_FINAL
ENSMUST00000183638_116581095 activation_early_FINAL
ENSMUST00000183638_116581095 activation_FINAL
ENSMUST00000183638_116581095 total_FINAL
ENSMUST00000029573_116581286 repression2_final
ENSMUST00000029573_116581286 repression_FINAL
ENSMUST00000029573_116581286 total_FINAL
ENSMUST00000029571_116628815 activation_early_strong1_final
ENSMUST00000029571_116628815 activation_early_strong_FINAL
ENSMUST00000029571_116628815 activation_early_FINAL
ENSMUST00000029571_116628815 activation_FINAL
ENSMUST00000029571_116628815 total_FINAL
ENSMUST00000029570_116631164 activation_early_weak4_final
ENSMUST00000029570_116631164 activation_early_weak6_final
ENSMUST00000029570_116631164 activation_early_weak_FINAL
ENSMUST00000029570_116631164 activation_early_FINAL
ENSMUST00000029570_116631164 activation_FINAL
ENSMUST00000029570_116631164 total_FINAL
ENSMUST00000029569_116669469 repression1_final
ENSMUST00000029569_116669469 repression2_final
ENSMUST00000029569_116669469 repression3_final
ENSMUST00000029569_116669469 activation_early_weak3_final
ENSMUST00000029569_116669469 repression_FINAL
ENSMUST00000029569_116669469 activation_early_weak_FINAL
ENSMUST00000029569_116669469 activation_early_FINAL
ENSMUST00000029569_116669469 activation_FINAL
ENSMUST00000029569_116669469 total_FINAL
ENSMUST00000040603_116739999 repression2_final
ENSMUST00000040603_116739999 repression_FINAL
ENSMUST00000040603_116739999 total_FINAL
ENSMUST00000159995_116780013 repression3_final
ENSMUST00000159995_116780013 repression_FINAL
ENSMUST00000159995_116780013 total_FINAL
ENSMUST00000040097_116918256 activation_early_weak3_final
ENSMUST00000040097_116918256 activation_early_weak_FINAL
ENSMUST00000040097_116918256 activation_early_FINAL
ENSMUST00000040097_116918256 activation_FINAL
ENSMUST00000040097_116918256 total_FINAL
ENSMUST00000117592_116983478 activation_early_weak3_final
ENSMUST00000117592_116983478 activation_early_weak_FINAL
ENSMUST00000117592_116983478 activation_early_FINAL
ENSMUST00000117592_116983478 activation_FINAL
ENSMUST00000117592_116983478 total_FINAL
ENSMUST00000106473_117686649 repression3_final
ENSMUST00000106473_117686649 repression_FINAL
ENSMUST00000106473_117686649 total_FINAL
ENSMUST00000039564_117686649 repression3_final
ENSMUST00000039564_117686649 repression_FINAL
ENSMUST00000039564_117686649 total_FINAL
ENSMUST00000039177_119431658 repression1_final
ENSMUST00000039177_119431658 activation_early_weak6_final
ENSMUST00000039177_119431658 repression_FINAL
ENSMUST00000039177_119431658 activation_early_weak_FINAL
ENSMUST00000039177_119431658 activation_early_FINAL
ENSMUST00000039177_119431658 activation_FINAL
ENSMUST00000039177_119431658 total_FINAL
ENSMUST00000106466_121155400 repression3_final
ENSMUST00000106466_121155400 activation_early_weak5_final
ENSMUST00000106466_121155400 repression_FINAL
ENSMUST00000106466_121155400 activation_early_weak_FINAL
ENSMUST00000106466_121155400 activation_early_FINAL
ENSMUST00000106466_121155400 activation_FINAL
ENSMUST00000106466_121155400 total_FINAL
ENSMUST00000164573_121155843 activation_early_weak3_final
ENSMUST00000164573_121155843 activation_early_weak_FINAL
ENSMUST00000164573_121155843 activation_early_FINAL
ENSMUST00000164573_121155843 activation_FINAL
ENSMUST00000164573_121155843 total_FINAL
ENSMUST00000170781_121155846 activation_early_weak3_final
ENSMUST00000170781_121155846 activation_early_weak_FINAL
ENSMUST00000170781_121155846 activation_early_FINAL
ENSMUST00000170781_121155846 activation_FINAL
ENSMUST00000170781_121155846 total_FINAL
ENSMUST00000128909_121202008 repression1_final
ENSMUST00000128909_121202008 repression_FINAL
ENSMUST00000128909_121202008 total_FINAL
ENSMUST00000029777_121202008 repression1_final
ENSMUST00000029777_121202008 repression_FINAL
ENSMUST00000029777_121202008 total_FINAL
ENSMUST00000029773_121457427 activation_early_weak1_final
ENSMUST00000029773_121457427 activation_early_weak_FINAL
ENSMUST00000029773_121457427 activation_early_FINAL
ENSMUST00000029773_121457427 activation_FINAL
ENSMUST00000029773_121457427 total_FINAL
ENSMUST00000029771_121734240 repression1_final
ENSMUST00000029771_121734240 activation_early_strong1_final
ENSMUST00000029771_121734240 repression_FINAL
ENSMUST00000029771_121734240 activation_early_strong_FINAL
ENSMUST00000029771_121734240 activation_early_FINAL
ENSMUST00000029771_121734240 activation_FINAL
ENSMUST00000029771_121734240 total_FINAL
ENSMUST00000029769_122266398 repression1_final
ENSMUST00000029769_122266398 repression3_final
ENSMUST00000029769_122266398 activation_early_weak3_final
ENSMUST00000029769_122266398 repression_FINAL
ENSMUST00000029769_122266398 activation_early_weak_FINAL
ENSMUST00000029769_122266398 activation_early_FINAL
ENSMUST00000029769_122266398 activation_FINAL
ENSMUST00000029769_122266398 total_FINAL
ENSMUST00000035776_122285151 activation_early_weak3_final
ENSMUST00000035776_122285151 activation_early_weak_FINAL
ENSMUST00000035776_122285151 activation_early_FINAL
ENSMUST00000035776_122285151 activation_FINAL
ENSMUST00000035776_122285151 total_FINAL
ENSMUST00000066728_122855333 repression1_final
ENSMUST00000066728_122855333 repression3_final
ENSMUST00000066728_122855333 repression_FINAL
ENSMUST00000066728_122855333 total_FINAL
ENSMUST00000023820_122899282 activation_early_strong1_final
ENSMUST00000023820_122899282 activation_early_strong_FINAL
ENSMUST00000023820_122899282 activation_early_FINAL
ENSMUST00000023820_122899282 activation_FINAL
ENSMUST00000023820_122899282 total_FINAL
ENSMUST00000106429_122925480 repression2_final
ENSMUST00000106429_122925480 repression_FINAL
ENSMUST00000106429_122925480 total_FINAL
ENSMUST00000029759_123368297 activation_early_strong1_final
ENSMUST00000029759_123368297 activation_early_strong_FINAL
ENSMUST00000029759_123368297 activation_early_FINAL
ENSMUST00000029759_123368297 activation_FINAL
ENSMUST00000029759_123368297 total_FINAL
ENSMUST00000057944_125865359 repression1_final
ENSMUST00000057944_125865359 activation_early_weak3_final
ENSMUST00000057944_125865359 repression_FINAL
ENSMUST00000057944_125865359 activation_early_weak_FINAL
ENSMUST00000057944_125865359 activation_early_FINAL
ENSMUST00000057944_125865359 activation_FINAL
ENSMUST00000057944_125865359 total_FINAL
ENSMUST00000093976_126439404 repression1_final
ENSMUST00000093976_126439404 activation_early_weak6_final
ENSMUST00000093976_126439404 repression_FINAL
ENSMUST00000093976_126439404 activation_early_weak_FINAL
ENSMUST00000093976_126439404 activation_early_FINAL
ENSMUST00000093976_126439404 activation_FINAL
ENSMUST00000093976_126439404 total_FINAL
ENSMUST00000182008_127024774 repression1_final
ENSMUST00000182008_127024774 activation_early_strong1_final
ENSMUST00000182008_127024774 repression_FINAL
ENSMUST00000182008_127024774 activation_early_strong_FINAL
ENSMUST00000182008_127024774 activation_early_FINAL
ENSMUST00000182008_127024774 activation_FINAL
ENSMUST00000182008_127024774 total_FINAL
ENSMUST00000182547_127024852 repression1_final
ENSMUST00000182547_127024852 activation_early_weak3_final
ENSMUST00000182547_127024852 repression_FINAL
ENSMUST00000182547_127024852 activation_early_weak_FINAL
ENSMUST00000182547_127024852 activation_early_FINAL
ENSMUST00000182547_127024852 activation_FINAL
ENSMUST00000182547_127024852 total_FINAL
ENSMUST00000029658_129269175 repression1_final
ENSMUST00000029658_129269175 activation_early_strong1_final
ENSMUST00000029658_129269175 repression_FINAL
ENSMUST00000029658_129269175 activation_early_strong_FINAL
ENSMUST00000029658_129269175 activation_early_FINAL
ENSMUST00000029658_129269175 activation_FINAL
ENSMUST00000029658_129269175 total_FINAL
ENSMUST00000029653_129677575 repression1_final
ENSMUST00000029653_129677575 activation_early_strong1_final
ENSMUST00000029653_129677575 repression_FINAL
ENSMUST00000029653_129677575 activation_early_strong_FINAL
ENSMUST00000029653_129677575 activation_early_FINAL
ENSMUST00000029653_129677575 activation_FINAL
ENSMUST00000029653_129677575 total_FINAL
ENSMUST00000029643_129824912 repression2_final
ENSMUST00000029643_129824912 activation_late_weak9_final
ENSMUST00000029643_129824912 repression_FINAL
ENSMUST00000029643_129824912 activation_late_weak_FINAL
ENSMUST00000029643_129824912 activation_late_FINAL
ENSMUST00000029643_129824912 activation_FINAL
ENSMUST00000029643_129824912 total_FINAL
ENSMUST00000134174_129824916 repression2_final
ENSMUST00000134174_129824916 activation_late_weak9_final
ENSMUST00000134174_129824916 repression_FINAL
ENSMUST00000134174_129824916 activation_late_weak_FINAL
ENSMUST00000134174_129824916 activation_late_FINAL
ENSMUST00000134174_129824916 activation_FINAL
ENSMUST00000134174_129824916 total_FINAL
ENSMUST00000072271_130634678 repression1_final
ENSMUST00000072271_130634678 repression_FINAL
ENSMUST00000072271_130634678 total_FINAL
ENSMUST00000106341_131223156 repression1_final
ENSMUST00000106341_131223156 repression2_final
ENSMUST00000106341_131223156 repression3_final
ENSMUST00000106341_131223156 activation_early_strong1_final
ENSMUST00000106341_131223156 repression_FINAL
ENSMUST00000106341_131223156 activation_early_strong_FINAL
ENSMUST00000106341_131223156 activation_early_FINAL
ENSMUST00000106341_131223156 activation_FINAL
ENSMUST00000106341_131223156 total_FINAL
ENSMUST00000090246_131318985 repression1_final
ENSMUST00000090246_131318985 repression2_final
ENSMUST00000090246_131318985 repression3_final
ENSMUST00000090246_131318985 activation_late_weak4_final
ENSMUST00000090246_131318985 repression_FINAL
ENSMUST00000090246_131318985 activation_late_weak_FINAL
ENSMUST00000090246_131318985 activation_late_FINAL
ENSMUST00000090246_131318985 activation_FINAL
ENSMUST00000090246_131318985 total_FINAL
ENSMUST00000029666_131643103 repression1_final
ENSMUST00000029666_131643103 activation_early_weak3_final
ENSMUST00000029666_131643103 repression_FINAL
ENSMUST00000029666_131643103 activation_early_weak_FINAL
ENSMUST00000029666_131643103 activation_early_FINAL
ENSMUST00000029666_131643103 activation_FINAL
ENSMUST00000029666_131643103 total_FINAL
ENSMUST00000161932_133172880 repression1_final
ENSMUST00000161932_133172880 repression_FINAL
ENSMUST00000161932_133172880 total_FINAL
ENSMUST00000181904_134258098 repression1_final
ENSMUST00000181904_134258098 repression2_final
ENSMUST00000181904_134258098 repression_FINAL
ENSMUST00000181904_134258098 total_FINAL
ENSMUST00000053048_134258098 repression1_final
ENSMUST00000053048_134258098 repression2_final
ENSMUST00000053048_134258098 repression_FINAL
ENSMUST00000053048_134258098 total_FINAL
ENSMUST00000029815_135406412 activation_early_strong1_final
ENSMUST00000029815_135406412 activation_early_strong_FINAL
ENSMUST00000029815_135406412 activation_early_FINAL
ENSMUST00000029815_135406412 activation_FINAL
ENSMUST00000029815_135406412 total_FINAL
ENSMUST00000029814_135570440 activation_early_weak3_final
ENSMUST00000029814_135570440 activation_early_weak_FINAL
ENSMUST00000029814_135570440 activation_early_FINAL
ENSMUST00000029814_135570440 activation_FINAL
ENSMUST00000029814_135570440 total_FINAL
ENSMUST00000029812_135584655 repression1_final
ENSMUST00000029812_135584655 repression2_final
ENSMUST00000029812_135584655 repression3_final
ENSMUST00000029812_135584655 activation_biphasic1_final
ENSMUST00000029812_135584655 repression_FINAL
ENSMUST00000029812_135584655 activation_biphasic_FINAL
ENSMUST00000029812_135584655 activation_FINAL
ENSMUST00000029812_135584655 total_FINAL
ENSMUST00000132668_135584657 repression1_final
ENSMUST00000132668_135584657 repression2_final
ENSMUST00000132668_135584657 repression3_final
ENSMUST00000132668_135584657 activation_biphasic1_final
ENSMUST00000132668_135584657 repression_FINAL
ENSMUST00000132668_135584657 activation_biphasic_FINAL
ENSMUST00000132668_135584657 activation_FINAL
ENSMUST00000132668_135584657 total_FINAL
ENSMUST00000041577_136053363 repression1_final
ENSMUST00000041577_136053363 repression_FINAL
ENSMUST00000041577_136053363 total_FINAL
ENSMUST00000174561_137866448 activation_early_weak3_final
ENSMUST00000174561_137866448 activation_early_weak_FINAL
ENSMUST00000174561_137866448 activation_early_FINAL
ENSMUST00000174561_137866448 activation_FINAL
ENSMUST00000174561_137866448 total_FINAL
ENSMUST00000090178_137908470 repression1_final
ENSMUST00000090178_137908470 repression2_final
ENSMUST00000090178_137908470 repression3_final
ENSMUST00000090178_137908470 repression_FINAL
ENSMUST00000090178_137908470 total_FINAL
ENSMUST00000168345_137928021 repression2_final
ENSMUST00000168345_137928021 activation_early_strong1_final
ENSMUST00000168345_137928021 repression_FINAL
ENSMUST00000168345_137928021 activation_early_strong_FINAL
ENSMUST00000168345_137928021 activation_early_FINAL
ENSMUST00000168345_137928021 activation_FINAL
ENSMUST00000168345_137928021 total_FINAL
ENSMUST00000029806_137931007 activation_early_weak3_final
ENSMUST00000029806_137931007 activation_early_weak_FINAL
ENSMUST00000029806_137931007 activation_early_FINAL
ENSMUST00000029806_137931007 activation_FINAL
ENSMUST00000029806_137931007 total_FINAL
ENSMUST00000136613_137931008 activation_early_weak3_final
ENSMUST00000136613_137931008 activation_early_weak_FINAL
ENSMUST00000136613_137931008 activation_early_FINAL
ENSMUST00000136613_137931008 activation_FINAL
ENSMUST00000136613_137931008 total_FINAL
ENSMUST00000029804_138458960 repression1_final
ENSMUST00000029804_138458960 repression2_final
ENSMUST00000029804_138458960 activation_early_weak3_final
ENSMUST00000029804_138458960 repression_FINAL
ENSMUST00000029804_138458960 activation_early_weak_FINAL
ENSMUST00000029804_138458960 activation_early_FINAL
ENSMUST00000029804_138458960 activation_FINAL
ENSMUST00000029804_138458960 total_FINAL
ENSMUST00000029800_138902445 repression1_final
ENSMUST00000029800_138902445 activation_early_weak3_final
ENSMUST00000029800_138902445 repression_FINAL
ENSMUST00000029800_138902445 activation_early_weak_FINAL
ENSMUST00000029800_138902445 activation_early_FINAL
ENSMUST00000029800_138902445 activation_FINAL
ENSMUST00000029800_138902445 total_FINAL
ENSMUST00000119993_138902445 repression1_final
ENSMUST00000119993_138902445 repression_FINAL
ENSMUST00000119993_138902445 total_FINAL
ENSMUST00000062306_139709174 activation_early_strong1_final
ENSMUST00000062306_139709174 activation_early_strong_FINAL
ENSMUST00000062306_139709174 activation_early_FINAL
ENSMUST00000062306_139709174 activation_FINAL
ENSMUST00000062306_139709174 total_FINAL
ENSMUST00000106236_141828573 repression1_final
ENSMUST00000106236_141828573 repression2_final
ENSMUST00000106236_141828573 repression_FINAL
ENSMUST00000106236_141828573 total_FINAL
ENSMUST00000029941_142239586 repression1_final
ENSMUST00000029941_142239586 activation_early_weak3_final
ENSMUST00000029941_142239586 repression_FINAL
ENSMUST00000029941_142239586 activation_early_weak_FINAL
ENSMUST00000029941_142239586 activation_early_FINAL
ENSMUST00000029941_142239586 activation_FINAL
ENSMUST00000029941_142239586 total_FINAL
ENSMUST00000029936_142618206 activation_early_weak3_final
ENSMUST00000029936_142618206 activation_early_weak_FINAL
ENSMUST00000029936_142618206 activation_early_FINAL
ENSMUST00000029936_142618206 activation_FINAL
ENSMUST00000029936_142618206 total_FINAL
ENSMUST00000165774_142637494 activation_early_weak3_final
ENSMUST00000165774_142637494 activation_early_weak_FINAL
ENSMUST00000165774_142637494 activation_early_FINAL
ENSMUST00000165774_142637494 activation_FINAL
ENSMUST00000165774_142637494 total_FINAL
ENSMUST00000120539_144188530 activation_early_weak3_final
ENSMUST00000120539_144188530 activation_early_weak_FINAL
ENSMUST00000120539_144188530 activation_early_FINAL
ENSMUST00000120539_144188530 activation_FINAL
ENSMUST00000120539_144188530 total_FINAL
ENSMUST00000121796_144188530 activation_early_weak3_final
[truncated: 1,436,808 more chars]
