# Supplementary material for: Macrophage inflammation resolution requires CPEB4-directed offsetting of mRNA degradation
Source: eLife. 2022 Apr 20;11:e75873. doi: 10.7554/eLife.75873 (PMC9094754; doi:10.7554/eLife.75873)
Supplement: Supplementary file 9. — To analyze CPE-A-containing mRNAs, the script developed by Piqué et al. was run over mm10 3′-UTR reference sequences (Biomart ENSEMBL archive February 2014). mRNAs containing a putative 3′-UTR with a cytoplasmic polyadenylation element (CPE)-mediated repression and/or activation prediction were considered CPE-containing mRNAs. For CPE-G-containing mRNAs, the same script was adapted to mRNAs containing a putative 3′-UTR with the TTTTGT motif within the optimal distances to the polyadenylation signal (PAS) established by Piqué et al., 2008.The original and modified script, as well as the input and output files of the CPE-A and CPE-G analysis, are included. [file elife-75873-supp9.zip › mm10.3utr.fasta.mod.out]

ENSMUST00000070533_3214482 activation_early_strong1_final
ENSMUST00000070533_3214482 activation_early_strong_FINAL
ENSMUST00000070533_3214482 activation_early_FINAL
ENSMUST00000070533_3214482 activation_FINAL
ENSMUST00000070533_3214482 total_FINAL
ENSMUST00000027035_4490928 repression1_final
ENSMUST00000027035_4490928 repression_FINAL
ENSMUST00000027035_4490928 total_FINAL
ENSMUST00000078030_4879202 activation_early_weak3_final
ENSMUST00000078030_4879202 activation_early_weak_FINAL
ENSMUST00000078030_4879202 activation_early_FINAL
ENSMUST00000078030_4879202 activation_FINAL
ENSMUST00000078030_4879202 total_FINAL
ENSMUST00000081551_4896365 activation_early_weak6_final
ENSMUST00000081551_4896365 activation_early_weak_FINAL
ENSMUST00000081551_4896365 activation_early_FINAL
ENSMUST00000081551_4896365 activation_FINAL
ENSMUST00000081551_4896365 total_FINAL
ENSMUST00000165720_4896365 activation_early_weak6_final
ENSMUST00000165720_4896365 activation_early_weak_FINAL
ENSMUST00000165720_4896365 activation_early_FINAL
ENSMUST00000165720_4896365 activation_FINAL
ENSMUST00000165720_4896365 total_FINAL
ENSMUST00000144593_8675973 repression1_final
ENSMUST00000144593_8675973 repression_FINAL
ENSMUST00000144593_8675973 total_FINAL
ENSMUST00000072079_9546622 repression1_final
ENSMUST00000072079_9546622 activation_early_strong1_final
ENSMUST00000072079_9546622 repression_FINAL
ENSMUST00000072079_9546622 activation_early_strong_FINAL
ENSMUST00000072079_9546622 activation_early_FINAL
ENSMUST00000072079_9546622 activation_FINAL
ENSMUST00000072079_9546622 total_FINAL
ENSMUST00000088658_9667415 repression1_final
ENSMUST00000088658_9667415 repression_FINAL
ENSMUST00000088658_9667415 total_FINAL
ENSMUST00000166384_9898891 repression1_final
ENSMUST00000166384_9898891 repression_FINAL
ENSMUST00000166384_9898891 total_FINAL
ENSMUST00000168907_9898891 repression1_final
ENSMUST00000168907_9898891 repression_FINAL
ENSMUST00000168907_9898891 total_FINAL
ENSMUST00000171265_9898891 repression1_final
ENSMUST00000171265_9898891 repression_FINAL
ENSMUST00000171265_9898891 total_FINAL
ENSMUST00000027056_11297754 repression1_final
ENSMUST00000027056_11297754 repression_FINAL
ENSMUST00000027056_11297754 total_FINAL
ENSMUST00000135014_11596335 activation_early_weak1_final
ENSMUST00000135014_11596335 activation_early_weak_FINAL
ENSMUST00000135014_11596335 activation_early_FINAL
ENSMUST00000135014_11596335 activation_FINAL
ENSMUST00000135014_11596335 total_FINAL
ENSMUST00000171690_11596985 activation_early_weak1_final
ENSMUST00000171690_11596985 activation_early_weak_FINAL
ENSMUST00000171690_11596985 activation_early_FINAL
ENSMUST00000171690_11596985 activation_FINAL
ENSMUST00000171690_11596985 total_FINAL
ENSMUST00000115403_12866549 repression1_final
ENSMUST00000115403_12866549 repression_FINAL
ENSMUST00000115403_12866549 total_FINAL
ENSMUST00000068304_13139159 repression1_final
ENSMUST00000068304_13139159 repression_FINAL
ENSMUST00000068304_13139159 total_FINAL
ENSMUST00000027068_13564702 repression1_final
ENSMUST00000027068_13564702 repression_FINAL
ENSMUST00000027068_13564702 total_FINAL
ENSMUST00000067599_14755947 repression1_final
ENSMUST00000067599_14755947 repression_FINAL
ENSMUST00000067599_14755947 total_FINAL
ENSMUST00000027057_15843083 repression1_final
ENSMUST00000027057_15843083 activation_early_weak3_final
ENSMUST00000027057_15843083 repression_FINAL
ENSMUST00000027057_15843083 activation_early_weak_FINAL
ENSMUST00000027057_15843083 activation_early_FINAL
ENSMUST00000027057_15843083 activation_FINAL
ENSMUST00000027057_15843083 total_FINAL
ENSMUST00000058437_16101295 activation_early_strong1_final
ENSMUST00000058437_16101295 activation_early_strong_FINAL
ENSMUST00000058437_16101295 activation_early_FINAL
ENSMUST00000058437_16101295 activation_FINAL
ENSMUST00000058437_16101295 total_FINAL
ENSMUST00000027053_16131418 repression1_final
ENSMUST00000027053_16131418 activation_early_strong1_final
ENSMUST00000027053_16131418 repression_FINAL
ENSMUST00000027053_16131418 activation_early_strong_FINAL
ENSMUST00000027053_16131418 activation_early_FINAL
ENSMUST00000027053_16131418 activation_FINAL
ENSMUST00000027053_16131418 total_FINAL
ENSMUST00000065373_16677426 repression1_final
ENSMUST00000065373_16677426 activation_early_strong1_final
ENSMUST00000065373_16677426 repression_FINAL
ENSMUST00000065373_16677426 activation_early_strong_FINAL
ENSMUST00000065373_16677426 activation_early_FINAL
ENSMUST00000065373_16677426 activation_FINAL
ENSMUST00000065373_16677426 total_FINAL
ENSMUST00000038382_16994938 repression1_final
ENSMUST00000038382_16994938 repression_FINAL
ENSMUST00000038382_16994938 total_FINAL
ENSMUST00000026876_18115191 activation_early_strong1_final
ENSMUST00000026876_18115191 activation_early_strong_FINAL
ENSMUST00000026876_18115191 activation_early_FINAL
ENSMUST00000026876_18115191 activation_FINAL
ENSMUST00000026876_18115191 total_FINAL
ENSMUST00000027059_19234348 activation_early_strong1_final
ENSMUST00000027059_19234348 activation_early_strong_FINAL
ENSMUST00000027059_19234348 activation_early_FINAL
ENSMUST00000027059_19234348 activation_FINAL
ENSMUST00000027059_19234348 total_FINAL
ENSMUST00000064976_19234348 activation_early_strong1_final
ENSMUST00000064976_19234348 activation_early_strong_FINAL
ENSMUST00000064976_19234348 activation_early_FINAL
ENSMUST00000064976_19234348 activation_FINAL
ENSMUST00000064976_19234348 total_FINAL
ENSMUST00000068880_20935689 repression1_final
ENSMUST00000068880_20935689 repression_FINAL
ENSMUST00000068880_20935689 total_FINAL
ENSMUST00000037998_20996296 activation_early_weak3_final
ENSMUST00000037998_20996296 activation_early_weak_FINAL
ENSMUST00000037998_20996296 activation_early_FINAL
ENSMUST00000037998_20996296 activation_FINAL
ENSMUST00000037998_20996296 total_FINAL
ENSMUST00000088407_21351094 repression1_final
ENSMUST00000088407_21351094 repression_FINAL
ENSMUST00000088407_21351094 total_FINAL
ENSMUST00000070223_21369728 repression1_final
ENSMUST00000070223_21369728 repression_FINAL
ENSMUST00000070223_21369728 total_FINAL
ENSMUST00000147615_21384900 activation_early_strong1_final
ENSMUST00000147615_21384900 activation_early_strong_FINAL
ENSMUST00000147615_21384900 activation_early_FINAL
ENSMUST00000147615_21384900 activation_FINAL
ENSMUST00000147615_21384900 total_FINAL
ENSMUST00000081544_22286251 repression1_final
ENSMUST00000081544_22286251 repression_FINAL
ENSMUST00000081544_22286251 total_FINAL
ENSMUST00000115273_22286251 repression1_final
ENSMUST00000115273_22286251 repression_FINAL
ENSMUST00000115273_22286251 total_FINAL
ENSMUST00000097809_22286251 repression1_final
ENSMUST00000097809_22286251 repression_FINAL
ENSMUST00000097809_22286251 total_FINAL
ENSMUST00000097810_22286251 repression1_final
ENSMUST00000097810_22286251 repression_FINAL
ENSMUST00000097810_22286251 total_FINAL
ENSMUST00000097811_22286251 repression1_final
ENSMUST00000097811_22286251 repression_FINAL
ENSMUST00000097811_22286251 total_FINAL
ENSMUST00000027338_23995939 activation_early_strong1_final
ENSMUST00000027338_23995939 activation_early_strong_FINAL
ENSMUST00000027338_23995939 activation_early_FINAL
ENSMUST00000027338_23995939 activation_FINAL
ENSMUST00000027338_23995939 total_FINAL
ENSMUST00000054588_24251862 activation_early_weak3_final
ENSMUST00000054588_24251862 activation_early_weak_FINAL
ENSMUST00000054588_24251862 activation_early_FINAL
ENSMUST00000054588_24251862 activation_FINAL
ENSMUST00000054588_24251862 total_FINAL
ENSMUST00000088349_24251862 activation_early_weak3_final
ENSMUST00000088349_24251862 activation_early_weak_FINAL
ENSMUST00000088349_24251862 activation_early_FINAL
ENSMUST00000088349_24251862 activation_FINAL
ENSMUST00000088349_24251862 total_FINAL
ENSMUST00000151309_25067550 activation_early_weak6_final
ENSMUST00000151309_25067550 activation_early_weak_FINAL
ENSMUST00000151309_25067550 activation_early_FINAL
ENSMUST00000151309_25067550 activation_FINAL
ENSMUST00000151309_25067550 total_FINAL
ENSMUST00000146592_25067550 activation_early_weak6_final
ENSMUST00000146592_25067550 activation_early_weak_FINAL
ENSMUST00000146592_25067550 activation_early_FINAL
ENSMUST00000146592_25067550 activation_FINAL
ENSMUST00000146592_25067550 total_FINAL
ENSMUST00000135518_25067550 activation_early_weak6_final
ENSMUST00000135518_25067550 activation_early_weak_FINAL
ENSMUST00000135518_25067550 activation_early_FINAL
ENSMUST00000135518_25067550 activation_FINAL
ENSMUST00000135518_25067550 total_FINAL
ENSMUST00000041838_25067678 activation_early_weak3_final
ENSMUST00000041838_25067678 activation_early_weak_FINAL
ENSMUST00000041838_25067678 activation_early_FINAL
ENSMUST00000041838_25067678 activation_FINAL
ENSMUST00000041838_25067678 total_FINAL
ENSMUST00000088310_30802342 activation_early_weak3_final
ENSMUST00000088310_30802342 activation_early_weak_FINAL
ENSMUST00000088310_30802342 activation_early_FINAL
ENSMUST00000088310_30802342 activation_FINAL
ENSMUST00000088310_30802342 total_FINAL
ENSMUST00000156220_30976950 repression1_final
ENSMUST00000156220_30976950 activation_early_strong1_final
ENSMUST00000156220_30976950 repression_FINAL
ENSMUST00000156220_30976950 activation_early_strong_FINAL
ENSMUST00000156220_30976950 activation_early_FINAL
ENSMUST00000156220_30976950 activation_FINAL
ENSMUST00000156220_30976950 total_FINAL
ENSMUST00000152491_30997867 activation_early_strong1_final
ENSMUST00000152491_30997867 activation_early_strong_FINAL
ENSMUST00000152491_30997867 activation_early_FINAL
ENSMUST00000152491_30997867 activation_FINAL
ENSMUST00000152491_30997867 total_FINAL
ENSMUST00000027312_33453811 activation_early_strong1_final
ENSMUST00000027312_33453811 activation_early_strong_FINAL
ENSMUST00000027312_33453811 activation_early_FINAL
ENSMUST00000027312_33453811 activation_FINAL
ENSMUST00000027312_33453811 total_FINAL
ENSMUST00000088287_33739393 repression1_final
ENSMUST00000088287_33739393 repression_FINAL
ENSMUST00000088287_33739393 total_FINAL
ENSMUST00000153128_36506607 repression1_final
ENSMUST00000153128_36506607 activation_early_weak3_final
ENSMUST00000153128_36506607 repression_FINAL
ENSMUST00000153128_36506607 activation_early_weak_FINAL
ENSMUST00000153128_36506607 activation_early_FINAL
ENSMUST00000153128_36506607 activation_FINAL
ENSMUST00000153128_36506607 total_FINAL
ENSMUST00000001166_36525231 repression1_final
ENSMUST00000001166_36525231 repression_FINAL
ENSMUST00000001166_36525231 total_FINAL
ENSMUST00000027288_37262097 repression1_final
ENSMUST00000027288_37262097 repression_FINAL
ENSMUST00000027288_37262097 total_FINAL
ENSMUST00000132615_37408260 repression1_final
ENSMUST00000132615_37408260 repression_FINAL
ENSMUST00000132615_37408260 total_FINAL
ENSMUST00000027287_37408260 repression1_final
ENSMUST00000027287_37408260 repression_FINAL
ENSMUST00000027287_37408260 total_FINAL
ENSMUST00000027251_38052787 activation_early_weak6_final
ENSMUST00000027251_38052787 activation_early_weak_FINAL
ENSMUST00000027251_38052787 activation_early_FINAL
ENSMUST00000027251_38052787 activation_FINAL
ENSMUST00000027251_38052787 total_FINAL
ENSMUST00000056815_39362008 repression1_final
ENSMUST00000056815_39362008 activation_early_weak1_final
ENSMUST00000056815_39362008 activation_early_weak3_final
ENSMUST00000056815_39362008 repression_FINAL
ENSMUST00000056815_39362008 activation_early_weak_FINAL
ENSMUST00000056815_39362008 activation_early_FINAL
ENSMUST00000056815_39362008 activation_FINAL
ENSMUST00000056815_39362008 total_FINAL
ENSMUST00000163854_40024713 repression1_final
ENSMUST00000163854_40024713 repression_FINAL
ENSMUST00000163854_40024713 total_FINAL
ENSMUST00000168431_40024713 repression1_final
ENSMUST00000168431_40024713 repression_FINAL
ENSMUST00000168431_40024713 total_FINAL
ENSMUST00000027241_40313394 repression1_final
ENSMUST00000027241_40313394 repression_FINAL
ENSMUST00000027241_40313394 total_FINAL
ENSMUST00000114795_40313394 repression1_final
ENSMUST00000114795_40313394 repression_FINAL
ENSMUST00000114795_40313394 total_FINAL
ENSMUST00000173514_40446705 repression1_final
ENSMUST00000173514_40446705 activation_early_weak3_final
ENSMUST00000173514_40446705 repression_FINAL
ENSMUST00000173514_40446705 activation_early_weak_FINAL
ENSMUST00000173514_40446705 activation_early_FINAL
ENSMUST00000173514_40446705 activation_FINAL
ENSMUST00000173514_40446705 total_FINAL
ENSMUST00000097772_40462170 repression1_final
ENSMUST00000097772_40462170 repression_FINAL
ENSMUST00000097772_40462170 total_FINAL
ENSMUST00000108044_40498691 activation_early_weak1_final
ENSMUST00000108044_40498691 activation_early_weak_FINAL
ENSMUST00000108044_40498691 activation_early_FINAL
ENSMUST00000108044_40498691 activation_FINAL
ENSMUST00000108044_40498691 total_FINAL
ENSMUST00000057208_42905497 activation_early_strong1_final
ENSMUST00000057208_42905497 activation_early_strong_FINAL
ENSMUST00000057208_42905497 activation_early_FINAL
ENSMUST00000057208_42905497 activation_FINAL
ENSMUST00000057208_42905497 total_FINAL
ENSMUST00000179766_43033321 activation_early_strong1_final
ENSMUST00000179766_43033321 activation_early_strong_FINAL
ENSMUST00000179766_43033321 activation_early_FINAL
ENSMUST00000179766_43033321 activation_FINAL
ENSMUST00000179766_43033321 total_FINAL
ENSMUST00000010434_43113243 repression1_final
ENSMUST00000010434_43113243 activation_early_strong1_final
ENSMUST00000010434_43113243 repression_FINAL
ENSMUST00000010434_43113243 activation_early_strong_FINAL
ENSMUST00000010434_43113243 activation_early_FINAL
ENSMUST00000010434_43113243 activation_FINAL
ENSMUST00000010434_43113243 total_FINAL
ENSMUST00000008280_43123074 activation_early_weak6_final
ENSMUST00000008280_43123074 activation_early_weak_FINAL
ENSMUST00000008280_43123074 activation_early_FINAL
ENSMUST00000008280_43123074 activation_FINAL
ENSMUST00000008280_43123074 total_FINAL
ENSMUST00000027215_44086613 activation_early_weak6_final
ENSMUST00000027215_44086613 activation_early_weak_FINAL
ENSMUST00000027215_44086613 activation_early_FINAL
ENSMUST00000027215_44086613 activation_FINAL
ENSMUST00000027215_44086613 total_FINAL
ENSMUST00000156392_44086616 activation_early_weak6_final
ENSMUST00000156392_44086616 activation_early_weak_FINAL
ENSMUST00000156392_44086616 activation_early_FINAL
ENSMUST00000156392_44086616 activation_FINAL
ENSMUST00000156392_44086616 total_FINAL
ENSMUST00000035991_44143143 repression1_final
ENSMUST00000035991_44143143 activation_early_strong1_final
ENSMUST00000035991_44143143 repression_FINAL
ENSMUST00000035991_44143143 activation_early_strong_FINAL
ENSMUST00000035991_44143143 activation_early_FINAL
ENSMUST00000035991_44143143 activation_FINAL
ENSMUST00000035991_44143143 total_FINAL
ENSMUST00000114709_44143143 repression1_final
ENSMUST00000114709_44143143 repression_FINAL
ENSMUST00000114709_44143143 total_FINAL
ENSMUST00000087883_45348748 activation_early_strong1_final
ENSMUST00000087883_45348748 activation_early_strong_FINAL
ENSMUST00000087883_45348748 activation_early_FINAL
ENSMUST00000087883_45348748 activation_FINAL
ENSMUST00000087883_45348748 total_FINAL
ENSMUST00000086430_45374321 repression1_final
ENSMUST00000086430_45374321 repression_FINAL
ENSMUST00000086430_45374321 total_FINAL
ENSMUST00000027279_51469498 repression1_final
ENSMUST00000027279_51469498 activation_early_strong1_final
ENSMUST00000027279_51469498 repression_FINAL
ENSMUST00000027279_51469498 activation_early_strong_FINAL
ENSMUST00000027279_51469498 activation_early_FINAL
ENSMUST00000027279_51469498 activation_FINAL
ENSMUST00000027279_51469498 total_FINAL
ENSMUST00000070968_52159298 repression1_final
ENSMUST00000070968_52159298 activation_early_weak3_final
ENSMUST00000070968_52159298 repression_FINAL
ENSMUST00000070968_52159298 activation_early_weak_FINAL
ENSMUST00000070968_52159298 activation_early_FINAL
ENSMUST00000070968_52159298 activation_FINAL
ENSMUST00000070968_52159298 total_FINAL
ENSMUST00000114513_52163448 repression1_final
ENSMUST00000114513_52163448 repression_FINAL
ENSMUST00000114513_52163448 total_FINAL
ENSMUST00000114510_52184104 repression1_final
ENSMUST00000114510_52184104 repression_FINAL
ENSMUST00000114510_52184104 total_FINAL
ENSMUST00000155587_52185280 repression1_final
ENSMUST00000155587_52185280 activation_early_strong1_final
ENSMUST00000155587_52185280 repression_FINAL
ENSMUST00000155587_52185280 activation_early_strong_FINAL
ENSMUST00000155587_52185280 activation_early_FINAL
ENSMUST00000155587_52185280 activation_FINAL
ENSMUST00000155587_52185280 total_FINAL
ENSMUST00000114509_52185280 repression1_final
ENSMUST00000114509_52185280 activation_early_strong1_final
ENSMUST00000114509_52185280 repression_FINAL
ENSMUST00000114509_52185280 activation_early_strong_FINAL
ENSMUST00000114509_52185280 activation_early_FINAL
ENSMUST00000114509_52185280 activation_FINAL
ENSMUST00000114509_52185280 total_FINAL
ENSMUST00000069792_52457294 activation_early_weak3_final
ENSMUST00000069792_52457294 activation_early_weak_FINAL
ENSMUST00000069792_52457294 activation_early_FINAL
ENSMUST00000069792_52457294 activation_FINAL
ENSMUST00000069792_52457294 total_FINAL
ENSMUST00000165859_52649845 repression1_final
ENSMUST00000165859_52649845 repression_FINAL
ENSMUST00000165859_52649845 total_FINAL
ENSMUST00000050567_52922324 repression1_final
ENSMUST00000050567_52922324 activation_early_strong1_final
ENSMUST00000050567_52922324 repression_FINAL
ENSMUST00000050567_52922324 activation_early_strong_FINAL
ENSMUST00000050567_52922324 activation_early_FINAL
ENSMUST00000050567_52922324 activation_FINAL
ENSMUST00000050567_52922324 total_FINAL
ENSMUST00000114492_52922324 repression1_final
ENSMUST00000114492_52922324 activation_early_strong1_final
ENSMUST00000114492_52922324 repression_FINAL
ENSMUST00000114492_52922324 activation_early_strong_FINAL
ENSMUST00000114492_52922324 activation_early_FINAL
ENSMUST00000114492_52922324 activation_FINAL
ENSMUST00000114492_52922324 total_FINAL
ENSMUST00000114493_52922324 repression1_final
ENSMUST00000114493_52922324 activation_early_strong1_final
ENSMUST00000114493_52922324 repression_FINAL
ENSMUST00000114493_52922324 activation_early_strong_FINAL
ENSMUST00000114493_52922324 activation_early_FINAL
ENSMUST00000114493_52922324 activation_FINAL
ENSMUST00000114493_52922324 total_FINAL
ENSMUST00000087659_53806882 activation_early_strong1_final
ENSMUST00000087659_53806882 activation_early_strong_FINAL
ENSMUST00000087659_53806882 activation_early_FINAL
ENSMUST00000087659_53806882 activation_FINAL
ENSMUST00000087659_53806882 total_FINAL
ENSMUST00000027128_54368400 activation_early_strong1_final
ENSMUST00000027128_54368400 activation_early_strong_FINAL
ENSMUST00000027128_54368400 activation_early_FINAL
ENSMUST00000027128_54368400 activation_FINAL
ENSMUST00000027128_54368400 total_FINAL
ENSMUST00000179030_54645340 repression1_final
ENSMUST00000179030_54645340 repression_FINAL
ENSMUST00000179030_54645340 total_FINAL
ENSMUST00000044359_54645342 repression1_final
ENSMUST00000044359_54645342 repression_FINAL
ENSMUST00000044359_54645342 total_FINAL
ENSMUST00000027125_55071804 repression1_final
ENSMUST00000027125_55071804 activation_early_weak6_final
ENSMUST00000027125_55071804 repression_FINAL
ENSMUST00000027125_55071804 activation_early_weak_FINAL
ENSMUST00000027125_55071804 activation_early_FINAL
ENSMUST00000027125_55071804 activation_FINAL
ENSMUST00000027125_55071804 total_FINAL
ENSMUST00000087617_55071804 repression1_final
ENSMUST00000087617_55071804 activation_early_weak6_final
ENSMUST00000087617_55071804 repression_FINAL
ENSMUST00000087617_55071804 activation_early_weak_FINAL
ENSMUST00000087617_55071804 activation_early_FINAL
ENSMUST00000087617_55071804 activation_FINAL
ENSMUST00000087617_55071804 total_FINAL
ENSMUST00000027123_55077835 activation_early_weak6_final
ENSMUST00000027123_55077835 activation_early_weak_FINAL
ENSMUST00000027123_55077835 activation_early_FINAL
ENSMUST00000027123_55077835 activation_FINAL
ENSMUST00000027123_55077835 total_FINAL
ENSMUST00000173983_55268856 repression1_final
ENSMUST00000173983_55268856 repression_FINAL
ENSMUST00000173983_55268856 total_FINAL
ENSMUST00000159398_55346257 activation_early_weak3_final
ENSMUST00000159398_55346257 activation_early_weak_FINAL
ENSMUST00000159398_55346257 activation_early_FINAL
ENSMUST00000159398_55346257 activation_FINAL
ENSMUST00000159398_55346257 total_FINAL
ENSMUST00000114415_56793986 repression1_final
ENSMUST00000114415_56793986 repression_FINAL
ENSMUST00000114415_56793986 total_FINAL
ENSMUST00000177424_56793988 repression1_final
ENSMUST00000177424_56793988 repression_FINAL
ENSMUST00000177424_56793988 total_FINAL
ENSMUST00000042857_56793989 repression1_final
ENSMUST00000042857_56793989 repression_FINAL
ENSMUST00000042857_56793989 total_FINAL
ENSMUST00000163239_57946464 activation_early_weak3_final
ENSMUST00000163239_57946464 activation_early_weak_FINAL
ENSMUST00000163239_57946464 activation_early_FINAL
ENSMUST00000163239_57946464 activation_FINAL
ENSMUST00000163239_57946464 total_FINAL
ENSMUST00000170139_57946464 activation_early_weak3_final
ENSMUST00000170139_57946464 activation_early_weak_FINAL
ENSMUST00000170139_57946464 activation_early_FINAL
ENSMUST00000170139_57946464 activation_FINAL
ENSMUST00000170139_57946464 total_FINAL
ENSMUST00000164302_57946464 activation_early_weak3_final
ENSMUST00000164302_57946464 activation_early_weak_FINAL
ENSMUST00000164302_57946464 activation_early_FINAL
ENSMUST00000164302_57946464 activation_FINAL
ENSMUST00000164302_57946464 total_FINAL
ENSMUST00000169772_57946464 activation_early_weak3_final
ENSMUST00000169772_57946464 activation_early_weak_FINAL
ENSMUST00000169772_57946464 activation_early_FINAL
ENSMUST00000169772_57946464 activation_FINAL
ENSMUST00000169772_57946464 total_FINAL
ENSMUST00000027198_58462771 activation_early_strong1_final
ENSMUST00000027198_58462771 activation_early_strong_FINAL
ENSMUST00000027198_58462771 activation_early_FINAL
ENSMUST00000027198_58462771 activation_FINAL
ENSMUST00000027198_58462771 total_FINAL
ENSMUST00000027193_58595806 activation_early_strong1_final
ENSMUST00000027193_58595806 activation_early_strong_FINAL
ENSMUST00000027193_58595806 activation_early_FINAL
ENSMUST00000027193_58595806 activation_FINAL
ENSMUST00000027193_58595806 total_FINAL
ENSMUST00000081455_58647240 repression1_final
ENSMUST00000081455_58647240 repression_FINAL
ENSMUST00000081455_58647240 total_FINAL
ENSMUST00000114313_58753923 repression1_final
ENSMUST00000114313_58753923 repression_FINAL
ENSMUST00000114313_58753923 total_FINAL
ENSMUST00000027186_58900449 repression1_final
ENSMUST00000027186_58900449 repression_FINAL
ENSMUST00000027186_58900449 total_FINAL
ENSMUST00000114296_58991219 repression1_final
ENSMUST00000114296_58991219 activation_early_strong1_final
ENSMUST00000114296_58991219 repression_FINAL
ENSMUST00000114296_58991219 activation_early_strong_FINAL
ENSMUST00000114296_58991219 activation_early_FINAL
ENSMUST00000114296_58991219 activation_FINAL
ENSMUST00000114296_58991219 total_FINAL
ENSMUST00000054653_58997123 activation_early_strong1_final
ENSMUST00000054653_58997123 activation_early_strong_FINAL
ENSMUST00000054653_58997123 activation_early_FINAL
ENSMUST00000054653_58997123 activation_FINAL
ENSMUST00000054653_58997123 total_FINAL
ENSMUST00000114275_59120936 activation_early_strong1_final
ENSMUST00000114275_59120936 activation_early_strong_FINAL
ENSMUST00000114275_59120936 activation_early_FINAL
ENSMUST00000114275_59120936 activation_FINAL
ENSMUST00000114275_59120936 total_FINAL
ENSMUST00000078874_59120936 activation_early_strong1_final
ENSMUST00000078874_59120936 activation_early_strong_FINAL
ENSMUST00000078874_59120936 activation_early_FINAL
ENSMUST00000078874_59120936 activation_FINAL
ENSMUST00000078874_59120936 total_FINAL
ENSMUST00000066374_59120936 activation_early_strong1_final
ENSMUST00000066374_59120936 activation_early_strong_FINAL
ENSMUST00000066374_59120936 activation_early_FINAL
ENSMUST00000066374_59120936 activation_FINAL
ENSMUST00000066374_59120936 total_FINAL
ENSMUST00000114246_59484679 repression1_final
ENSMUST00000114246_59484679 activation_early_weak3_final
ENSMUST00000114246_59484679 repression_FINAL
ENSMUST00000114246_59484679 activation_early_weak_FINAL
ENSMUST00000114246_59484679 activation_early_FINAL
ENSMUST00000114246_59484679 activation_FINAL
ENSMUST00000114246_59484679 total_FINAL
ENSMUST00000037105_59484679 repression1_final
ENSMUST00000037105_59484679 activation_early_weak3_final
ENSMUST00000037105_59484679 repression_FINAL
ENSMUST00000037105_59484679 activation_early_weak_FINAL
ENSMUST00000037105_59484679 activation_early_FINAL
ENSMUST00000037105_59484679 activation_FINAL
ENSMUST00000037105_59484679 total_FINAL
ENSMUST00000027174_59711322 activation_early_strong1_final
ENSMUST00000027174_59711322 activation_early_strong_FINAL
ENSMUST00000027174_59711322 activation_early_FINAL
ENSMUST00000027174_59711322 activation_FINAL
ENSMUST00000027174_59711322 total_FINAL
ENSMUST00000036540_59981728 repression1_final
ENSMUST00000036540_59981728 repression_FINAL
ENSMUST00000036540_59981728 total_FINAL
ENSMUST00000027173_60076868 repression1_final
ENSMUST00000027173_60076868 repression_FINAL
ENSMUST00000027173_60076868 total_FINAL
ENSMUST00000122038_60076868 repression1_final
ENSMUST00000122038_60076868 repression_FINAL
ENSMUST00000122038_60076868 total_FINAL
ENSMUST00000117438_60076868 repression1_final
ENSMUST00000117438_60076868 repression_FINAL
ENSMUST00000117438_60076868 total_FINAL
ENSMUST00000160834_60330993 activation_early_strong1_final
ENSMUST00000160834_60330993 activation_early_strong_FINAL
ENSMUST00000160834_60330993 activation_early_FINAL
ENSMUST00000160834_60330993 activation_FINAL
ENSMUST00000160834_60330993 total_FINAL
ENSMUST00000060608_60387290 repression1_final
ENSMUST00000060608_60387290 activation_early_weak3_final
ENSMUST00000060608_60387290 repression_FINAL
ENSMUST00000060608_60387290 activation_early_weak_FINAL
ENSMUST00000060608_60387290 activation_early_FINAL
ENSMUST00000060608_60387290 activation_FINAL
ENSMUST00000060608_60387290 total_FINAL
ENSMUST00000052332_60476916 repression1_final
ENSMUST00000052332_60476916 repression_FINAL
ENSMUST00000052332_60476916 total_FINAL
ENSMUST00000027164_60914718 repression1_final
ENSMUST00000027164_60914718 repression_FINAL
ENSMUST00000027164_60914718 total_FINAL
ENSMUST00000102827_60997715 repression1_final
ENSMUST00000102827_60997715 repression_FINAL
ENSMUST00000102827_60997715 total_FINAL
ENSMUST00000102822_62815638 repression1_final
ENSMUST00000102822_62815638 repression_FINAL
ENSMUST00000102822_62815638 total_FINAL
ENSMUST00000075144_62815638 repression1_final
ENSMUST00000075144_62815638 repression_FINAL
ENSMUST00000075144_62815638 total_FINAL
ENSMUST00000063594_62815638 repression1_final
ENSMUST00000063594_62815638 repression_FINAL
ENSMUST00000063594_62815638 total_FINAL
ENSMUST00000114157_62815638 repression1_final
ENSMUST00000114157_62815638 repression_FINAL
ENSMUST00000114157_62815638 total_FINAL
ENSMUST00000097718_63047801 repression1_final
ENSMUST00000097718_63047801 repression_FINAL
ENSMUST00000097718_63047801 total_FINAL
ENSMUST00000165066_63047801 repression1_final
ENSMUST00000165066_63047801 repression_FINAL
ENSMUST00000165066_63047801 total_FINAL
ENSMUST00000172416_63047801 repression1_final
ENSMUST00000172416_63047801 repression_FINAL
ENSMUST00000172416_63047801 total_FINAL
ENSMUST00000114132_63309946 repression1_final
ENSMUST00000114132_63309946 repression_FINAL
ENSMUST00000114132_63309946 total_FINAL
ENSMUST00000029025_63309946 repression1_final
ENSMUST00000029025_63309946 repression_FINAL
ENSMUST00000029025_63309946 total_FINAL
ENSMUST00000087374_63592657 repression1_final
ENSMUST00000087374_63592657 repression_FINAL
ENSMUST00000087374_63592657 total_FINAL
ENSMUST00000141545_63592657 repression1_final
ENSMUST00000141545_63592657 repression_FINAL
ENSMUST00000141545_63592657 total_FINAL
ENSMUST00000114094_63698819 activation_early_strong1_final
ENSMUST00000114094_63698819 activation_early_strong_FINAL
ENSMUST00000114094_63698819 activation_early_FINAL
ENSMUST00000114094_63698819 activation_FINAL
ENSMUST00000114094_63698819 total_FINAL
ENSMUST00000027103_63752405 repression1_final
ENSMUST00000027103_63752405 repression_FINAL
ENSMUST00000027103_63752405 total_FINAL
ENSMUST00000114086_64029447 activation_early_weak3_final
ENSMUST00000114086_64029447 activation_early_weak_FINAL
ENSMUST00000114086_64029447 activation_early_FINAL
ENSMUST00000114086_64029447 activation_FINAL
ENSMUST00000114086_64029447 total_FINAL
ENSMUST00000049932_64597379 repression1_final
ENSMUST00000049932_64597379 repression_FINAL
ENSMUST00000049932_64597379 total_FINAL
ENSMUST00000087366_64597379 repression1_final
ENSMUST00000087366_64597379 repression_FINAL
ENSMUST00000087366_64597379 total_FINAL
ENSMUST00000171164_64597379 repression1_final
ENSMUST00000171164_64597379 repression_FINAL
ENSMUST00000171164_64597379 total_FINAL
ENSMUST00000063982_64730560 activation_early_strong1_final
ENSMUST00000063982_64730560 activation_early_strong_FINAL
ENSMUST00000063982_64730560 activation_early_FINAL
ENSMUST00000063982_64730560 activation_FINAL
ENSMUST00000063982_64730560 total_FINAL
ENSMUST00000116133_64730560 activation_early_strong1_final
ENSMUST00000116133_64730560 activation_early_strong_FINAL
ENSMUST00000116133_64730560 activation_early_FINAL
ENSMUST00000116133_64730560 activation_FINAL
ENSMUST00000116133_64730560 total_FINAL
ENSMUST00000139649_64785983 repression1_final
ENSMUST00000139649_64785983 repression_FINAL
ENSMUST00000139649_64785983 total_FINAL
ENSMUST00000097713_64789121 repression1_final
ENSMUST00000097713_64789121 repression_FINAL
ENSMUST00000097713_64789121 total_FINAL
ENSMUST00000119142_68032186 repression1_final
ENSMUST00000119142_68032186 activation_early_weak3_final
ENSMUST00000119142_68032186 repression_FINAL
ENSMUST00000119142_68032186 activation_early_weak_FINAL
ENSMUST00000119142_68032186 activation_early_FINAL
ENSMUST00000119142_68032186 activation_FINAL
ENSMUST00000119142_68032186 total_FINAL
ENSMUST00000121473_68032186 repression1_final
ENSMUST00000121473_68032186 activation_early_weak3_final
ENSMUST00000121473_68032186 repression_FINAL
ENSMUST00000121473_68032186 activation_early_weak_FINAL
ENSMUST00000121473_68032186 activation_early_FINAL
ENSMUST00000121473_68032186 activation_FINAL
ENSMUST00000121473_68032186 total_FINAL
ENSMUST00000027146_69531214 repression1_final
ENSMUST00000027146_69531214 repression_FINAL
ENSMUST00000027146_69531214 total_FINAL
ENSMUST00000161131_69873486 activation_early_weak3_final
ENSMUST00000161131_69873486 activation_early_weak_FINAL
ENSMUST00000161131_69873486 activation_early_FINAL
ENSMUST00000161131_69873486 activation_FINAL
ENSMUST00000161131_69873486 total_FINAL
ENSMUST00000161937_70882097 activation_early_weak6_final
ENSMUST00000161937_70882097 activation_early_weak_FINAL
ENSMUST00000161937_70882097 activation_early_FINAL
ENSMUST00000161937_70882097 activation_FINAL
ENSMUST00000161937_70882097 total_FINAL
ENSMUST00000027384_71578672 repression1_final
ENSMUST00000027384_71578672 repression_FINAL
ENSMUST00000027384_71578672 total_FINAL
ENSMUST00000027377_72857932 repression1_final
ENSMUST00000027377_72857932 activation_early_strong1_final
ENSMUST00000027377_72857932 repression_FINAL
ENSMUST00000027377_72857932 activation_early_strong_FINAL
ENSMUST00000027377_72857932 activation_early_FINAL
ENSMUST00000027377_72857932 activation_FINAL
ENSMUST00000027377_72857932 total_FINAL
ENSMUST00000044260_74435510 repression1_final
ENSMUST00000044260_74435510 activation_early_strong1_final
ENSMUST00000044260_74435510 repression_FINAL
ENSMUST00000044260_74435510 activation_early_strong_FINAL
ENSMUST00000044260_74435510 activation_early_FINAL
ENSMUST00000044260_74435510 activation_FINAL
ENSMUST00000044260_74435510 total_FINAL
ENSMUST00000087215_74528855 activation_early_weak6_final
ENSMUST00000087215_74528855 activation_early_weak_FINAL
ENSMUST00000087215_74528855 activation_early_FINAL
ENSMUST00000087215_74528855 activation_FINAL
ENSMUST00000087215_74528855 total_FINAL
ENSMUST00000164097_74945319 activation_early_weak1_final
ENSMUST00000164097_74945319 activation_early_weak_FINAL
ENSMUST00000164097_74945319 activation_early_FINAL
ENSMUST00000164097_74945319 activation_FINAL
ENSMUST00000164097_74945319 total_FINAL
ENSMUST00000027404_75247041 activation_early_strong1_final
ENSMUST00000027404_75247041 activation_early_strong_FINAL
ENSMUST00000027404_75247041 activation_early_FINAL
ENSMUST00000027404_75247041 activation_FINAL
ENSMUST00000027404_75247041 total_FINAL
ENSMUST00000027414_75536236 activation_early_strong1_final
ENSMUST00000027414_75536236 activation_early_strong_FINAL
ENSMUST00000027414_75536236 activation_early_FINAL
ENSMUST00000027414_75536236 activation_FINAL
ENSMUST00000027414_75536236 total_FINAL
ENSMUST00000036172_78417427 activation_early_strong1_final
ENSMUST00000036172_78417427 activation_early_strong_FINAL
ENSMUST00000036172_78417427 activation_early_FINAL
ENSMUST00000036172_78417427 activation_FINAL
ENSMUST00000036172_78417427 total_FINAL
ENSMUST00000049972_79434669 repression1_final
ENSMUST00000049972_79434669 activation_early_weak3_final
ENSMUST00000049972_79434669 repression_FINAL
ENSMUST00000049972_79434669 activation_early_weak_FINAL
ENSMUST00000049972_79434669 activation_early_FINAL
ENSMUST00000049972_79434669 activation_FINAL
ENSMUST00000049972_79434669 total_FINAL
ENSMUST00000113512_79702262 repression1_final
ENSMUST00000113512_79702262 activation_early_weak3_final
ENSMUST00000113512_79702262 repression_FINAL
ENSMUST00000113512_79702262 activation_early_weak_FINAL
ENSMUST00000113512_79702262 activation_early_FINAL
ENSMUST00000113512_79702262 activation_FINAL
ENSMUST00000113512_79702262 total_FINAL
ENSMUST00000113513_79702262 repression1_final
ENSMUST00000113513_79702262 activation_early_weak3_final
ENSMUST00000113513_79702262 repression_FINAL
ENSMUST00000113513_79702262 activation_early_weak_FINAL
ENSMUST00000113513_79702262 activation_early_FINAL
ENSMUST00000113513_79702262 activation_FINAL
ENSMUST00000113513_79702262 total_FINAL
ENSMUST00000113515_79702262 repression1_final
ENSMUST00000113515_79702262 activation_early_weak3_final
ENSMUST00000113515_79702262 repression_FINAL
ENSMUST00000113515_79702262 activation_early_weak_FINAL
ENSMUST00000113515_79702262 activation_early_FINAL
ENSMUST00000113515_79702262 activation_FINAL
ENSMUST00000113515_79702262 total_FINAL
ENSMUST00000113514_79702262 repression1_final
ENSMUST00000113514_79702262 activation_early_weak3_final
ENSMUST00000113514_79702262 repression_FINAL
ENSMUST00000113514_79702262 activation_early_weak_FINAL
ENSMUST00000113514_79702262 activation_early_FINAL
ENSMUST00000113514_79702262 activation_FINAL
ENSMUST00000113514_79702262 total_FINAL
ENSMUST00000164108_80266823 activation_early_weak3_final
ENSMUST00000164108_80266823 activation_early_weak_FINAL
ENSMUST00000164108_80266823 activation_early_FINAL
ENSMUST00000164108_80266823 activation_FINAL
ENSMUST00000164108_80266823 total_FINAL
ENSMUST00000123720_81298096 repression1_final
ENSMUST00000123720_81298096 repression_FINAL
ENSMUST00000123720_81298096 total_FINAL
ENSMUST00000113494_81298096 repression1_final
ENSMUST00000113494_81298096 repression_FINAL
ENSMUST00000113494_81298096 total_FINAL
ENSMUST00000123285_81336742 activation_early_strong1_final
ENSMUST00000123285_81336742 activation_early_strong_FINAL
ENSMUST00000123285_81336742 activation_early_FINAL
ENSMUST00000123285_81336742 activation_FINAL
ENSMUST00000123285_81336742 total_FINAL
ENSMUST00000069799_82233101 repression1_final
ENSMUST00000069799_82233101 repression_FINAL
ENSMUST00000069799_82233101 total_FINAL
ENSMUST00000113457_82718885 repression1_final
ENSMUST00000113457_82718885 activation_early_strong1_final
ENSMUST00000113457_82718885 repression_FINAL
ENSMUST00000113457_82718885 activation_early_strong_FINAL
ENSMUST00000113457_82718885 activation_early_FINAL
ENSMUST00000113457_82718885 activation_FINAL
ENSMUST00000113457_82718885 total_FINAL
ENSMUST00000078332_82751717 repression1_final
ENSMUST00000078332_82751717 repression_FINAL
ENSMUST00000078332_82751717 total_FINAL
ENSMUST00000073025_82751717 repression1_final
ENSMUST00000073025_82751717 repression_FINAL
ENSMUST00000073025_82751717 total_FINAL
ENSMUST00000161648_82751717 repression1_final
ENSMUST00000161648_82751717 repression_FINAL
ENSMUST00000161648_82751717 total_FINAL
ENSMUST00000162003_82751717 repression1_final
ENSMUST00000162003_82751717 repression_FINAL
ENSMUST00000162003_82751717 total_FINAL
ENSMUST00000160972_82751717 repression1_final
ENSMUST00000160972_82751717 repression_FINAL
ENSMUST00000160972_82751717 total_FINAL
ENSMUST00000049126_84369841 activation_early_weak3_final
ENSMUST00000049126_84369841 activation_early_weak_FINAL
ENSMUST00000049126_84369841 activation_early_FINAL
ENSMUST00000049126_84369841 activation_FINAL
ENSMUST00000049126_84369841 total_FINAL
ENSMUST00000066427_85709119 activation_early_weak3_final
ENSMUST00000066427_85709119 activation_early_weak_FINAL
ENSMUST00000066427_85709119 activation_early_FINAL
ENSMUST00000066427_85709119 activation_FINAL
ENSMUST00000066427_85709119 total_FINAL
ENSMUST00000113360_85849222 repression1_final
ENSMUST00000113360_85849222 repression_FINAL
ENSMUST00000113360_85849222 total_FINAL
ENSMUST00000027455_87086690 activation_early_strong1_final
ENSMUST00000027455_87086690 activation_early_strong_FINAL
ENSMUST00000027455_87086690 activation_early_FINAL
ENSMUST00000027455_87086690 activation_FINAL
ENSMUST00000027455_87086690 total_FINAL
ENSMUST00000113233_87227874 activation_early_weak6_final
ENSMUST00000113233_87227874 activation_early_weak_FINAL
ENSMUST00000113233_87227874 activation_early_FINAL
ENSMUST00000113233_87227874 activation_FINAL
ENSMUST00000113233_87227874 total_FINAL
ENSMUST00000050876_87232709 repression1_final
ENSMUST00000050876_87232709 repression_FINAL
ENSMUST00000050876_87232709 total_FINAL
ENSMUST00000027472_87309796 activation_early_weak3_final
ENSMUST00000027472_87309796 activation_early_weak_FINAL
ENSMUST00000027472_87309796 activation_early_FINAL
ENSMUST00000027472_87309796 activation_FINAL
ENSMUST00000027472_87309796 total_FINAL
ENSMUST00000040783_87945121 activation_early_weak3_final
ENSMUST00000040783_87945121 activation_early_weak_FINAL
ENSMUST00000040783_87945121 activation_early_FINAL
ENSMUST00000040783_87945121 activation_FINAL
ENSMUST00000040783_87945121 total_FINAL
ENSMUST00000027521_89888895 activation_early_weak3_final
ENSMUST00000027521_89888895 activation_early_weak_FINAL
ENSMUST00000027521_89888895 activation_early_FINAL
ENSMUST00000027521_89888895 activation_FINAL
ENSMUST00000027521_89888895 total_FINAL
ENSMUST00000074945_89888895 activation_early_weak3_final
ENSMUST00000074945_89888895 activation_early_weak_FINAL
ENSMUST00000074945_89888895 activation_early_FINAL
ENSMUST00000074945_89888895 activation_FINAL
ENSMUST00000074945_89888895 total_FINAL
ENSMUST00000113094_90042132 activation_early_weak3_final
ENSMUST00000113094_90042132 activation_early_weak_FINAL
ENSMUST00000113094_90042132 activation_early_FINAL
ENSMUST00000113094_90042132 activation_FINAL
ENSMUST00000113094_90042132 total_FINAL
ENSMUST00000027534_91375831 activation_early_strong1_final
ENSMUST00000027534_91375831 activation_early_strong_FINAL
ENSMUST00000027534_91375831 activation_early_FINAL
ENSMUST00000027534_91375831 activation_FINAL
ENSMUST00000027534_91375831 total_FINAL
ENSMUST00000027494_93365067 repression1_final
ENSMUST00000027494_93365067 repression_FINAL
ENSMUST00000027494_93365067 total_FINAL
ENSMUST00000112890_93800065 repression1_final
ENSMUST00000112890_93800065 repression_FINAL
ENSMUST00000112890_93800065 total_FINAL
ENSMUST00000159041_97795114 activation_early_weak3_final
ENSMUST00000159041_97795114 activation_early_weak_FINAL
ENSMUST00000159041_97795114 activation_early_FINAL
ENSMUST00000159041_97795114 activation_FINAL
ENSMUST00000159041_97795114 total_FINAL
ENSMUST00000062528_104994386 repression1_final
ENSMUST00000062528_104994386 activation_early_strong1_final
ENSMUST00000062528_104994386 repression_FINAL
ENSMUST00000062528_104994386 activation_early_strong_FINAL
ENSMUST00000062528_104994386 activation_early_FINAL
ENSMUST00000062528_104994386 activation_FINAL
ENSMUST00000062528_104994386 total_FINAL
ENSMUST00000058688_105276917 activation_early_weak3_final
ENSMUST00000058688_105276917 activation_early_weak_FINAL
ENSMUST00000058688_105276917 activation_early_FINAL
ENSMUST00000058688_105276917 activation_FINAL
ENSMUST00000058688_105276917 total_FINAL
ENSMUST00000172299_105276917 activation_early_weak3_final
ENSMUST00000172299_105276917 activation_early_weak_FINAL
ENSMUST00000172299_105276917 activation_early_FINAL
ENSMUST00000172299_105276917 activation_FINAL
ENSMUST00000172299_105276917 total_FINAL
ENSMUST00000027559_105844867 repression1_final
ENSMUST00000027559_105844867 repression_FINAL
ENSMUST00000027559_105844867 total_FINAL
ENSMUST00000061047_106393341 repression1_final
ENSMUST00000061047_106393341 activation_early_strong1_final
ENSMUST00000061047_106393341 repression_FINAL
ENSMUST00000061047_106393341 activation_early_strong_FINAL
ENSMUST00000061047_106393341 activation_early_FINAL
ENSMUST00000061047_106393341 activation_FINAL
ENSMUST00000061047_106393341 total_FINAL
ENSMUST00000112751_106538178 repression1_final
ENSMUST00000112751_106538178 repression_FINAL
ENSMUST00000112751_106538178 total_FINAL
ENSMUST00000094646_106769430 repression1_final
ENSMUST00000094646_106769430 repression_FINAL
ENSMUST00000094646_106769430 total_FINAL
ENSMUST00000086701_106881994 repression1_final
ENSMUST00000086701_106881994 repression_FINAL
ENSMUST00000086701_106881994 total_FINAL
ENSMUST00000112730_106881994 repression1_final
ENSMUST00000112730_106881994 repression_FINAL
ENSMUST00000112730_106881994 total_FINAL
ENSMUST00000112729_106881994 repression1_final
ENSMUST00000112729_106881994 repression_FINAL
ENSMUST00000112729_106881994 total_FINAL
ENSMUST00000027564_107000822 repression1_final
ENSMUST00000027564_107000822 activation_early_weak3_final
ENSMUST00000027564_107000822 repression_FINAL
ENSMUST00000027564_107000822 activation_early_weak_FINAL
ENSMUST00000027564_107000822 activation_early_FINAL
ENSMUST00000027564_107000822 activation_FINAL
ENSMUST00000027564_107000822 total_FINAL
ENSMUST00000112701_110138356 repression1_final
ENSMUST00000112701_110138356 repression_FINAL
ENSMUST00000112701_110138356 total_FINAL
ENSMUST00000172005_110138356 repression1_final
ENSMUST00000172005_110138356 repression_FINAL
ENSMUST00000172005_110138356 total_FINAL
ENSMUST00000027623_118298517 repression1_final
ENSMUST00000027623_118298517 repression_FINAL
ENSMUST00000027623_118298517 total_FINAL
ENSMUST00000027629_118677435 repression1_final
ENSMUST00000027629_118677435 activation_early_weak3_final
ENSMUST00000027629_118677435 repression_FINAL
ENSMUST00000027629_118677435 activation_early_weak_FINAL
ENSMUST00000027629_118677435 activation_early_FINAL
ENSMUST00000027629_118677435 activation_FINAL
ENSMUST00000027629_118677435 total_FINAL
ENSMUST00000062483_118834132 activation_early_weak1_final
ENSMUST00000062483_118834132 activation_early_weak_FINAL
ENSMUST00000062483_118834132 activation_early_FINAL
ENSMUST00000062483_118834132 activation_FINAL
ENSMUST00000062483_118834132 total_FINAL
ENSMUST00000112644_120188118 activation_early_strong1_final
ENSMUST00000112644_120188118 activation_early_strong_FINAL
ENSMUST00000112644_120188118 activation_early_FINAL
ENSMUST00000112644_120188118 activation_FINAL
ENSMUST00000112644_120188118 total_FINAL
ENSMUST00000036025_121501244 repression1_final
ENSMUST00000036025_121501244 activation_early_strong1_final
ENSMUST00000036025_121501244 repression_FINAL
ENSMUST00000036025_121501244 activation_early_strong_FINAL
ENSMUST00000036025_121501244 activation_early_FINAL
ENSMUST00000036025_121501244 activation_FINAL
ENSMUST00000036025_121501244 total_FINAL
ENSMUST00000159417_125867622 repression1_final
ENSMUST00000159417_125867622 repression_FINAL
ENSMUST00000159417_125867622 total_FINAL
ENSMUST00000162899_125872284 repression1_final
ENSMUST00000162899_125872284 repression_FINAL
ENSMUST00000162899_125872284 total_FINAL
ENSMUST00000112583_125913637 activation_early_strong1_final
ENSMUST00000112583_125913637 activation_early_strong_FINAL
ENSMUST00000112583_125913637 activation_early_FINAL
ENSMUST00000112583_125913637 activation_FINAL
ENSMUST00000112583_125913637 total_FINAL
ENSMUST00000094609_125913637 activation_early_strong1_final
ENSMUST00000094609_125913637 activation_early_strong_FINAL
ENSMUST00000094609_125913637 activation_early_FINAL
ENSMUST00000094609_125913637 activation_FINAL
ENSMUST00000094609_125913637 total_FINAL
ENSMUST00000162877_125913648 activation_early_strong1_final
ENSMUST00000162877_125913648 activation_early_strong_FINAL
ENSMUST00000162877_125913648 activation_early_FINAL
ENSMUST00000162877_125913648 activation_FINAL
ENSMUST00000162877_125913648 total_FINAL
ENSMUST00000112570_127803460 repression1_final
ENSMUST00000112570_127803460 repression_FINAL
ENSMUST00000112570_127803460 total_FINAL
ENSMUST00000027587_127803560 repression1_final
ENSMUST00000027587_127803560 repression_FINAL
ENSMUST00000027587_127803560 total_FINAL
ENSMUST00000086614_127954184 repression1_final
ENSMUST00000086614_127954184 activation_early_strong1_final
ENSMUST00000086614_127954184 repression_FINAL
ENSMUST00000086614_127954184 activation_early_strong_FINAL
ENSMUST00000086614_127954184 activation_early_FINAL
ENSMUST00000086614_127954184 activation_FINAL
ENSMUST00000086614_127954184 total_FINAL
ENSMUST00000052172_128588199 repression1_final
ENSMUST00000052172_128588199 activation_early_weak3_final
ENSMUST00000052172_128588199 repression_FINAL
ENSMUST00000052172_128588199 activation_early_weak_FINAL
ENSMUST00000052172_128588199 activation_early_FINAL
ENSMUST00000052172_128588199 activation_FINAL
ENSMUST00000052172_128588199 total_FINAL
ENSMUST00000027650_130439027 repression1_final
ENSMUST00000027650_130439027 activation_early_weak3_final
ENSMUST00000027650_130439027 repression_FINAL
ENSMUST00000027650_130439027 activation_early_weak_FINAL
ENSMUST00000027650_130439027 activation_early_FINAL
ENSMUST00000027650_130439027 activation_FINAL
ENSMUST00000027650_130439027 total_FINAL
ENSMUST00000140400_130446661 activation_early_strong1_final
ENSMUST00000140400_130446661 activation_early_strong_FINAL
ENSMUST00000140400_130446661 activation_early_FINAL
ENSMUST00000140400_130446661 activation_FINAL
ENSMUST00000140400_130446661 total_FINAL
ENSMUST00000066863_130689183 activation_early_strong1_final
ENSMUST00000066863_130689183 activation_early_strong_FINAL
ENSMUST00000066863_130689183 activation_early_FINAL
ENSMUST00000066863_130689183 activation_FINAL
ENSMUST00000066863_130689183 total_FINAL
ENSMUST00000016668_130932658 repression1_final
ENSMUST00000016668_130932658 repression_FINAL
ENSMUST00000016668_130932658 total_FINAL
ENSMUST00000016670_131128441 activation_early_weak3_final
ENSMUST00000016670_131128441 activation_early_weak_FINAL
ENSMUST00000016670_131128441 activation_early_FINAL
ENSMUST00000016670_131128441 activation_FINAL
ENSMUST00000016670_131128441 total_FINAL
ENSMUST00000082125_132332382 repression1_final
ENSMUST00000082125_132332382 repression_FINAL
ENSMUST00000082125_132332382 total_FINAL
ENSMUST00000072177_132332382 repression1_final
ENSMUST00000072177_132332382 repression_FINAL
ENSMUST00000072177_132332382 total_FINAL
ENSMUST00000045110_132463512 repression1_final
ENSMUST00000045110_132463512 activation_early_weak3_final
ENSMUST00000045110_132463512 repression_FINAL
ENSMUST00000045110_132463512 activation_early_weak_FINAL
ENSMUST00000045110_132463512 activation_early_FINAL
ENSMUST00000045110_132463512 activation_FINAL
ENSMUST00000045110_132463512 total_FINAL
ENSMUST00000027700_132503793 repression1_final
ENSMUST00000027700_132503793 activation_early_weak3_final
ENSMUST00000027700_132503793 repression_FINAL
ENSMUST00000027700_132503793 activation_early_weak_FINAL
ENSMUST00000027700_132503793 activation_early_FINAL
ENSMUST00000027700_132503793 activation_FINAL
ENSMUST00000027700_132503793 total_FINAL
ENSMUST00000058167_132508238 activation_early_strong1_final
ENSMUST00000058167_132508238 activation_early_strong_FINAL
ENSMUST00000058167_132508238 activation_early_FINAL
ENSMUST00000058167_132508238 activation_FINAL
ENSMUST00000058167_132508238 total_FINAL
ENSMUST00000094569_132564691 activation_early_strong1_final
ENSMUST00000094569_132564691 activation_early_strong_FINAL
ENSMUST00000094569_132564691 activation_early_FINAL
ENSMUST00000094569_132564691 activation_FINAL
ENSMUST00000094569_132564691 total_FINAL
ENSMUST00000163770_132564691 activation_early_strong1_final
ENSMUST00000163770_132564691 activation_early_strong_FINAL
ENSMUST00000163770_132564691 activation_early_FINAL
ENSMUST00000163770_132564691 activation_FINAL
ENSMUST00000163770_132564691 total_FINAL
ENSMUST00000043189_132564691 activation_early_strong1_final
ENSMUST00000043189_132564691 activation_early_strong_FINAL
ENSMUST00000043189_132564691 activation_early_FINAL
ENSMUST00000043189_132564691 activation_FINAL
ENSMUST00000043189_132564691 total_FINAL
ENSMUST00000027706_132939392 activation_early_weak3_final
ENSMUST00000027706_132939392 activation_early_weak_FINAL
ENSMUST00000027706_132939392 activation_early_FINAL
ENSMUST00000027706_132939392 activation_FINAL
ENSMUST00000027706_132939392 total_FINAL
ENSMUST00000077730_133106159 repression1_final
ENSMUST00000077730_133106159 repression_FINAL
ENSMUST00000077730_133106159 total_FINAL
ENSMUST00000052529_133136888 repression1_final
ENSMUST00000052529_133136888 repression_FINAL
ENSMUST00000052529_133136888 total_FINAL
ENSMUST00000094556_133360139 activation_early_weak3_final
ENSMUST00000094556_133360139 activation_early_weak_FINAL
ENSMUST00000094556_133360139 activation_early_FINAL
ENSMUST00000094556_133360139 activation_FINAL
ENSMUST00000094556_133360139 total_FINAL
ENSMUST00000144386_133382303 activation_early_weak3_final
ENSMUST00000144386_133382303 activation_early_weak_FINAL
ENSMUST00000144386_133382303 activation_early_FINAL
ENSMUST00000144386_133382303 activation_FINAL
ENSMUST00000144386_133382303 total_FINAL
ENSMUST00000153799_133382303 activation_early_weak3_final
ENSMUST00000153799_133382303 activation_early_weak_FINAL
ENSMUST00000153799_133382303 activation_early_FINAL
ENSMUST00000153799_133382303 activation_FINAL
ENSMUST00000153799_133382303 total_FINAL
ENSMUST00000166915_133603871 activation_early_weak6_final
ENSMUST00000166915_133603871 activation_early_weak_FINAL
ENSMUST00000166915_133603871 activation_early_FINAL
ENSMUST00000166915_133603871 activation_FINAL
ENSMUST00000166915_133603871 total_FINAL
ENSMUST00000166291_133603876 activation_early_weak6_final
ENSMUST00000166291_133603876 activation_early_weak_FINAL
ENSMUST00000166291_133603876 activation_early_FINAL
ENSMUST00000166291_133603876 activation_FINAL
ENSMUST00000166291_133603876 total_FINAL
ENSMUST00000165602_133702674 repression1_final
ENSMUST00000165602_133702674 repression_FINAL
ENSMUST00000165602_133702674 total_FINAL
ENSMUST00000048953_133702674 repression1_final
ENSMUST00000048953_133702674 repression_FINAL
ENSMUST00000048953_133702674 total_FINAL
ENSMUST00000143567_133702678 repression1_final
ENSMUST00000143567_133702678 repression_FINAL
ENSMUST00000143567_133702678 total_FINAL
ENSMUST00000159963_134151349 activation_early_strong1_final
ENSMUST00000159963_134151349 activation_early_strong_FINAL
ENSMUST00000159963_134151349 activation_early_FINAL
ENSMUST00000159963_134151349 activation_FINAL
ENSMUST00000159963_134151349 total_FINAL
ENSMUST00000086475_134151349 activation_early_strong1_final
ENSMUST00000086475_134151349 activation_early_strong_FINAL
ENSMUST00000086475_134151349 activation_early_FINAL
ENSMUST00000086475_134151349 activation_FINAL
ENSMUST00000086475_134151349 total_FINAL
ENSMUST00000160060_134151380 activation_early_strong1_final
ENSMUST00000160060_134151380 activation_early_strong_FINAL
ENSMUST00000160060_134151380 activation_early_FINAL
ENSMUST00000160060_134151380 activation_FINAL
ENSMUST00000160060_134151380 total_FINAL
ENSMUST00000027730_134291796 repression1_final
ENSMUST00000027730_134291796 activation_early_strong1_final
ENSMUST00000027730_134291796 repression_FINAL
ENSMUST00000027730_134291796 activation_early_strong_FINAL
ENSMUST00000027730_134291796 activation_early_FINAL
ENSMUST00000027730_134291796 activation_FINAL
ENSMUST00000027730_134291796 total_FINAL
ENSMUST00000049470_134346097 repression1_final
ENSMUST00000049470_134346097 repression_FINAL
ENSMUST00000049470_134346097 total_FINAL
ENSMUST00000121990_134747682 repression1_final
ENSMUST00000121990_134747682 activation_early_strong1_final
ENSMUST00000121990_134747682 repression_FINAL
ENSMUST00000121990_134747682 activation_early_strong_FINAL
ENSMUST00000121990_134747682 activation_early_FINAL
ENSMUST00000121990_134747682 activation_FINAL
ENSMUST00000121990_134747682 total_FINAL
ENSMUST00000027684_135155272 activation_early_weak6_final
ENSMUST00000027684_135155272 activation_early_weak_FINAL
ENSMUST00000027684_135155272 activation_early_FINAL
ENSMUST00000027684_135155272 activation_FINAL
ENSMUST00000027684_135155272 total_FINAL
ENSMUST00000125774_135155272 activation_early_weak6_final
ENSMUST00000125774_135155272 activation_early_weak_FINAL
ENSMUST00000125774_135155272 activation_early_FINAL
ENSMUST00000125774_135155272 activation_FINAL
ENSMUST00000125774_135155272 total_FINAL
ENSMUST00000040599_135434580 repression1_final
ENSMUST00000040599_135434580 repression_FINAL
ENSMUST00000040599_135434580 total_FINAL
ENSMUST00000067414_135434580 repression1_final
ENSMUST00000067414_135434580 repression_FINAL
ENSMUST00000067414_135434580 total_FINAL
ENSMUST00000146112_136181652 activation_early_weak6_final
ENSMUST00000146112_136181652 activation_early_weak_FINAL
ENSMUST00000146112_136181652 activation_early_FINAL
ENSMUST00000146112_136181652 activation_FINAL
ENSMUST00000146112_136181652 total_FINAL
ENSMUST00000086395_136258914 activation_early_weak6_final
ENSMUST00000086395_136258914 activation_early_weak_FINAL
ENSMUST00000086395_136258914 activation_early_FINAL
ENSMUST00000086395_136258914 activation_FINAL
ENSMUST00000086395_136258914 total_FINAL
ENSMUST00000047734_136627968 activation_early_weak3_final
ENSMUST00000047734_136627968 activation_early_weak_FINAL
ENSMUST00000047734_136627968 activation_early_FINAL
ENSMUST00000047734_136627968 activation_FINAL
ENSMUST00000047734_136627968 total_FINAL
ENSMUST00000112046_136627968 activation_early_weak3_final
ENSMUST00000112046_136627968 activation_early_weak_FINAL
ENSMUST00000112046_136627968 activation_early_FINAL
ENSMUST00000112046_136627968 activation_FINAL
ENSMUST00000112046_136627968 total_FINAL
ENSMUST00000183301_138063413 activation_early_strong1_final
ENSMUST00000183301_138063413 activation_early_strong_FINAL
ENSMUST00000183301_138063413 activation_early_FINAL
ENSMUST00000183301_138063413 activation_FINAL
ENSMUST00000183301_138063413 total_FINAL
ENSMUST00000182283_138063415 activation_early_strong1_final
ENSMUST00000182283_138063415 activation_early_strong_FINAL
ENSMUST00000182283_138063415 activation_early_FINAL
ENSMUST00000182283_138063415 activation_FINAL
ENSMUST00000182283_138063415 total_FINAL
ENSMUST00000182755_138063421 activation_early_strong1_final
ENSMUST00000182755_138063421 activation_early_strong_FINAL
ENSMUST00000182755_138063421 activation_early_FINAL
ENSMUST00000182755_138063421 activation_FINAL
ENSMUST00000182755_138063421 total_FINAL
ENSMUST00000027643_138287961 repression1_final
ENSMUST00000027643_138287961 repression_FINAL
ENSMUST00000027643_138287961 total_FINAL
ENSMUST00000027642_138484714 repression1_final
ENSMUST00000027642_138484714 repression_FINAL
ENSMUST00000027642_138484714 total_FINAL
ENSMUST00000019374_138825186 repression1_final
ENSMUST00000019374_138825186 repression_FINAL
ENSMUST00000019374_138825186 total_FINAL
ENSMUST00000093486_138825186 repression1_final
ENSMUST00000093486_138825186 repression_FINAL
ENSMUST00000093486_138825186 total_FINAL
ENSMUST00000046870_138830087 repression1_final
ENSMUST00000046870_138830087 repression_FINAL
ENSMUST00000046870_138830087 total_FINAL
ENSMUST00000039867_139447531 repression1_final
ENSMUST00000039867_139447531 repression_FINAL
ENSMUST00000039867_139447531 total_FINAL
ENSMUST00000018337_143598797 repression1_final
ENSMUST00000018337_143598797 repression_FINAL
ENSMUST00000018337_143598797 total_FINAL
ENSMUST00000159879_143750790 repression1_final
ENSMUST00000159879_143750790 repression_FINAL
ENSMUST00000159879_143750790 total_FINAL
ENSMUST00000184008_144516673 repression1_final
ENSMUST00000184008_144516673 activation_early_weak3_final
ENSMUST00000184008_144516673 repression_FINAL
ENSMUST00000184008_144516673 activation_early_weak_FINAL
ENSMUST00000184008_144516673 activation_early_FINAL
ENSMUST00000184008_144516673 activation_FINAL
ENSMUST00000184008_144516673 total_FINAL
ENSMUST00000074622_146902118 repression1_final
ENSMUST00000074622_146902118 activation_early_strong1_final
ENSMUST00000074622_146902118 repression_FINAL
ENSMUST00000074622_146902118 activation_early_strong_FINAL
ENSMUST00000074622_146902118 activation_early_FINAL
ENSMUST00000074622_146902118 activation_FINAL
ENSMUST00000074622_146902118 total_FINAL
ENSMUST00000166814_146902118 repression1_final
ENSMUST00000166814_146902118 activation_early_strong1_final
ENSMUST00000166814_146902118 repression_FINAL
ENSMUST00000166814_146902118 activation_early_strong_FINAL
ENSMUST00000166814_146902118 activation_early_FINAL
ENSMUST00000166814_146902118 activation_FINAL
ENSMUST00000166814_146902118 total_FINAL
ENSMUST00000119161_150449788 activation_early_strong1_final
ENSMUST00000119161_150449788 activation_early_strong_FINAL
ENSMUST00000119161_150449788 activation_early_FINAL
ENSMUST00000119161_150449788 activation_FINAL
ENSMUST00000119161_150449788 total_FINAL
ENSMUST00000124484_150449788 activation_early_strong1_final
ENSMUST00000124484_150449788 activation_early_strong_FINAL
ENSMUST00000124484_150449788 activation_early_FINAL
ENSMUST00000124484_150449788 activation_FINAL
ENSMUST00000124484_150449788 total_FINAL
ENSMUST00000111887_151355176 repression1_final
ENSMUST00000111887_151355176 repression_FINAL
ENSMUST00000111887_151355176 total_FINAL
ENSMUST00000064771_151367699 activation_early_weak3_final
ENSMUST00000064771_151367699 activation_early_weak_FINAL
ENSMUST00000064771_151367699 activation_early_FINAL
ENSMUST00000064771_151367699 activation_FINAL
ENSMUST00000064771_151367699 total_FINAL
ENSMUST00000059498_151818714 repression1_final
ENSMUST00000059498_151818714 repression_FINAL
ENSMUST00000059498_151818714 total_FINAL
ENSMUST00000044581_151884524 activation_early_strong1_final
ENSMUST00000044581_151884524 activation_early_strong_FINAL
ENSMUST00000044581_151884524 activation_early_FINAL
ENSMUST00000044581_151884524 activation_FINAL
ENSMUST00000044581_151884524 total_FINAL
ENSMUST00000044311_152508789 repression1_final
ENSMUST00000044311_152508789 repression_FINAL
ENSMUST00000044311_152508789 total_FINAL
ENSMUST00000027754_152836115 activation_early_weak3_final
ENSMUST00000027754_152836115 activation_early_weak_FINAL
ENSMUST00000027754_152836115 activation_early_FINAL
ENSMUST00000027754_152836115 activation_FINAL
ENSMUST00000027754_152836115 total_FINAL
ENSMUST00000111836_152836996 repression1_final
ENSMUST00000111836_152836996 activation_early_weak3_final
ENSMUST00000111836_152836996 repression_FINAL
ENSMUST00000111836_152836996 activation_early_weak_FINAL
ENSMUST00000111836_152836996 activation_early_FINAL
ENSMUST00000111836_152836996 activation_FINAL
ENSMUST00000111836_152836996 total_FINAL
ENSMUST00000073441_152836996 repression1_final
ENSMUST00000073441_152836996 activation_early_weak3_final
ENSMUST00000073441_152836996 repression_FINAL
ENSMUST00000073441_152836996 activation_early_weak_FINAL
ENSMUST00000073441_152836996 activation_early_FINAL
ENSMUST00000073441_152836996 activation_FINAL
ENSMUST00000073441_152836996 total_FINAL
ENSMUST00000043560_152836996 repression1_final
ENSMUST00000043560_152836996 activation_early_weak3_final
ENSMUST00000043560_152836996 repression_FINAL
ENSMUST00000043560_152836996 activation_early_weak_FINAL
ENSMUST00000043560_152836996 activation_early_FINAL
ENSMUST00000043560_152836996 activation_FINAL
ENSMUST00000043560_152836996 total_FINAL
ENSMUST00000043313_153115671 repression1_final
ENSMUST00000043313_153115671 repression_FINAL
ENSMUST00000043313_153115671 total_FINAL
ENSMUST00000027752_153218922 repression1_final
ENSMUST00000027752_153218922 repression_FINAL
ENSMUST00000027752_153218922 total_FINAL
ENSMUST00000161744_153218922 repression1_final
ENSMUST00000161744_153218922 repression_FINAL
ENSMUST00000161744_153218922 total_FINAL
ENSMUST00000041874_153503016 repression1_final
ENSMUST00000041874_153503016 repression_FINAL
ENSMUST00000041874_153503016 total_FINAL
ENSMUST00000182538_153762291 repression1_final
ENSMUST00000182538_153762291 activation_early_weak3_final
ENSMUST00000182538_153762291 repression_FINAL
ENSMUST00000182538_153762291 activation_early_weak_FINAL
ENSMUST00000182538_153762291 activation_early_FINAL
ENSMUST00000182538_153762291 activation_FINAL
ENSMUST00000182538_153762291 total_FINAL
ENSMUST00000086209_153762291 repression1_final
ENSMUST00000086209_153762291 activation_early_weak3_final
ENSMUST00000086209_153762291 repression_FINAL
ENSMUST00000086209_153762291 activation_early_weak_FINAL
ENSMUST00000086209_153762291 activation_early_FINAL
ENSMUST00000086209_153762291 activation_FINAL
ENSMUST00000086209_153762291 total_FINAL
ENSMUST00000123490_153849542 repression1_final
ENSMUST00000123490_153849542 repression_FINAL
ENSMUST00000123490_153849542 total_FINAL
ENSMUST00000059607_153849543 repression1_final
ENSMUST00000059607_153849543 repression_FINAL
ENSMUST00000059607_153849543 total_FINAL
ENSMUST00000055322_155096367 repression1_final
ENSMUST00000055322_155096367 repression_FINAL
ENSMUST00000055322_155096367 total_FINAL
ENSMUST00000027744_155127878 repression1_final
ENSMUST00000027744_155127878 repression_FINAL
ENSMUST00000027744_155127878 total_FINAL
ENSMUST00000027743_155202017 activation_early_weak3_final
ENSMUST00000027743_155202017 activation_early_weak_FINAL
ENSMUST00000027743_155202017 activation_early_FINAL
ENSMUST00000027743_155202017 activation_FINAL
ENSMUST00000027743_155202017 total_FINAL
ENSMUST00000111775_155278982 activation_early_weak3_final
ENSMUST00000111775_155278982 activation_early_weak_FINAL
ENSMUST00000111775_155278982 activation_early_FINAL
ENSMUST00000111775_155278982 activation_FINAL
ENSMUST00000111775_155278982 total_FINAL
ENSMUST00000035325_155778155 activation_early_weak6_final
ENSMUST00000035325_155778155 activation_early_weak_FINAL
ENSMUST00000035325_155778155 activation_early_FINAL
ENSMUST00000035325_155778155 activation_FINAL
ENSMUST00000035325_155778155 total_FINAL
ENSMUST00000111764_155778159 activation_early_weak6_final
ENSMUST00000111764_155778159 activation_early_weak_FINAL
ENSMUST00000111764_155778159 activation_early_FINAL
ENSMUST00000111764_155778159 activation_FINAL
ENSMUST00000111764_155778159 total_FINAL
ENSMUST00000015628_156075966 repression1_final
ENSMUST00000015628_156075966 repression_FINAL
ENSMUST00000015628_156075966 total_FINAL
ENSMUST00000063199_156804166 activation_early_weak3_final
ENSMUST00000063199_156804166 activation_early_weak_FINAL
ENSMUST00000063199_156804166 activation_early_FINAL
ENSMUST00000063199_156804166 activation_FINAL
ENSMUST00000063199_156804166 total_FINAL
ENSMUST00000027886_156804166 activation_early_weak3_final
ENSMUST00000027886_156804166 activation_early_weak_FINAL
ENSMUST00000027886_156804166 activation_early_FINAL
ENSMUST00000027886_156804166 activation_FINAL
ENSMUST00000027886_156804166 total_FINAL
ENSMUST00000172057_156804166 activation_early_weak3_final
ENSMUST00000172057_156804166 activation_early_weak_FINAL
ENSMUST00000172057_156804166 activation_early_FINAL
ENSMUST00000172057_156804166 activation_FINAL
ENSMUST00000172057_156804166 total_FINAL
ENSMUST00000171292_156804166 activation_early_weak3_final
ENSMUST00000171292_156804166 activation_early_weak_FINAL
ENSMUST00000171292_156804166 activation_early_FINAL
ENSMUST00000171292_156804166 activation_FINAL
ENSMUST00000171292_156804166 total_FINAL
ENSMUST00000078308_157135183 activation_early_weak3_final
ENSMUST00000078308_157135183 activation_early_weak_FINAL
ENSMUST00000078308_157135183 activation_early_FINAL
ENSMUST00000078308_157135183 activation_FINAL
ENSMUST00000078308_157135183 total_FINAL
ENSMUST00000086130_157567348 repression1_final
ENSMUST00000086130_157567348 activation_early_strong1_final
ENSMUST00000086130_157567348 repression_FINAL
ENSMUST00000086130_157567348 activation_early_strong_FINAL
ENSMUST00000086130_157567348 activation_early_FINAL
ENSMUST00000086130_157567348 activation_FINAL
ENSMUST00000086130_157567348 total_FINAL
ENSMUST00000027881_157567348 repression1_final
ENSMUST00000027881_157567348 activation_early_strong1_final
ENSMUST00000027881_157567348 repression_FINAL
ENSMUST00000027881_157567348 activation_early_strong_FINAL
ENSMUST00000027881_157567348 activation_early_FINAL
ENSMUST00000027881_157567348 activation_FINAL
ENSMUST00000027881_157567348 total_FINAL
ENSMUST00000111700_157567348 repression1_final
ENSMUST00000111700_157567348 activation_early_strong1_final
ENSMUST00000111700_157567348 repression_FINAL
ENSMUST00000111700_157567348 activation_early_strong_FINAL
ENSMUST00000111700_157567348 activation_early_FINAL
ENSMUST00000111700_157567348 activation_FINAL
ENSMUST00000111700_157567348 total_FINAL
ENSMUST00000046110_158688751 repression1_final
ENSMUST00000046110_158688751 repression_FINAL
ENSMUST00000046110_158688751 total_FINAL
ENSMUST00000062159_158967701 activation_early_strong1_final
ENSMUST00000062159_158967701 activation_early_strong_FINAL
ENSMUST00000062159_158967701 activation_early_FINAL
ENSMUST00000062159_158967701 activation_FINAL
ENSMUST00000062159_158967701 total_FINAL
ENSMUST00000076894_159344839 activation_early_weak3_final
ENSMUST00000076894_159344839 activation_early_weak_FINAL
ENSMUST00000076894_159344839 activation_early_FINAL
ENSMUST00000076894_159344839 activation_FINAL
ENSMUST00000076894_159344839 total_FINAL
ENSMUST00000028052_160219174 activation_early_weak3_final
ENSMUST00000028052_160219174 activation_early_weak_FINAL
ENSMUST00000028052_160219174 activation_early_FINAL
ENSMUST00000028052_160219174 activation_FINAL
ENSMUST00000028052_160219174 total_FINAL
ENSMUST00000161609_160967798 repression1_final
ENSMUST00000161609_160967798 repression_FINAL
ENSMUST00000161609_160967798 total_FINAL
ENSMUST00000048377_161816112 repression1_final
ENSMUST00000048377_161816112 repression_FINAL
ENSMUST00000048377_161816112 total_FINAL
ENSMUST00000132158_162597078 repression1_final
ENSMUST00000132158_162597078 repression_FINAL
ENSMUST00000132158_162597078 total_FINAL
ENSMUST00000050010_162597078 repression1_final
ENSMUST00000050010_162597078 repression_FINAL
ENSMUST00000050010_162597078 total_FINAL
ENSMUST00000182149_162670725 repression1_final
ENSMUST00000182149_162670725 repression_FINAL
ENSMUST00000182149_162670725 total_FINAL
ENSMUST00000182660_162670727 repression1_final
ENSMUST00000182660_162670727 repression_FINAL
ENSMUST00000182660_162670727 total_FINAL
ENSMUST00000182593_162672889 activation_early_strong1_final
ENSMUST00000182593_162672889 activation_early_strong_FINAL
ENSMUST00000182593_162672889 activation_early_FINAL
ENSMUST00000182593_162672889 activation_FINAL
ENSMUST00000182593_162672889 total_FINAL
ENSMUST00000075805_163245116 repression1_final
ENSMUST00000075805_163245116 repression_FINAL
ENSMUST00000075805_163245116 total_FINAL
ENSMUST00000027878_163245116 repression1_final
ENSMUST00000027878_163245116 repression_FINAL
ENSMUST00000027878_163245116 total_FINAL
ENSMUST00000183691_163247580 repression1_final
ENSMUST00000183691_163247580 repression_FINAL
ENSMUST00000183691_163247580 total_FINAL
ENSMUST00000043235_165214922 activation_early_strong1_final
ENSMUST00000043235_165214922 activation_early_strong_FINAL
ENSMUST00000043235_165214922 activation_early_FINAL
ENSMUST00000043235_165214922 activation_FINAL
ENSMUST00000043235_165214922 total_FINAL
ENSMUST00000040357_165648945 repression1_final
ENSMUST00000040357_165648945 repression_FINAL
ENSMUST00000040357_165648945 total_FINAL
ENSMUST00000097474_165648945 repression1_final
ENSMUST00000097474_165648945 repression_FINAL
ENSMUST00000097474_165648945 total_FINAL
ENSMUST00000111427_165865154 repression1_final
ENSMUST00000111427_165865154 repression_FINAL
ENSMUST00000111427_165865154 total_FINAL
ENSMUST00000027846_166392721 repression1_final
ENSMUST00000027846_166392721 activation_early_strong1_final
ENSMUST00000027846_166392721 repression_FINAL
ENSMUST00000027846_166392721 activation_early_strong_FINAL
ENSMUST00000027846_166392721 activation_early_FINAL
ENSMUST00000027846_166392721 activation_FINAL
ENSMUST00000027846_166392721 total_FINAL
ENSMUST00000046662_166628971 activation_early_strong1_final
ENSMUST00000046662_166628971 activation_early_strong_FINAL
ENSMUST00000046662_166628971 activation_early_FINAL
ENSMUST00000046662_166628971 activation_FINAL
ENSMUST00000046662_166628971 total_FINAL
ENSMUST00000027843_166662055 repression1_final
ENSMUST00000027843_166662055 repression_FINAL
ENSMUST00000027843_166662055 total_FINAL
ENSMUST00000111377_167846762 repression1_final
ENSMUST00000111377_167846762 repression_FINAL
ENSMUST00000111377_167846762 total_FINAL
ENSMUST00000028003_167846762 repression1_final
ENSMUST00000028003_167846762 repression_FINAL
ENSMUST00000028003_167846762 total_FINAL
ENSMUST00000027989_169949535 repression1_final
ENSMUST00000027989_169949535 repression_FINAL
ENSMUST00000027989_169949535 total_FINAL
ENSMUST00000111351_170142002 activation_early_weak3_final
ENSMUST00000111351_170142002 activation_early_weak_FINAL
ENSMUST00000111351_170142002 activation_early_FINAL
ENSMUST00000111351_170142002 activation_FINAL
ENSMUST00000111351_170142002 total_FINAL
ENSMUST00000027981_170142003 activation_early_weak3_final
ENSMUST00000027981_170142003 activation_early_weak_FINAL
ENSMUST00000027981_170142003 activation_early_FINAL
ENSMUST00000027981_170142003 activation_FINAL
ENSMUST00000027981_170142003 total_FINAL
ENSMUST00000162752_170251588 repression1_final
ENSMUST00000162752_170251588 repression_FINAL
ENSMUST00000162752_170251588 total_FINAL
ENSMUST00000078825_171029316 repression1_final
ENSMUST00000078825_171029316 repression_FINAL
ENSMUST00000078825_171029316 total_FINAL
ENSMUST00000065941_171281945 activation_early_weak1_final
ENSMUST00000065941_171281945 activation_early_weak_FINAL
ENSMUST00000065941_171281945 activation_early_FINAL
ENSMUST00000065941_171281945 activation_FINAL
ENSMUST00000065941_171281945 total_FINAL
ENSMUST00000111305_171281949 activation_early_weak1_final
ENSMUST00000111305_171281949 activation_early_weak_FINAL
ENSMUST00000111305_171281949 activation_early_FINAL
ENSMUST00000111305_171281949 activation_FINAL
ENSMUST00000111305_171281949 total_FINAL
ENSMUST00000149187_171281958 activation_early_weak1_final
ENSMUST00000149187_171281958 activation_early_weak_FINAL
ENSMUST00000149187_171281958 activation_early_FINAL
ENSMUST00000149187_171281958 activation_FINAL
ENSMUST00000149187_171281958 total_FINAL
ENSMUST00000111306_171281958 activation_early_weak1_final
ENSMUST00000111306_171281958 activation_early_weak_FINAL
ENSMUST00000111306_171281958 activation_early_FINAL
ENSMUST00000111306_171281958 activation_FINAL
ENSMUST00000111306_171281958 total_FINAL
ENSMUST00000135941_171358027 repression1_final
ENSMUST00000135941_171358027 repression_FINAL
ENSMUST00000135941_171358027 total_FINAL
ENSMUST00000027837_172000960 repression1_final
ENSMUST00000027837_172000960 repression_FINAL
ENSMUST00000027837_172000960 total_FINAL
ENSMUST00000111263_172000960 repression1_final
ENSMUST00000111263_172000960 repression_FINAL
ENSMUST00000111263_172000960 total_FINAL
ENSMUST00000003550_172066013 repression1_final
ENSMUST00000003550_172066013 activation_early_strong1_final
ENSMUST00000003550_172066013 repression_FINAL
ENSMUST00000003550_172066013 activation_early_strong_FINAL
ENSMUST00000003550_172066013 activation_early_FINAL
ENSMUST00000003550_172066013 activation_FINAL
ENSMUST00000003550_172066013 total_FINAL
ENSMUST00000140643_172066013 repression1_final
ENSMUST00000140643_172066013 activation_early_strong1_final
ENSMUST00000140643_172066013 repression_FINAL
ENSMUST00000140643_172066013 activation_early_strong_FINAL
ENSMUST00000140643_172066013 activation_early_FINAL
ENSMUST00000140643_172066013 activation_FINAL
ENSMUST00000140643_172066013 total_FINAL
ENSMUST00000146137_172066013 repression1_final
ENSMUST00000146137_172066013 activation_early_strong1_final
ENSMUST00000146137_172066013 repression_FINAL
ENSMUST00000146137_172066013 activation_early_strong_FINAL
ENSMUST00000146137_172066013 activation_early_FINAL
ENSMUST00000146137_172066013 activation_FINAL
ENSMUST00000146137_172066013 total_FINAL
ENSMUST00000056136_172370061 repression1_final
ENSMUST00000056136_172370061 activation_early_strong1_final
ENSMUST00000056136_172370061 repression_FINAL
ENSMUST00000056136_172370061 activation_early_strong_FINAL
ENSMUST00000056136_172370061 activation_early_FINAL
ENSMUST00000056136_172370061 activation_FINAL
ENSMUST00000056136_172370061 total_FINAL
ENSMUST00000111230_172506709 activation_early_weak6_final
ENSMUST00000111230_172506709 activation_early_weak_FINAL
ENSMUST00000111230_172506709 activation_early_FINAL
ENSMUST00000111230_172506709 activation_FINAL
ENSMUST00000111230_172506709 total_FINAL
ENSMUST00000038227_173331886 activation_early_strong1_final
ENSMUST00000038227_173331886 activation_early_strong_FINAL
ENSMUST00000038227_173331886 activation_early_FINAL
ENSMUST00000038227_173331886 activation_FINAL
ENSMUST00000038227_173331886 total_FINAL
ENSMUST00000111220_173334254 repression1_final
ENSMUST00000111220_173334254 repression_FINAL
ENSMUST00000111220_173334254 total_FINAL
ENSMUST00000097462_173591957 repression1_final
ENSMUST00000097462_173591957 repression_FINAL
ENSMUST00000097462_173591957 total_FINAL
ENSMUST00000111210_173857221 activation_early_weak3_final
ENSMUST00000111210_173857221 activation_early_weak_FINAL
ENSMUST00000111210_173857221 activation_early_FINAL
ENSMUST00000111210_173857221 activation_FINAL
ENSMUST00000111210_173857221 total_FINAL
ENSMUST00000009340_173896355 activation_early_weak3_final
ENSMUST00000009340_173896355 activation_early_weak_FINAL
ENSMUST00000009340_173896355 activation_early_FINAL
ENSMUST00000009340_173896355 activation_FINAL
ENSMUST00000009340_173896355 total_FINAL
ENSMUST00000059226_174011998 activation_early_weak3_final
ENSMUST00000059226_174011998 activation_early_weak_FINAL
ENSMUST00000059226_174011998 activation_early_FINAL
ENSMUST00000059226_174011998 activation_FINAL
ENSMUST00000059226_174011998 total_FINAL
ENSMUST00000057037_176733653 repression1_final
ENSMUST00000057037_176733653 activation_early_strong1_final
ENSMUST00000057037_176733653 repression_FINAL
ENSMUST00000057037_176733653 activation_early_strong_FINAL
ENSMUST00000057037_176733653 activation_early_FINAL
ENSMUST00000057037_176733653 activation_FINAL
ENSMUST00000057037_176733653 total_FINAL
ENSMUST00000111160_177022115 activation_early_weak3_final
ENSMUST00000111160_177022115 activation_early_weak_FINAL
ENSMUST00000111160_177022115 activation_early_FINAL
ENSMUST00000111160_177022115 activation_FINAL
ENSMUST00000111160_177022115 total_FINAL
ENSMUST00000111159_177022116 activation_early_weak3_final
ENSMUST00000111159_177022116 activation_early_weak_FINAL
ENSMUST00000111159_177022116 activation_early_FINAL
ENSMUST00000111159_177022116 activation_FINAL
ENSMUST00000111159_177022116 total_FINAL
ENSMUST00000094276_177448672 repression1_final
ENSMUST00000094276_177448672 activation_early_strong1_final
ENSMUST00000094276_177448672 repression_FINAL
ENSMUST00000094276_177448672 activation_early_strong_FINAL
ENSMUST00000094276_177448672 activation_early_FINAL
ENSMUST00000094276_177448672 activation_FINAL
ENSMUST00000094276_177448672 total_FINAL
ENSMUST00000077225_177448672 repression1_final
ENSMUST00000077225_177448672 activation_early_strong1_final
ENSMUST00000077225_177448672 repression_FINAL
ENSMUST00000077225_177448672 activation_early_strong_FINAL
ENSMUST00000077225_177448672 activation_early_FINAL
ENSMUST00000077225_177448672 activation_FINAL
ENSMUST00000077225_177448672 total_FINAL
ENSMUST00000128302_178951960 repression1_final
ENSMUST00000128302_178951960 repression_FINAL
ENSMUST00000128302_178951960 total_FINAL
ENSMUST00000097454_179803926 activation_early_strong1_final
ENSMUST00000097454_179803926 activation_early_strong_FINAL
ENSMUST00000097454_179803926 activation_early_FINAL
ENSMUST00000097454_179803926 activation_FINAL
ENSMUST00000097454_179803926 total_FINAL
ENSMUST00000070181_180421891 repression1_final
ENSMUST00000070181_180421891 repression_FINAL
ENSMUST00000070181_180421891 total_FINAL
ENSMUST00000085803_180689374 repression1_final
ENSMUST00000085803_180689374 activation_early_strong1_final
ENSMUST00000085803_180689374 repression_FINAL
ENSMUST00000085803_180689374 activation_early_strong_FINAL
ENSMUST00000085803_180689374 activation_early_FINAL
ENSMUST00000085803_180689374 activation_FINAL
ENSMUST00000085803_180689374 total_FINAL
ENSMUST00000161308_180800832 repression1_final
ENSMUST00000161308_180800832 repression_FINAL
ENSMUST00000161308_180800832 total_FINAL
ENSMUST00000038091_180866294 repression1_final
ENSMUST00000038091_180866294 activation_early_strong1_final
ENSMUST00000038091_180866294 repression_FINAL
ENSMUST00000038091_180866294 activation_early_strong_FINAL
ENSMUST00000038091_180866294 activation_early_FINAL
ENSMUST00000038091_180866294 activation_FINAL
ENSMUST00000038091_180866294 total_FINAL
ENSMUST00000037361_180937976 activation_early_weak6_final
ENSMUST00000037361_180937976 activation_early_weak_FINAL
ENSMUST00000037361_180937976 activation_early_FINAL
ENSMUST00000037361_180937976 activation_FINAL
ENSMUST00000037361_180937976 total_FINAL
ENSMUST00000027800_180974337 activation_early_weak3_final
ENSMUST00000027800_180974337 activation_early_weak_FINAL
ENSMUST00000027800_180974337 activation_early_FINAL
ENSMUST00000027800_180974337 activation_FINAL
ENSMUST00000027800_180974337 total_FINAL
ENSMUST00000161523_180974337 activation_early_weak3_final
ENSMUST00000161523_180974337 activation_early_weak_FINAL
ENSMUST00000161523_180974337 activation_early_FINAL
ENSMUST00000161523_180974337 activation_FINAL
ENSMUST00000161523_180974337 total_FINAL
ENSMUST00000134115_181166209 repression1_final
ENSMUST00000134115_181166209 repression_FINAL
ENSMUST00000134115_181166209 total_FINAL
ENSMUST00000111059_181166209 repression1_final
ENSMUST00000111059_181166209 repression_FINAL
ENSMUST00000111059_181166209 total_FINAL
ENSMUST00000036329_181177097 activation_early_weak3_final
ENSMUST00000036329_181177097 activation_early_weak_FINAL
ENSMUST00000036329_181177097 activation_early_FINAL
ENSMUST00000036329_181177097 activation_FINAL
ENSMUST00000036329_181177097 total_FINAL
ENSMUST00000035295_182275772 repression1_final
ENSMUST00000035295_182275772 repression_FINAL
ENSMUST00000035295_182275772 total_FINAL
ENSMUST00000051431_182313102 repression1_final
ENSMUST00000051431_182313102 repression_FINAL
ENSMUST00000051431_182313102 total_FINAL
ENSMUST00000117245_182461729 activation_early_weak3_final
ENSMUST00000117245_182461729 activation_early_weak_FINAL
ENSMUST00000117245_182461729 activation_early_FINAL
ENSMUST00000117245_182461729 activation_FINAL
ENSMUST00000117245_182461729 total_FINAL
ENSMUST00000027916_185356627 repression1_final
ENSMUST00000027916_185356627 repression_FINAL
ENSMUST00000027916_185356627 total_FINAL
ENSMUST00000110943_187348578 repression1_final
ENSMUST00000110943_187348578 activation_early_strong1_final
ENSMUST00000110943_187348578 repression_FINAL
ENSMUST00000110943_187348578 activation_early_strong_FINAL
ENSMUST00000110943_187348578 activation_early_FINAL
ENSMUST00000110943_187348578 activation_FINAL
ENSMUST00000110943_187348578 total_FINAL
ENSMUST00000027906_188211140 repression1_final
ENSMUST00000027906_188211140 repression_FINAL
ENSMUST00000027906_188211140 total_FINAL
ENSMUST00000110938_188211140 repression1_final
ENSMUST00000110938_188211140 repression_FINAL
ENSMUST00000110938_188211140 total_FINAL
ENSMUST00000027898_189870056 activation_early_strong1_final
ENSMUST00000027898_189870056 activation_early_strong_FINAL
ENSMUST00000027898_189870056 activation_early_FINAL
ENSMUST00000027898_189870056 activation_FINAL
ENSMUST00000027898_189870056 total_FINAL
ENSMUST00000097442_189870056 activation_early_strong1_final
ENSMUST00000097442_189870056 activation_early_strong_FINAL
ENSMUST00000097442_189870056 activation_early_FINAL
ENSMUST00000097442_189870056 activation_FINAL
ENSMUST00000097442_189870056 total_FINAL
ENSMUST00000078259_191082450 repression1_final
ENSMUST00000078259_191082450 repression_FINAL
ENSMUST00000078259_191082450 total_FINAL
ENSMUST00000027940_191349851 activation_early_strong1_final
ENSMUST00000027940_191349851 activation_early_strong_FINAL
ENSMUST00000027940_191349851 activation_early_FINAL
ENSMUST00000027940_191349851 activation_FINAL
ENSMUST00000027940_191349851 total_FINAL
ENSMUST00000139827_191894074 activation_early_weak3_final
ENSMUST00000139827_191894074 activation_early_weak_FINAL
ENSMUST00000139827_191894074 activation_early_FINAL
ENSMUST00000139827_191894074 activation_FINAL
ENSMUST00000139827_191894074 total_FINAL
ENSMUST00000044190_192512828 activation_early_strong1_final
ENSMUST00000044190_192512828 activation_early_strong_FINAL
ENSMUST00000044190_192512828 activation_early_FINAL
ENSMUST00000044190_192512828 activation_FINAL
ENSMUST00000044190_192512828 total_FINAL
ENSMUST00000016406_192844489 repression1_final
ENSMUST00000016406_192844489 repression_FINAL
ENSMUST00000016406_192844489 total_FINAL
ENSMUST00000161235_193175134 activation_early_weak3_final
ENSMUST00000161235_193175134 activation_early_weak_FINAL
ENSMUST00000161235_193175134 activation_early_FINAL
ENSMUST00000161235_193175134 activation_FINAL
ENSMUST00000161235_193175134 total_FINAL
ENSMUST00000110831_193175134 activation_early_weak3_final
ENSMUST00000110831_193175134 activation_early_weak_FINAL
ENSMUST00000110831_193175134 activation_early_FINAL
ENSMUST00000110831_193175134 activation_FINAL
ENSMUST00000110831_193175134 total_FINAL
ENSMUST00000081932_3326092 repression1_final
ENSMUST00000081932_3326092 activation_early_weak6_final
ENSMUST00000081932_3326092 repression_FINAL
ENSMUST00000081932_3326092 activation_early_weak_FINAL
ENSMUST00000081932_3326092 activation_early_FINAL
ENSMUST00000081932_3326092 activation_FINAL
ENSMUST00000081932_3326092 total_FINAL
ENSMUST00000062672_3328949 activation_early_strong1_final
ENSMUST00000062672_3328949 activation_early_strong_FINAL
ENSMUST00000062672_3328949 activation_early_FINAL
ENSMUST00000062672_3328949 activation_FINAL
ENSMUST00000062672_3328949 total_FINAL
ENSMUST00000115089_3340772 activation_early_strong1_final
ENSMUST00000115089_3340772 activation_early_strong_FINAL
ENSMUST00000115089_3340772 activation_early_FINAL
ENSMUST00000115089_3340772 activation_FINAL
ENSMUST00000115089_3340772 total_FINAL
ENSMUST00000027956_3455815 repression1_final
ENSMUST00000027956_3455815 repression_FINAL
ENSMUST00000027956_3455815 total_FINAL
ENSMUST00000060618_3457580 repression1_final
ENSMUST00000060618_3457580 repression_FINAL
ENSMUST00000060618_3457580 total_FINAL
ENSMUST00000100458_3457581 repression1_final
ENSMUST00000100458_3457581 repression_FINAL
ENSMUST00000100458_3457581 total_FINAL
ENSMUST00000027961_3488850 activation_early_weak3_final
ENSMUST00000027961_3488850 activation_early_weak_FINAL
ENSMUST00000027961_3488850 activation_early_FINAL
ENSMUST00000027961_3488850 activation_FINAL
ENSMUST00000027961_3488850 total_FINAL
ENSMUST00000036350_3523990 repression1_final
ENSMUST00000036350_3523990 activation_early_strong1_final
ENSMUST00000036350_3523990 repression_FINAL
ENSMUST00000036350_3523990 activation_early_strong_FINAL
ENSMUST00000036350_3523990 activation_early_FINAL
ENSMUST00000036350_3523990 activation_FINAL
ENSMUST00000036350_3523990 total_FINAL
ENSMUST00000027965_3779618 repression1_final
ENSMUST00000027965_3779618 activation_early_weak3_final
ENSMUST00000027965_3779618 repression_FINAL
ENSMUST00000027965_3779618 activation_early_weak_FINAL
ENSMUST00000027965_3779618 activation_early_FINAL
ENSMUST00000027965_3779618 activation_FINAL
ENSMUST00000027965_3779618 total_FINAL
ENSMUST00000091497_4611070 repression1_final
ENSMUST00000091497_4611070 repression_FINAL
ENSMUST00000091497_4611070 total_FINAL
ENSMUST00000027973_4906796 repression1_final
ENSMUST00000027973_4906796 repression_FINAL
ENSMUST00000027973_4906796 total_FINAL
ENSMUST00000060092_6055443 repression1_final
ENSMUST00000060092_6055443 repression_FINAL
ENSMUST00000060092_6055443 total_FINAL
ENSMUST00000128200_6055443 repression1_final
ENSMUST00000128200_6055443 repression_FINAL
ENSMUST00000128200_6055443 total_FINAL
ENSMUST00000114937_6441743 repression1_final
ENSMUST00000114937_6441743 repression_FINAL
ENSMUST00000114937_6441743 total_FINAL
ENSMUST00000002176_6539694 repression1_final
ENSMUST00000002176_6539694 repression_FINAL
ENSMUST00000002176_6539694 total_FINAL
ENSMUST00000170438_6539705 repression1_final
ENSMUST00000170438_6539705 repression_FINAL
ENSMUST00000170438_6539705 total_FINAL
ENSMUST00000114924_6539705 repression1_final
ENSMUST00000114924_6539705 repression_FINAL
ENSMUST00000114924_6539705 total_FINAL
ENSMUST00000100429_6539705 repression1_final
ENSMUST00000100429_6539705 repression_FINAL
ENSMUST00000100429_6539705 total_FINAL
ENSMUST00000114934_6541869 repression1_final
ENSMUST00000114934_6541869 activation_early_strong1_final
ENSMUST00000114934_6541869 repression_FINAL
ENSMUST00000114934_6541869 activation_early_strong_FINAL
ENSMUST00000114934_6541869 activation_early_FINAL
ENSMUST00000114934_6541869 activation_FINAL
ENSMUST00000114934_6541869 total_FINAL
ENSMUST00000183091_6546334 repression1_final
ENSMUST00000183091_6546334 activation_early_weak3_final
ENSMUST00000183091_6546334 repression_FINAL
ENSMUST00000183091_6546334 activation_early_weak_FINAL
ENSMUST00000183091_6546334 activation_early_FINAL
ENSMUST00000183091_6546334 activation_FINAL
ENSMUST00000183091_6546334 total_FINAL
ENSMUST00000102976_9857078 repression1_final
ENSMUST00000102976_9857078 repression_FINAL
ENSMUST00000102976_9857078 total_FINAL
ENSMUST00000041105_10590571 repression1_final
ENSMUST00000041105_10590571 repression_FINAL
ENSMUST00000041105_10590571 total_FINAL
ENSMUST00000116594_10590571 repression1_final
ENSMUST00000116594_10590571 repression_FINAL
ENSMUST00000116594_10590571 total_FINAL
ENSMUST00000028111_11689783 repression1_final
ENSMUST00000028111_11689783 repression_FINAL
ENSMUST00000028111_11689783 total_FINAL
ENSMUST00000129489_12347263 repression1_final
ENSMUST00000129489_12347263 repression_FINAL
ENSMUST00000129489_12347263 total_FINAL
ENSMUST00000028105_12347265 repression1_final
ENSMUST00000028105_12347265 repression_FINAL
ENSMUST00000028105_12347265 total_FINAL
ENSMUST00000155530_12347266 repression1_final
ENSMUST00000155530_12347266 repression_FINAL
ENSMUST00000155530_12347266 total_FINAL
ENSMUST00000134794_13001068 repression1_final
ENSMUST00000134794_13001068 activation_early_strong1_final
ENSMUST00000134794_13001068 repression_FINAL
ENSMUST00000134794_13001068 activation_early_strong_FINAL
ENSMUST00000134794_13001068 activation_early_FINAL
ENSMUST00000134794_13001068 activation_FINAL
ENSMUST00000134794_13001068 total_FINAL
ENSMUST00000003509_13651020 repression1_final
ENSMUST00000003509_13651020 repression_FINAL
ENSMUST00000003509_13651020 total_FINAL
ENSMUST00000114731_14494550 activation_early_weak3_final
ENSMUST00000114731_14494550 activation_early_weak_FINAL
ENSMUST00000114731_14494550 activation_early_FINAL
ENSMUST00000114731_14494550 activation_FINAL
ENSMUST00000114731_14494550 total_FINAL
ENSMUST00000082290_14494550 activation_early_weak3_final
ENSMUST00000082290_14494550 activation_early_weak_FINAL
ENSMUST00000082290_14494550 activation_early_FINAL
ENSMUST00000082290_14494550 activation_FINAL
ENSMUST00000082290_14494550 total_FINAL
ENSMUST00000114723_14986077 activation_early_weak6_final
ENSMUST00000114723_14986077 activation_early_weak_FINAL
ENSMUST00000114723_14986077 activation_early_FINAL
ENSMUST00000114723_14986077 activation_FINAL
ENSMUST00000114723_14986077 total_FINAL
ENSMUST00000069870_15076305 activation_early_strong1_final
ENSMUST00000069870_15076305 activation_early_strong_FINAL
ENSMUST00000069870_15076305 activation_early_FINAL
ENSMUST00000069870_15076305 activation_FINAL
ENSMUST00000069870_15076305 total_FINAL
ENSMUST00000091420_18044083 repression1_final
ENSMUST00000091420_18044083 activation_early_weak3_final
ENSMUST00000091420_18044083 repression_FINAL
ENSMUST00000091420_18044083 activation_early_weak_FINAL
ENSMUST00000091420_18044083 activation_early_FINAL
ENSMUST00000091420_18044083 activation_FINAL
ENSMUST00000091420_18044083 total_FINAL
ENSMUST00000114671_18210813 activation_early_weak1_final
ENSMUST00000114671_18210813 activation_early_weak_FINAL
ENSMUST00000114671_18210813 activation_early_FINAL
ENSMUST00000114671_18210813 activation_FINAL
ENSMUST00000114671_18210813 total_FINAL
ENSMUST00000114669_18210813 activation_early_weak1_final
ENSMUST00000114669_18210813 activation_early_weak_FINAL
ENSMUST00000114669_18210813 activation_early_FINAL
ENSMUST00000114669_18210813 activation_FINAL
ENSMUST00000114669_18210813 total_FINAL
ENSMUST00000028076_18210813 activation_early_weak1_final
ENSMUST00000028076_18210813 activation_early_weak_FINAL
ENSMUST00000028076_18210813 activation_early_FINAL
ENSMUST00000028076_18210813 activation_FINAL
ENSMUST00000028076_18210813 total_FINAL
ENSMUST00000166495_18213749 repression1_final
ENSMUST00000166495_18213749 repression_FINAL
ENSMUST00000166495_18213749 total_FINAL
ENSMUST00000006912_18842255 repression1_final
ENSMUST00000006912_18842255 activation_early_weak3_final
ENSMUST00000006912_18842255 repression_FINAL
ENSMUST00000006912_18842255 activation_early_weak_FINAL
ENSMUST00000006912_18842255 activation_early_FINAL
ENSMUST00000006912_18842255 activation_FINAL
ENSMUST00000006912_18842255 total_FINAL
ENSMUST00000052168_19659427 repression1_final
ENSMUST00000052168_19659427 activation_early_weak3_final
ENSMUST00000052168_19659427 repression_FINAL
ENSMUST00000052168_19659427 activation_early_weak_FINAL
ENSMUST00000052168_19659427 activation_early_FINAL
ENSMUST00000052168_19659427 activation_FINAL
ENSMUST00000052168_19659427 total_FINAL
ENSMUST00000114610_20744296 activation_early_weak3_final
ENSMUST00000114610_20744296 activation_early_weak_FINAL
ENSMUST00000114610_20744296 activation_early_FINAL
ENSMUST00000114610_20744296 activation_FINAL
ENSMUST00000114610_20744296 total_FINAL
ENSMUST00000114606_20808040 activation_early_weak3_final
ENSMUST00000114606_20808040 activation_early_weak_FINAL
ENSMUST00000114606_20808040 activation_early_FINAL
ENSMUST00000114606_20808040 activation_FINAL
ENSMUST00000114606_20808040 total_FINAL
ENSMUST00000114608_20809211 repression1_final
ENSMUST00000114608_20809211 activation_early_strong1_final
ENSMUST00000114608_20809211 repression_FINAL
ENSMUST00000114608_20809211 activation_early_strong_FINAL
ENSMUST00000114608_20809211 activation_early_FINAL
ENSMUST00000114608_20809211 activation_FINAL
ENSMUST00000114608_20809211 total_FINAL
ENSMUST00000014290_22875322 activation_early_weak3_final
ENSMUST00000014290_22875322 activation_early_weak_FINAL
ENSMUST00000014290_22875322 activation_early_FINAL
ENSMUST00000014290_22875322 activation_FINAL
ENSMUST00000014290_22875322 total_FINAL
ENSMUST00000028117_23197032 repression1_final
ENSMUST00000028117_23197032 activation_early_weak3_final
ENSMUST00000028117_23197032 repression_FINAL
ENSMUST00000028117_23197032 activation_early_weak_FINAL
ENSMUST00000028117_23197032 activation_early_FINAL
ENSMUST00000028117_23197032 activation_FINAL
ENSMUST00000028117_23197032 total_FINAL
ENSMUST00000102945_23400424 repression1_final
ENSMUST00000102945_23400424 repression_FINAL
ENSMUST00000102945_23400424 total_FINAL
ENSMUST00000132484_23506220 activation_early_strong1_final
ENSMUST00000132484_23506220 activation_early_strong_FINAL
ENSMUST00000132484_23506220 activation_early_FINAL
ENSMUST00000132484_23506220 activation_FINAL
ENSMUST00000132484_23506220 total_FINAL
ENSMUST00000114487_24349631 repression1_final
ENSMUST00000114487_24349631 repression_FINAL
ENSMUST00000114487_24349631 total_FINAL
ENSMUST00000114482_24349631 repression1_final
ENSMUST00000114482_24349631 repression_FINAL
ENSMUST00000114482_24349631 total_FINAL
ENSMUST00000070864_24603887 activation_early_strong1_final
ENSMUST00000070864_24603887 activation_early_strong_FINAL
ENSMUST00000070864_24603887 activation_early_FINAL
ENSMUST00000070864_24603887 activation_FINAL
ENSMUST00000070864_24603887 total_FINAL
ENSMUST00000102939_24603894 activation_early_strong1_final
ENSMUST00000102939_24603894 activation_early_strong_FINAL
ENSMUST00000102939_24603894 activation_early_FINAL
ENSMUST00000102939_24603894 activation_FINAL
ENSMUST00000102939_24603894 total_FINAL
ENSMUST00000102938_24790769 repression1_final
ENSMUST00000102938_24790769 repression_FINAL
ENSMUST00000102938_24790769 total_FINAL
ENSMUST00000100334_25061770 activation_early_weak3_final
ENSMUST00000100334_25061770 activation_early_weak_FINAL
ENSMUST00000100334_25061770 activation_early_FINAL
ENSMUST00000100334_25061770 activation_FINAL
ENSMUST00000100334_25061770 total_FINAL
ENSMUST00000006646_25061770 activation_early_weak3_final
ENSMUST00000006646_25061770 activation_early_weak_FINAL
ENSMUST00000006646_25061770 activation_early_FINAL
ENSMUST00000006646_25061770 activation_FINAL
ENSMUST00000006646_25061770 total_FINAL
ENSMUST00000102931_25061770 activation_early_weak3_final
ENSMUST00000102931_25061770 activation_early_weak_FINAL
ENSMUST00000102931_25061770 activation_early_FINAL
ENSMUST00000102931_25061770 activation_FINAL
ENSMUST00000102931_25061770 total_FINAL
ENSMUST00000074422_25061770 activation_early_weak3_final
ENSMUST00000074422_25061770 activation_early_weak_FINAL
ENSMUST00000074422_25061770 activation_early_FINAL
ENSMUST00000074422_25061770 activation_FINAL
ENSMUST00000074422_25061770 total_FINAL
ENSMUST00000114388_25061770 activation_early_weak3_final
ENSMUST00000114388_25061770 activation_early_weak_FINAL
ENSMUST00000114388_25061770 activation_early_FINAL
ENSMUST00000114388_25061770 activation_FINAL
ENSMUST00000114388_25061770 total_FINAL
ENSMUST00000114386_25061770 activation_early_weak3_final
ENSMUST00000114386_25061770 activation_early_weak_FINAL
ENSMUST00000114386_25061770 activation_early_FINAL
ENSMUST00000114386_25061770 activation_FINAL
ENSMUST00000114386_25061770 total_FINAL
ENSMUST00000134744_25061770 activation_early_weak3_final
ENSMUST00000134744_25061770 activation_early_weak_FINAL
ENSMUST00000134744_25061770 activation_early_FINAL
ENSMUST00000134744_25061770 activation_FINAL
ENSMUST00000134744_25061770 total_FINAL
ENSMUST00000116574_25061770 activation_early_weak3_final
ENSMUST00000116574_25061770 activation_early_weak_FINAL
ENSMUST00000116574_25061770 activation_early_FINAL
ENSMUST00000116574_25061770 activation_FINAL
ENSMUST00000116574_25061770 total_FINAL
ENSMUST00000044078_25085153 repression1_final
ENSMUST00000044078_25085153 activation_early_strong1_final
ENSMUST00000044078_25085153 repression_FINAL
ENSMUST00000044078_25085153 activation_early_strong_FINAL
ENSMUST00000044078_25085153 activation_early_FINAL
ENSMUST00000044078_25085153 activation_FINAL
ENSMUST00000044078_25085153 total_FINAL
ENSMUST00000114380_25085153 repression1_final
ENSMUST00000114380_25085153 activation_early_strong1_final
ENSMUST00000114380_25085153 repression_FINAL
ENSMUST00000114380_25085153 activation_early_strong_FINAL
ENSMUST00000114380_25085153 activation_early_FINAL
ENSMUST00000114380_25085153 activation_FINAL
ENSMUST00000114380_25085153 total_FINAL
ENSMUST00000114376_25085153 repression1_final
ENSMUST00000114376_25085153 activation_early_strong1_final
ENSMUST00000114376_25085153 repression_FINAL
ENSMUST00000114376_25085153 activation_early_strong_FINAL
ENSMUST00000114376_25085153 activation_early_FINAL
ENSMUST00000114376_25085153 activation_FINAL
ENSMUST00000114376_25085153 total_FINAL
ENSMUST00000028341_25285464 activation_early_strong1_final
ENSMUST00000028341_25285464 activation_early_strong_FINAL
ENSMUST00000028341_25285464 activation_early_FINAL
ENSMUST00000028341_25285464 activation_FINAL
ENSMUST00000028341_25285464 total_FINAL
ENSMUST00000039156_25573430 activation_early_weak3_final
ENSMUST00000039156_25573430 activation_early_weak_FINAL
ENSMUST00000039156_25573430 activation_early_FINAL
ENSMUST00000039156_25573430 activation_FINAL
ENSMUST00000039156_25573430 total_FINAL
ENSMUST00000114159_26055535 repression1_final
ENSMUST00000114159_26055535 repression_FINAL
ENSMUST00000114159_26055535 total_FINAL
ENSMUST00000028300_26055535 repression1_final
ENSMUST00000028300_26055535 repression_FINAL
ENSMUST00000028300_26055535 total_FINAL
ENSMUST00000036187_26209125 activation_early_strong1_final
ENSMUST00000036187_26209125 activation_early_strong_FINAL
ENSMUST00000036187_26209125 activation_early_FINAL
ENSMUST00000036187_26209125 activation_FINAL
ENSMUST00000036187_26209125 total_FINAL
ENSMUST00000066936_26347014 activation_early_strong1_final
ENSMUST00000066936_26347014 activation_early_strong_FINAL
ENSMUST00000066936_26347014 activation_early_FINAL
ENSMUST00000066936_26347014 activation_FINAL
ENSMUST00000066936_26347014 total_FINAL
ENSMUST00000078616_26347014 activation_early_strong1_final
ENSMUST00000078616_26347014 activation_early_strong_FINAL
ENSMUST00000078616_26347014 activation_early_FINAL
ENSMUST00000078616_26347014 activation_FINAL
ENSMUST00000078616_26347014 total_FINAL
ENSMUST00000066889_26347014 activation_early_strong1_final
ENSMUST00000066889_26347014 activation_early_strong_FINAL
ENSMUST00000066889_26347014 activation_early_FINAL
ENSMUST00000066889_26347014 activation_FINAL
ENSMUST00000066889_26347014 total_FINAL
ENSMUST00000145884_26347014 activation_early_strong1_final
ENSMUST00000145884_26347014 activation_early_strong_FINAL
ENSMUST00000145884_26347014 activation_early_FINAL
ENSMUST00000145884_26347014 activation_FINAL
ENSMUST00000145884_26347014 total_FINAL
ENSMUST00000114134_26347014 activation_early_strong1_final
ENSMUST00000114134_26347014 activation_early_strong_FINAL
ENSMUST00000114134_26347014 activation_early_FINAL
ENSMUST00000114134_26347014 activation_FINAL
ENSMUST00000114134_26347014 total_FINAL
ENSMUST00000114100_26382802 activation_early_weak3_final
ENSMUST00000114100_26382802 activation_early_weak_FINAL
ENSMUST00000114100_26382802 activation_early_FINAL
ENSMUST00000114100_26382802 activation_FINAL
ENSMUST00000114100_26382802 total_FINAL
ENSMUST00000077983_26382802 activation_early_weak3_final
ENSMUST00000077983_26382802 activation_early_weak_FINAL
ENSMUST00000077983_26382802 activation_early_FINAL
ENSMUST00000077983_26382802 activation_FINAL
ENSMUST00000077983_26382802 total_FINAL
ENSMUST00000028293_26382802 activation_early_weak3_final
ENSMUST00000028293_26382802 activation_early_weak_FINAL
ENSMUST00000028293_26382802 activation_early_FINAL
ENSMUST00000028293_26382802 activation_FINAL
ENSMUST00000028293_26382802 total_FINAL
ENSMUST00000114102_26382802 activation_early_weak3_final
ENSMUST00000114102_26382802 activation_early_weak_FINAL
ENSMUST00000114102_26382802 activation_early_FINAL
ENSMUST00000114102_26382802 activation_FINAL
ENSMUST00000114102_26382802 total_FINAL
ENSMUST00000102899_26905262 activation_early_weak6_final
ENSMUST00000102899_26905262 activation_early_weak_FINAL
ENSMUST00000102899_26905262 activation_early_FINAL
ENSMUST00000102899_26905262 activation_FINAL
ENSMUST00000102899_26905262 total_FINAL
ENSMUST00000028282_27445579 repression1_final
ENSMUST00000028282_27445579 activation_early_strong1_final
ENSMUST00000028282_27445579 repression_FINAL
ENSMUST00000028282_27445579 activation_early_strong_FINAL
ENSMUST00000028282_27445579 activation_early_FINAL
ENSMUST00000028282_27445579 activation_FINAL
ENSMUST00000028282_27445579 total_FINAL
ENSMUST00000077737_27445579 repression1_final
ENSMUST00000077737_27445579 activation_early_strong1_final
ENSMUST00000077737_27445579 repression_FINAL
ENSMUST00000077737_27445579 activation_early_strong_FINAL
ENSMUST00000077737_27445579 activation_early_FINAL
ENSMUST00000077737_27445579 activation_FINAL
ENSMUST00000077737_27445579 total_FINAL
ENSMUST00000040324_28453852 repression1_final
ENSMUST00000040324_28453852 activation_early_strong1_final
ENSMUST00000040324_28453852 repression_FINAL
ENSMUST00000040324_28453852 activation_early_strong_FINAL
ENSMUST00000040324_28453852 activation_early_FINAL
ENSMUST00000040324_28453852 activation_FINAL
ENSMUST00000040324_28453852 total_FINAL
ENSMUST00000171404_28822299 repression1_final
ENSMUST00000171404_28822299 repression_FINAL
ENSMUST00000171404_28822299 total_FINAL
ENSMUST00000037117_28822305 repression1_final
ENSMUST00000037117_28822305 repression_FINAL
ENSMUST00000037117_28822305 total_FINAL
ENSMUST00000100237_29086126 activation_early_weak3_final
ENSMUST00000100237_29086126 activation_early_weak_FINAL
ENSMUST00000100237_29086126 activation_early_FINAL
ENSMUST00000100237_29086126 activation_FINAL
ENSMUST00000100237_29086126 total_FINAL
ENSMUST00000061578_29180126 repression1_final
ENSMUST00000061578_29180126 activation_early_weak3_final
ENSMUST00000061578_29180126 repression_FINAL
ENSMUST00000061578_29180126 activation_early_weak_FINAL
ENSMUST00000061578_29180126 activation_early_FINAL
ENSMUST00000061578_29180126 activation_FINAL
ENSMUST00000061578_29180126 total_FINAL
ENSMUST00000028139_29524502 repression1_final
ENSMUST00000028139_29524502 activation_early_strong1_final
ENSMUST00000028139_29524502 repression_FINAL
ENSMUST00000028139_29524502 activation_early_strong_FINAL
ENSMUST00000028139_29524502 activation_early_FINAL
ENSMUST00000028139_29524502 activation_FINAL
ENSMUST00000028139_29524502 total_FINAL
ENSMUST00000113756_29930662 activation_early_strong1_final
ENSMUST00000113756_29930662 activation_early_strong_FINAL
ENSMUST00000113756_29930662 activation_early_FINAL
ENSMUST00000113756_29930662 activation_FINAL
ENSMUST00000113756_29930662 total_FINAL
ENSMUST00000113759_29930662 activation_early_strong1_final
ENSMUST00000113759_29930662 activation_early_strong_FINAL
ENSMUST00000113759_29930662 activation_early_FINAL
ENSMUST00000113759_29930662 activation_FINAL
ENSMUST00000113759_29930662 total_FINAL
ENSMUST00000046571_29930662 activation_early_strong1_final
ENSMUST00000046571_29930662 activation_early_strong_FINAL
ENSMUST00000046571_29930662 activation_early_FINAL
ENSMUST00000046571_29930662 activation_FINAL
ENSMUST00000046571_29930662 total_FINAL
ENSMUST00000113654_30262124 repression1_final
ENSMUST00000113654_30262124 repression_FINAL
ENSMUST00000113654_30262124 total_FINAL
ENSMUST00000095078_30262124 repression1_final
ENSMUST00000095078_30262124 repression_FINAL
ENSMUST00000095078_30262124 total_FINAL
ENSMUST00000113592_30880931 activation_early_weak6_final
ENSMUST00000113592_30880931 activation_early_weak_FINAL
ENSMUST00000113592_30880931 activation_early_FINAL
ENSMUST00000113592_30880931 activation_FINAL
ENSMUST00000113592_30880931 total_FINAL
ENSMUST00000041659_30880931 activation_early_strong1_final
ENSMUST00000041659_30880931 activation_early_strong_FINAL
ENSMUST00000041659_30880931 activation_early_FINAL
ENSMUST00000041659_30880931 activation_FINAL
ENSMUST00000041659_30880931 total_FINAL
ENSMUST00000061544_31007017 activation_early_weak3_final
ENSMUST00000061544_31007017 activation_early_weak_FINAL
ENSMUST00000061544_31007017 activation_early_FINAL
ENSMUST00000061544_31007017 activation_FINAL
ENSMUST00000061544_31007017 total_FINAL
ENSMUST00000073879_31026206 repression1_final
ENSMUST00000073879_31026206 repression_FINAL
ENSMUST00000073879_31026206 total_FINAL
ENSMUST00000113560_31026207 repression1_final
ENSMUST00000113560_31026207 repression_FINAL
ENSMUST00000113560_31026207 total_FINAL
ENSMUST00000113564_31026207 repression1_final
ENSMUST00000113564_31026207 repression_FINAL
ENSMUST00000113564_31026207 total_FINAL
ENSMUST00000113562_31026207 repression1_final
ENSMUST00000113562_31026207 repression_FINAL
ENSMUST00000113562_31026207 total_FINAL
ENSMUST00000113559_31026207 repression1_final
ENSMUST00000113559_31026207 repression_FINAL
ENSMUST00000113559_31026207 total_FINAL
ENSMUST00000075759_31801900 activation_early_weak3_final
ENSMUST00000075759_31801900 activation_early_weak_FINAL
ENSMUST00000075759_31801900 activation_early_FINAL
ENSMUST00000075759_31801900 activation_FINAL
ENSMUST00000075759_31801900 total_FINAL
ENSMUST00000057407_31806166 repression1_final
ENSMUST00000057407_31806166 repression_FINAL
ENSMUST00000057407_31806166 total_FINAL
ENSMUST00000138012_32052153 repression1_final
ENSMUST00000138012_32052153 activation_early_strong1_final
ENSMUST00000138012_32052153 repression_FINAL
ENSMUST00000138012_32052153 activation_early_strong_FINAL
ENSMUST00000138012_32052153 activation_early_FINAL
ENSMUST00000138012_32052153 activation_FINAL
ENSMUST00000138012_32052153 total_FINAL
ENSMUST00000002625_32255002 activation_early_strong1_final
ENSMUST00000002625_32255002 activation_early_strong_FINAL
ENSMUST00000002625_32255002 activation_early_FINAL
ENSMUST00000002625_32255002 activation_FINAL
ENSMUST00000002625_32255002 total_FINAL
ENSMUST00000113395_32278816 activation_early_weak1_final
ENSMUST00000113395_32278816 activation_early_weak_FINAL
ENSMUST00000113395_32278816 activation_early_FINAL
ENSMUST00000113395_32278816 activation_FINAL
ENSMUST00000113395_32278816 total_FINAL
ENSMUST00000140406_32278816 activation_early_weak1_final
ENSMUST00000140406_32278816 activation_early_weak_FINAL
ENSMUST00000140406_32278816 activation_early_FINAL
ENSMUST00000140406_32278816 activation_FINAL
ENSMUST00000140406_32278816 total_FINAL
ENSMUST00000113397_32278816 activation_early_weak1_final
ENSMUST00000113397_32278816 activation_early_weak_FINAL
ENSMUST00000113397_32278816 activation_early_FINAL
ENSMUST00000113397_32278816 activation_FINAL
ENSMUST00000113397_32278816 total_FINAL
ENSMUST00000050410_32278816 activation_early_weak1_final
ENSMUST00000050410_32278816 activation_early_weak_FINAL
ENSMUST00000050410_32278816 activation_early_FINAL
ENSMUST00000050410_32278816 activation_FINAL
ENSMUST00000050410_32278816 total_FINAL
ENSMUST00000183946_32278816 activation_early_weak1_final
ENSMUST00000183946_32278816 activation_early_weak_FINAL
ENSMUST00000183946_32278816 activation_early_FINAL
ENSMUST00000183946_32278816 activation_FINAL
ENSMUST00000183946_32278816 total_FINAL
ENSMUST00000048375_32567441 activation_early_weak6_final
ENSMUST00000048375_32567441 activation_early_weak_FINAL
ENSMUST00000048375_32567441 activation_early_FINAL
ENSMUST00000048375_32567441 activation_FINAL
ENSMUST00000048375_32567441 total_FINAL
ENSMUST00000095044_32619530 activation_early_strong1_final
ENSMUST00000095044_32619530 activation_early_strong_FINAL
ENSMUST00000095044_32619530 activation_early_FINAL
ENSMUST00000095044_32619530 activation_FINAL
ENSMUST00000095044_32619530 total_FINAL
ENSMUST00000081879_32619530 activation_early_strong1_final
ENSMUST00000081879_32619530 activation_early_strong_FINAL
ENSMUST00000081879_32619530 activation_early_FINAL
ENSMUST00000081879_32619530 activation_FINAL
ENSMUST00000081879_32619530 total_FINAL
ENSMUST00000095045_32619530 activation_early_strong1_final
ENSMUST00000095045_32619530 activation_early_strong_FINAL
ENSMUST00000095045_32619530 activation_early_FINAL
ENSMUST00000095045_32619530 activation_FINAL
ENSMUST00000095045_32619530 total_FINAL
ENSMUST00000072111_32619530 activation_early_strong1_final
ENSMUST00000072111_32619530 activation_early_strong_FINAL
ENSMUST00000072111_32619530 activation_early_FINAL
ENSMUST00000072111_32619530 activation_FINAL
ENSMUST00000072111_32619530 total_FINAL
ENSMUST00000113290_32619530 activation_early_strong1_final
ENSMUST00000113290_32619530 activation_early_strong_FINAL
ENSMUST00000113290_32619530 activation_early_FINAL
ENSMUST00000113290_32619530 activation_FINAL
ENSMUST00000113290_32619530 total_FINAL
ENSMUST00000167841_32681387 activation_early_strong1_final
ENSMUST00000167841_32681387 activation_early_strong_FINAL
ENSMUST00000167841_32681387 activation_early_FINAL
ENSMUST00000167841_32681387 activation_FINAL
ENSMUST00000167841_32681387 total_FINAL
ENSMUST00000009705_32681562 activation_early_strong1_final
ENSMUST00000009705_32681562 activation_early_strong_FINAL
ENSMUST00000009705_32681562 activation_early_FINAL
ENSMUST00000009705_32681562 activation_FINAL
ENSMUST00000009705_32681562 total_FINAL
ENSMUST00000028148_32682609 activation_early_weak1_final
ENSMUST00000028148_32682609 activation_early_weak_FINAL
ENSMUST00000028148_32682609 activation_early_FINAL
ENSMUST00000028148_32682609 activation_FINAL
ENSMUST00000028148_32682609 total_FINAL
ENSMUST00000009699_32707438 activation_early_strong1_final
ENSMUST00000009699_32707438 activation_early_strong_FINAL
ENSMUST00000009699_32707438 activation_early_FINAL
ENSMUST00000009699_32707438 activation_FINAL
ENSMUST00000009699_32707438 total_FINAL
ENSMUST00000120105_32707444 activation_early_strong1_final
ENSMUST00000120105_32707444 activation_early_strong_FINAL
ENSMUST00000120105_32707444 activation_early_FINAL
ENSMUST00000120105_32707444 activation_FINAL
ENSMUST00000120105_32707444 total_FINAL
ENSMUST00000009695_32732620 repression1_final
ENSMUST00000009695_32732620 activation_early_strong1_final
ENSMUST00000009695_32732620 repression_FINAL
ENSMUST00000009695_32732620 activation_early_strong_FINAL
ENSMUST00000009695_32732620 activation_early_FINAL
ENSMUST00000009695_32732620 activation_FINAL
ENSMUST00000009695_32732620 total_FINAL
ENSMUST00000009707_32761741 activation_early_strong1_final
ENSMUST00000009707_32761741 activation_early_strong_FINAL
ENSMUST00000009707_32761741 activation_early_FINAL
ENSMUST00000009707_32761741 activation_FINAL
ENSMUST00000009707_32761741 total_FINAL
ENSMUST00000042615_33133421 repression1_final
ENSMUST00000042615_33133421 repression_FINAL
ENSMUST00000042615_33133421 total_FINAL
ENSMUST00000113165_33133421 repression1_final
ENSMUST00000113165_33133421 repression_FINAL
ENSMUST00000113165_33133421 total_FINAL
ENSMUST00000004208_33246287 activation_early_weak3_final
ENSMUST00000004208_33246287 activation_early_weak_FINAL
ENSMUST00000004208_33246287 activation_early_FINAL
ENSMUST00000004208_33246287 activation_FINAL
ENSMUST00000004208_33246287 total_FINAL
ENSMUST00000113158_33406108 repression1_final
ENSMUST00000113158_33406108 repression_FINAL
ENSMUST00000113158_33406108 total_FINAL
ENSMUST00000091037_33406108 repression1_final
ENSMUST00000091037_33406108 repression_FINAL
ENSMUST00000091037_33406108 total_FINAL
ENSMUST00000028125_33450287 repression1_final
ENSMUST00000028125_33450287 activation_early_strong1_final
ENSMUST00000028125_33450287 repression_FINAL
ENSMUST00000028125_33450287 activation_early_strong_FINAL
ENSMUST00000028125_33450287 activation_early_FINAL
ENSMUST00000028125_33450287 activation_FINAL
ENSMUST00000028125_33450287 total_FINAL
ENSMUST00000095035_33450287 repression1_final
ENSMUST00000095035_33450287 activation_early_strong1_final
ENSMUST00000095035_33450287 repression_FINAL
ENSMUST00000095035_33450287 activation_early_strong_FINAL
ENSMUST00000095035_33450287 activation_early_FINAL
ENSMUST00000095035_33450287 activation_FINAL
ENSMUST00000095035_33450287 total_FINAL
ENSMUST00000113075_34806253 repression1_final
ENSMUST00000113075_34806253 repression_FINAL
ENSMUST00000113075_34806253 total_FINAL
ENSMUST00000028232_34893757 repression1_final
ENSMUST00000028232_34893757 repression_FINAL
ENSMUST00000028232_34893757 total_FINAL
ENSMUST00000028238_35180205 repression1_final
ENSMUST00000028238_35180205 activation_early_weak3_final
ENSMUST00000028238_35180205 repression_FINAL
ENSMUST00000028238_35180205 activation_early_weak_FINAL
ENSMUST00000028238_35180205 activation_early_FINAL
ENSMUST00000028238_35180205 activation_FINAL
ENSMUST00000028238_35180205 total_FINAL
ENSMUST00000113025_35180205 repression1_final
ENSMUST00000113025_35180205 activation_early_weak3_final
ENSMUST00000113025_35180205 repression_FINAL
ENSMUST00000113025_35180205 activation_early_weak_FINAL
ENSMUST00000113025_35180205 activation_early_FINAL
ENSMUST00000113025_35180205 activation_FINAL
ENSMUST00000113025_35180205 total_FINAL
ENSMUST00000028239_35307667 repression1_final
ENSMUST00000028239_35307667 activation_early_weak3_final
ENSMUST00000028239_35307667 repression_FINAL
ENSMUST00000028239_35307667 activation_early_weak_FINAL
ENSMUST00000028239_35307667 activation_early_FINAL
ENSMUST00000028239_35307667 activation_FINAL
ENSMUST00000028239_35307667 total_FINAL
ENSMUST00000028241_35313986 repression1_final
ENSMUST00000028241_35313986 repression_FINAL
ENSMUST00000028241_35313986 total_FINAL
ENSMUST00000112987_35728226 repression1_final
ENSMUST00000112987_35728226 repression_FINAL
ENSMUST00000112987_35728226 total_FINAL
ENSMUST00000091010_35728226 repression1_final
ENSMUST00000091010_35728226 repression_FINAL
ENSMUST00000091010_35728226 total_FINAL
ENSMUST00000112992_35728226 repression1_final
ENSMUST00000112992_35728226 repression_FINAL
ENSMUST00000112992_35728226 total_FINAL
ENSMUST00000065001_35728226 repression1_final
ENSMUST00000065001_35728226 repression_FINAL
ENSMUST00000065001_35728226 total_FINAL
ENSMUST00000112983_35728226 repression1_final
ENSMUST00000112983_35728226 repression_FINAL
ENSMUST00000112983_35728226 total_FINAL
ENSMUST00000112986_35729121 repression1_final
ENSMUST00000112986_35729121 repression_FINAL
ENSMUST00000112986_35729121 total_FINAL
ENSMUST00000156669_35729121 repression1_final
ENSMUST00000156669_35729121 repression_FINAL
ENSMUST00000156669_35729121 total_FINAL
ENSMUST00000112934_37370069 repression1_final
ENSMUST00000112934_37370069 repression_FINAL
ENSMUST00000112934_37370069 total_FINAL
ENSMUST00000100143_37370073 repression1_final
ENSMUST00000100143_37370073 repression_FINAL
ENSMUST00000100143_37370073 total_FINAL
ENSMUST00000053098_37425500 repression1_final
ENSMUST00000053098_37425500 repression_FINAL
ENSMUST00000053098_37425500 total_FINAL
ENSMUST00000112932_37425503 repression1_final
ENSMUST00000112932_37425503 repression_FINAL
ENSMUST00000112932_37425503 total_FINAL
ENSMUST00000067043_37432168 repression1_final
ENSMUST00000067043_37432168 repression_FINAL
ENSMUST00000067043_37432168 total_FINAL
ENSMUST00000061179_37564888 activation_early_strong1_final
ENSMUST00000061179_37564888 activation_early_strong_FINAL
ENSMUST00000061179_37564888 activation_early_FINAL
ENSMUST00000061179_37564888 activation_FINAL
ENSMUST00000061179_37564888 total_FINAL
ENSMUST00000028279_37569868 repression1_final
ENSMUST00000028279_37569868 repression_FINAL
ENSMUST00000028279_37569868 total_FINAL
ENSMUST00000102787_37798991 activation_early_weak3_final
ENSMUST00000102787_37798991 activation_early_weak_FINAL
ENSMUST00000102787_37798991 activation_early_FINAL
ENSMUST00000102787_37798991 activation_FINAL
ENSMUST00000102787_37798991 total_FINAL
ENSMUST00000112850_39016261 repression1_final
ENSMUST00000112850_39016261 repression_FINAL
ENSMUST00000112850_39016261 total_FINAL
ENSMUST00000039165_39016261 repression1_final
ENSMUST00000039165_39016261 repression_FINAL
ENSMUST00000039165_39016261 total_FINAL
ENSMUST00000038874_39066214 repression1_final
ENSMUST00000038874_39066214 activation_early_strong1_final
ENSMUST00000038874_39066214 repression_FINAL
ENSMUST00000038874_39066214 activation_early_strong_FINAL
ENSMUST00000038874_39066214 activation_early_FINAL
ENSMUST00000038874_39066214 activation_FINAL
ENSMUST00000038874_39066214 total_FINAL
ENSMUST00000055776_44386485 repression1_final
ENSMUST00000055776_44386485 repression_FINAL
ENSMUST00000055776_44386485 total_FINAL
ENSMUST00000068415_44983634 repression1_final
ENSMUST00000068415_44983634 repression_FINAL
ENSMUST00000068415_44983634 total_FINAL
ENSMUST00000176438_44983699 repression1_final
ENSMUST00000176438_44983699 repression_FINAL
ENSMUST00000176438_44983699 total_FINAL
ENSMUST00000176732_44987118 repression1_final
ENSMUST00000176732_44987118 repression_FINAL
ENSMUST00000176732_44987118 total_FINAL
ENSMUST00000028229_44987121 repression1_final
ENSMUST00000028229_44987121 repression_FINAL
ENSMUST00000028229_44987121 total_FINAL
ENSMUST00000053208_50190818 repression1_final
ENSMUST00000053208_50190818 repression_FINAL
ENSMUST00000053208_50190818 total_FINAL
ENSMUST00000112712_50190818 repression1_final
ENSMUST00000112712_50190818 repression_FINAL
ENSMUST00000112712_50190818 total_FINAL
ENSMUST00000169232_50190818 repression1_final
ENSMUST00000169232_50190818 repression_FINAL
ENSMUST00000169232_50190818 total_FINAL
ENSMUST00000017288_51130438 repression1_final
ENSMUST00000017288_51130438 activation_early_weak3_final
ENSMUST00000017288_51130438 repression_FINAL
ENSMUST00000017288_51130438 activation_early_weak_FINAL
ENSMUST00000017288_51130438 activation_early_FINAL
ENSMUST00000017288_51130438 activation_FINAL
ENSMUST00000017288_51130438 total_FINAL
ENSMUST00000065927_52055972 repression1_final
ENSMUST00000065927_52055972 repression_FINAL
ENSMUST00000065927_52055972 total_FINAL
ENSMUST00000069794_52121204 repression1_final
ENSMUST00000069794_52121204 activation_early_strong1_final
ENSMUST00000069794_52121204 repression_FINAL
ENSMUST00000069794_52121204 activation_early_strong_FINAL
ENSMUST00000069794_52121204 activation_early_FINAL
ENSMUST00000069794_52121204 activation_FINAL
ENSMUST00000069794_52121204 total_FINAL
ENSMUST00000112693_52121204 repression1_final
ENSMUST00000112693_52121204 activation_early_strong1_final
ENSMUST00000112693_52121204 repression_FINAL
ENSMUST00000112693_52121204 activation_early_strong_FINAL
ENSMUST00000112693_52121204 activation_early_FINAL
ENSMUST00000112693_52121204 activation_FINAL
ENSMUST00000112693_52121204 total_FINAL
ENSMUST00000178799_52428320 repression1_final
ENSMUST00000178799_52428320 repression_FINAL
ENSMUST00000178799_52428320 total_FINAL
ENSMUST00000102760_52428325 repression1_final
ENSMUST00000102760_52428325 repression_FINAL
ENSMUST00000102760_52428325 total_FINAL
ENSMUST00000102761_52428325 repression1_final
ENSMUST00000102761_52428325 repression_FINAL
ENSMUST00000102761_52428325 total_FINAL
ENSMUST00000078324_52428325 repression1_final
ENSMUST00000078324_52428325 repression_FINAL
ENSMUST00000078324_52428325 total_FINAL
ENSMUST00000076313_53134704 repression1_final
ENSMUST00000076313_53134704 activation_early_strong1_final
ENSMUST00000076313_53134704 repression_FINAL
ENSMUST00000076313_53134704 activation_early_strong_FINAL
ENSMUST00000076313_53134704 activation_early_FINAL
ENSMUST00000076313_53134704 activation_FINAL
ENSMUST00000076313_53134704 total_FINAL
ENSMUST00000100089_54084093 repression1_final
ENSMUST00000100089_54084093 activation_early_weak6_final
ENSMUST00000100089_54084093 repression_FINAL
ENSMUST00000100089_54084093 activation_early_weak_FINAL
ENSMUST00000100089_54084093 activation_early_FINAL
ENSMUST00000100089_54084093 activation_FINAL
ENSMUST00000100089_54084093 total_FINAL
ENSMUST00000112636_55112962 activation_early_weak3_final
ENSMUST00000112636_55112962 activation_early_weak_FINAL
ENSMUST00000112636_55112962 activation_early_FINAL
ENSMUST00000112636_55112962 activation_FINAL
ENSMUST00000112636_55112962 total_FINAL
ENSMUST00000112635_55112962 activation_early_weak3_final
ENSMUST00000112635_55112962 activation_early_weak_FINAL
ENSMUST00000112635_55112962 activation_early_FINAL
ENSMUST00000112635_55112962 activation_FINAL
ENSMUST00000112635_55112962 total_FINAL
ENSMUST00000112634_55112962 activation_early_weak3_final
ENSMUST00000112634_55112962 activation_early_weak_FINAL
ENSMUST00000112634_55112962 activation_early_FINAL
ENSMUST00000112634_55112962 activation_FINAL
ENSMUST00000112634_55112962 total_FINAL
ENSMUST00000112632_55594817 repression1_final
ENSMUST00000112632_55594817 activation_early_strong1_final
ENSMUST00000112632_55594817 repression_FINAL
ENSMUST00000112632_55594817 activation_early_strong_FINAL
ENSMUST00000112632_55594817 activation_early_FINAL
ENSMUST00000112632_55594817 activation_FINAL
ENSMUST00000112632_55594817 total_FINAL
ENSMUST00000067101_55595398 repression1_final
ENSMUST00000067101_55595398 activation_early_strong1_final
ENSMUST00000067101_55595398 repression_FINAL
ENSMUST00000067101_55595398 activation_early_strong_FINAL
ENSMUST00000067101_55595398 activation_early_FINAL
ENSMUST00000067101_55595398 activation_FINAL
ENSMUST00000067101_55595398 total_FINAL
ENSMUST00000028166_57106830 repression1_final
ENSMUST00000028166_57106830 repression_FINAL
ENSMUST00000028166_57106830 total_FINAL
ENSMUST00000112629_57106830 repression1_final
ENSMUST00000112629_57106830 repression_FINAL
ENSMUST00000112629_57106830 total_FINAL
ENSMUST00000183542_57106830 repression1_final
ENSMUST00000183542_57106830 repression_FINAL
ENSMUST00000183542_57106830 total_FINAL
ENSMUST00000112618_57367478 repression1_final
ENSMUST00000112618_57367478 repression_FINAL
ENSMUST00000112618_57367478 total_FINAL
ENSMUST00000169687_57367478 repression1_final
ENSMUST00000169687_57367478 repression_FINAL
ENSMUST00000169687_57367478 total_FINAL
ENSMUST00000028167_57367478 repression1_final
ENSMUST00000028167_57367478 repression_FINAL
ENSMUST00000028167_57367478 total_FINAL
ENSMUST00000028175_58129137 repression1_final
ENSMUST00000028175_58129137 repression_FINAL
ENSMUST00000028175_58129137 total_FINAL
ENSMUST00000028178_58267453 repression1_final
ENSMUST00000028178_58267453 repression_FINAL
ENSMUST00000028178_58267453 total_FINAL
ENSMUST00000112599_58446434 repression1_final
ENSMUST00000112599_58446434 activation_early_strong1_final
ENSMUST00000112599_58446434 repression_FINAL
ENSMUST00000112599_58446434 activation_early_strong_FINAL
ENSMUST00000112599_58446434 activation_early_FINAL
ENSMUST00000112599_58446434 activation_FINAL
ENSMUST00000112599_58446434 total_FINAL
ENSMUST00000090935_58446441 repression1_final
ENSMUST00000090935_58446441 activation_early_strong1_final
ENSMUST00000090935_58446441 repression_FINAL
ENSMUST00000090935_58446441 activation_early_strong_FINAL
ENSMUST00000090935_58446441 activation_early_FINAL
ENSMUST00000090935_58446441 activation_FINAL
ENSMUST00000090935_58446441 total_FINAL
ENSMUST00000112601_58446441 repression1_final
ENSMUST00000112601_58446441 activation_early_strong1_final
ENSMUST00000112601_58446441 repression_FINAL
ENSMUST00000112601_58446441 activation_early_strong_FINAL
ENSMUST00000112601_58446441 activation_early_FINAL
ENSMUST00000112601_58446441 activation_FINAL
ENSMUST00000112601_58446441 total_FINAL
ENSMUST00000028369_59504828 activation_early_strong1_final
ENSMUST00000028369_59504828 activation_early_strong_FINAL
ENSMUST00000028369_59504828 activation_early_FINAL
ENSMUST00000028369_59504828 activation_FINAL
ENSMUST00000028369_59504828 total_FINAL
ENSMUST00000112550_59899363 activation_early_strong1_final
ENSMUST00000112550_59899363 activation_early_strong_FINAL
ENSMUST00000112550_59899363 activation_early_FINAL
ENSMUST00000112550_59899363 activation_FINAL
ENSMUST00000112550_59899363 total_FINAL
ENSMUST00000112533_60292103 repression1_final
ENSMUST00000112533_60292103 repression_FINAL
ENSMUST00000112533_60292103 total_FINAL
ENSMUST00000112525_60417543 repression1_final
ENSMUST00000112525_60417543 repression_FINAL
ENSMUST00000112525_60417543 total_FINAL
ENSMUST00000067708_60417543 repression1_final
ENSMUST00000067708_60417543 repression_FINAL
ENSMUST00000067708_60417543 total_FINAL
ENSMUST00000028347_60750193 repression1_final
ENSMUST00000028347_60750193 repression_FINAL
ENSMUST00000028347_60750193 total_FINAL
ENSMUST00000164147_60751953 repression1_final
ENSMUST00000164147_60751953 repression_FINAL
ENSMUST00000164147_60751953 total_FINAL
ENSMUST00000028278_61800081 activation_early_weak3_final
ENSMUST00000028278_61800081 activation_early_weak_FINAL
ENSMUST00000028278_61800081 activation_early_FINAL
ENSMUST00000028278_61800081 activation_FINAL
ENSMUST00000028278_61800081 total_FINAL
ENSMUST00000048934_61812439 repression1_final
ENSMUST00000048934_61812439 activation_early_strong1_final
ENSMUST00000048934_61812439 repression_FINAL
ENSMUST00000048934_61812439 activation_early_strong_FINAL
ENSMUST00000048934_61812439 activation_early_FINAL
ENSMUST00000048934_61812439 activation_FINAL
ENSMUST00000048934_61812439 total_FINAL
ENSMUST00000047812_62330073 repression1_final
ENSMUST00000047812_62330073 repression_FINAL
ENSMUST00000047812_62330073 total_FINAL
ENSMUST00000028259_62595798 repression1_final
ENSMUST00000028259_62595798 activation_early_strong1_final
ENSMUST00000028259_62595798 repression_FINAL
ENSMUST00000028259_62595798 activation_early_strong_FINAL
ENSMUST00000028259_62595798 activation_early_FINAL
ENSMUST00000028259_62595798 activation_FINAL
ENSMUST00000028259_62595798 total_FINAL
ENSMUST00000075052_62693414 repression1_final
ENSMUST00000075052_62693414 activation_early_weak3_final
ENSMUST00000075052_62693414 repression_FINAL
ENSMUST00000075052_62693414 activation_early_weak_FINAL
ENSMUST00000075052_62693414 activation_early_FINAL
ENSMUST00000075052_62693414 activation_FINAL
ENSMUST00000075052_62693414 total_FINAL
ENSMUST00000131615_63971507 repression1_final
ENSMUST00000131615_63971507 repression_FINAL
ENSMUST00000131615_63971507 total_FINAL
ENSMUST00000066432_65457118 repression1_final
ENSMUST00000066432_65457118 repression_FINAL
ENSMUST00000066432_65457118 total_FINAL
ENSMUST00000100069_65458263 repression1_final
ENSMUST00000100069_65458263 activation_early_strong1_final
ENSMUST00000100069_65458263 repression_FINAL
ENSMUST00000100069_65458263 activation_early_strong_FINAL
ENSMUST00000100069_65458263 activation_early_FINAL
ENSMUST00000100069_65458263 activation_FINAL
ENSMUST00000100069_65458263 total_FINAL
ENSMUST00000028377_65764830 repression1_final
ENSMUST00000028377_65764830 repression_FINAL
ENSMUST00000028377_65764830 total_FINAL
ENSMUST00000100067_65764830 repression1_final
ENSMUST00000100067_65764830 repression_FINAL
ENSMUST00000100067_65764830 total_FINAL
ENSMUST00000102718_66184327 activation_early_weak6_final
ENSMUST00000102718_66184327 activation_early_weak_FINAL
ENSMUST00000102718_66184327 activation_early_FINAL
ENSMUST00000102718_66184327 activation_FINAL
ENSMUST00000102718_66184327 total_FINAL
ENSMUST00000042792_66673425 repression1_final
ENSMUST00000042792_66673425 repression_FINAL
ENSMUST00000042792_66673425 total_FINAL
ENSMUST00000028410_67526252 activation_early_weak6_final
ENSMUST00000028410_67526252 activation_early_weak_FINAL
ENSMUST00000028410_67526252 activation_early_FINAL
ENSMUST00000028410_67526252 activation_FINAL
ENSMUST00000028410_67526252 total_FINAL
ENSMUST00000102713_68616342 activation_early_weak6_final
ENSMUST00000102713_68616342 activation_early_weak_FINAL
ENSMUST00000102713_68616342 activation_early_FINAL
ENSMUST00000102713_68616342 activation_FINAL
ENSMUST00000102713_68616342 total_FINAL
ENSMUST00000028426_69108595 repression1_final
ENSMUST00000028426_69108595 repression_FINAL
ENSMUST00000028426_69108595 total_FINAL
ENSMUST00000063690_69401458 repression1_final
ENSMUST00000063690_69401458 activation_early_strong1_final
ENSMUST00000063690_69401458 repression_FINAL
ENSMUST00000063690_69401458 activation_early_strong_FINAL
ENSMUST00000063690_69401458 activation_early_FINAL
ENSMUST00000063690_69401458 activation_FINAL
ENSMUST00000063690_69401458 total_FINAL
ENSMUST00000080953_69424340 activation_early_weak3_final
ENSMUST00000080953_69424340 activation_early_weak_FINAL
ENSMUST00000080953_69424340 activation_early_FINAL
ENSMUST00000080953_69424340 activation_FINAL
ENSMUST00000080953_69424340 total_FINAL
ENSMUST00000090858_69750383 repression1_final
ENSMUST00000090858_69750383 repression_FINAL
ENSMUST00000090858_69750383 total_FINAL
ENSMUST00000040915_69750383 repression1_final
ENSMUST00000040915_69750383 repression_FINAL
ENSMUST00000040915_69750383 total_FINAL
ENSMUST00000166411_69871211 repression1_final
ENSMUST00000166411_69871211 repression_FINAL
ENSMUST00000166411_69871211 total_FINAL
ENSMUST00000112243_70426962 repression1_final
ENSMUST00000112243_70426962 repression_FINAL
ENSMUST00000112243_70426962 total_FINAL
ENSMUST00000060208_70426962 repression1_final
ENSMUST00000060208_70426962 repression_FINAL
ENSMUST00000060208_70426962 total_FINAL
ENSMUST00000112201_70690984 activation_early_weak3_final
ENSMUST00000112201_70690984 activation_early_weak_FINAL
ENSMUST00000112201_70690984 activation_early_FINAL
ENSMUST00000112201_70690984 activation_FINAL
ENSMUST00000112201_70690984 total_FINAL
ENSMUST00000151937_71271063 repression1_final
ENSMUST00000151937_71271063 repression_FINAL
ENSMUST00000151937_71271063 total_FINAL
ENSMUST00000006669_71900125 activation_early_strong1_final
ENSMUST00000006669_71900125 activation_early_strong_FINAL
ENSMUST00000006669_71900125 activation_early_FINAL
ENSMUST00000006669_71900125 activation_FINAL
ENSMUST00000006669_71900125 total_FINAL
ENSMUST00000135469_72402367 repression1_final
ENSMUST00000135469_72402367 repression_FINAL
ENSMUST00000135469_72402367 total_FINAL
ENSMUST00000102691_72485751 activation_early_weak6_final
ENSMUST00000102691_72485751 activation_early_weak_FINAL
ENSMUST00000102691_72485751 activation_early_FINAL
ENSMUST00000102691_72485751 activation_FINAL
ENSMUST00000102691_72485751 total_FINAL
ENSMUST00000028517_73092801 activation_early_weak3_final
ENSMUST00000028517_73092801 activation_early_weak_FINAL
ENSMUST00000028517_73092801 activation_early_FINAL
ENSMUST00000028517_73092801 activation_FINAL
ENSMUST00000028517_73092801 total_FINAL
ENSMUST00000058615_73283105 activation_early_weak3_final
ENSMUST00000058615_73283105 activation_early_weak_FINAL
ENSMUST00000058615_73283105 activation_early_FINAL
ENSMUST00000058615_73283105 activation_FINAL
ENSMUST00000058615_73283105 total_FINAL
ENSMUST00000112050_73319532 repression1_final
ENSMUST00000112050_73319532 repression_FINAL
ENSMUST00000112050_73319532 total_FINAL
ENSMUST00000090811_73335882 activation_early_strong1_final
ENSMUST00000090811_73335882 activation_early_strong_FINAL
ENSMUST00000090811_73335882 activation_early_FINAL
ENSMUST00000090811_73335882 activation_FINAL
ENSMUST00000090811_73335882 total_FINAL
ENSMUST00000124737_73816509 repression1_final
ENSMUST00000124737_73816509 repression_FINAL
ENSMUST00000124737_73816509 total_FINAL
ENSMUST00000112010_73816509 repression1_final
ENSMUST00000112010_73816509 repression_FINAL
ENSMUST00000112010_73816509 total_FINAL
ENSMUST00000090802_73816509 repression1_final
ENSMUST00000090802_73816509 repression_FINAL
ENSMUST00000090802_73816509 total_FINAL
ENSMUST00000055833_73816509 repression1_final
ENSMUST00000055833_73816509 repression_FINAL
ENSMUST00000055833_73816509 total_FINAL
ENSMUST00000112007_73816509 repression1_final
ENSMUST00000112007_73816509 repression_FINAL
ENSMUST00000112007_73816509 total_FINAL
ENSMUST00000112016_73816509 repression1_final
ENSMUST00000112016_73816509 repression_FINAL
ENSMUST00000112016_73816509 total_FINAL
ENSMUST00000100009_73816524 repression1_final
ENSMUST00000100009_73816524 repression_FINAL
ENSMUST00000100009_73816524 total_FINAL
ENSMUST00000001878_74676053 repression1_final
ENSMUST00000001878_74676053 activation_early_strong1_final
ENSMUST00000001878_74676053 repression_FINAL
ENSMUST00000001878_74676053 activation_early_strong_FINAL
ENSMUST00000001878_74676053 activation_early_FINAL
ENSMUST00000001878_74676053 activation_FINAL
ENSMUST00000001878_74676053 total_FINAL
ENSMUST00000142312_74684139 activation_early_strong1_final
ENSMUST00000142312_74684139 activation_early_strong_FINAL
ENSMUST00000142312_74684139 activation_early_FINAL
ENSMUST00000142312_74684139 activation_FINAL
ENSMUST00000142312_74684139 total_FINAL
ENSMUST00000061745_74694369 repression1_final
ENSMUST00000061745_74694369 repression_FINAL
ENSMUST00000061745_74694369 total_FINAL
ENSMUST00000028511_74876475 repression1_final
ENSMUST00000028511_74876475 activation_early_weak6_final
ENSMUST00000028511_74876475 repression_FINAL
ENSMUST00000028511_74876475 activation_early_weak_FINAL
ENSMUST00000028511_74876475 activation_early_FINAL
ENSMUST00000028511_74876475 activation_FINAL
ENSMUST00000028511_74876475 total_FINAL
ENSMUST00000176056_75877614 activation_early_strong1_final
ENSMUST00000176056_75877614 activation_early_strong_FINAL
ENSMUST00000176056_75877614 activation_early_FINAL
ENSMUST00000176056_75877614 activation_FINAL
ENSMUST00000176056_75877614 total_FINAL
ENSMUST00000047232_75926044 repression1_final
ENSMUST00000047232_75926044 repression_FINAL
ENSMUST00000047232_75926044 total_FINAL
ENSMUST00000099994_75979106 repression1_final
ENSMUST00000099994_75979106 repression_FINAL
ENSMUST00000099994_75979106 total_FINAL
ENSMUST00000111929_76595983 repression1_final
ENSMUST00000111929_76595983 repression_FINAL
ENSMUST00000111929_76595983 total_FINAL
ENSMUST00000077972_76595983 repression1_final
ENSMUST00000077972_76595983 repression_FINAL
ENSMUST00000077972_76595983 total_FINAL
ENSMUST00000111920_76695503 activation_early_weak6_final
ENSMUST00000111920_76695503 activation_early_weak_FINAL
ENSMUST00000111920_76695503 activation_early_FINAL
ENSMUST00000111920_76695503 activation_FINAL
ENSMUST00000111920_76695503 total_FINAL
ENSMUST00000049544_77009902 repression1_final
ENSMUST00000049544_77009902 repression_FINAL
ENSMUST00000049544_77009902 total_FINAL
ENSMUST00000111830_77410634 repression1_final
ENSMUST00000111830_77410634 repression_FINAL
ENSMUST00000111830_77410634 total_FINAL
ENSMUST00000090766_77410634 repression1_final
ENSMUST00000090766_77410634 repression_FINAL
ENSMUST00000090766_77410634 total_FINAL
ENSMUST00000171063_77410634 repression1_final
ENSMUST00000171063_77410634 repression_FINAL
ENSMUST00000171063_77410634 total_FINAL
ENSMUST00000111824_77881159 activation_early_weak3_final
ENSMUST00000111824_77881159 activation_early_weak_FINAL
ENSMUST00000111824_77881159 activation_early_FINAL
ENSMUST00000111824_77881159 activation_FINAL
ENSMUST00000111824_77881159 total_FINAL
ENSMUST00000111819_77895766 activation_early_weak1_final
ENSMUST00000111819_77895766 activation_early_weak_FINAL
ENSMUST00000111819_77895766 activation_early_FINAL
ENSMUST00000111819_77895766 activation_FINAL
ENSMUST00000111819_77895766 total_FINAL
ENSMUST00000111818_77895768 activation_early_weak1_final
ENSMUST00000111818_77895768 activation_early_weak_FINAL
ENSMUST00000111818_77895768 activation_early_FINAL
ENSMUST00000111818_77895768 activation_FINAL
ENSMUST00000111818_77895768 total_FINAL
ENSMUST00000041099_79452521 repression1_final
ENSMUST00000041099_79452521 repression_FINAL
ENSMUST00000041099_79452521 total_FINAL
ENSMUST00000090756_79859025 activation_early_strong1_final
ENSMUST00000090756_79859025 activation_early_strong_FINAL
ENSMUST00000090756_79859025 activation_early_FINAL
ENSMUST00000090756_79859025 activation_FINAL
ENSMUST00000090756_79859025 total_FINAL
ENSMUST00000102652_79859025 activation_early_strong1_final
ENSMUST00000102652_79859025 activation_early_strong_FINAL
ENSMUST00000102652_79859025 activation_early_FINAL
ENSMUST00000102652_79859025 activation_FINAL
ENSMUST00000102652_79859025 total_FINAL
ENSMUST00000102651_79859025 activation_early_strong1_final
ENSMUST00000102651_79859025 activation_early_strong_FINAL
ENSMUST00000102651_79859025 activation_early_FINAL
ENSMUST00000102651_79859025 activation_FINAL
ENSMUST00000102651_79859025 total_FINAL
ENSMUST00000028392_80352871 repression1_final
ENSMUST00000028392_80352871 repression_FINAL
ENSMUST00000028392_80352871 total_FINAL
ENSMUST00000047527_82259432 activation_early_strong1_final
ENSMUST00000047527_82259432 activation_early_strong_FINAL
ENSMUST00000047527_82259432 activation_early_FINAL
ENSMUST00000047527_82259432 activation_FINAL
ENSMUST00000047527_82259432 total_FINAL
ENSMUST00000028499_83803336 repression1_final
ENSMUST00000028499_83803336 repression_FINAL
ENSMUST00000028499_83803336 total_FINAL
ENSMUST00000111740_83803336 repression1_final
ENSMUST00000111740_83803336 repression_FINAL
ENSMUST00000111740_83803336 total_FINAL
ENSMUST00000074262_84330626 repression1_final
ENSMUST00000074262_84330626 repression_FINAL
ENSMUST00000074262_84330626 total_FINAL
ENSMUST00000090732_84440140 activation_early_weak3_final
ENSMUST00000090732_84440140 activation_early_weak_FINAL
ENSMUST00000090732_84440140 activation_early_FINAL
ENSMUST00000090732_84440140 activation_FINAL
ENSMUST00000090732_84440140 total_FINAL
ENSMUST00000111714_84440140 activation_early_weak3_final
ENSMUST00000111714_84440140 activation_early_weak_FINAL
ENSMUST00000111714_84440140 activation_early_FINAL
ENSMUST00000111714_84440140 activation_FINAL
ENSMUST00000111714_84440140 total_FINAL
ENSMUST00000111711_84440140 activation_early_weak3_final
ENSMUST00000111711_84440140 activation_early_weak_FINAL
ENSMUST00000111711_84440140 activation_early_FINAL
ENSMUST00000111711_84440140 activation_FINAL
ENSMUST00000111711_84440140 total_FINAL
ENSMUST00000150261_84440140 activation_early_weak3_final
ENSMUST00000150261_84440140 activation_early_weak_FINAL
ENSMUST00000150261_84440140 activation_early_FINAL
ENSMUST00000150261_84440140 activation_FINAL
ENSMUST00000150261_84440140 total_FINAL
ENSMUST00000111717_84440723 activation_early_weak6_final
ENSMUST00000111717_84440723 activation_early_weak_FINAL
ENSMUST00000111717_84440723 activation_early_FINAL
ENSMUST00000111717_84440723 activation_FINAL
ENSMUST00000111717_84440723 total_FINAL
ENSMUST00000111697_84600781 repression1_final
ENSMUST00000111697_84600781 repression_FINAL
ENSMUST00000111697_84600781 total_FINAL
ENSMUST00000111670_84600781 repression1_final
ENSMUST00000111670_84600781 repression_FINAL
ENSMUST00000111670_84600781 total_FINAL
ENSMUST00000111691_84600783 repression1_final
ENSMUST00000111691_84600783 repression_FINAL
ENSMUST00000111691_84600783 total_FINAL
ENSMUST00000036811_84600783 repression1_final
ENSMUST00000036811_84600783 repression_FINAL
ENSMUST00000036811_84600783 total_FINAL
ENSMUST00000066177_84600783 repression1_final
ENSMUST00000066177_84600783 repression_FINAL
ENSMUST00000066177_84600783 total_FINAL
ENSMUST00000102645_84686935 repression1_final
ENSMUST00000102645_84686935 repression_FINAL
ENSMUST00000102645_84686935 total_FINAL
ENSMUST00000090729_84737786 activation_early_strong1_final
ENSMUST00000090729_84737786 activation_early_strong_FINAL
ENSMUST00000090729_84737786 activation_early_FINAL
ENSMUST00000090729_84737786 activation_FINAL
ENSMUST00000090729_84737786 total_FINAL
ENSMUST00000077798_85046715 activation_early_strong1_final
ENSMUST00000077798_85046715 activation_early_strong_FINAL
ENSMUST00000077798_85046715 activation_early_FINAL
ENSMUST00000077798_85046715 activation_FINAL
ENSMUST00000077798_85046715 total_FINAL
ENSMUST00000168266_85046715 activation_early_strong1_final
ENSMUST00000168266_85046715 activation_early_strong_FINAL
ENSMUST00000168266_85046715 activation_early_FINAL
ENSMUST00000168266_85046715 activation_FINAL
ENSMUST00000168266_85046715 total_FINAL
ENSMUST00000057019_85137767 activation_early_weak6_final
ENSMUST00000057019_85137767 activation_early_weak_FINAL
ENSMUST00000057019_85137767 activation_early_FINAL
ENSMUST00000057019_85137767 activation_FINAL
ENSMUST00000057019_85137767 total_FINAL
ENSMUST00000184728_85139876 activation_early_weak6_final
ENSMUST00000184728_85139876 activation_early_weak_FINAL
ENSMUST00000184728_85139876 activation_early_FINAL
ENSMUST00000184728_85139876 activation_FINAL
ENSMUST00000184728_85139876 total_FINAL
ENSMUST00000111601_85188071 repression1_final
ENSMUST00000111601_85188071 activation_early_strong1_final
ENSMUST00000111601_85188071 repression_FINAL
ENSMUST00000111601_85188071 activation_early_strong_FINAL
ENSMUST00000111601_85188071 activation_early_FINAL
ENSMUST00000111601_85188071 activation_FINAL
ENSMUST00000111601_85188071 total_FINAL
ENSMUST00000062360_86042250 repression1_final
ENSMUST00000062360_86042250 activation_early_weak6_final
ENSMUST00000062360_86042250 repression_FINAL
ENSMUST00000062360_86042250 activation_early_weak_FINAL
ENSMUST00000062360_86042250 activation_early_FINAL
ENSMUST00000062360_86042250 activation_FINAL
ENSMUST00000062360_86042250 total_FINAL
ENSMUST00000013759_90779652 repression1_final
ENSMUST00000013759_90779652 activation_early_strong1_final
ENSMUST00000013759_90779652 repression_FINAL
ENSMUST00000013759_90779652 activation_early_strong_FINAL
ENSMUST00000013759_90779652 activation_early_FINAL
ENSMUST00000013759_90779652 activation_FINAL
ENSMUST00000013759_90779652 total_FINAL
ENSMUST00000111481_90815514 repression1_final
ENSMUST00000111481_90815514 repression_FINAL
ENSMUST00000111481_90815514 total_FINAL
ENSMUST00000170320_90815514 repression1_final
ENSMUST00000170320_90815514 repression_FINAL
ENSMUST00000170320_90815514 total_FINAL
ENSMUST00000037219_90815514 repression1_final
ENSMUST00000037219_90815514 repression_FINAL
ENSMUST00000037219_90815514 total_FINAL
ENSMUST00000068726_91013366 repression1_final
ENSMUST00000068726_91013366 activation_early_strong1_final
ENSMUST00000068726_91013366 repression_FINAL
ENSMUST00000068726_91013366 activation_early_strong_FINAL
ENSMUST00000068726_91013366 activation_early_FINAL
ENSMUST00000068726_91013366 activation_FINAL
ENSMUST00000068726_91013366 total_FINAL
ENSMUST00000111452_91013366 repression1_final
ENSMUST00000111452_91013366 activation_early_strong1_final
ENSMUST00000111452_91013366 repression_FINAL
ENSMUST00000111452_91013366 activation_early_strong_FINAL
ENSMUST00000111452_91013366 activation_early_FINAL
ENSMUST00000111452_91013366 activation_FINAL
ENSMUST00000111452_91013366 total_FINAL
ENSMUST00000002172_91210741 activation_early_weak3_final
ENSMUST00000002172_91210741 activation_early_weak_FINAL
ENSMUST00000002172_91210741 activation_early_FINAL
ENSMUST00000002172_91210741 activation_FINAL
ENSMUST00000002172_91210741 total_FINAL
ENSMUST00000059566_91264307 activation_early_strong1_final
ENSMUST00000059566_91264307 activation_early_strong_FINAL
ENSMUST00000059566_91264307 activation_early_FINAL
ENSMUST00000059566_91264307 activation_FINAL
ENSMUST00000059566_91264307 total_FINAL
ENSMUST00000028694_91264307 activation_early_strong1_final
ENSMUST00000028694_91264307 activation_early_strong_FINAL
ENSMUST00000028694_91264307 activation_early_FINAL
ENSMUST00000028694_91264307 activation_FINAL
ENSMUST00000028694_91264307 total_FINAL
ENSMUST00000111349_91264307 activation_early_strong1_final
ENSMUST00000111349_91264307 activation_early_strong_FINAL
ENSMUST00000111349_91264307 activation_early_FINAL
ENSMUST00000111349_91264307 activation_FINAL
ENSMUST00000111349_91264307 total_FINAL
ENSMUST00000168916_91264307 activation_early_strong1_final
ENSMUST00000168916_91264307 activation_early_strong_FINAL
ENSMUST00000168916_91264307 activation_early_FINAL
ENSMUST00000168916_91264307 activation_FINAL
ENSMUST00000168916_91264307 total_FINAL
ENSMUST00000028681_91625320 activation_early_strong1_final
ENSMUST00000028681_91625320 activation_early_strong_FINAL
ENSMUST00000028681_91625320 activation_early_FINAL
ENSMUST00000028681_91625320 activation_FINAL
ENSMUST00000028681_91625320 total_FINAL
ENSMUST00000111335_91625329 activation_early_strong1_final
ENSMUST00000111335_91625329 activation_early_strong_FINAL
ENSMUST00000111335_91625329 activation_early_FINAL
ENSMUST00000111335_91625329 activation_FINAL
ENSMUST00000111335_91625329 total_FINAL
ENSMUST00000111329_91670901 activation_early_strong1_final
ENSMUST00000111329_91670901 activation_early_strong_FINAL
ENSMUST00000111329_91670901 activation_early_FINAL
ENSMUST00000111329_91670901 activation_FINAL
ENSMUST00000111329_91670901 total_FINAL
ENSMUST00000111331_91670901 activation_early_strong1_final
ENSMUST00000111331_91670901 activation_early_strong_FINAL
ENSMUST00000111331_91670901 activation_early_FINAL
ENSMUST00000111331_91670901 activation_FINAL
ENSMUST00000111331_91670901 total_FINAL
ENSMUST00000090614_91670901 activation_early_strong1_final
ENSMUST00000090614_91670901 activation_early_strong_FINAL
ENSMUST00000090614_91670901 activation_early_FINAL
ENSMUST00000090614_91670901 activation_FINAL
ENSMUST00000090614_91670901 total_FINAL
ENSMUST00000142692_91712937 activation_early_strong1_final
ENSMUST00000142692_91712937 activation_early_strong_FINAL
ENSMUST00000142692_91712937 activation_early_FINAL
ENSMUST00000142692_91712937 activation_FINAL
ENSMUST00000142692_91712937 total_FINAL
ENSMUST00000111309_91929805 activation_early_weak3_final
ENSMUST00000111309_91929805 activation_early_weak_FINAL
ENSMUST00000111309_91929805 activation_early_FINAL
ENSMUST00000111309_91929805 activation_FINAL
ENSMUST00000111309_91929805 total_FINAL
ENSMUST00000028672_91929828 activation_early_strong1_final
ENSMUST00000028672_91929828 activation_early_strong_FINAL
ENSMUST00000028672_91929828 activation_early_FINAL
ENSMUST00000028672_91929828 activation_FINAL
ENSMUST00000028672_91929828 total_FINAL
ENSMUST00000069423_91929828 activation_early_strong1_final
ENSMUST00000069423_91929828 activation_early_strong_FINAL
ENSMUST00000069423_91929828 activation_early_FINAL
ENSMUST00000069423_91929828 activation_FINAL
ENSMUST00000069423_91929828 total_FINAL
ENSMUST00000111294_92360424 repression1_final
ENSMUST00000111294_92360424 repression_FINAL
ENSMUST00000111294_92360424 total_FINAL
ENSMUST00000111293_92360424 repression1_final
ENSMUST00000111293_92360424 repression_FINAL
ENSMUST00000111293_92360424 total_FINAL
ENSMUST00000044036_92360424 repression1_final
ENSMUST00000044036_92360424 activation_early_weak3_final
ENSMUST00000044036_92360424 repression_FINAL
ENSMUST00000044036_92360424 activation_early_weak_FINAL
ENSMUST00000044036_92360424 activation_early_FINAL
ENSMUST00000044036_92360424 activation_FINAL
ENSMUST00000044036_92360424 total_FINAL
ENSMUST00000111290_92360424 repression1_final
ENSMUST00000111290_92360424 activation_early_weak3_final
ENSMUST00000111290_92360424 repression_FINAL
ENSMUST00000111290_92360424 activation_early_weak_FINAL
ENSMUST00000111290_92360424 activation_early_FINAL
ENSMUST00000111290_92360424 activation_FINAL
ENSMUST00000111290_92360424 total_FINAL
ENSMUST00000111297_92360424 repression1_final
ENSMUST00000111297_92360424 activation_early_weak3_final
ENSMUST00000111297_92360424 repression_FINAL
ENSMUST00000111297_92360424 activation_early_weak_FINAL
ENSMUST00000111297_92360424 activation_early_FINAL
ENSMUST00000111297_92360424 activation_FINAL
ENSMUST00000111297_92360424 total_FINAL
ENSMUST00000068702_92360424 repression1_final
ENSMUST00000068702_92360424 activation_early_weak3_final
ENSMUST00000068702_92360424 repression_FINAL
ENSMUST00000068702_92360424 activation_early_weak_FINAL
ENSMUST00000068702_92360424 activation_early_FINAL
ENSMUST00000068702_92360424 activation_FINAL
ENSMUST00000068702_92360424 total_FINAL
ENSMUST00000090586_92360424 repression1_final
ENSMUST00000090586_92360424 activation_early_weak3_final
ENSMUST00000090586_92360424 repression_FINAL
ENSMUST00000090586_92360424 activation_early_weak_FINAL
ENSMUST00000090586_92360424 activation_early_FINAL
ENSMUST00000090586_92360424 activation_FINAL
ENSMUST00000090586_92360424 total_FINAL
ENSMUST00000111274_92965151 activation_early_strong1_final
ENSMUST00000111274_92965151 activation_early_strong_FINAL
ENSMUST00000111274_92965151 activation_early_FINAL
ENSMUST00000111274_92965151 activation_FINAL
ENSMUST00000111274_92965151 total_FINAL
ENSMUST00000111272_92984707 activation_early_strong1_final
ENSMUST00000111272_92984707 activation_early_strong_FINAL
ENSMUST00000111272_92984707 activation_early_FINAL
ENSMUST00000111272_92984707 activation_FINAL
ENSMUST00000111272_92984707 total_FINAL
ENSMUST00000090513_101562124 activation_early_strong1_final
ENSMUST00000090513_101562124 activation_early_strong_FINAL
ENSMUST00000090513_101562124 activation_early_FINAL
ENSMUST00000090513_101562124 activation_FINAL
ENSMUST00000090513_101562124 total_FINAL
ENSMUST00000160722_101562124 activation_early_strong1_final
ENSMUST00000160722_101562124 activation_early_strong_FINAL
ENSMUST00000160722_101562124 activation_early_FINAL
ENSMUST00000160722_101562124 activation_FINAL
ENSMUST00000160722_101562124 total_FINAL
ENSMUST00000160037_101562124 activation_early_strong1_final
ENSMUST00000160037_101562124 activation_early_strong_FINAL
ENSMUST00000160037_101562124 activation_early_FINAL
ENSMUST00000160037_101562124 activation_FINAL
ENSMUST00000160037_101562124 total_FINAL
ENSMUST00000177152_101562125 activation_early_strong1_final
ENSMUST00000177152_101562125 activation_early_strong_FINAL
ENSMUST00000177152_101562125 activation_early_FINAL
ENSMUST00000177152_101562125 activation_FINAL
ENSMUST00000177152_101562125 total_FINAL
ENSMUST00000058790_101950203 repression1_final
ENSMUST00000058790_101950203 activation_early_strong1_final
ENSMUST00000058790_101950203 repression_FINAL
ENSMUST00000058790_101950203 activation_early_strong_FINAL
ENSMUST00000058790_101950203 activation_early_FINAL
ENSMUST00000058790_101950203 activation_FINAL
ENSMUST00000058790_101950203 total_FINAL
ENSMUST00000111222_101950203 repression1_final
ENSMUST00000111222_101950203 activation_early_strong1_final
ENSMUST00000111222_101950203 repression_FINAL
ENSMUST00000111222_101950203 activation_early_strong_FINAL
ENSMUST00000111222_101950203 activation_early_FINAL
ENSMUST00000111222_101950203 activation_FINAL
ENSMUST00000111222_101950203 total_FINAL
ENSMUST00000102573_102300119 activation_early_weak3_final
ENSMUST00000102573_102300119 activation_early_weak_FINAL
ENSMUST00000102573_102300119 activation_early_FINAL
ENSMUST00000102573_102300119 activation_FINAL
ENSMUST00000102573_102300119 total_FINAL
ENSMUST00000005218_102811141 repression1_final
ENSMUST00000005218_102811141 activation_early_strong1_final
ENSMUST00000005218_102811141 repression_FINAL
ENSMUST00000005218_102811141 activation_early_strong_FINAL
ENSMUST00000005218_102811141 activation_early_FINAL
ENSMUST00000005218_102811141 activation_FINAL
ENSMUST00000005218_102811141 total_FINAL
ENSMUST00000111194_102811141 repression1_final
ENSMUST00000111194_102811141 activation_early_strong1_final
ENSMUST00000111194_102811141 repression_FINAL
ENSMUST00000111194_102811141 activation_early_strong_FINAL
ENSMUST00000111194_102811141 activation_early_FINAL
ENSMUST00000111194_102811141 activation_FINAL
ENSMUST00000111194_102811141 total_FINAL
ENSMUST00000060516_102812530 repression1_final
ENSMUST00000060516_102812530 repression_FINAL
ENSMUST00000060516_102812530 total_FINAL
ENSMUST00000099673_102812547 repression1_final
ENSMUST00000099673_102812547 repression_FINAL
ENSMUST00000099673_102812547 total_FINAL
ENSMUST00000111183_103039619 repression1_final
ENSMUST00000111183_103039619 repression_FINAL
ENSMUST00000111183_103039619 total_FINAL
ENSMUST00000090475_103263433 repression1_final
ENSMUST00000090475_103263433 activation_early_strong1_final
ENSMUST00000090475_103263433 repression_FINAL
ENSMUST00000090475_103263433 activation_early_strong_FINAL
ENSMUST00000090475_103263433 activation_early_FINAL
ENSMUST00000090475_103263433 activation_FINAL
ENSMUST00000090475_103263433 total_FINAL
ENSMUST00000028607_103762941 repression1_final
ENSMUST00000028607_103762941 activation_early_weak3_final
ENSMUST00000028607_103762941 repression_FINAL
ENSMUST00000028607_103762941 activation_early_weak_FINAL
ENSMUST00000028607_103762941 activation_early_FINAL
ENSMUST00000028607_103762941 activation_FINAL
ENSMUST00000028607_103762941 total_FINAL
ENSMUST00000111147_103765018 repression1_final
ENSMUST00000111147_103765018 activation_early_strong1_final
ENSMUST00000111147_103765018 repression_FINAL
ENSMUST00000111147_103765018 activation_early_strong_FINAL
ENSMUST00000111147_103765018 activation_early_FINAL
ENSMUST00000111147_103765018 activation_FINAL
ENSMUST00000111147_103765018 total_FINAL
ENSMUST00000028603_104060086 repression1_final
ENSMUST00000028603_104060086 repression_FINAL
ENSMUST00000028603_104060086 total_FINAL
ENSMUST00000141159_104143073 repression1_final
ENSMUST00000141159_104143073 repression_FINAL
ENSMUST00000141159_104143073 total_FINAL
ENSMUST00000089726_104143073 repression1_final
ENSMUST00000089726_104143073 repression_FINAL
ENSMUST00000089726_104143073 total_FINAL
ENSMUST00000028599_104664920 activation_early_strong1_final
ENSMUST00000028599_104664920 activation_early_strong_FINAL
ENSMUST00000028599_104664920 activation_early_FINAL
ENSMUST00000028599_104664920 activation_FINAL
ENSMUST00000028599_104664920 total_FINAL
ENSMUST00000117237_104754795 activation_early_strong1_final
ENSMUST00000117237_104754795 activation_early_strong_FINAL
ENSMUST00000117237_104754795 activation_early_FINAL
ENSMUST00000117237_104754795 activation_FINAL
ENSMUST00000117237_104754795 total_FINAL
ENSMUST00000090397_105696356 activation_early_strong1_final
ENSMUST00000090397_105696356 activation_early_strong_FINAL
ENSMUST00000090397_105696356 activation_early_FINAL
ENSMUST00000090397_105696356 activation_FINAL
ENSMUST00000090397_105696356 total_FINAL
ENSMUST00000111088_105696516 activation_early_strong1_final
ENSMUST00000111088_105696516 activation_early_strong_FINAL
ENSMUST00000111088_105696516 activation_early_FINAL
ENSMUST00000111088_105696516 activation_FINAL
ENSMUST00000111088_105696516 total_FINAL
ENSMUST00000122965_105697320 repression1_final
ENSMUST00000122965_105697320 repression_FINAL
ENSMUST00000122965_105697320 total_FINAL
ENSMUST00000081631_109092297 activation_early_weak3_final
ENSMUST00000081631_109092297 activation_early_weak_FINAL
ENSMUST00000081631_109092297 activation_early_FINAL
ENSMUST00000081631_109092297 activation_FINAL
ENSMUST00000081631_109092297 total_FINAL
ENSMUST00000046548_110012528 activation_early_weak3_final
ENSMUST00000046548_110012528 activation_early_weak_FINAL
ENSMUST00000046548_110012528 activation_early_FINAL
ENSMUST00000046548_110012528 activation_FINAL
ENSMUST00000046548_110012528 total_FINAL
ENSMUST00000111037_110012528 activation_early_weak3_final
ENSMUST00000111037_110012528 activation_early_weak_FINAL
ENSMUST00000111037_110012528 activation_early_FINAL
ENSMUST00000111037_110012528 activation_FINAL
ENSMUST00000111037_110012528 total_FINAL
ENSMUST00000028554_112246888 repression1_final
ENSMUST00000028554_112246888 activation_early_strong1_final
ENSMUST00000028554_112246888 repression_FINAL
ENSMUST00000028554_112246888 activation_early_strong_FINAL
ENSMUST00000028554_112246888 activation_early_FINAL
ENSMUST00000028554_112246888 activation_FINAL
ENSMUST00000028554_112246888 total_FINAL
ENSMUST00000028549_112360508 repression1_final
ENSMUST00000028549_112360508 activation_early_strong1_final
ENSMUST00000028549_112360508 repression_FINAL
ENSMUST00000028549_112360508 activation_early_strong_FINAL
ENSMUST00000028549_112360508 activation_early_FINAL
ENSMUST00000028549_112360508 activation_FINAL
ENSMUST00000028549_112360508 total_FINAL
ENSMUST00000053666_112360508 repression1_final
ENSMUST00000053666_112360508 activation_early_strong1_final
ENSMUST00000053666_112360508 repression_FINAL
ENSMUST00000053666_112360508 activation_early_strong_FINAL
ENSMUST00000053666_112360508 activation_early_FINAL
ENSMUST00000053666_112360508 activation_FINAL
ENSMUST00000053666_112360508 total_FINAL
ENSMUST00000028552_112412416 repression1_final
ENSMUST00000028552_112412416 repression_FINAL
ENSMUST00000028552_112412416 total_FINAL
ENSMUST00000099575_113746164 activation_early_weak6_final
ENSMUST00000099575_113746164 activation_early_weak_FINAL
ENSMUST00000099575_113746164 activation_early_FINAL
ENSMUST00000099575_113746164 activation_FINAL
ENSMUST00000099575_113746164 total_FINAL
ENSMUST00000090275_114009601 repression1_final
ENSMUST00000090275_114009601 activation_early_weak6_final
ENSMUST00000090275_114009601 repression_FINAL
ENSMUST00000090275_114009601 activation_early_weak_FINAL
ENSMUST00000090275_114009601 activation_early_FINAL
ENSMUST00000090275_114009601 activation_FINAL
ENSMUST00000090275_114009601 total_FINAL
ENSMUST00000028639_115863064 activation_early_weak6_final
ENSMUST00000028639_115863064 activation_early_weak_FINAL
ENSMUST00000028639_115863064 activation_early_FINAL
ENSMUST00000028639_115863064 activation_FINAL
ENSMUST00000028639_115863064 total_FINAL
ENSMUST00000102538_115863064 activation_early_weak6_final
ENSMUST00000102538_115863064 activation_early_weak_FINAL
ENSMUST00000102538_115863064 activation_early_FINAL
ENSMUST00000102538_115863064 activation_FINAL
ENSMUST00000102538_115863064 total_FINAL
ENSMUST00000110907_115863064 activation_early_weak6_final
ENSMUST00000110907_115863064 activation_early_weak_FINAL
ENSMUST00000110907_115863064 activation_early_FINAL
ENSMUST00000110907_115863064 activation_FINAL
ENSMUST00000110907_115863064 total_FINAL
ENSMUST00000110908_115863064 activation_early_weak6_final
ENSMUST00000110908_115863064 activation_early_weak_FINAL
ENSMUST00000110908_115863064 activation_early_FINAL
ENSMUST00000110908_115863064 activation_FINAL
ENSMUST00000110908_115863064 total_FINAL
ENSMUST00000028829_117177950 repression1_final
ENSMUST00000028829_117177950 activation_early_weak3_final
ENSMUST00000028829_117177950 repression_FINAL
ENSMUST00000028829_117177950 activation_early_weak_FINAL
ENSMUST00000028829_117177950 activation_early_FINAL
ENSMUST00000028829_117177950 activation_FINAL
ENSMUST00000028829_117177950 total_FINAL
ENSMUST00000039559_118125030 repression1_final
ENSMUST00000039559_118125030 activation_early_weak3_final
ENSMUST00000039559_118125030 repression_FINAL
ENSMUST00000039559_118125030 activation_early_weak_FINAL
ENSMUST00000039559_118125030 activation_early_FINAL
ENSMUST00000039559_118125030 activation_FINAL
ENSMUST00000039559_118125030 total_FINAL
ENSMUST00000038341_118641320 activation_early_strong1_final
ENSMUST00000038341_118641320 activation_early_strong_FINAL
ENSMUST00000038341_118641320 activation_early_FINAL
ENSMUST00000038341_118641320 activation_FINAL
ENSMUST00000038341_118641320 total_FINAL
ENSMUST00000099557_118696575 activation_early_strong1_final
ENSMUST00000099557_118696575 activation_early_strong_FINAL
ENSMUST00000099557_118696575 activation_early_FINAL
ENSMUST00000099557_118696575 activation_FINAL
ENSMUST00000099557_118696575 total_FINAL
ENSMUST00000110853_118696575 activation_early_strong1_final
ENSMUST00000110853_118696575 activation_early_strong_FINAL
ENSMUST00000110853_118696575 activation_early_FINAL
ENSMUST00000110853_118696575 activation_FINAL
ENSMUST00000110853_118696575 total_FINAL
ENSMUST00000110843_118788157 repression1_final
ENSMUST00000110843_118788157 repression_FINAL
ENSMUST00000110843_118788157 total_FINAL
ENSMUST00000036578_118922573 repression1_final
ENSMUST00000036578_118922573 repression_FINAL
ENSMUST00000036578_118922573 total_FINAL
ENSMUST00000028795_119135173 activation_early_strong1_final
ENSMUST00000028795_119135173 activation_early_strong_FINAL
ENSMUST00000028795_119135173 activation_early_FINAL
ENSMUST00000028795_119135173 activation_FINAL
ENSMUST00000028795_119135173 total_FINAL
ENSMUST00000060009_119516505 repression1_final
ENSMUST00000060009_119516505 repression_FINAL
ENSMUST00000060009_119516505 total_FINAL
ENSMUST00000171024_119516511 repression1_final
ENSMUST00000171024_119516511 repression_FINAL
ENSMUST00000171024_119516511 total_FINAL
ENSMUST00000028767_119732892 repression1_final
ENSMUST00000028767_119732892 activation_early_strong1_final
ENSMUST00000028767_119732892 repression_FINAL
ENSMUST00000028767_119732892 activation_early_strong_FINAL
ENSMUST00000028767_119732892 activation_early_FINAL
ENSMUST00000028767_119732892 activation_FINAL
ENSMUST00000028767_119732892 total_FINAL
ENSMUST00000028755_120089175 activation_early_weak3_final
ENSMUST00000028755_120089175 activation_early_weak_FINAL
ENSMUST00000028755_120089175 activation_early_FINAL
ENSMUST00000028755_120089175 activation_FINAL
ENSMUST00000028755_120089175 total_FINAL
ENSMUST00000094665_120265595 repression1_final
ENSMUST00000094665_120265595 repression_FINAL
ENSMUST00000094665_120265595 total_FINAL
ENSMUST00000055241_120506820 repression1_final
ENSMUST00000055241_120506820 repression_FINAL
ENSMUST00000055241_120506820 total_FINAL
ENSMUST00000110711_120599342 repression1_final
ENSMUST00000110711_120599342 repression_FINAL
ENSMUST00000110711_120599342 total_FINAL
ENSMUST00000028743_120599342 repression1_final
ENSMUST00000028743_120599342 repression_FINAL
ENSMUST00000028743_120599342 total_FINAL
ENSMUST00000116437_120599342 repression1_final
ENSMUST00000116437_120599342 repression_FINAL
ENSMUST00000116437_120599342 total_FINAL
ENSMUST00000124187_120619182 activation_early_strong1_final
ENSMUST00000124187_120619182 activation_early_strong_FINAL
ENSMUST00000124187_120619182 activation_early_FINAL
ENSMUST00000124187_120619182 activation_FINAL
ENSMUST00000124187_120619182 total_FINAL
ENSMUST00000110706_120619182 activation_early_strong1_final
ENSMUST00000110706_120619182 activation_early_strong_FINAL
ENSMUST00000110706_120619182 activation_early_FINAL
ENSMUST00000110706_120619182 activation_FINAL
ENSMUST00000110706_120619182 total_FINAL
ENSMUST00000057135_120732816 activation_early_strong1_final
ENSMUST00000057135_120732816 activation_early_strong_FINAL
ENSMUST00000057135_120732816 activation_early_FINAL
ENSMUST00000057135_120732816 activation_FINAL
ENSMUST00000057135_120732816 total_FINAL
ENSMUST00000028740_120732816 activation_early_strong1_final
ENSMUST00000028740_120732816 activation_early_strong_FINAL
ENSMUST00000028740_120732816 activation_early_FINAL
ENSMUST00000028740_120732816 activation_FINAL
ENSMUST00000028740_120732816 total_FINAL
ENSMUST00000085840_120732816 activation_early_strong1_final
ENSMUST00000085840_120732816 activation_early_strong_FINAL
ENSMUST00000085840_120732816 activation_early_FINAL
ENSMUST00000085840_120732816 activation_FINAL
ENSMUST00000085840_120732816 total_FINAL
ENSMUST00000028702_121155548 activation_early_strong1_final
ENSMUST00000028702_121155548 activation_early_strong_FINAL
ENSMUST00000028702_121155548 activation_early_FINAL
ENSMUST00000028702_121155548 activation_FINAL
ENSMUST00000028702_121155548 total_FINAL
ENSMUST00000110665_121155548 activation_early_strong1_final
ENSMUST00000110665_121155548 activation_early_strong_FINAL
ENSMUST00000110665_121155548 activation_early_FINAL
ENSMUST00000110665_121155548 activation_FINAL
ENSMUST00000110665_121155548 total_FINAL
ENSMUST00000119031_121155548 activation_early_strong1_final
ENSMUST00000119031_121155548 activation_early_strong_FINAL
ENSMUST00000119031_121155548 activation_early_FINAL
ENSMUST00000119031_121155548 activation_FINAL
ENSMUST00000119031_121155548 total_FINAL
ENSMUST00000089926_121491911 repression1_final
ENSMUST00000089926_121491911 repression_FINAL
ENSMUST00000089926_121491911 total_FINAL
ENSMUST00000078752_121933549 repression1_final
ENSMUST00000078752_121933549 repression_FINAL
ENSMUST00000078752_121933549 total_FINAL
ENSMUST00000089915_121933549 repression1_final
ENSMUST00000089915_121933549 activation_early_weak3_final
ENSMUST00000089915_121933549 repression_FINAL
ENSMUST00000089915_121933549 activation_early_weak_FINAL
ENSMUST00000089915_121933549 activation_early_FINAL
ENSMUST00000089915_121933549 activation_FINAL
ENSMUST00000089915_121933549 total_FINAL
ENSMUST00000110586_121933549 repression1_final
ENSMUST00000110586_121933549 repression_FINAL
ENSMUST00000110586_121933549 total_FINAL
ENSMUST00000028661_122204957 repression1_final
ENSMUST00000028661_122204957 repression_FINAL
ENSMUST00000028661_122204957 total_FINAL
ENSMUST00000110525_122460538 activation_early_weak3_final
ENSMUST00000110525_122460538 activation_early_weak_FINAL
ENSMUST00000110525_122460538 activation_early_FINAL
ENSMUST00000110525_122460538 activation_FINAL
ENSMUST00000110525_122460538 total_FINAL
ENSMUST00000110524_122460538 activation_early_weak3_final
ENSMUST00000110524_122460538 activation_early_weak_FINAL
ENSMUST00000110524_122460538 activation_early_FINAL
ENSMUST00000110524_122460538 activation_FINAL
ENSMUST00000110524_122460538 total_FINAL
ENSMUST00000028652_122460538 activation_early_weak3_final
ENSMUST00000028652_122460538 activation_early_weak_FINAL
ENSMUST00000028652_122460538 activation_early_FINAL
ENSMUST00000028652_122460538 activation_FINAL
ENSMUST00000028652_122460538 total_FINAL
ENSMUST00000110521_122527450 activation_early_strong1_final
ENSMUST00000110521_122527450 activation_early_strong_FINAL
ENSMUST00000110521_122527450 activation_early_FINAL
ENSMUST00000110521_122527450 activation_FINAL
ENSMUST00000110521_122527450 total_FINAL
ENSMUST00000028624_122594467 activation_early_weak6_final
ENSMUST00000028624_122594467 activation_early_weak_FINAL
ENSMUST00000028624_122594467 activation_early_FINAL
ENSMUST00000028624_122594467 activation_FINAL
ENSMUST00000028624_122594467 total_FINAL
ENSMUST00000005952_122681233 repression1_final
ENSMUST00000005952_122681233 repression_FINAL
ENSMUST00000005952_122681233 total_FINAL
ENSMUST00000103241_124665310 repression1_final
ENSMUST00000103241_124665310 repression_FINAL
ENSMUST00000103241_124665310 total_FINAL
ENSMUST00000103239_124665310 repression1_final
ENSMUST00000103239_124665310 repression_FINAL
ENSMUST00000103239_124665310 total_FINAL
ENSMUST00000077847_124665310 repression1_final
ENSMUST00000077847_124665310 repression_FINAL
ENSMUST00000077847_124665310 total_FINAL
ENSMUST00000078621_124665310 repression1_final
ENSMUST00000078621_124665310 repression_FINAL
ENSMUST00000078621_124665310 total_FINAL
ENSMUST00000076335_124665310 repression1_final
ENSMUST00000076335_124665310 repression_FINAL
ENSMUST00000076335_124665310 total_FINAL
ENSMUST00000152367_125086568 repression1_final
ENSMUST00000152367_125086568 activation_early_strong1_final
ENSMUST00000152367_125086568 repression_FINAL
ENSMUST00000152367_125086568 activation_early_strong_FINAL
ENSMUST00000152367_125086568 activation_early_FINAL
ENSMUST00000152367_125086568 activation_FINAL
ENSMUST00000152367_125086568 total_FINAL
ENSMUST00000142718_125087741 repression1_final
ENSMUST00000142718_125087741 repression_FINAL
ENSMUST00000142718_125087741 total_FINAL
ENSMUST00000147105_125087742 repression1_final
ENSMUST00000147105_125087742 repression_FINAL
ENSMUST00000147105_125087742 total_FINAL
ENSMUST00000067780_125087742 repression1_final
ENSMUST00000067780_125087742 repression_FINAL
ENSMUST00000067780_125087742 total_FINAL
ENSMUST00000110494_125228863 activation_early_weak6_final
ENSMUST00000110494_125228863 activation_early_weak_FINAL
ENSMUST00000110494_125228863 activation_early_FINAL
ENSMUST00000110494_125228863 activation_FINAL
ENSMUST00000110494_125228863 total_FINAL
ENSMUST00000028630_125228863 activation_early_weak6_final
ENSMUST00000028630_125228863 activation_early_weak_FINAL
ENSMUST00000028630_125228863 activation_early_FINAL
ENSMUST00000028630_125228863 activation_FINAL
ENSMUST00000028630_125228863 total_FINAL
ENSMUST00000110495_125228863 activation_early_weak6_final
ENSMUST00000110495_125228863 activation_early_weak_FINAL
ENSMUST00000110495_125228863 activation_early_FINAL
ENSMUST00000110495_125228863 activation_FINAL
ENSMUST00000110495_125228863 total_FINAL
ENSMUST00000139944_125744775 activation_early_weak3_final
ENSMUST00000139944_125744775 activation_early_weak_FINAL
ENSMUST00000139944_125744775 activation_early_FINAL
ENSMUST00000139944_125744775 activation_FINAL
ENSMUST00000139944_125744775 total_FINAL
ENSMUST00000110463_125830304 repression1_final
ENSMUST00000110463_125830304 repression_FINAL
ENSMUST00000110463_125830304 total_FINAL
ENSMUST00000110425_126627442 repression1_final
ENSMUST00000110425_126627442 repression_FINAL
ENSMUST00000110425_126627442 total_FINAL
ENSMUST00000110424_126628913 repression1_final
ENSMUST00000110424_126628913 repression_FINAL
ENSMUST00000110424_126628913 total_FINAL
ENSMUST00000103227_126628915 repression1_final
ENSMUST00000103227_126628915 repression_FINAL
ENSMUST00000103227_126628915 total_FINAL
ENSMUST00000103226_126639021 activation_early_strong1_final
ENSMUST00000103226_126639021 activation_early_strong_FINAL
ENSMUST00000103226_126639021 activation_early_FINAL
ENSMUST00000103226_126639021 activation_FINAL
ENSMUST00000103226_126639021 total_FINAL
ENSMUST00000089745_126647748 repression1_final
ENSMUST00000089745_126647748 repression_FINAL
ENSMUST00000089745_126647748 total_FINAL
ENSMUST00000103224_126791565 activation_early_strong1_final
ENSMUST00000103224_126791565 activation_early_strong_FINAL
ENSMUST00000103224_126791565 activation_early_FINAL
ENSMUST00000103224_126791565 activation_FINAL
ENSMUST00000103224_126791565 total_FINAL
ENSMUST00000028843_126791571 activation_early_strong1_final
ENSMUST00000028843_126791571 activation_early_strong_FINAL
ENSMUST00000028843_126791571 activation_early_FINAL
ENSMUST00000028843_126791571 activation_FINAL
ENSMUST00000028843_126791571 total_FINAL
ENSMUST00000003759_127240938 repression1_final
ENSMUST00000003759_127240938 repression_FINAL
ENSMUST00000003759_127240938 total_FINAL
ENSMUST00000110374_127284627 repression1_final
ENSMUST00000110374_127284627 repression_FINAL
ENSMUST00000110374_127284627 total_FINAL
ENSMUST00000110375_127297292 activation_early_weak3_final
ENSMUST00000110375_127297292 activation_early_weak_FINAL
ENSMUST00000110375_127297292 activation_early_FINAL
ENSMUST00000110375_127297292 activation_FINAL
ENSMUST00000110375_127297292 total_FINAL
ENSMUST00000125049_127297292 activation_early_weak3_final
ENSMUST00000125049_127297292 activation_early_weak_FINAL
ENSMUST00000125049_127297292 activation_early_FINAL
ENSMUST00000125049_127297292 activation_FINAL
ENSMUST00000125049_127297292 total_FINAL
ENSMUST00000028846_127337796 activation_early_weak6_final
ENSMUST00000028846_127337796 activation_early_weak_FINAL
ENSMUST00000028846_127337796 activation_early_FINAL
ENSMUST00000028846_127337796 activation_FINAL
ENSMUST00000028846_127337796 total_FINAL
ENSMUST00000104934_127364927 repression1_final
ENSMUST00000104934_127364927 repression_FINAL
ENSMUST00000104934_127364927 total_FINAL
ENSMUST00000071902_127364927 repression1_final
ENSMUST00000071902_127364927 repression_FINAL
ENSMUST00000071902_127364927 total_FINAL
ENSMUST00000028857_127740732 activation_early_weak3_final
ENSMUST00000028857_127740732 activation_early_weak_FINAL
ENSMUST00000028857_127740732 activation_early_FINAL
ENSMUST00000028857_127740732 activation_FINAL
ENSMUST00000028857_127740732 total_FINAL
ENSMUST00000110357_127740736 activation_early_weak3_final
ENSMUST00000110357_127740736 activation_early_weak_FINAL
ENSMUST00000110357_127740736 activation_early_FINAL
ENSMUST00000110357_127740736 activation_FINAL
ENSMUST00000110357_127740736 total_FINAL
ENSMUST00000089634_128129699 activation_early_weak3_final
ENSMUST00000089634_128129699 activation_early_weak_FINAL
ENSMUST00000089634_128129699 activation_early_FINAL
ENSMUST00000089634_128129699 activation_FINAL
ENSMUST00000089634_128129699 total_FINAL
ENSMUST00000110332_128685049 activation_early_weak3_final
ENSMUST00000110332_128685049 activation_early_weak_FINAL
ENSMUST00000110332_128685049 activation_early_FINAL
ENSMUST00000110332_128685049 activation_FINAL
ENSMUST00000110332_128685049 total_FINAL
ENSMUST00000110325_128851344 repression1_final
ENSMUST00000110325_128851344 activation_early_strong1_final
ENSMUST00000110325_128851344 repression_FINAL
ENSMUST00000110325_128851344 activation_early_strong_FINAL
ENSMUST00000110325_128851344 activation_early_FINAL
ENSMUST00000110325_128851344 activation_FINAL
ENSMUST00000110325_128851344 total_FINAL
ENSMUST00000178354_128851344 repression1_final
ENSMUST00000178354_128851344 activation_early_strong1_final
ENSMUST00000178354_128851344 repression_FINAL
ENSMUST00000178354_128851344 activation_early_strong_FINAL
ENSMUST00000178354_128851344 activation_early_FINAL
ENSMUST00000178354_128851344 activation_FINAL
ENSMUST00000178354_128851344 total_FINAL
ENSMUST00000110324_128895590 repression1_final
ENSMUST00000110324_128895590 activation_early_weak3_final
ENSMUST00000110324_128895590 repression_FINAL
ENSMUST00000110324_128895590 activation_early_weak_FINAL
ENSMUST00000110324_128895590 activation_early_FINAL
ENSMUST00000110324_128895590 activation_FINAL
ENSMUST00000110324_128895590 total_FINAL
ENSMUST00000028864_128895590 repression1_final
ENSMUST00000028864_128895590 activation_early_weak3_final
ENSMUST00000028864_128895590 repression_FINAL
ENSMUST00000028864_128895590 activation_early_weak_FINAL
ENSMUST00000028864_128895590 activation_early_FINAL
ENSMUST00000028864_128895590 activation_FINAL
ENSMUST00000028864_128895590 total_FINAL
ENSMUST00000110319_128993499 repression1_final
ENSMUST00000110319_128993499 repression_FINAL
ENSMUST00000110319_128993499 total_FINAL
ENSMUST00000035812_129093056 activation_early_weak6_final
ENSMUST00000035812_129093056 activation_early_weak_FINAL
ENSMUST00000035812_129093056 activation_early_FINAL
ENSMUST00000035812_129093056 activation_FINAL
ENSMUST00000035812_129093056 total_FINAL
ENSMUST00000052708_129268210 activation_early_weak3_final
ENSMUST00000052708_129268210 activation_early_weak_FINAL
ENSMUST00000052708_129268210 activation_early_FINAL
ENSMUST00000052708_129268210 activation_FINAL
ENSMUST00000052708_129268210 total_FINAL
ENSMUST00000161620_129630185 repression1_final
ENSMUST00000161620_129630185 activation_early_strong1_final
ENSMUST00000161620_129630185 repression_FINAL
ENSMUST00000161620_129630185 activation_early_strong_FINAL
ENSMUST00000161620_129630185 activation_early_FINAL
ENSMUST00000161620_129630185 activation_FINAL
ENSMUST00000161620_129630185 total_FINAL
ENSMUST00000103203_129630185 repression1_final
ENSMUST00000103203_129630185 activation_early_strong1_final
ENSMUST00000103203_129630185 repression_FINAL
ENSMUST00000103203_129630185 activation_early_strong_FINAL
ENSMUST00000103203_129630185 activation_early_FINAL
ENSMUST00000103203_129630185 activation_FINAL
ENSMUST00000103203_129630185 total_FINAL
ENSMUST00000103202_129630185 repression1_final
ENSMUST00000103202_129630185 activation_early_strong1_final
ENSMUST00000103202_129630185 repression_FINAL
ENSMUST00000103202_129630185 activation_early_strong_FINAL
ENSMUST00000103202_129630185 activation_early_FINAL
ENSMUST00000103202_129630185 activation_FINAL
ENSMUST00000103202_129630185 total_FINAL
ENSMUST00000049262_129630185 repression1_final
ENSMUST00000049262_129630185 activation_early_strong1_final
ENSMUST00000049262_129630185 repression_FINAL
ENSMUST00000049262_129630185 activation_early_strong_FINAL
ENSMUST00000049262_129630185 activation_early_FINAL
ENSMUST00000049262_129630185 activation_FINAL
ENSMUST00000049262_129630185 total_FINAL
ENSMUST00000179001_129630185 repression1_final
ENSMUST00000179001_129630185 activation_early_strong1_final
ENSMUST00000179001_129630185 repression_FINAL
ENSMUST00000179001_129630185 activation_early_strong_FINAL
ENSMUST00000179001_129630185 activation_early_FINAL
ENSMUST00000179001_129630185 activation_FINAL
ENSMUST00000179001_129630185 total_FINAL
ENSMUST00000099113_129630185 repression1_final
ENSMUST00000099113_129630185 activation_early_strong1_final
ENSMUST00000099113_129630185 repression_FINAL
ENSMUST00000099113_129630185 activation_early_strong_FINAL
ENSMUST00000099113_129630185 activation_early_FINAL
ENSMUST00000099113_129630185 activation_FINAL
ENSMUST00000099113_129630185 total_FINAL
ENSMUST00000028769_130553469 repression1_final
ENSMUST00000028769_130553469 repression_FINAL
ENSMUST00000028769_130553469 total_FINAL
ENSMUST00000077303_130553469 repression1_final
ENSMUST00000077303_130553469 repression_FINAL
ENSMUST00000077303_130553469 total_FINAL
ENSMUST00000110262_130613840 activation_early_strong1_final
ENSMUST00000110262_130613840 activation_early_strong_FINAL
ENSMUST00000110262_130613840 activation_early_FINAL
ENSMUST00000110262_130613840 activation_FINAL
ENSMUST00000110262_130613840 total_FINAL
ENSMUST00000150843_131296324 repression1_final
ENSMUST00000150843_131296324 repression_FINAL
ENSMUST00000150843_131296324 total_FINAL
ENSMUST00000059372_131298064 repression1_final
ENSMUST00000059372_131298064 repression_FINAL
ENSMUST00000059372_131298064 total_FINAL
ENSMUST00000165420_131298065 repression1_final
ENSMUST00000165420_131298065 repression_FINAL
ENSMUST00000165420_131298065 total_FINAL
ENSMUST00000110194_131298067 repression1_final
ENSMUST00000110194_131298067 repression_FINAL
ENSMUST00000110194_131298067 total_FINAL
ENSMUST00000040941_131853678 activation_early_weak3_final
ENSMUST00000040941_131853678 activation_early_weak_FINAL
ENSMUST00000040941_131853678 activation_early_FINAL
ENSMUST00000040941_131853678 activation_FINAL
ENSMUST00000040941_131853678 total_FINAL
ENSMUST00000091288_131937195 activation_early_strong1_final
ENSMUST00000091288_131937195 activation_early_strong_FINAL
ENSMUST00000091288_131937195 activation_early_FINAL
ENSMUST00000091288_131937195 activation_FINAL
ENSMUST00000091288_131937195 total_FINAL
ENSMUST00000136783_131953556 repression1_final
ENSMUST00000136783_131953556 repression_FINAL
ENSMUST00000136783_131953556 total_FINAL
ENSMUST00000110172_131953556 repression1_final
ENSMUST00000110172_131953556 repression_FINAL
ENSMUST00000110172_131953556 total_FINAL
ENSMUST00000028814_131989415 repression1_final
ENSMUST00000028814_131989415 repression_FINAL
ENSMUST00000028814_131989415 total_FINAL
ENSMUST00000103182_131992852 repression1_final
ENSMUST00000103182_131992852 activation_early_strong1_final
ENSMUST00000103182_131992852 repression_FINAL
ENSMUST00000103182_131992852 activation_early_strong_FINAL
ENSMUST00000103182_131992852 activation_early_FINAL
ENSMUST00000103182_131992852 activation_FINAL
ENSMUST00000103182_131992852 total_FINAL
ENSMUST00000028817_132249162 activation_early_strong1_final
ENSMUST00000028817_132249162 activation_early_strong_FINAL
ENSMUST00000028817_132249162 activation_early_FINAL
ENSMUST00000028817_132249162 activation_FINAL
ENSMUST00000028817_132249162 total_FINAL
ENSMUST00000028831_132843568 activation_early_weak3_final
ENSMUST00000028831_132843568 activation_early_weak_FINAL
ENSMUST00000028831_132843568 activation_early_FINAL
ENSMUST00000028831_132843568 activation_FINAL
ENSMUST00000028831_132843568 total_FINAL
ENSMUST00000110116_135472281 repression1_final
ENSMUST00000110116_135472281 activation_early_weak3_final
ENSMUST00000110116_135472281 repression_FINAL
ENSMUST00000110116_135472281 activation_early_weak_FINAL
ENSMUST00000110116_135472281 activation_early_FINAL
ENSMUST00000110116_135472281 activation_FINAL
ENSMUST00000110116_135472281 total_FINAL
ENSMUST00000028727_136781144 activation_early_strong1_final
ENSMUST00000028727_136781144 activation_early_strong_FINAL
ENSMUST00000028727_136781144 activation_early_FINAL
ENSMUST00000028727_136781144 activation_FINAL
ENSMUST00000028727_136781144 total_FINAL
ENSMUST00000110089_136873780 activation_early_weak3_final
ENSMUST00000110089_136873780 activation_early_weak_FINAL
ENSMUST00000110089_136873780 activation_early_FINAL
ENSMUST00000110089_136873780 activation_FINAL
ENSMUST00000110089_136873780 total_FINAL
ENSMUST00000028730_136873780 activation_early_weak3_final
ENSMUST00000028730_136873780 activation_early_weak_FINAL
ENSMUST00000028730_136873780 activation_early_FINAL
ENSMUST00000028730_136873780 activation_FINAL
ENSMUST00000028730_136873780 total_FINAL
ENSMUST00000099311_137068329 repression1_final
ENSMUST00000099311_137068329 activation_early_strong1_final
ENSMUST00000099311_137068329 repression_FINAL
ENSMUST00000099311_137068329 activation_early_strong_FINAL
ENSMUST00000099311_137068329 activation_early_FINAL
ENSMUST00000099311_137068329 activation_FINAL
ENSMUST00000099311_137068329 total_FINAL
ENSMUST00000028735_137081456 activation_early_weak6_final
ENSMUST00000028735_137081456 activation_early_weak_FINAL
ENSMUST00000028735_137081456 activation_early_FINAL
ENSMUST00000028735_137081456 activation_FINAL
ENSMUST00000028735_137081456 total_FINAL
ENSMUST00000028910_144279643 activation_early_weak3_final
ENSMUST00000028910_144279643 activation_early_weak6_final
ENSMUST00000028910_144279643 activation_early_weak_FINAL
ENSMUST00000028910_144279643 activation_early_FINAL
ENSMUST00000028910_144279643 activation_FINAL
ENSMUST00000028910_144279643 total_FINAL
ENSMUST00000081982_144470557 repression1_final
ENSMUST00000081982_144470557 repression_FINAL
ENSMUST00000081982_144470557 total_FINAL
ENSMUST00000163701_144470557 repression1_final
ENSMUST00000163701_144470557 repression_FINAL
ENSMUST00000163701_144470557 total_FINAL
ENSMUST00000109986_146239879 activation_early_strong1_final
ENSMUST00000109986_146239879 activation_early_strong_FINAL
ENSMUST00000109986_146239879 activation_early_FINAL
ENSMUST00000109986_146239879 activation_FINAL
ENSMUST00000109986_146239879 total_FINAL
ENSMUST00000146307_146258564 repression1_final
ENSMUST00000146307_146258564 repression_FINAL
ENSMUST00000146307_146258564 total_FINAL
ENSMUST00000099270_148404471 repression1_final
ENSMUST00000099270_148404471 activation_early_weak3_final
ENSMUST00000099270_148404471 repression_FINAL
ENSMUST00000099270_148404471 activation_early_weak_FINAL
ENSMUST00000099270_148404471 activation_early_FINAL
ENSMUST00000099270_148404471 activation_FINAL
ENSMUST00000099270_148404471 total_FINAL
ENSMUST00000028928_148691049 activation_early_weak3_final
ENSMUST00000028928_148691049 activation_early_weak_FINAL
ENSMUST00000028928_148691049 activation_early_FINAL
ENSMUST00000028928_148691049 activation_FINAL
ENSMUST00000028928_148691049 total_FINAL
ENSMUST00000028944_150618105 activation_early_weak6_final
ENSMUST00000028944_150618105 activation_early_weak_FINAL
ENSMUST00000028944_150618105 activation_early_FINAL
ENSMUST00000028944_150618105 activation_FINAL
ENSMUST00000028944_150618105 total_FINAL
ENSMUST00000089140_151511070 activation_early_strong1_final
ENSMUST00000089140_151511070 activation_early_strong_FINAL
ENSMUST00000089140_151511070 activation_early_FINAL
ENSMUST00000089140_151511070 activation_FINAL
ENSMUST00000089140_151511070 total_FINAL
ENSMUST00000028949_151511070 activation_early_strong1_final
ENSMUST00000028949_151511070 activation_early_strong_FINAL
ENSMUST00000028949_151511070 activation_early_FINAL
ENSMUST00000028949_151511070 activation_FINAL
ENSMUST00000028949_151511070 total_FINAL
ENSMUST00000028963_152311966 activation_early_strong1_final
ENSMUST00000028963_152311966 activation_early_strong_FINAL
ENSMUST00000028963_152311966 activation_early_FINAL
ENSMUST00000028963_152311966 activation_FINAL
ENSMUST00000028963_152311966 total_FINAL
ENSMUST00000099207_152411956 repression1_final
ENSMUST00000099207_152411956 repression_FINAL
ENSMUST00000099207_152411956 total_FINAL
ENSMUST00000109824_152736848 activation_early_strong1_final
ENSMUST00000109824_152736848 activation_early_strong_FINAL
ENSMUST00000109824_152736848 activation_early_FINAL
ENSMUST00000109824_152736848 activation_FINAL
ENSMUST00000109824_152736848 total_FINAL
ENSMUST00000038368_152737014 activation_early_strong1_final
ENSMUST00000038368_152737014 activation_early_strong_FINAL
ENSMUST00000038368_152737014 activation_early_FINAL
ENSMUST00000038368_152737014 activation_FINAL
ENSMUST00000038368_152737014 total_FINAL
ENSMUST00000049863_153265884 repression1_final
ENSMUST00000049863_153265884 repression_FINAL
ENSMUST00000049863_153265884 total_FINAL
ENSMUST00000071852_153616933 activation_early_strong1_final
ENSMUST00000071852_153616933 activation_early_strong_FINAL
ENSMUST00000071852_153616933 activation_early_FINAL
ENSMUST00000071852_153616933 activation_FINAL
ENSMUST00000071852_153616933 total_FINAL
ENSMUST00000109782_153618834 activation_early_weak3_final
ENSMUST00000109782_153618834 activation_early_weak_FINAL
ENSMUST00000109782_153618834 activation_early_FINAL
ENSMUST00000109782_153618834 activation_FINAL
ENSMUST00000109782_153618834 total_FINAL
ENSMUST00000072997_153686400 repression1_final
ENSMUST00000072997_153686400 repression_FINAL
ENSMUST00000072997_153686400 total_FINAL
ENSMUST00000109773_153686400 repression1_final
ENSMUST00000109773_153686400 repression_FINAL
ENSMUST00000109773_153686400 total_FINAL
ENSMUST00000109774_153686400 repression1_final
ENSMUST00000109774_153686400 repression_FINAL
ENSMUST00000109774_153686400 total_FINAL
ENSMUST00000081628_153686400 repression1_final
ENSMUST00000081628_153686400 repression_FINAL
ENSMUST00000081628_153686400 total_FINAL
ENSMUST00000103151_153686400 repression1_final
ENSMUST00000103151_153686400 repression_FINAL
ENSMUST00000103151_153686400 total_FINAL
ENSMUST00000088976_153686400 repression1_final
ENSMUST00000088976_153686400 repression_FINAL
ENSMUST00000088976_153686400 total_FINAL
ENSMUST00000109772_153686400 repression1_final
ENSMUST00000109772_153686400 repression_FINAL
ENSMUST00000109772_153686400 total_FINAL
ENSMUST00000103150_153686400 repression1_final
ENSMUST00000103150_153686400 repression_FINAL
ENSMUST00000103150_153686400 total_FINAL
ENSMUST00000056495_153686400 repression1_final
ENSMUST00000056495_153686400 repression_FINAL
ENSMUST00000056495_153686400 total_FINAL
ENSMUST00000028981_153766931 repression1_final
ENSMUST00000028981_153766931 repression_FINAL
ENSMUST00000028981_153766931 total_FINAL
ENSMUST00000109725_154535181 activation_early_weak3_final
ENSMUST00000109725_154535181 activation_early_weak_FINAL
ENSMUST00000109725_154535181 activation_early_FINAL
ENSMUST00000109725_154535181 activation_FINAL
ENSMUST00000109725_154535181 total_FINAL
ENSMUST00000045270_154535181 activation_early_weak3_final
ENSMUST00000045270_154535181 activation_early_weak_FINAL
ENSMUST00000045270_154535181 activation_early_FINAL
ENSMUST00000045270_154535181 activation_FINAL
ENSMUST00000045270_154535181 total_FINAL
ENSMUST00000137526_154535181 activation_early_weak3_final
ENSMUST00000137526_154535181 activation_early_weak_FINAL
ENSMUST00000137526_154535181 activation_early_FINAL
ENSMUST00000137526_154535181 activation_FINAL
ENSMUST00000137526_154535181 total_FINAL
ENSMUST00000166171_154871418 activation_early_strong1_final
ENSMUST00000166171_154871418 activation_early_strong_FINAL
ENSMUST00000166171_154871418 activation_early_FINAL
ENSMUST00000166171_154871418 activation_FINAL
ENSMUST00000166171_154871418 total_FINAL
ENSMUST00000043237_155386793 repression1_final
ENSMUST00000043237_155386793 repression_FINAL
ENSMUST00000043237_155386793 total_FINAL
ENSMUST00000043126_155390656 activation_early_weak6_final
ENSMUST00000043126_155390656 activation_early_weak_FINAL
ENSMUST00000043126_155390656 activation_early_FINAL
ENSMUST00000043126_155390656 activation_FINAL
ENSMUST00000043126_155390656 total_FINAL
ENSMUST00000109670_155390665 activation_early_weak6_final
ENSMUST00000109670_155390665 activation_early_weak_FINAL
ENSMUST00000109670_155390665 activation_early_FINAL
ENSMUST00000109670_155390665 activation_FINAL
ENSMUST00000109670_155390665 total_FINAL
ENSMUST00000029135_155562081 activation_early_strong1_final
ENSMUST00000029135_155562081 activation_early_strong_FINAL
ENSMUST00000029135_155562081 activation_early_FINAL
ENSMUST00000029135_155562081 activation_FINAL
ENSMUST00000029135_155562081 total_FINAL
ENSMUST00000109638_155825166 repression1_final
ENSMUST00000109638_155825166 repression_FINAL
ENSMUST00000109638_155825166 total_FINAL
ENSMUST00000059647_156091958 repression1_final
ENSMUST00000059647_156091958 activation_early_strong1_final
ENSMUST00000059647_156091958 repression_FINAL
ENSMUST00000059647_156091958 activation_early_strong_FINAL
ENSMUST00000059647_156091958 activation_early_FINAL
ENSMUST00000059647_156091958 activation_FINAL
ENSMUST00000059647_156091958 total_FINAL
ENSMUST00000109604_156091958 repression1_final
ENSMUST00000109604_156091958 activation_early_strong1_final
ENSMUST00000109604_156091958 repression_FINAL
ENSMUST00000109604_156091958 activation_early_strong_FINAL
ENSMUST00000109604_156091958 activation_early_FINAL
ENSMUST00000109604_156091958 activation_FINAL
ENSMUST00000109604_156091958 total_FINAL
ENSMUST00000057725_157097533 repression1_final
ENSMUST00000057725_157097533 activation_early_weak3_final
ENSMUST00000057725_157097533 repression_FINAL
ENSMUST00000057725_157097533 activation_early_weak_FINAL
ENSMUST00000057725_157097533 activation_early_FINAL
ENSMUST00000057725_157097533 activation_FINAL
ENSMUST00000057725_157097533 total_FINAL
ENSMUST00000116380_157325724 activation_early_weak1_final
ENSMUST00000116380_157325724 activation_early_weak_FINAL
ENSMUST00000116380_157325724 activation_early_FINAL
ENSMUST00000116380_157325724 activation_FINAL
ENSMUST00000116380_157325724 total_FINAL
ENSMUST00000029171_157325724 activation_early_weak1_final
ENSMUST00000029171_157325724 activation_early_weak_FINAL
ENSMUST00000029171_157325724 activation_early_FINAL
ENSMUST00000029171_157325724 activation_FINAL
ENSMUST00000029171_157325724 total_FINAL
ENSMUST00000103121_158182533 activation_early_weak6_final
ENSMUST00000103121_158182533 activation_early_weak_FINAL
ENSMUST00000103121_158182533 activation_early_FINAL
ENSMUST00000103121_158182533 activation_FINAL
ENSMUST00000103121_158182533 total_FINAL
ENSMUST00000029183_158786151 repression1_final
ENSMUST00000029183_158786151 activation_early_strong1_final
ENSMUST00000029183_158786151 repression_FINAL
ENSMUST00000029183_158786151 activation_early_strong_FINAL
ENSMUST00000029183_158786151 activation_early_FINAL
ENSMUST00000029183_158786151 activation_FINAL
ENSMUST00000029183_158786151 total_FINAL
ENSMUST00000103111_160765734 repression1_final
ENSMUST00000103111_160765734 repression_FINAL
ENSMUST00000103111_160765734 total_FINAL
ENSMUST00000103112_160765782 repression1_final
ENSMUST00000103112_160765782 activation_early_weak3_final
ENSMUST00000103112_160765782 repression_FINAL
ENSMUST00000103112_160765782 activation_early_weak_FINAL
ENSMUST00000103112_160765782 activation_early_FINAL
ENSMUST00000103112_160765782 activation_FINAL
ENSMUST00000103112_160765782 total_FINAL
ENSMUST00000130411_162934758 repression1_final
ENSMUST00000130411_162934758 repression_FINAL
ENSMUST00000130411_162934758 total_FINAL
ENSMUST00000018002_163045361 activation_early_weak6_final
ENSMUST00000018002_163045361 activation_early_weak_FINAL
ENSMUST00000018002_163045361 activation_early_FINAL
ENSMUST00000018002_163045361 activation_FINAL
ENSMUST00000018002_163045361 total_FINAL
ENSMUST00000046908_163405822 activation_early_strong1_final
ENSMUST00000046908_163405822 activation_early_strong_FINAL
ENSMUST00000046908_163405822 activation_early_FINAL
ENSMUST00000046908_163405822 activation_FINAL
ENSMUST00000046908_163405822 total_FINAL
ENSMUST00000109418_163466379 repression1_final
ENSMUST00000109418_163466379 repression_FINAL
ENSMUST00000109418_163466379 total_FINAL
ENSMUST00000171696_163615642 repression1_final
ENSMUST00000171696_163615642 repression_FINAL
ENSMUST00000171696_163615642 total_FINAL
ENSMUST00000018470_164016726 repression1_final
ENSMUST00000018470_164016726 repression_FINAL
ENSMUST00000018470_164016726 total_FINAL
ENSMUST00000109384_164053540 repression1_final
ENSMUST00000109384_164053540 activation_early_weak3_final
ENSMUST00000109384_164053540 repression_FINAL
ENSMUST00000109384_164053540 activation_early_weak_FINAL
ENSMUST00000109384_164053540 activation_early_FINAL
ENSMUST00000109384_164053540 activation_FINAL
ENSMUST00000109384_164053540 total_FINAL
ENSMUST00000018466_164053540 repression1_final
ENSMUST00000018466_164053540 activation_early_weak3_final
ENSMUST00000018466_164053540 repression_FINAL
ENSMUST00000018466_164053540 activation_early_weak_FINAL
ENSMUST00000018466_164053540 activation_early_FINAL
ENSMUST00000018466_164053540 activation_FINAL
ENSMUST00000018466_164053540 total_FINAL
ENSMUST00000018353_164151832 repression1_final
ENSMUST00000018353_164151832 repression_FINAL
ENSMUST00000018353_164151832 total_FINAL
ENSMUST00000088291_164151832 repression1_final
ENSMUST00000088291_164151832 repression_FINAL
ENSMUST00000088291_164151832 total_FINAL
ENSMUST00000094351_164596458 activation_early_strong1_final
ENSMUST00000094351_164596458 activation_early_strong_FINAL
ENSMUST00000094351_164596458 activation_early_FINAL
ENSMUST00000094351_164596458 activation_FINAL
ENSMUST00000094351_164596458 total_FINAL
ENSMUST00000109339_164596466 activation_early_strong1_final
ENSMUST00000109339_164596466 activation_early_strong_FINAL
ENSMUST00000109339_164596466 activation_early_FINAL
ENSMUST00000109339_164596466 activation_FINAL
ENSMUST00000109339_164596466 total_FINAL
ENSMUST00000017443_164768002 activation_early_weak3_final
ENSMUST00000017443_164768002 activation_early_weak_FINAL
ENSMUST00000017443_164768002 activation_early_FINAL
ENSMUST00000017443_164768002 activation_FINAL
ENSMUST00000017443_164768002 total_FINAL
ENSMUST00000088248_164772563 activation_early_weak6_final
ENSMUST00000088248_164772563 activation_early_weak_FINAL
ENSMUST00000088248_164772563 activation_early_FINAL
ENSMUST00000088248_164772563 activation_FINAL
ENSMUST00000088248_164772563 total_FINAL
ENSMUST00000052107_164821690 activation_early_weak6_final
ENSMUST00000052107_164821690 activation_early_weak_FINAL
ENSMUST00000052107_164821690 activation_early_FINAL
ENSMUST00000052107_164821690 activation_FINAL
ENSMUST00000052107_164821690 total_FINAL
ENSMUST00000041361_164891882 activation_early_strong1_final
ENSMUST00000041361_164891882 activation_early_strong_FINAL
ENSMUST00000041361_164891882 activation_early_FINAL
ENSMUST00000041361_164891882 activation_FINAL
ENSMUST00000041361_164891882 total_FINAL
ENSMUST00000183830_164891882 activation_early_strong1_final
ENSMUST00000183830_164891882 activation_early_strong_FINAL
ENSMUST00000183830_164891882 activation_early_FINAL
ENSMUST00000183830_164891882 activation_FINAL
ENSMUST00000183830_164891882 total_FINAL
ENSMUST00000017881_164954907 repression1_final
ENSMUST00000017881_164954907 repression_FINAL
ENSMUST00000017881_164954907 total_FINAL
ENSMUST00000150571_167024566 repression1_final
ENSMUST00000150571_167024566 repression_FINAL
ENSMUST00000150571_167024566 total_FINAL
ENSMUST00000048988_167035793 activation_early_strong1_final
ENSMUST00000048988_167035793 activation_early_strong_FINAL
ENSMUST00000048988_167035793 activation_early_FINAL
ENSMUST00000048988_167035793 activation_FINAL
ENSMUST00000048988_167035793 total_FINAL
ENSMUST00000067584_167035799 activation_early_strong1_final
ENSMUST00000067584_167035799 activation_early_strong_FINAL
ENSMUST00000067584_167035799 activation_early_FINAL
ENSMUST00000067584_167035799 activation_FINAL
ENSMUST00000067584_167035799 total_FINAL
ENSMUST00000059826_167103378 activation_early_strong1_final
ENSMUST00000059826_167103378 activation_early_strong_FINAL
ENSMUST00000059826_167103378 activation_early_FINAL
ENSMUST00000059826_167103378 activation_FINAL
ENSMUST00000059826_167103378 total_FINAL
ENSMUST00000052631_167542084 activation_early_strong1_final
ENSMUST00000052631_167542084 activation_early_strong_FINAL
ENSMUST00000052631_167542084 activation_early_FINAL
ENSMUST00000052631_167542084 activation_FINAL
ENSMUST00000052631_167542084 total_FINAL
ENSMUST00000070642_167689913 repression1_final
ENSMUST00000070642_167689913 activation_early_weak3_final
ENSMUST00000070642_167689913 repression_FINAL
ENSMUST00000070642_167689913 activation_early_weak_FINAL
ENSMUST00000070642_167689913 activation_early_FINAL
ENSMUST00000070642_167689913 activation_FINAL
ENSMUST00000070642_167689913 total_FINAL
ENSMUST00000088001_168180986 activation_early_strong1_final
ENSMUST00000088001_168180986 activation_early_strong_FINAL
ENSMUST00000088001_168180986 activation_early_FINAL
ENSMUST00000088001_168180986 activation_FINAL
ENSMUST00000088001_168180986 total_FINAL
ENSMUST00000138667_168180986 activation_early_strong1_final
ENSMUST00000138667_168180986 activation_early_strong_FINAL
ENSMUST00000138667_168180986 activation_early_FINAL
ENSMUST00000138667_168180986 activation_FINAL
ENSMUST00000138667_168180986 total_FINAL
ENSMUST00000057793_168180989 activation_early_strong1_final
ENSMUST00000057793_168180989 activation_early_strong_FINAL
ENSMUST00000057793_168180989 activation_early_FINAL
ENSMUST00000057793_168180989 activation_FINAL
ENSMUST00000057793_168180989 total_FINAL
ENSMUST00000154111_168209048 activation_early_weak6_final
ENSMUST00000154111_168209048 activation_early_weak_FINAL
ENSMUST00000154111_168209048 activation_early_FINAL
ENSMUST00000154111_168209048 activation_FINAL
ENSMUST00000154111_168209048 total_FINAL
ENSMUST00000099071_168232018 activation_early_strong1_final
ENSMUST00000099071_168232018 activation_early_strong_FINAL
ENSMUST00000099071_168232018 activation_early_FINAL
ENSMUST00000099071_168232018 activation_FINAL
ENSMUST00000099071_168232018 total_FINAL
ENSMUST00000074618_168476410 repression1_final
ENSMUST00000074618_168476410 repression_FINAL
ENSMUST00000074618_168476410 total_FINAL
ENSMUST00000109184_168476410 repression1_final
ENSMUST00000109184_168476410 repression_FINAL
ENSMUST00000109184_168476410 total_FINAL
ENSMUST00000075044_168748332 repression1_final
ENSMUST00000075044_168748332 repression_FINAL
ENSMUST00000075044_168748332 total_FINAL
ENSMUST00000029061_168748332 repression1_final
ENSMUST00000029061_168748332 repression_FINAL
ENSMUST00000029061_168748332 total_FINAL
ENSMUST00000103074_168748332 repression1_final
ENSMUST00000103074_168748332 repression_FINAL
ENSMUST00000103074_168748332 total_FINAL
ENSMUST00000109157_169886579 activation_early_strong1_final
ENSMUST00000109157_169886579 activation_early_strong_FINAL
ENSMUST00000109157_169886579 activation_early_FINAL
ENSMUST00000109157_169886579 activation_FINAL
ENSMUST00000109157_169886579 total_FINAL
ENSMUST00000087950_172036233 repression1_final
ENSMUST00000087950_172036233 activation_early_strong1_final
ENSMUST00000087950_172036233 repression_FINAL
ENSMUST00000087950_172036233 activation_early_strong_FINAL
ENSMUST00000087950_172036233 activation_early_FINAL
ENSMUST00000087950_172036233 activation_FINAL
ENSMUST00000087950_172036233 total_FINAL
ENSMUST00000009143_172868012 repression1_final
ENSMUST00000009143_172868012 repression_FINAL
ENSMUST00000009143_172868012 total_FINAL
ENSMUST00000067530_173778222 repression1_final
ENSMUST00000067530_173778222 repression_FINAL
ENSMUST00000067530_173778222 total_FINAL
ENSMUST00000087908_174097024 activation_early_weak1_final
ENSMUST00000087908_174097024 activation_early_weak3_final
ENSMUST00000087908_174097024 activation_early_weak_FINAL
ENSMUST00000087908_174097024 activation_early_FINAL
ENSMUST00000087908_174097024 activation_FINAL
ENSMUST00000087908_174097024 total_FINAL
ENSMUST00000044638_174097024 activation_early_weak1_final
ENSMUST00000044638_174097024 activation_early_weak3_final
ENSMUST00000044638_174097024 activation_early_weak_FINAL
ENSMUST00000044638_174097024 activation_early_FINAL
ENSMUST00000044638_174097024 activation_FINAL
ENSMUST00000044638_174097024 total_FINAL
ENSMUST00000059452_174705913 activation_early_strong1_final
ENSMUST00000059452_174705913 activation_early_strong_FINAL
ENSMUST00000059452_174705913 activation_early_FINAL
ENSMUST00000059452_174705913 activation_FINAL
ENSMUST00000059452_174705913 total_FINAL
ENSMUST00000103066_178335522 activation_early_strong1_final
ENSMUST00000103066_178335522 activation_early_strong_FINAL
ENSMUST00000103066_178335522 activation_early_FINAL
ENSMUST00000103066_178335522 activation_FINAL
ENSMUST00000103066_178335522 total_FINAL
ENSMUST00000094251_178421409 repression1_final
ENSMUST00000094251_178421409 activation_early_strong1_final
ENSMUST00000094251_178421409 repression_FINAL
ENSMUST00000094251_178421409 activation_early_strong_FINAL
ENSMUST00000094251_178421409 activation_early_FINAL
ENSMUST00000094251_178421409 activation_FINAL
ENSMUST00000094251_178421409 total_FINAL
ENSMUST00000000314_179895919 repression1_final
ENSMUST00000000314_179895919 repression_FINAL
ENSMUST00000000314_179895919 total_FINAL
ENSMUST00000087517_180657964 repression1_final
ENSMUST00000087517_180657964 activation_early_strong1_final
ENSMUST00000087517_180657964 repression_FINAL
ENSMUST00000087517_180657964 activation_early_strong_FINAL
ENSMUST00000087517_180657964 activation_early_FINAL
ENSMUST00000087517_180657964 activation_FINAL
ENSMUST00000087517_180657964 total_FINAL
ENSMUST00000029090_180718012 repression1_final
ENSMUST00000029090_180718012 repression_FINAL
ENSMUST00000029090_180718012 total_FINAL
ENSMUST00000078687_180718012 repression1_final
ENSMUST00000078687_180718012 repression_FINAL
ENSMUST00000078687_180718012 total_FINAL
ENSMUST00000103045_181306459 repression1_final
ENSMUST00000103045_181306459 repression_FINAL
ENSMUST00000103045_181306459 total_FINAL
ENSMUST00000087409_181410545 repression1_final
ENSMUST00000087409_181410545 activation_early_strong1_final
ENSMUST00000087409_181410545 repression_FINAL
ENSMUST00000087409_181410545 activation_early_strong_FINAL
ENSMUST00000087409_181410545 activation_early_FINAL
ENSMUST00000087409_181410545 activation_FINAL
ENSMUST00000087409_181410545 total_FINAL
ENSMUST00000135561_181585178 activation_early_weak6_final
ENSMUST00000135561_181585178 activation_early_weak_FINAL
ENSMUST00000135561_181585178 activation_early_FINAL
ENSMUST00000135561_181585178 activation_FINAL
ENSMUST00000135561_181585178 total_FINAL
ENSMUST00000108756_181826045 repression1_final
ENSMUST00000108756_181826045 repression_FINAL
ENSMUST00000108756_181826045 total_FINAL
ENSMUST00000108757_181826045 repression1_final
ENSMUST00000108757_181826045 repression_FINAL
ENSMUST00000108757_181826045 total_FINAL
ENSMUST00000129843_181826045 repression1_final
ENSMUST00000129843_181826045 repression_FINAL
ENSMUST00000129843_181826045 total_FINAL
ENSMUST00000176383_5413148 repression1_final
ENSMUST00000176383_5413148 repression_FINAL
ENSMUST00000176383_5413148 total_FINAL
ENSMUST00000026284_5413148 repression1_final
ENSMUST00000026284_5413148 repression_FINAL
ENSMUST00000026284_5413148 total_FINAL
ENSMUST00000091364_6615413 activation_early_strong1_final
ENSMUST00000091364_6615413 activation_early_strong_FINAL
ENSMUST00000091364_6615413 activation_early_FINAL
ENSMUST00000091364_6615413 activation_FINAL
ENSMUST00000091364_6615413 total_FINAL
ENSMUST00000028999_7442091 activation_early_strong1_final
ENSMUST00000028999_7442091 activation_early_strong_FINAL
ENSMUST00000028999_7442091 activation_early_FINAL
ENSMUST00000028999_7442091 activation_FINAL
ENSMUST00000028999_7442091 total_FINAL
ENSMUST00000029002_8560326 repression1_final
ENSMUST00000029002_8560326 repression_FINAL
ENSMUST00000029002_8560326 total_FINAL
ENSMUST00000120143_8928626 repression1_final
ENSMUST00000120143_8928626 repression_FINAL
ENSMUST00000120143_8928626 total_FINAL
ENSMUST00000091355_8928626 repression1_final
ENSMUST00000091355_8928626 repression_FINAL
ENSMUST00000091355_8928626 total_FINAL
ENSMUST00000041124_9427011 repression1_final
ENSMUST00000041124_9427011 activation_early_weak6_final
ENSMUST00000041124_9427011 repression_FINAL
ENSMUST00000041124_9427011 activation_early_weak_FINAL
ENSMUST00000041124_9427011 activation_early_FINAL
ENSMUST00000041124_9427011 activation_FINAL
ENSMUST00000041124_9427011 total_FINAL
ENSMUST00000169079_14565856 repression1_final
ENSMUST00000169079_14565856 activation_early_strong1_final
ENSMUST00000169079_14565856 repression_FINAL
ENSMUST00000169079_14565856 activation_early_strong_FINAL
ENSMUST00000169079_14565856 activation_early_FINAL
ENSMUST00000169079_14565856 activation_FINAL
ENSMUST00000169079_14565856 total_FINAL
ENSMUST00000181860_14766216 activation_early_weak3_final
ENSMUST00000181860_14766216 activation_early_weak_FINAL
ENSMUST00000181860_14766216 activation_early_FINAL
ENSMUST00000181860_14766216 activation_FINAL
ENSMUST00000181860_14766216 total_FINAL
ENSMUST00000094365_14766217 activation_early_weak3_final
ENSMUST00000094365_14766217 activation_early_weak_FINAL
ENSMUST00000094365_14766217 activation_early_FINAL
ENSMUST00000094365_14766217 activation_FINAL
ENSMUST00000094365_14766217 total_FINAL
ENSMUST00000108345_16213979 repression1_final
ENSMUST00000108345_16213979 activation_early_weak3_final
ENSMUST00000108345_16213979 repression_FINAL
ENSMUST00000108345_16213979 activation_early_weak_FINAL
ENSMUST00000108345_16213979 activation_early_FINAL
ENSMUST00000108345_16213979 activation_FINAL
ENSMUST00000108345_16213979 total_FINAL
ENSMUST00000108346_16213979 repression1_final
ENSMUST00000108346_16213979 activation_early_weak3_final
ENSMUST00000108346_16213979 repression_FINAL
ENSMUST00000108346_16213979 activation_early_weak_FINAL
ENSMUST00000108346_16213979 activation_early_FINAL
ENSMUST00000108346_16213979 activation_FINAL
ENSMUST00000108346_16213979 total_FINAL
ENSMUST00000068316_20314473 repression1_final
ENSMUST00000068316_20314473 repression_FINAL
ENSMUST00000068316_20314473 total_FINAL
ENSMUST00000063988_22210428 activation_early_weak3_final
ENSMUST00000063988_22210428 activation_early_weak_FINAL
ENSMUST00000063988_22210428 activation_early_FINAL
ENSMUST00000063988_22210428 activation_FINAL
ENSMUST00000063988_22210428 total_FINAL
ENSMUST00000046383_27335668 repression1_final
ENSMUST00000046383_27335668 activation_early_weak3_final
ENSMUST00000046383_27335668 repression_FINAL
ENSMUST00000046383_27335668 activation_early_weak_FINAL
ENSMUST00000046383_27335668 activation_early_FINAL
ENSMUST00000046383_27335668 activation_FINAL
ENSMUST00000046383_27335668 total_FINAL
ENSMUST00000046157_27416162 repression1_final
ENSMUST00000046157_27416162 repression_FINAL
ENSMUST00000046157_27416162 total_FINAL
ENSMUST00000058077_27866066 activation_early_strong1_final
ENSMUST00000058077_27866066 activation_early_strong_FINAL
ENSMUST00000058077_27866066 activation_early_FINAL
ENSMUST00000058077_27866066 activation_FINAL
ENSMUST00000058077_27866066 total_FINAL
ENSMUST00000060500_28794456 repression1_final
ENSMUST00000060500_28794456 activation_early_strong1_final
ENSMUST00000060500_28794456 repression_FINAL
ENSMUST00000060500_28794456 activation_early_strong_FINAL
ENSMUST00000060500_28794456 activation_early_FINAL
ENSMUST00000060500_28794456 activation_FINAL
ENSMUST00000060500_28794456 total_FINAL
ENSMUST00000172694_29951299 repression1_final
ENSMUST00000172694_29951299 repression_FINAL
ENSMUST00000172694_29951299 total_FINAL
ENSMUST00000173495_29951299 repression1_final
ENSMUST00000173495_29951299 repression_FINAL
ENSMUST00000173495_29951299 total_FINAL
ENSMUST00000108270_29951306 repression1_final
ENSMUST00000108270_29951306 repression_FINAL
ENSMUST00000108270_29951306 total_FINAL
ENSMUST00000108271_29951307 repression1_final
ENSMUST00000108271_29951307 repression_FINAL
ENSMUST00000108271_29951307 total_FINAL
ENSMUST00000029252_30624267 repression1_final
ENSMUST00000029252_30624267 repression_FINAL
ENSMUST00000029252_30624267 total_FINAL
ENSMUST00000168566_32334796 repression1_final
ENSMUST00000168566_32334796 activation_early_strong1_final
ENSMUST00000168566_32334796 repression_FINAL
ENSMUST00000168566_32334796 activation_early_strong_FINAL
ENSMUST00000168566_32334796 activation_early_FINAL
ENSMUST00000168566_32334796 activation_FINAL
ENSMUST00000168566_32334796 total_FINAL
ENSMUST00000029199_32334798 repression1_final
ENSMUST00000029199_32334798 activation_early_strong1_final
ENSMUST00000029199_32334798 repression_FINAL
ENSMUST00000029199_32334798 activation_early_strong_FINAL
ENSMUST00000029199_32334798 activation_early_FINAL
ENSMUST00000029199_32334798 activation_FINAL
ENSMUST00000029199_32334798 total_FINAL
ENSMUST00000057768_32366276 activation_early_weak3_final
ENSMUST00000057768_32366276 activation_early_weak_FINAL
ENSMUST00000057768_32366276 activation_early_FINAL
ENSMUST00000057768_32366276 activation_FINAL
ENSMUST00000057768_32366276 total_FINAL
ENSMUST00000029201_32462832 repression1_final
ENSMUST00000029201_32462832 repression_FINAL
ENSMUST00000029201_32462832 total_FINAL
ENSMUST00000099151_34651376 repression1_final
ENSMUST00000099151_34651376 repression_FINAL
ENSMUST00000099151_34651376 total_FINAL
ENSMUST00000029257_35855187 repression1_final
ENSMUST00000029257_35855187 activation_early_weak6_final
ENSMUST00000029257_35855187 repression_FINAL
ENSMUST00000029257_35855187 activation_early_weak_FINAL
ENSMUST00000029257_35855187 activation_early_FINAL
ENSMUST00000029257_35855187 activation_FINAL
ENSMUST00000029257_35855187 total_FINAL
ENSMUST00000108182_35892978 repression1_final
ENSMUST00000108182_35892978 repression_FINAL
ENSMUST00000108182_35892978 total_FINAL
ENSMUST00000011492_36090932 repression1_final
ENSMUST00000011492_36090932 repression_FINAL
ENSMUST00000011492_36090932 total_FINAL
ENSMUST00000147380_36565978 activation_early_weak3_final
ENSMUST00000147380_36565978 activation_early_weak_FINAL
ENSMUST00000147380_36565978 activation_early_FINAL
ENSMUST00000147380_36565978 activation_FINAL
ENSMUST00000147380_36565978 total_FINAL
ENSMUST00000040148_36573142 activation_early_weak3_final
ENSMUST00000040148_36573142 activation_early_weak_FINAL
ENSMUST00000040148_36573142 activation_early_FINAL
ENSMUST00000040148_36573142 activation_FINAL
ENSMUST00000040148_36573142 total_FINAL
ENSMUST00000108156_36573142 activation_early_weak3_final
ENSMUST00000108156_36573142 activation_early_weak_FINAL
ENSMUST00000108156_36573142 activation_early_FINAL
ENSMUST00000108156_36573142 activation_FINAL
ENSMUST00000108156_36573142 total_FINAL
ENSMUST00000029271_36620482 repression1_final
ENSMUST00000029271_36620482 repression_FINAL
ENSMUST00000029271_36620482 total_FINAL
ENSMUST00000108112_37578929 activation_early_weak3_final
ENSMUST00000108112_37578929 activation_early_weak_FINAL
ENSMUST00000108112_37578929 activation_early_FINAL
ENSMUST00000108112_37578929 activation_FINAL
ENSMUST00000108112_37578929 total_FINAL
ENSMUST00000029277_37578929 activation_early_weak3_final
ENSMUST00000029277_37578929 activation_early_weak_FINAL
ENSMUST00000029277_37578929 activation_early_FINAL
ENSMUST00000029277_37578929 activation_FINAL
ENSMUST00000029277_37578929 total_FINAL
ENSMUST00000120875_38449261 repression1_final
ENSMUST00000120875_38449261 repression_FINAL
ENSMUST00000120875_38449261 total_FINAL
ENSMUST00000156038_38449651 repression1_final
ENSMUST00000156038_38449651 repression_FINAL
ENSMUST00000156038_38449651 total_FINAL
ENSMUST00000091184_40725069 activation_early_strong1_final
ENSMUST00000091184_40725069 activation_early_strong_FINAL
ENSMUST00000091184_40725069 activation_early_FINAL
ENSMUST00000091184_40725069 activation_FINAL
ENSMUST00000091184_40725069 total_FINAL
ENSMUST00000026862_41039092 activation_early_strong1_final
ENSMUST00000026862_41039092 activation_early_strong_FINAL
ENSMUST00000026862_41039092 activation_early_FINAL
ENSMUST00000026862_41039092 activation_FINAL
ENSMUST00000026862_41039092 total_FINAL
ENSMUST00000026865_41614004 repression1_final
ENSMUST00000026865_41614004 activation_early_strong1_final
ENSMUST00000026865_41614004 repression_FINAL
ENSMUST00000026865_41614004 activation_early_strong_FINAL
ENSMUST00000026865_41614004 activation_early_FINAL
ENSMUST00000026865_41614004 activation_FINAL
ENSMUST00000026865_41614004 total_FINAL
ENSMUST00000163764_41614004 repression1_final
ENSMUST00000163764_41614004 activation_early_strong1_final
ENSMUST00000163764_41614004 repression_FINAL
ENSMUST00000163764_41614004 activation_early_strong_FINAL
ENSMUST00000163764_41614004 activation_early_FINAL
ENSMUST00000163764_41614004 activation_FINAL
ENSMUST00000163764_41614004 total_FINAL
ENSMUST00000170711_41614004 repression1_final
ENSMUST00000170711_41614004 activation_early_strong1_final
ENSMUST00000170711_41614004 repression_FINAL
ENSMUST00000170711_41614004 activation_early_strong_FINAL
ENSMUST00000170711_41614004 activation_early_FINAL
ENSMUST00000170711_41614004 activation_FINAL
ENSMUST00000170711_41614004 total_FINAL
ENSMUST00000168086_41614004 repression1_final
ENSMUST00000168086_41614004 activation_early_strong1_final
ENSMUST00000168086_41614004 repression_FINAL
ENSMUST00000168086_41614004 activation_early_strong_FINAL
ENSMUST00000168086_41614004 activation_early_FINAL
ENSMUST00000168086_41614004 activation_FINAL
ENSMUST00000168086_41614004 total_FINAL
ENSMUST00000026866_41626717 activation_early_weak6_final
ENSMUST00000026866_41626717 activation_early_weak_FINAL
ENSMUST00000026866_41626717 activation_early_FINAL
ENSMUST00000026866_41626717 activation_FINAL
ENSMUST00000026866_41626717 total_FINAL
ENSMUST00000170695_45419427 repression1_final
ENSMUST00000170695_45419427 repression_FINAL
ENSMUST00000170695_45419427 total_FINAL
ENSMUST00000166505_46442197 repression1_final
ENSMUST00000166505_46442197 repression_FINAL
ENSMUST00000166505_46442197 total_FINAL
ENSMUST00000035931_49743296 repression1_final
ENSMUST00000035931_49743296 repression_FINAL
ENSMUST00000035931_49743296 total_FINAL
ENSMUST00000108053_51255665 repression1_final
ENSMUST00000108053_51255665 repression_FINAL
ENSMUST00000108053_51255665 total_FINAL
ENSMUST00000108051_51255665 repression1_final
ENSMUST00000108051_51255665 repression_FINAL
ENSMUST00000108051_51255665 total_FINAL
ENSMUST00000091144_51255665 repression1_final
ENSMUST00000091144_51255665 repression_FINAL
ENSMUST00000091144_51255665 total_FINAL
ENSMUST00000183463_51255665 repression1_final
ENSMUST00000183463_51255665 repression_FINAL
ENSMUST00000183463_51255665 total_FINAL
ENSMUST00000062009_51255665 repression1_final
ENSMUST00000062009_51255665 repression_FINAL
ENSMUST00000062009_51255665 total_FINAL
ENSMUST00000038108_51404677 repression1_final
ENSMUST00000038108_51404677 repression_FINAL
ENSMUST00000038108_51404677 total_FINAL
ENSMUST00000037141_51515319 repression1_final
ENSMUST00000037141_51515319 repression_FINAL
ENSMUST00000037141_51515319 total_FINAL
ENSMUST00000059562_53260610 repression1_final
ENSMUST00000059562_53260610 activation_early_strong1_final
ENSMUST00000059562_53260610 repression_FINAL
ENSMUST00000059562_53260610 activation_early_strong_FINAL
ENSMUST00000059562_53260610 activation_early_FINAL
ENSMUST00000059562_53260610 activation_FINAL
ENSMUST00000059562_53260610 total_FINAL
ENSMUST00000147139_53260610 repression1_final
ENSMUST00000147139_53260610 activation_early_strong1_final
ENSMUST00000147139_53260610 repression_FINAL
ENSMUST00000147139_53260610 activation_early_strong_FINAL
ENSMUST00000147139_53260610 activation_early_FINAL
ENSMUST00000147139_53260610 activation_FINAL
ENSMUST00000147139_53260610 total_FINAL
ENSMUST00000044373_54803115 activation_early_weak3_final
ENSMUST00000044373_54803115 activation_early_weak_FINAL
ENSMUST00000044373_54803115 activation_early_FINAL
ENSMUST00000044373_54803115 activation_FINAL
ENSMUST00000044373_54803115 total_FINAL
ENSMUST00000029369_55209037 activation_early_weak1_final
ENSMUST00000029369_55209037 activation_early_weak_FINAL
ENSMUST00000029369_55209037 activation_early_FINAL
ENSMUST00000029369_55209037 activation_FINAL
ENSMUST00000029369_55209037 total_FINAL
ENSMUST00000167204_55466630 repression1_final
ENSMUST00000167204_55466630 repression_FINAL
ENSMUST00000167204_55466630 total_FINAL
ENSMUST00000070418_55533628 repression1_final
ENSMUST00000070418_55533628 repression_FINAL
ENSMUST00000070418_55533628 total_FINAL
ENSMUST00000054237_55533735 repression1_final
ENSMUST00000054237_55533735 repression_FINAL
ENSMUST00000054237_55533735 total_FINAL
ENSMUST00000029380_57455649 repression1_final
ENSMUST00000029380_57455649 repression_FINAL
ENSMUST00000029380_57455649 total_FINAL
ENSMUST00000120977_57455782 repression1_final
ENSMUST00000120977_57455782 repression_FINAL
ENSMUST00000120977_57455782 total_FINAL
ENSMUST00000099090_58460269 repression1_final
ENSMUST00000099090_58460269 repression_FINAL
ENSMUST00000099090_58460269 total_FINAL
ENSMUST00000070368_58674938 repression1_final
ENSMUST00000070368_58674938 activation_early_weak3_final
ENSMUST00000070368_58674938 repression_FINAL
ENSMUST00000070368_58674938 activation_early_weak_FINAL
ENSMUST00000070368_58674938 activation_early_FINAL
ENSMUST00000070368_58674938 activation_FINAL
ENSMUST00000070368_58674938 total_FINAL
ENSMUST00000050360_59216271 activation_early_weak3_final
ENSMUST00000050360_59216271 activation_early_weak_FINAL
ENSMUST00000050360_59216271 activation_early_FINAL
ENSMUST00000050360_59216271 activation_FINAL
ENSMUST00000050360_59216271 total_FINAL
ENSMUST00000049476_59936730 activation_early_weak3_final
ENSMUST00000049476_59936730 activation_early_weak_FINAL
ENSMUST00000049476_59936730 activation_early_FINAL
ENSMUST00000049476_59936730 activation_FINAL
ENSMUST00000049476_59936730 total_FINAL
ENSMUST00000079300_62460347 repression1_final
ENSMUST00000079300_62460347 repression_FINAL
ENSMUST00000079300_62460347 total_FINAL
ENSMUST00000048134_63696234 activation_early_strong1_final
ENSMUST00000048134_63696234 activation_early_strong_FINAL
ENSMUST00000048134_63696234 activation_early_FINAL
ENSMUST00000048134_63696234 activation_FINAL
ENSMUST00000048134_63696234 total_FINAL
ENSMUST00000160638_63696234 activation_early_strong1_final
ENSMUST00000160638_63696234 activation_early_strong_FINAL
ENSMUST00000160638_63696234 activation_early_FINAL
ENSMUST00000160638_63696234 activation_FINAL
ENSMUST00000160638_63696234 total_FINAL
ENSMUST00000084105_63696237 activation_early_strong1_final
ENSMUST00000084105_63696237 activation_early_strong_FINAL
ENSMUST00000084105_63696237 activation_early_FINAL
ENSMUST00000084105_63696237 activation_FINAL
ENSMUST00000084105_63696237 total_FINAL
ENSMUST00000162269_63696237 activation_early_strong1_final
ENSMUST00000162269_63696237 activation_early_strong_FINAL
ENSMUST00000162269_63696237 activation_early_FINAL
ENSMUST00000162269_63696237 activation_FINAL
ENSMUST00000162269_63696237 total_FINAL
ENSMUST00000159676_63696237 activation_early_strong1_final
ENSMUST00000159676_63696237 activation_early_strong_FINAL
ENSMUST00000159676_63696237 activation_early_FINAL
ENSMUST00000159676_63696237 activation_FINAL
ENSMUST00000159676_63696237 total_FINAL
ENSMUST00000059973_63696238 activation_early_strong1_final
ENSMUST00000059973_63696238 activation_early_strong_FINAL
ENSMUST00000059973_63696238 activation_early_FINAL
ENSMUST00000059973_63696238 activation_FINAL
ENSMUST00000059973_63696238 total_FINAL
ENSMUST00000160883_63942414 activation_early_weak3_final
ENSMUST00000160883_63942414 activation_early_weak_FINAL
ENSMUST00000160883_63942414 activation_early_FINAL
ENSMUST00000160883_63942414 activation_FINAL
ENSMUST00000160883_63942414 total_FINAL
ENSMUST00000049230_65376569 repression1_final
ENSMUST00000049230_65376569 repression_FINAL
ENSMUST00000049230_65376569 total_FINAL
ENSMUST00000161404_65376569 repression1_final
ENSMUST00000161404_65376569 repression_FINAL
ENSMUST00000161404_65376569 total_FINAL
ENSMUST00000099076_65527523 activation_early_strong1_final
ENSMUST00000099076_65527523 activation_early_strong_FINAL
ENSMUST00000099076_65527523 activation_early_FINAL
ENSMUST00000099076_65527523 activation_FINAL
ENSMUST00000099076_65527523 total_FINAL
ENSMUST00000099075_65684195 repression1_final
ENSMUST00000099075_65684195 repression_FINAL
ENSMUST00000099075_65684195 total_FINAL
ENSMUST00000029421_66225206 activation_early_strong1_final
ENSMUST00000029421_66225206 activation_early_strong_FINAL
ENSMUST00000029421_66225206 activation_early_FINAL
ENSMUST00000029421_66225206 activation_FINAL
ENSMUST00000029421_66225206 total_FINAL
ENSMUST00000065047_67351753 activation_early_weak3_final
ENSMUST00000065047_67351753 activation_early_weak_FINAL
ENSMUST00000065047_67351753 activation_early_FINAL
ENSMUST00000065047_67351753 activation_FINAL
ENSMUST00000065047_67351753 total_FINAL
ENSMUST00000065074_67356314 activation_early_weak3_final
ENSMUST00000065074_67356314 activation_early_weak_FINAL
ENSMUST00000065074_67356314 activation_early_FINAL
ENSMUST00000065074_67356314 activation_FINAL
ENSMUST00000065074_67356314 total_FINAL
ENSMUST00000046542_67356314 activation_early_weak3_final
ENSMUST00000046542_67356314 activation_early_weak_FINAL
ENSMUST00000046542_67356314 activation_early_FINAL
ENSMUST00000046542_67356314 activation_FINAL
ENSMUST00000046542_67356314 total_FINAL
ENSMUST00000161726_67356314 activation_early_weak3_final
ENSMUST00000161726_67356314 activation_early_weak_FINAL
ENSMUST00000161726_67356314 activation_early_FINAL
ENSMUST00000161726_67356314 activation_FINAL
ENSMUST00000161726_67356314 total_FINAL
ENSMUST00000077271_67474851 activation_early_strong1_final
ENSMUST00000077271_67474851 activation_early_strong_FINAL
ENSMUST00000077271_67474851 activation_early_FINAL
ENSMUST00000077271_67474851 activation_FINAL
ENSMUST00000077271_67474851 total_FINAL
ENSMUST00000029344_67602699 activation_early_strong1_final
ENSMUST00000029344_67602699 activation_early_strong_FINAL
ENSMUST00000029344_67602699 activation_early_FINAL
ENSMUST00000029344_67602699 activation_FINAL
ENSMUST00000029344_67602699 total_FINAL
ENSMUST00000029345_68698051 activation_early_strong1_final
ENSMUST00000029345_68698051 activation_early_strong_FINAL
ENSMUST00000029345_68698051 activation_early_FINAL
ENSMUST00000029345_68698051 activation_FINAL
ENSMUST00000029345_68698051 total_FINAL
ENSMUST00000107816_68698051 activation_early_strong1_final
ENSMUST00000107816_68698051 activation_early_strong_FINAL
ENSMUST00000107816_68698051 activation_early_FINAL
ENSMUST00000107816_68698051 activation_FINAL
ENSMUST00000107816_68698051 total_FINAL
ENSMUST00000054551_68870452 repression1_final
ENSMUST00000054551_68870452 repression_FINAL
ENSMUST00000054551_68870452 total_FINAL
ENSMUST00000167334_72888557 activation_early_strong1_final
ENSMUST00000167334_72888557 activation_early_strong_FINAL
ENSMUST00000167334_72888557 activation_early_FINAL
ENSMUST00000167334_72888557 activation_FINAL
ENSMUST00000167334_72888557 total_FINAL
ENSMUST00000094190_72888560 activation_early_strong1_final
ENSMUST00000094190_72888560 activation_early_strong_FINAL
ENSMUST00000094190_72888560 activation_early_FINAL
ENSMUST00000094190_72888560 activation_FINAL
ENSMUST00000094190_72888560 total_FINAL
ENSMUST00000161137_75516490 repression1_final
ENSMUST00000161137_75516490 activation_early_strong1_final
ENSMUST00000161137_75516490 repression_FINAL
ENSMUST00000161137_75516490 activation_early_strong_FINAL
ENSMUST00000161137_75516490 activation_early_FINAL
ENSMUST00000161137_75516490 activation_FINAL
ENSMUST00000161137_75516490 total_FINAL
ENSMUST00000118100_79062516 repression1_final
ENSMUST00000118100_79062516 activation_early_weak3_final
ENSMUST00000118100_79062516 repression_FINAL
ENSMUST00000118100_79062516 activation_early_weak_FINAL
ENSMUST00000118100_79062516 activation_early_FINAL
ENSMUST00000118100_79062516 activation_FINAL
ENSMUST00000118100_79062516 total_FINAL
ENSMUST00000118340_79062528 repression1_final
ENSMUST00000118340_79062528 activation_early_weak3_final
ENSMUST00000118340_79062528 repression_FINAL
ENSMUST00000118340_79062528 activation_early_weak_FINAL
ENSMUST00000118340_79062528 activation_early_FINAL
ENSMUST00000118340_79062528 activation_FINAL
ENSMUST00000118340_79062528 total_FINAL
ENSMUST00000076136_79455971 repression1_final
ENSMUST00000076136_79455971 repression_FINAL
ENSMUST00000076136_79455971 total_FINAL
ENSMUST00000133154_79455974 repression1_final
ENSMUST00000133154_79455974 repression_FINAL
ENSMUST00000133154_79455974 total_FINAL
ENSMUST00000078527_79641611 activation_early_weak3_final
ENSMUST00000078527_79641611 activation_early_weak_FINAL
ENSMUST00000078527_79641611 activation_early_FINAL
ENSMUST00000078527_79641611 activation_FINAL
ENSMUST00000078527_79641611 total_FINAL
ENSMUST00000118853_79941503 repression1_final
ENSMUST00000118853_79941503 repression_FINAL
ENSMUST00000118853_79941503 total_FINAL
ENSMUST00000029567_79941503 repression1_final
ENSMUST00000029567_79941503 repression_FINAL
ENSMUST00000029567_79941503 total_FINAL
ENSMUST00000029654_80843599 activation_early_strong1_final
ENSMUST00000029654_80843599 activation_early_strong_FINAL
ENSMUST00000029654_80843599 activation_early_FINAL
ENSMUST00000029654_80843599 activation_FINAL
ENSMUST00000029654_80843599 total_FINAL
ENSMUST00000135043_80843599 activation_early_strong1_final
ENSMUST00000135043_80843599 activation_early_strong_FINAL
ENSMUST00000135043_80843599 activation_early_FINAL
ENSMUST00000135043_80843599 activation_FINAL
ENSMUST00000135043_80843599 total_FINAL
ENSMUST00000029652_81212579 activation_early_strong1_final
ENSMUST00000029652_81212579 activation_early_strong_FINAL
ENSMUST00000029652_81212579 activation_early_FINAL
ENSMUST00000029652_81212579 activation_FINAL
ENSMUST00000029652_81212579 total_FINAL
ENSMUST00000029645_81957090 activation_early_strong1_final
ENSMUST00000029645_81957090 activation_early_strong_FINAL
ENSMUST00000029645_81957090 activation_early_FINAL
ENSMUST00000029645_81957090 activation_FINAL
ENSMUST00000029645_81957090 total_FINAL
ENSMUST00000048976_82092428 activation_early_strong1_final
ENSMUST00000048976_82092428 activation_early_strong_FINAL
ENSMUST00000048976_82092428 activation_early_FINAL
ENSMUST00000048976_82092428 activation_FINAL
ENSMUST00000048976_82092428 total_FINAL
ENSMUST00000107692_84160439 repression1_final
ENSMUST00000107692_84160439 repression_FINAL
ENSMUST00000107692_84160439 total_FINAL
ENSMUST00000107691_84160440 repression1_final
ENSMUST00000107691_84160440 repression_FINAL
ENSMUST00000107691_84160440 total_FINAL
ENSMUST00000107695_84160441 repression1_final
ENSMUST00000107695_84160441 repression_FINAL
ENSMUST00000107695_84160441 total_FINAL
ENSMUST00000098990_84496093 repression1_final
ENSMUST00000098990_84496093 repression_FINAL
ENSMUST00000098990_84496093 total_FINAL
ENSMUST00000033643_85869849 repression1_final
ENSMUST00000033643_85869849 repression_FINAL
ENSMUST00000033643_85869849 total_FINAL
ENSMUST00000015998_87370218 activation_early_weak3_final
ENSMUST00000015998_87370218 activation_early_weak_FINAL
ENSMUST00000015998_87370218 activation_early_FINAL
ENSMUST00000015998_87370218 activation_FINAL
ENSMUST00000015998_87370218 total_FINAL
ENSMUST00000119109_87536653 activation_early_strong1_final
ENSMUST00000119109_87536653 activation_early_strong_FINAL
ENSMUST00000119109_87536653 activation_early_FINAL
ENSMUST00000119109_87536653 activation_FINAL
ENSMUST00000119109_87536653 total_FINAL
ENSMUST00000170036_87536653 activation_early_strong1_final
ENSMUST00000170036_87536653 activation_early_strong_FINAL
ENSMUST00000170036_87536653 activation_early_FINAL
ENSMUST00000170036_87536653 activation_FINAL
ENSMUST00000170036_87536653 total_FINAL
ENSMUST00000147991_88367964 repression1_final
ENSMUST00000147991_88367964 activation_early_strong1_final
ENSMUST00000147991_88367964 repression_FINAL
ENSMUST00000147991_88367964 activation_early_strong_FINAL
ENSMUST00000147991_88367964 activation_early_FINAL
ENSMUST00000147991_88367964 activation_FINAL
ENSMUST00000147991_88367964 total_FINAL
ENSMUST00000008745_88542029 activation_early_weak6_final
ENSMUST00000008745_88542029 activation_early_weak_FINAL
ENSMUST00000008745_88542029 activation_early_FINAL
ENSMUST00000008745_88542029 activation_FINAL
ENSMUST00000008745_88542029 total_FINAL
ENSMUST00000008748_88568234 activation_early_weak6_final
ENSMUST00000008748_88568234 activation_early_weak_FINAL
ENSMUST00000008748_88568234 activation_early_FINAL
ENSMUST00000008748_88568234 activation_FINAL
ENSMUST00000008748_88568234 total_FINAL
ENSMUST00000176500_88646864 repression1_final
ENSMUST00000176500_88646864 repression_FINAL
ENSMUST00000176500_88646864 total_FINAL
ENSMUST00000029694_88646864 repression1_final
ENSMUST00000029694_88646864 repression_FINAL
ENSMUST00000029694_88646864 total_FINAL
ENSMUST00000107510_88646864 repression1_final
ENSMUST00000107510_88646864 repression_FINAL
ENSMUST00000107510_88646864 total_FINAL
ENSMUST00000170653_88646864 repression1_final
ENSMUST00000170653_88646864 repression_FINAL
ENSMUST00000170653_88646864 total_FINAL
ENSMUST00000107503_88744700 repression1_final
ENSMUST00000107503_88744700 repression_FINAL
ENSMUST00000107503_88744700 total_FINAL
ENSMUST00000107505_88744700 repression1_final
ENSMUST00000107505_88744700 repression_FINAL
ENSMUST00000107505_88744700 total_FINAL
ENSMUST00000090945_88744701 repression1_final
ENSMUST00000090945_88744701 repression_FINAL
ENSMUST00000090945_88744701 total_FINAL
ENSMUST00000090938_88920803 repression1_final
ENSMUST00000090938_88920803 repression_FINAL
ENSMUST00000090938_88920803 total_FINAL
ENSMUST00000121212_89176580 activation_early_strong1_final
ENSMUST00000121212_89176580 activation_early_strong_FINAL
ENSMUST00000121212_89176580 activation_early_FINAL
ENSMUST00000121212_89176580 activation_FINAL
ENSMUST00000121212_89176580 total_FINAL
ENSMUST00000090927_89176580 activation_early_strong1_final
ENSMUST00000090927_89176580 activation_early_strong_FINAL
ENSMUST00000090927_89176580 activation_early_FINAL
ENSMUST00000090927_89176580 activation_FINAL
ENSMUST00000090927_89176580 total_FINAL
ENSMUST00000121931_89176580 activation_early_strong1_final
ENSMUST00000121931_89176580 activation_early_strong_FINAL
ENSMUST00000121931_89176580 activation_early_FINAL
ENSMUST00000121931_89176580 activation_FINAL
ENSMUST00000121931_89176580 total_FINAL
ENSMUST00000060061_89433515 repression1_final
ENSMUST00000060061_89433515 activation_early_strong1_final
ENSMUST00000060061_89433515 repression_FINAL
ENSMUST00000060061_89433515 activation_early_strong_FINAL
ENSMUST00000060061_89433515 activation_early_FINAL
ENSMUST00000060061_89433515 activation_FINAL
ENSMUST00000060061_89433515 total_FINAL
ENSMUST00000107413_89433515 repression1_final
ENSMUST00000107413_89433515 activation_early_strong1_final
ENSMUST00000107413_89433515 repression_FINAL
ENSMUST00000107413_89433515 activation_early_strong_FINAL
ENSMUST00000107413_89433515 activation_early_FINAL
ENSMUST00000107413_89433515 activation_FINAL
ENSMUST00000107413_89433515 total_FINAL
ENSMUST00000038356_89782289 activation_early_weak3_final
ENSMUST00000038356_89782289 activation_early_weak_FINAL
ENSMUST00000038356_89782289 activation_early_FINAL
ENSMUST00000038356_89782289 activation_FINAL
ENSMUST00000038356_89782289 total_FINAL
ENSMUST00000050401_89854715 repression1_final
ENSMUST00000050401_89854715 repression_FINAL
ENSMUST00000050401_89854715 total_FINAL
ENSMUST00000029559_89869324 repression1_final
ENSMUST00000029559_89869324 activation_early_weak3_final
ENSMUST00000029559_89869324 repression_FINAL
ENSMUST00000029559_89869324 activation_early_weak_FINAL
ENSMUST00000029559_89869324 activation_early_FINAL
ENSMUST00000029559_89869324 activation_FINAL
ENSMUST00000029559_89869324 total_FINAL
ENSMUST00000029552_90058805 activation_early_strong1_final
ENSMUST00000029552_90058805 activation_early_strong_FINAL
ENSMUST00000029552_90058805 activation_early_FINAL
ENSMUST00000029552_90058805 activation_FINAL
ENSMUST00000029552_90058805 total_FINAL
ENSMUST00000029541_90385239 repression1_final
ENSMUST00000029541_90385239 activation_biphasic1_final
ENSMUST00000029541_90385239 repression_FINAL
ENSMUST00000029541_90385239 activation_biphasic_FINAL
ENSMUST00000029541_90385239 activation_FINAL
ENSMUST00000029541_90385239 total_FINAL
ENSMUST00000132041_90385241 repression1_final
ENSMUST00000132041_90385241 activation_biphasic1_final
ENSMUST00000132041_90385241 repression_FINAL
ENSMUST00000132041_90385241 activation_biphasic_FINAL
ENSMUST00000132041_90385241 activation_FINAL
ENSMUST00000132041_90385241 total_FINAL
ENSMUST00000001042_90487620 activation_early_weak6_final
ENSMUST00000001042_90487620 activation_early_weak_FINAL
ENSMUST00000001042_90487620 activation_early_FINAL
ENSMUST00000001042_90487620 activation_FINAL
ENSMUST00000001042_90487620 total_FINAL
ENSMUST00000001051_90614323 activation_early_weak6_final
ENSMUST00000001051_90614323 activation_early_weak_FINAL
ENSMUST00000001051_90614323 activation_early_FINAL
ENSMUST00000001051_90614323 activation_FINAL
ENSMUST00000001051_90614323 total_FINAL
ENSMUST00000047477_92340512 activation_early_strong1_final
ENSMUST00000047477_92340512 activation_early_strong_FINAL
ENSMUST00000047477_92340512 activation_early_FINAL
ENSMUST00000047477_92340512 activation_FINAL
ENSMUST00000047477_92340512 total_FINAL
ENSMUST00000074142_92646532 activation_early_weak3_final
ENSMUST00000074142_92646532 activation_early_weak_FINAL
ENSMUST00000074142_92646532 activation_early_FINAL
ENSMUST00000074142_92646532 activation_FINAL
ENSMUST00000074142_92646532 total_FINAL
ENSMUST00000047055_92680712 activation_early_strong1_final
ENSMUST00000047055_92680712 activation_early_strong_FINAL
ENSMUST00000047055_92680712 activation_early_FINAL
ENSMUST00000047055_92680712 activation_FINAL
ENSMUST00000047055_92680712 total_FINAL
ENSMUST00000029527_92750148 activation_early_strong1_final
ENSMUST00000029527_92750148 activation_early_strong_FINAL
ENSMUST00000029527_92750148 activation_early_FINAL
ENSMUST00000029527_92750148 activation_FINAL
ENSMUST00000029527_92750148 total_FINAL
ENSMUST00000046234_92933897 activation_early_weak3_final
ENSMUST00000046234_92933897 activation_early_weak_FINAL
ENSMUST00000046234_92933897 activation_early_FINAL
ENSMUST00000046234_92933897 activation_FINAL
ENSMUST00000046234_92933897 total_FINAL
ENSMUST00000059053_92958377 activation_early_weak3_final
ENSMUST00000059053_92958377 activation_early_weak_FINAL
ENSMUST00000059053_92958377 activation_early_FINAL
ENSMUST00000059053_92958377 activation_FINAL
ENSMUST00000059053_92958377 total_FINAL
ENSMUST00000064257_93448055 repression1_final
ENSMUST00000064257_93448055 repression_FINAL
ENSMUST00000064257_93448055 total_FINAL
ENSMUST00000161475_94174412 repression1_final
ENSMUST00000161475_94174412 repression_FINAL
ENSMUST00000161475_94174412 total_FINAL
ENSMUST00000167916_94174412 repression1_final
ENSMUST00000167916_94174412 repression_FINAL
ENSMUST00000167916_94174412 total_FINAL
ENSMUST00000169433_94364455 activation_early_weak1_final
ENSMUST00000169433_94364455 activation_early_weak_FINAL
ENSMUST00000169433_94364455 activation_early_FINAL
ENSMUST00000169433_94364455 activation_FINAL
ENSMUST00000169433_94364455 total_FINAL
ENSMUST00000029783_94497544 repression1_final
ENSMUST00000029783_94497544 repression_FINAL
ENSMUST00000029783_94497544 total_FINAL
ENSMUST00000107270_94880333 repression1_final
ENSMUST00000107270_94880333 activation_early_strong1_final
ENSMUST00000107270_94880333 repression_FINAL
ENSMUST00000107270_94880333 activation_early_strong_FINAL
ENSMUST00000107270_94880333 activation_early_FINAL
ENSMUST00000107270_94880333 activation_FINAL
ENSMUST00000107270_94880333 total_FINAL
ENSMUST00000107269_94880333 repression1_final
ENSMUST00000107269_94880333 activation_early_strong1_final
ENSMUST00000107269_94880333 repression_FINAL
ENSMUST00000107269_94880333 activation_early_strong_FINAL
ENSMUST00000107269_94880333 activation_early_FINAL
ENSMUST00000107269_94880333 activation_FINAL
ENSMUST00000107269_94880333 total_FINAL
ENSMUST00000005769_95129111 activation_early_weak6_final
ENSMUST00000005769_95129111 activation_early_weak_FINAL
ENSMUST00000005769_95129111 activation_early_FINAL
ENSMUST00000005769_95129111 activation_FINAL
ENSMUST00000005769_95129111 total_FINAL
ENSMUST00000107227_95129111 activation_early_weak6_final
ENSMUST00000107227_95129111 activation_early_weak_FINAL
ENSMUST00000107227_95129111 activation_early_FINAL
ENSMUST00000107227_95129111 activation_FINAL
ENSMUST00000107227_95129111 total_FINAL
ENSMUST00000107209_95181766 repression1_final
ENSMUST00000107209_95181766 activation_early_strong1_final
ENSMUST00000107209_95181766 repression_FINAL
ENSMUST00000107209_95181766 activation_early_strong_FINAL
ENSMUST00000107209_95181766 activation_early_FINAL
ENSMUST00000107209_95181766 activation_FINAL
ENSMUST00000107209_95181766 total_FINAL
ENSMUST00000136139_95181766 repression1_final
ENSMUST00000136139_95181766 activation_early_strong1_final
ENSMUST00000136139_95181766 repression_FINAL
ENSMUST00000136139_95181766 activation_early_strong_FINAL
ENSMUST00000136139_95181766 activation_early_FINAL
ENSMUST00000136139_95181766 activation_FINAL
ENSMUST00000136139_95181766 total_FINAL
ENSMUST00000098873_95181773 repression1_final
ENSMUST00000098873_95181773 activation_early_strong1_final
ENSMUST00000098873_95181773 repression_FINAL
ENSMUST00000098873_95181773 activation_early_strong_FINAL
ENSMUST00000098873_95181773 activation_early_FINAL
ENSMUST00000098873_95181773 activation_FINAL
ENSMUST00000098873_95181773 total_FINAL
ENSMUST00000015855_95253674 activation_early_strong1_final
ENSMUST00000015855_95253674 activation_early_strong_FINAL
ENSMUST00000015855_95253674 activation_early_FINAL
ENSMUST00000015855_95253674 activation_FINAL
ENSMUST00000015855_95253674 total_FINAL
ENSMUST00000102749_95495394 activation_early_weak3_final
ENSMUST00000102749_95495394 activation_early_weak_FINAL
ENSMUST00000102749_95495394 activation_early_FINAL
ENSMUST00000102749_95495394 activation_FINAL
ENSMUST00000102749_95495394 total_FINAL
ENSMUST00000015666_95495394 activation_early_weak3_final
ENSMUST00000015666_95495394 activation_early_weak_FINAL
ENSMUST00000015666_95495394 activation_early_FINAL
ENSMUST00000015666_95495394 activation_FINAL
ENSMUST00000015666_95495394 total_FINAL
ENSMUST00000029754_95587459 activation_early_strong1_final
ENSMUST00000029754_95587459 activation_early_strong_FINAL
ENSMUST00000029754_95587459 activation_early_FINAL
ENSMUST00000029754_95587459 activation_FINAL
ENSMUST00000029754_95587459 total_FINAL
ENSMUST00000098857_95743853 activation_early_weak3_final
ENSMUST00000098857_95743853 activation_early_weak_FINAL
ENSMUST00000098857_95743853 activation_early_FINAL
ENSMUST00000098857_95743853 activation_FINAL
ENSMUST00000098857_95743853 total_FINAL
ENSMUST00000090791_95759873 repression1_final
ENSMUST00000090791_95759873 activation_early_weak6_final
ENSMUST00000090791_95759873 repression_FINAL
ENSMUST00000090791_95759873 activation_early_weak_FINAL
ENSMUST00000090791_95759873 activation_early_FINAL
ENSMUST00000090791_95759873 activation_FINAL
ENSMUST00000090791_95759873 total_FINAL
ENSMUST00000165307_95945251 repression1_final
ENSMUST00000165307_95945251 activation_early_weak3_final
ENSMUST00000165307_95945251 repression_FINAL
ENSMUST00000165307_95945251 activation_early_weak_FINAL
ENSMUST00000165307_95945251 activation_early_FINAL
ENSMUST00000165307_95945251 activation_FINAL
ENSMUST00000165307_95945251 total_FINAL
ENSMUST00000090781_96221547 repression1_final
ENSMUST00000090781_96221547 repression_FINAL
ENSMUST00000090781_96221547 total_FINAL
ENSMUST00000029748_96282909 activation_early_weak3_final
ENSMUST00000029748_96282909 activation_early_weak_FINAL
ENSMUST00000029748_96282909 activation_early_FINAL
ENSMUST00000029748_96282909 activation_FINAL
ENSMUST00000029748_96282909 total_FINAL
ENSMUST00000074519_96560530 repression1_final
ENSMUST00000074519_96560530 activation_early_weak3_final
ENSMUST00000074519_96560530 repression_FINAL
ENSMUST00000074519_96560530 activation_early_weak_FINAL
ENSMUST00000074519_96560530 activation_early_FINAL
ENSMUST00000074519_96560530 activation_FINAL
ENSMUST00000074519_96560530 total_FINAL
ENSMUST00000049093_96560530 repression1_final
ENSMUST00000049093_96560530 activation_early_weak3_final
ENSMUST00000049093_96560530 repression_FINAL
ENSMUST00000049093_96560530 activation_early_weak_FINAL
ENSMUST00000049093_96560530 activation_early_FINAL
ENSMUST00000049093_96560530 activation_FINAL
ENSMUST00000049093_96560530 total_FINAL
ENSMUST00000091924_96577872 repression1_final
ENSMUST00000091924_96577872 activation_early_strong1_final
ENSMUST00000091924_96577872 repression_FINAL
ENSMUST00000091924_96577872 activation_early_strong_FINAL
ENSMUST00000091924_96577872 activation_early_FINAL
ENSMUST00000091924_96577872 activation_FINAL
ENSMUST00000091924_96577872 total_FINAL
ENSMUST00000072600_97051706 repression1_final
ENSMUST00000072600_97051706 activation_early_weak3_final
ENSMUST00000072600_97051706 repression_FINAL
ENSMUST00000072600_97051706 activation_early_weak_FINAL
ENSMUST00000072600_97051706 activation_early_FINAL
ENSMUST00000072600_97051706 activation_FINAL
ENSMUST00000072600_97051706 total_FINAL
ENSMUST00000046521_97203662 repression1_final
ENSMUST00000046521_97203662 activation_early_weak3_final
ENSMUST00000046521_97203662 repression_FINAL
ENSMUST00000046521_97203662 activation_early_weak_FINAL
ENSMUST00000046521_97203662 activation_early_FINAL
ENSMUST00000046521_97203662 activation_FINAL
ENSMUST00000046521_97203662 total_FINAL
ENSMUST00000029476_97921271 repression1_final
ENSMUST00000029476_97921271 repression_FINAL
ENSMUST00000029476_97921271 total_FINAL
ENSMUST00000029464_98874577 activation_early_weak1_final
ENSMUST00000029464_98874577 activation_early_weak_FINAL
ENSMUST00000029464_98874577 activation_early_FINAL
ENSMUST00000029464_98874577 activation_FINAL
ENSMUST00000029464_98874577 total_FINAL
ENSMUST00000029462_99352624 repression1_final
ENSMUST00000029462_99352624 repression_FINAL
ENSMUST00000029462_99352624 total_FINAL
ENSMUST00000061455_100468057 repression1_final
ENSMUST00000061455_100468057 repression_FINAL
ENSMUST00000061455_100468057 total_FINAL
ENSMUST00000102694_101040232 activation_early_strong1_final
ENSMUST00000102694_101040232 activation_early_strong_FINAL
ENSMUST00000102694_101040232 activation_early_FINAL
ENSMUST00000102694_101040232 activation_FINAL
ENSMUST00000102694_101040232 total_FINAL
ENSMUST00000036493_101576219 repression1_final
ENSMUST00000036493_101576219 activation_early_weak3_final
ENSMUST00000036493_101576219 repression_FINAL
ENSMUST00000036493_101576219 activation_early_weak_FINAL
ENSMUST00000036493_101576219 activation_early_FINAL
ENSMUST00000036493_101576219 activation_FINAL
ENSMUST00000036493_101576219 total_FINAL
ENSMUST00000159388_102156701 activation_early_strong1_final
ENSMUST00000159388_102156701 activation_early_strong_FINAL
ENSMUST00000159388_102156701 activation_early_FINAL
ENSMUST00000159388_102156701 activation_FINAL
ENSMUST00000159388_102156701 total_FINAL
ENSMUST00000029451_102768943 repression1_final
ENSMUST00000029451_102768943 activation_early_weak3_final
ENSMUST00000029451_102768943 repression_FINAL
ENSMUST00000029451_102768943 activation_early_weak_FINAL
ENSMUST00000029451_102768943 activation_early_FINAL
ENSMUST00000029451_102768943 activation_FINAL
ENSMUST00000029451_102768943 total_FINAL
ENSMUST00000029448_102818499 activation_early_weak3_final
ENSMUST00000029448_102818499 activation_early_weak_FINAL
ENSMUST00000029448_102818499 activation_early_FINAL
ENSMUST00000029448_102818499 activation_FINAL
ENSMUST00000029448_102818499 total_FINAL
ENSMUST00000005830_103178482 repression1_final
ENSMUST00000005830_103178482 repression_FINAL
ENSMUST00000005830_103178482 total_FINAL
ENSMUST00000118317_103739815 repression1_final
ENSMUST00000118317_103739815 repression_FINAL
ENSMUST00000118317_103739815 total_FINAL
ENSMUST00000063502_103800605 repression1_final
ENSMUST00000063502_103800605 repression_FINAL
ENSMUST00000063502_103800605 total_FINAL
ENSMUST00000029435_103800605 repression1_final
ENSMUST00000029435_103800605 repression_FINAL
ENSMUST00000029435_103800605 total_FINAL
ENSMUST00000106834_103801089 repression1_final
ENSMUST00000106834_103801089 repression_FINAL
ENSMUST00000106834_103801089 total_FINAL
ENSMUST00000029433_103912041 activation_early_weak3_final
ENSMUST00000029433_103912041 activation_early_weak_FINAL
ENSMUST00000029433_103912041 activation_early_FINAL
ENSMUST00000029433_103912041 activation_FINAL
ENSMUST00000029433_103912041 total_FINAL
ENSMUST00000068879_103962613 repression1_final
ENSMUST00000068879_103962613 activation_early_weak3_final
ENSMUST00000068879_103962613 repression_FINAL
ENSMUST00000068879_103962613 activation_early_weak_FINAL
ENSMUST00000068879_103962613 activation_early_FINAL
ENSMUST00000068879_103962613 activation_FINAL
ENSMUST00000068879_103962613 total_FINAL
ENSMUST00000046316_104453984 repression1_final
ENSMUST00000046316_104453984 repression_FINAL
ENSMUST00000046316_104453984 total_FINAL
ENSMUST00000139783_104767406 repression1_final
ENSMUST00000139783_104767406 activation_early_weak3_final
ENSMUST00000139783_104767406 repression_FINAL
ENSMUST00000139783_104767406 activation_early_weak_FINAL
ENSMUST00000139783_104767406 activation_early_FINAL
ENSMUST00000139783_104767406 activation_FINAL
ENSMUST00000139783_104767406 total_FINAL
ENSMUST00000098761_105669210 repression1_final
ENSMUST00000098761_105669210 repression_FINAL
ENSMUST00000098761_105669210 total_FINAL
ENSMUST00000164330_106482013 activation_early_weak3_final
ENSMUST00000164330_106482013 activation_early_weak_FINAL
ENSMUST00000164330_106482013 activation_early_FINAL
ENSMUST00000164330_106482013 activation_FINAL
ENSMUST00000164330_106482013 total_FINAL
ENSMUST00000068301_106502260 activation_early_strong1_final
ENSMUST00000068301_106502260 activation_early_strong_FINAL
ENSMUST00000068301_106502260 activation_early_FINAL
ENSMUST00000068301_106502260 activation_FINAL
ENSMUST00000068301_106502260 total_FINAL
ENSMUST00000138091_107663118 activation_early_weak3_final
ENSMUST00000138091_107663118 activation_early_weak_FINAL
ENSMUST00000138091_107663118 activation_early_FINAL
ENSMUST00000138091_107663118 activation_FINAL
ENSMUST00000138091_107663118 total_FINAL
ENSMUST00000029490_107663120 activation_early_weak3_final
ENSMUST00000029490_107663120 activation_early_weak_FINAL
ENSMUST00000029490_107663120 activation_early_FINAL
ENSMUST00000029490_107663120 activation_FINAL
ENSMUST00000029490_107663120 total_FINAL
ENSMUST00000149479_108078468 activation_early_strong1_final
ENSMUST00000149479_108078468 activation_early_strong_FINAL
ENSMUST00000149479_108078468 activation_early_FINAL
ENSMUST00000149479_108078468 activation_FINAL
ENSMUST00000149479_108078468 total_FINAL
ENSMUST00000102632_108357244 repression1_final
ENSMUST00000102632_108357244 repression_FINAL
ENSMUST00000102632_108357244 total_FINAL
ENSMUST00000053065_108853678 repression1_final
ENSMUST00000053065_108853678 repression_FINAL
ENSMUST00000053065_108853678 total_FINAL
ENSMUST00000180063_108853678 repression1_final
ENSMUST00000180063_108853678 repression_FINAL
ENSMUST00000180063_108853678 total_FINAL
ENSMUST00000106586_108960339 activation_early_weak3_final
ENSMUST00000106586_108960339 activation_early_weak_FINAL
ENSMUST00000106586_108960339 activation_early_FINAL
ENSMUST00000106586_108960339 activation_FINAL
ENSMUST00000106586_108960339 total_FINAL
ENSMUST00000046924_108970997 activation_early_weak3_final
ENSMUST00000046924_108970997 activation_early_weak_FINAL
ENSMUST00000046924_108970997 activation_early_FINAL
ENSMUST00000046924_108970997 activation_FINAL
ENSMUST00000046924_108970997 total_FINAL
ENSMUST00000171143_108970997 activation_early_weak3_final
ENSMUST00000171143_108970997 activation_early_weak_FINAL
ENSMUST00000171143_108970997 activation_early_FINAL
ENSMUST00000171143_108970997 activation_FINAL
ENSMUST00000171143_108970997 total_FINAL
ENSMUST00000046864_109683610 activation_early_strong1_final
ENSMUST00000046864_109683610 activation_early_strong_FINAL
ENSMUST00000046864_109683610 activation_early_FINAL
ENSMUST00000046864_109683610 activation_FINAL
ENSMUST00000046864_109683610 total_FINAL
ENSMUST00000106576_109683610 activation_early_strong1_final
ENSMUST00000106576_109683610 activation_early_strong_FINAL
ENSMUST00000106576_109683610 activation_early_FINAL
ENSMUST00000106576_109683610 activation_FINAL
ENSMUST00000106576_109683610 total_FINAL
ENSMUST00000156177_109780040 repression1_final
ENSMUST00000156177_109780040 repression_FINAL
ENSMUST00000156177_109780040 total_FINAL
ENSMUST00000128219_109781095 repression1_final
ENSMUST00000128219_109781095 repression_FINAL
ENSMUST00000128219_109781095 total_FINAL
ENSMUST00000106567_110248549 activation_early_weak3_final
ENSMUST00000106567_110248549 activation_early_weak_FINAL
ENSMUST00000106567_110248549 activation_early_FINAL
ENSMUST00000106567_110248549 activation_FINAL
ENSMUST00000106567_110248549 total_FINAL
ENSMUST00000081752_115122858 repression1_final
ENSMUST00000081752_115122858 repression_FINAL
ENSMUST00000081752_115122858 total_FINAL
ENSMUST00000051309_115122858 repression1_final
ENSMUST00000051309_115122858 repression_FINAL
ENSMUST00000051309_115122858 total_FINAL
ENSMUST00000055676_115710433 activation_early_strong1_final
ENSMUST00000055676_115710433 activation_early_strong_FINAL
ENSMUST00000055676_115710433 activation_early_FINAL
ENSMUST00000055676_115710433 activation_FINAL
ENSMUST00000055676_115710433 total_FINAL
ENSMUST00000067485_115938973 activation_early_strong1_final
ENSMUST00000067485_115938973 activation_early_strong_FINAL
ENSMUST00000067485_115938973 activation_early_FINAL
ENSMUST00000067485_115938973 activation_FINAL
ENSMUST00000067485_115938973 total_FINAL
ENSMUST00000090464_116272553 activation_early_weak3_final
ENSMUST00000090464_116272553 activation_early_weak_FINAL
ENSMUST00000090464_116272553 activation_early_FINAL
ENSMUST00000090464_116272553 activation_FINAL
ENSMUST00000090464_116272553 total_FINAL
ENSMUST00000106491_116272553 activation_early_weak3_final
ENSMUST00000106491_116272553 activation_early_weak_FINAL
ENSMUST00000106491_116272553 activation_early_FINAL
ENSMUST00000106491_116272553 activation_FINAL
ENSMUST00000106491_116272553 total_FINAL
ENSMUST00000029573_116581286 repression1_final
ENSMUST00000029573_116581286 repression_FINAL
ENSMUST00000029573_116581286 total_FINAL
ENSMUST00000029571_116628815 repression1_final
ENSMUST00000029571_116628815 repression_FINAL
ENSMUST00000029571_116628815 total_FINAL
ENSMUST00000029569_116669469 activation_early_strong1_final
ENSMUST00000029569_116669469 activation_early_strong_FINAL
ENSMUST00000029569_116669469 activation_early_FINAL
ENSMUST00000029569_116669469 activation_FINAL
ENSMUST00000029569_116669469 total_FINAL
ENSMUST00000040603_116739999 repression1_final
ENSMUST00000040603_116739999 repression_FINAL
ENSMUST00000040603_116739999 total_FINAL
ENSMUST00000061071_117319145 repression1_final
ENSMUST00000061071_117319145 activation_early_weak3_final
ENSMUST00000061071_117319145 repression_FINAL
ENSMUST00000061071_117319145 activation_early_weak_FINAL
ENSMUST00000061071_117319145 activation_early_FINAL
ENSMUST00000061071_117319145 activation_FINAL
ENSMUST00000061071_117319145 total_FINAL
ENSMUST00000128909_121202008 activation_early_strong1_final
ENSMUST00000128909_121202008 activation_early_strong_FINAL
ENSMUST00000128909_121202008 activation_early_FINAL
ENSMUST00000128909_121202008 activation_FINAL
ENSMUST00000128909_121202008 total_FINAL
ENSMUST00000029777_121202008 activation_early_strong1_final
ENSMUST00000029777_121202008 activation_early_strong_FINAL
ENSMUST00000029777_121202008 activation_early_FINAL
ENSMUST00000029777_121202008 activation_FINAL
ENSMUST00000029777_121202008 total_FINAL
ENSMUST00000029771_121734240 activation_early_weak3_final
ENSMUST00000029771_121734240 activation_early_weak_FINAL
ENSMUST00000029771_121734240 activation_early_FINAL
ENSMUST00000029771_121734240 activation_FINAL
ENSMUST00000029771_121734240 total_FINAL
ENSMUST00000013995_122179834 activation_early_strong1_final
ENSMUST00000013995_122179834 activation_early_strong_FINAL
ENSMUST00000013995_122179834 activation_early_FINAL
ENSMUST00000013995_122179834 activation_FINAL
ENSMUST00000013995_122179834 total_FINAL
ENSMUST00000106429_122925480 activation_early_weak3_final
ENSMUST00000106429_122925480 activation_early_weak_FINAL
ENSMUST00000106429_122925480 activation_early_FINAL
ENSMUST00000106429_122925480 activation_FINAL
ENSMUST00000106429_122925480 total_FINAL
ENSMUST00000139160_123076519 repression1_final
ENSMUST00000139160_123076519 repression_FINAL
ENSMUST00000139160_123076519 total_FINAL
ENSMUST00000106427_123076519 repression1_final
ENSMUST00000106427_123076519 repression_FINAL
ENSMUST00000106427_123076519 total_FINAL
ENSMUST00000106426_123076519 repression1_final
ENSMUST00000106426_123076519 repression_FINAL
ENSMUST00000106426_123076519 total_FINAL
ENSMUST00000051443_123110964 repression1_final
ENSMUST00000051443_123110964 repression_FINAL
ENSMUST00000051443_123110964 total_FINAL
ENSMUST00000047923_123364962 activation_early_weak3_final
ENSMUST00000047923_123364962 activation_early_weak_FINAL
ENSMUST00000047923_123364962 activation_early_FINAL
ENSMUST00000047923_123364962 activation_FINAL
ENSMUST00000047923_123364962 total_FINAL
ENSMUST00000057944_125865359 repression1_final
ENSMUST00000057944_125865359 activation_early_strong1_final
ENSMUST00000057944_125865359 repression_FINAL
ENSMUST00000057944_125865359 activation_early_strong_FINAL
ENSMUST00000057944_125865359 activation_early_FINAL
ENSMUST00000057944_125865359 activation_FINAL
ENSMUST00000057944_125865359 total_FINAL
ENSMUST00000093976_126439404 activation_early_weak3_final
ENSMUST00000093976_126439404 activation_early_weak_FINAL
ENSMUST00000093976_126439404 activation_early_FINAL
ENSMUST00000093976_126439404 activation_FINAL
ENSMUST00000093976_126439404 total_FINAL
ENSMUST00000163226_126816118 activation_early_weak3_final
ENSMUST00000163226_126816118 activation_early_weak_FINAL
ENSMUST00000163226_126816118 activation_early_FINAL
ENSMUST00000163226_126816118 activation_FINAL
ENSMUST00000163226_126816118 total_FINAL
ENSMUST00000106402_126842762 repression1_final
ENSMUST00000106402_126842762 repression_FINAL
ENSMUST00000106402_126842762 total_FINAL
ENSMUST00000182994_127031173 activation_early_strong1_final
ENSMUST00000182994_127031173 activation_early_strong_FINAL
ENSMUST00000182994_127031173 activation_early_FINAL
ENSMUST00000182994_127031173 activation_FINAL
ENSMUST00000182994_127031173 total_FINAL
ENSMUST00000029587_127634521 repression1_final
ENSMUST00000029587_127634521 activation_early_strong1_final
ENSMUST00000029587_127634521 repression_FINAL
ENSMUST00000029587_127634521 activation_early_strong_FINAL
ENSMUST00000029587_127634521 activation_early_FINAL
ENSMUST00000029587_127634521 activation_FINAL
ENSMUST00000029587_127634521 total_FINAL
ENSMUST00000054483_127797137 repression1_final
ENSMUST00000054483_127797137 repression_FINAL
ENSMUST00000054483_127797137 total_FINAL
ENSMUST00000171621_127797137 repression1_final
ENSMUST00000171621_127797137 repression_FINAL
ENSMUST00000171621_127797137 total_FINAL
ENSMUST00000051737_127807264 activation_early_strong1_final
ENSMUST00000051737_127807264 activation_early_strong_FINAL
ENSMUST00000051737_127807264 activation_early_FINAL
ENSMUST00000051737_127807264 activation_FINAL
ENSMUST00000051737_127807264 total_FINAL
ENSMUST00000071402_129633491 repression1_final
ENSMUST00000071402_129633491 repression_FINAL
ENSMUST00000071402_129633491 total_FINAL
ENSMUST00000122334_133377876 activation_early_strong1_final
ENSMUST00000122334_133377876 activation_early_strong_FINAL
ENSMUST00000122334_133377876 activation_early_FINAL
ENSMUST00000122334_133377876 activation_FINAL
ENSMUST00000122334_133377876 total_FINAL
ENSMUST00000098603_133463679 repression1_final
ENSMUST00000098603_133463679 repression_FINAL
ENSMUST00000098603_133463679 total_FINAL
ENSMUST00000181904_134258098 activation_early_strong1_final
ENSMUST00000181904_134258098 activation_early_strong_FINAL
ENSMUST00000181904_134258098 activation_early_FINAL
ENSMUST00000181904_134258098 activation_FINAL
ENSMUST00000181904_134258098 total_FINAL
ENSMUST00000053048_134258098 activation_early_strong1_final
ENSMUST00000053048_134258098 activation_early_strong_FINAL
ENSMUST00000053048_134258098 activation_early_FINAL
ENSMUST00000053048_134258098 activation_FINAL
ENSMUST00000053048_134258098 total_FINAL
ENSMUST00000120397_135304222 activation_early_weak6_final
ENSMUST00000120397_135304222 activation_early_weak_FINAL
ENSMUST00000120397_135304222 activation_early_FINAL
ENSMUST00000120397_135304222 activation_FINAL
ENSMUST00000120397_135304222 total_FINAL
ENSMUST00000029817_135304222 activation_early_weak6_final
ENSMUST00000029817_135304222 activation_early_weak_FINAL
ENSMUST00000029817_135304222 activation_early_FINAL
ENSMUST00000029817_135304222 activation_FINAL
ENSMUST00000029817_135304222 total_FINAL
ENSMUST00000154869_135304222 activation_early_weak6_final
ENSMUST00000154869_135304222 activation_early_weak_FINAL
ENSMUST00000154869_135304222 activation_early_FINAL
ENSMUST00000154869_135304222 activation_FINAL
ENSMUST00000154869_135304222 total_FINAL
ENSMUST00000171974_135304222 activation_early_weak6_final
ENSMUST00000171974_135304222 activation_early_weak_FINAL
ENSMUST00000171974_135304222 activation_early_FINAL
ENSMUST00000171974_135304222 activation_FINAL
ENSMUST00000171974_135304222 total_FINAL
ENSMUST00000174561_137866448 activation_early_strong1_final
ENSMUST00000174561_137866448 activation_early_strong_FINAL
ENSMUST00000174561_137866448 activation_early_FINAL
ENSMUST00000174561_137866448 activation_FINAL
ENSMUST00000174561_137866448 total_FINAL
ENSMUST00000090178_137908470 repression1_final
ENSMUST00000090178_137908470 activation_early_strong1_final
ENSMUST00000090178_137908470 repression_FINAL
ENSMUST00000090178_137908470 activation_early_strong_FINAL
ENSMUST00000090178_137908470 activation_early_FINAL
ENSMUST00000090178_137908470 activation_FINAL
ENSMUST00000090178_137908470 total_FINAL
ENSMUST00000029806_137931007 activation_early_weak6_final
ENSMUST00000029806_137931007 activation_early_weak_FINAL
ENSMUST00000029806_137931007 activation_early_FINAL
ENSMUST00000029806_137931007 activation_FINAL
ENSMUST00000029806_137931007 total_FINAL
ENSMUST00000136613_137931008 activation_early_weak6_final
ENSMUST00000136613_137931008 activation_early_weak_FINAL
ENSMUST00000136613_137931008 activation_early_FINAL
ENSMUST00000136613_137931008 activation_FINAL
ENSMUST00000136613_137931008 total_FINAL
ENSMUST00000098580_138089855 repression1_final
ENSMUST00000098580_138089855 repression_FINAL
ENSMUST00000098580_138089855 total_FINAL
ENSMUST00000029805_138089855 repression1_final
ENSMUST00000029805_138089855 repression_FINAL
ENSMUST00000029805_138089855 total_FINAL
ENSMUST00000040321_138156944 repression1_final
ENSMUST00000040321_138156944 repression_FINAL
ENSMUST00000040321_138156944 total_FINAL
ENSMUST00000162864_138156944 repression1_final
ENSMUST00000162864_138156944 repression_FINAL
ENSMUST00000162864_138156944 total_FINAL
ENSMUST00000119993_138902445 activation_early_strong1_final
ENSMUST00000119993_138902445 activation_early_strong_FINAL
ENSMUST00000119993_138902445 activation_early_FINAL
ENSMUST00000119993_138902445 activation_FINAL
ENSMUST00000119993_138902445 total_FINAL
ENSMUST00000098574_138925906 repression1_final
ENSMUST00000098574_138925906 repression_FINAL
ENSMUST00000098574_138925906 total_FINAL
ENSMUST00000029796_138925906 repression1_final
ENSMUST00000029796_138925906 repression_FINAL
ENSMUST00000029796_138925906 total_FINAL
ENSMUST00000106236_141828573 repression1_final
ENSMUST00000106236_141828573 repression_FINAL
ENSMUST00000106236_141828573 total_FINAL
ENSMUST00000029941_142239586 repression1_final
ENSMUST00000029941_142239586 repression_FINAL
ENSMUST00000029941_142239586 total_FINAL
ENSMUST00000039517_146020300 activation_early_weak3_final
ENSMUST00000039517_146020300 activation_early_weak_FINAL
ENSMUST00000039517_146020300 activation_early_FINAL
ENSMUST00000039517_146020300 activation_FINAL
ENSMUST00000039517_146020300 total_FINAL
ENSMUST00000039450_146140599 repression1_final
ENSMUST00000039450_146140599 repression_FINAL
ENSMUST00000039450_146140599 total_FINAL
ENSMUST00000106151_146438831 activation_early_weak1_final
ENSMUST00000106151_146438831 activation_early_weak_FINAL
ENSMUST00000106151_146438831 activation_early_FINAL
ENSMUST00000106151_146438831 activation_FINAL
ENSMUST00000106151_146438831 total_FINAL
ENSMUST00000029839_146457203 activation_early_weak6_final
ENSMUST00000029839_146457203 activation_early_weak_FINAL
ENSMUST00000029839_146457203 activation_early_FINAL
ENSMUST00000029839_146457203 activation_FINAL
ENSMUST00000029839_146457203 total_FINAL
ENSMUST00000029840_146464091 activation_early_weak3_final
ENSMUST00000029840_146464091 activation_early_weak_FINAL
ENSMUST00000029840_146464091 activation_early_FINAL
ENSMUST00000029840_146464091 activation_FINAL
ENSMUST00000029840_146464091 total_FINAL
ENSMUST00000049703_146645193 repression1_final
ENSMUST00000049703_146645193 repression_FINAL
ENSMUST00000049703_146645193 total_FINAL
ENSMUST00000125965_146645195 repression1_final
ENSMUST00000125965_146645195 repression_FINAL
ENSMUST00000125965_146645195 total_FINAL
ENSMUST00000106128_148815586 repression1_final
ENSMUST00000106128_148815586 activation_early_weak1_final
ENSMUST00000106128_148815586 repression_FINAL
ENSMUST00000106128_148815586 activation_early_weak_FINAL
ENSMUST00000106128_148815586 activation_early_FINAL
ENSMUST00000106128_148815586 activation_FINAL
ENSMUST00000106128_148815586 total_FINAL
ENSMUST00000168352_148815856 repression1_final
ENSMUST00000168352_148815856 repression_FINAL
ENSMUST00000168352_148815856 total_FINAL
ENSMUST00000029671_151730922 repression1_final
ENSMUST00000029671_151730922 repression_FINAL
ENSMUST00000029671_151730922 total_FINAL
ENSMUST00000166984_152232404 repression1_final
ENSMUST00000166984_152232404 activation_early_strong1_final
ENSMUST00000166984_152232404 repression_FINAL
ENSMUST00000166984_152232404 activation_early_strong_FINAL
ENSMUST00000166984_152232404 activation_early_FINAL
ENSMUST00000166984_152232404 activation_FINAL
ENSMUST00000166984_152232404 total_FINAL
ENSMUST00000073089_152273459 repression1_final
ENSMUST00000073089_152273459 repression_FINAL
ENSMUST00000073089_152273459 total_FINAL
ENSMUST00000068243_152273459 repression1_final
ENSMUST00000068243_152273459 repression_FINAL
ENSMUST00000068243_152273459 total_FINAL
ENSMUST00000106103_152458399 repression1_final
ENSMUST00000106103_152458399 activation_early_weak3_final
ENSMUST00000106103_152458399 repression_FINAL
ENSMUST00000106103_152458399 activation_early_weak_FINAL
ENSMUST00000106103_152458399 activation_early_FINAL
ENSMUST00000106103_152458399 activation_FINAL
ENSMUST00000106103_152458399 total_FINAL
ENSMUST00000106100_152458399 repression1_final
ENSMUST00000106100_152458399 repression_FINAL
ENSMUST00000106100_152458399 total_FINAL
ENSMUST00000089982_152458399 repression1_final
ENSMUST00000089982_152458399 activation_early_weak3_final
ENSMUST00000089982_152458399 repression_FINAL
ENSMUST00000089982_152458399 activation_early_weak_FINAL
ENSMUST00000089982_152458399 activation_early_FINAL
ENSMUST00000089982_152458399 activation_FINAL
ENSMUST00000089982_152458399 total_FINAL
ENSMUST00000106101_152458399 repression1_final
ENSMUST00000106101_152458399 repression_FINAL
ENSMUST00000106101_152458399 total_FINAL
ENSMUST00000089948_154270087 repression1_final
ENSMUST00000089948_154270087 repression_FINAL
ENSMUST00000089948_154270087 total_FINAL
ENSMUST00000176163_154306288 repression1_final
ENSMUST00000176163_154306288 repression_FINAL
ENSMUST00000176163_154306288 total_FINAL
ENSMUST00000177846_154306296 repression1_final
ENSMUST00000177846_154306296 repression_FINAL
ENSMUST00000177846_154306296 total_FINAL
ENSMUST00000173533_157643879 activation_early_weak6_final
ENSMUST00000173533_157643879 activation_early_weak_FINAL
ENSMUST00000173533_157643879 activation_early_FINAL
ENSMUST00000173533_157643879 activation_FINAL
ENSMUST00000173533_157643879 total_FINAL
ENSMUST00000041175_157643956 activation_early_weak6_final
ENSMUST00000041175_157643956 activation_early_weak_FINAL
ENSMUST00000041175_157643956 activation_early_FINAL
ENSMUST00000041175_157643956 activation_FINAL
ENSMUST00000041175_157643956 total_FINAL
ENSMUST00000072875_158010919 activation_early_weak3_final
ENSMUST00000072875_158010919 activation_early_weak_FINAL
ENSMUST00000072875_158010919 activation_early_FINAL
ENSMUST00000072875_158010919 activation_FINAL
ENSMUST00000072875_158010919 total_FINAL
ENSMUST00000052712_3615006 repression1_final
ENSMUST00000052712_3615006 activation_early_strong1_final
ENSMUST00000052712_3615006 repression_FINAL
ENSMUST00000052712_3615006 activation_early_strong_FINAL
ENSMUST00000052712_3615006 activation_early_FINAL
ENSMUST00000052712_3615006 activation_FINAL
ENSMUST00000052712_3615006 total_FINAL
ENSMUST00000105158_3870657 activation_early_weak3_final
ENSMUST00000105158_3870657 activation_early_weak_FINAL
ENSMUST00000105158_3870657 activation_early_FINAL
ENSMUST00000105158_3870657 activation_FINAL
ENSMUST00000105158_3870657 total_FINAL
ENSMUST00000040925_3995936 repression1_final
ENSMUST00000040925_3995936 activation_early_strong1_final
ENSMUST00000040925_3995936 repression_FINAL
ENSMUST00000040925_3995936 activation_early_strong_FINAL
ENSMUST00000040925_3995936 activation_early_FINAL
ENSMUST00000040925_3995936 activation_FINAL
ENSMUST00000040925_3995936 total_FINAL
ENSMUST00000095151_4055929 activation_early_weak3_final
ENSMUST00000095151_4055929 activation_early_weak_FINAL
ENSMUST00000095151_4055929 activation_early_FINAL
ENSMUST00000095151_4055929 activation_FINAL
ENSMUST00000095151_4055929 total_FINAL
ENSMUST00000108383_4055931 activation_early_weak3_final
ENSMUST00000108383_4055931 activation_early_weak_FINAL
ENSMUST00000108383_4055931 activation_early_FINAL
ENSMUST00000108383_4055931 activation_FINAL
ENSMUST00000108383_4055931 total_FINAL
ENSMUST00000084949_4762484 repression1_final
ENSMUST00000084949_4762484 repression_FINAL
ENSMUST00000084949_4762484 total_FINAL
ENSMUST00000078139_9449079 activation_early_strong1_final
ENSMUST00000078139_9449079 activation_early_strong_FINAL
ENSMUST00000078139_9449079 activation_early_FINAL
ENSMUST00000078139_9449079 activation_FINAL
ENSMUST00000078139_9449079 total_FINAL
ENSMUST00000108340_9449079 activation_early_strong1_final
ENSMUST00000108340_9449079 activation_early_strong_FINAL
ENSMUST00000108340_9449079 activation_early_FINAL
ENSMUST00000108340_9449079 activation_FINAL
ENSMUST00000108340_9449079 total_FINAL
ENSMUST00000108339_9449079 activation_early_strong1_final
ENSMUST00000108339_9449079 activation_early_strong_FINAL
ENSMUST00000108339_9449079 activation_early_FINAL
ENSMUST00000108339_9449079 activation_FINAL
ENSMUST00000108339_9449079 total_FINAL
ENSMUST00000108333_9575267 activation_early_strong1_final
ENSMUST00000108333_9575267 activation_early_strong_FINAL
ENSMUST00000108333_9575267 activation_early_FINAL
ENSMUST00000108333_9575267 activation_FINAL
ENSMUST00000108333_9575267 total_FINAL
ENSMUST00000108334_9575267 activation_early_strong1_final
ENSMUST00000108334_9575267 activation_early_strong_FINAL
ENSMUST00000108334_9575267 activation_early_FINAL
ENSMUST00000108334_9575267 activation_FINAL
ENSMUST00000108334_9575267 total_FINAL
ENSMUST00000108335_9575267 activation_early_strong1_final
ENSMUST00000108335_9575267 activation_early_strong_FINAL
ENSMUST00000108335_9575267 activation_early_FINAL
ENSMUST00000108335_9575267 activation_FINAL
ENSMUST00000108335_9575267 total_FINAL
ENSMUST00000084915_9575267 activation_early_strong1_final
ENSMUST00000084915_9575267 activation_early_strong_FINAL
ENSMUST00000084915_9575267 activation_early_FINAL
ENSMUST00000084915_9575267 activation_FINAL
ENSMUST00000084915_9575267 total_FINAL
ENSMUST00000108337_9575267 activation_early_strong1_final
ENSMUST00000108337_9575267 activation_early_strong_FINAL
ENSMUST00000108337_9575267 activation_early_FINAL
ENSMUST00000108337_9575267 activation_FINAL
ENSMUST00000108337_9575267 total_FINAL
ENSMUST00000101504_10898053 activation_early_strong1_final
ENSMUST00000101504_10898053 activation_early_strong_FINAL
ENSMUST00000101504_10898053 activation_early_FINAL
ENSMUST00000101504_10898053 activation_FINAL
ENSMUST00000101504_10898053 total_FINAL
ENSMUST00000080517_10898053 activation_early_strong1_final
ENSMUST00000080517_10898053 activation_early_strong_FINAL
ENSMUST00000080517_10898053 activation_early_FINAL
ENSMUST00000080517_10898053 activation_FINAL
ENSMUST00000080517_10898053 total_FINAL
ENSMUST00000054776_10988662 repression1_final
ENSMUST00000054776_10988662 repression_FINAL
ENSMUST00000054776_10988662 total_FINAL
ENSMUST00000029865_11169960 repression1_final
ENSMUST00000029865_11169960 repression_FINAL
ENSMUST00000029865_11169960 total_FINAL
ENSMUST00000139385_11261315 activation_early_strong1_final
ENSMUST00000139385_11261315 activation_early_strong_FINAL
ENSMUST00000139385_11261315 activation_early_FINAL
ENSMUST00000139385_11261315 activation_FINAL
ENSMUST00000139385_11261315 total_FINAL
ENSMUST00000084892_11261315 activation_early_strong1_final
ENSMUST00000084892_11261315 activation_early_strong_FINAL
ENSMUST00000084892_11261315 activation_early_FINAL
ENSMUST00000084892_11261315 activation_FINAL
ENSMUST00000084892_11261315 total_FINAL
ENSMUST00000043781_11331933 activation_early_strong1_final
ENSMUST00000043781_11331933 activation_early_strong_FINAL
ENSMUST00000043781_11331933 activation_early_FINAL
ENSMUST00000043781_11331933 activation_FINAL
ENSMUST00000043781_11331933 total_FINAL
ENSMUST00000108313_11331933 activation_early_strong1_final
ENSMUST00000108313_11331933 activation_early_strong_FINAL
ENSMUST00000108313_11331933 activation_early_FINAL
ENSMUST00000108313_11331933 activation_FINAL
ENSMUST00000108313_11331933 total_FINAL
ENSMUST00000095145_11583727 activation_early_strong1_final
ENSMUST00000095145_11583727 activation_early_strong_FINAL
ENSMUST00000095145_11583727 activation_early_FINAL
ENSMUST00000095145_11583727 activation_FINAL
ENSMUST00000095145_11583727 total_FINAL
ENSMUST00000183345_12980519 repression1_final
ENSMUST00000183345_12980519 repression_FINAL
ENSMUST00000183345_12980519 total_FINAL
ENSMUST00000042221_14502430 repression1_final
ENSMUST00000042221_14502430 repression_FINAL
ENSMUST00000042221_14502430 total_FINAL
ENSMUST00000117268_14809498 repression1_final
ENSMUST00000117268_14809498 repression_FINAL
ENSMUST00000117268_14809498 total_FINAL
ENSMUST00000029876_15904764 activation_early_strong1_final
ENSMUST00000029876_15904764 activation_early_strong_FINAL
ENSMUST00000029876_15904764 activation_early_FINAL
ENSMUST00000029876_15904764 activation_FINAL
ENSMUST00000029876_15904764 total_FINAL
ENSMUST00000029900_19876841 activation_early_weak3_final
ENSMUST00000029900_19876841 activation_early_weak_FINAL
ENSMUST00000029900_19876841 activation_early_FINAL
ENSMUST00000029900_19876841 activation_FINAL
ENSMUST00000029900_19876841 total_FINAL
ENSMUST00000076206_21677481 activation_early_strong1_final
ENSMUST00000076206_21677481 activation_early_strong_FINAL
ENSMUST00000076206_21677481 activation_early_FINAL
ENSMUST00000076206_21677481 activation_FINAL
ENSMUST00000076206_21677481 total_FINAL
ENSMUST00000095141_21677481 activation_early_strong1_final
ENSMUST00000095141_21677481 activation_early_strong_FINAL
ENSMUST00000095141_21677481 activation_early_FINAL
ENSMUST00000095141_21677481 activation_FINAL
ENSMUST00000095141_21677481 total_FINAL
ENSMUST00000150920_24615966 activation_early_weak3_final
ENSMUST00000150920_24615966 activation_early_weak_FINAL
ENSMUST00000150920_24615966 activation_early_FINAL
ENSMUST00000150920_24615966 activation_FINAL
ENSMUST00000150920_24615966 total_FINAL
ENSMUST00000029925_24901976 activation_early_strong1_final
ENSMUST00000029925_24901976 activation_early_strong_FINAL
ENSMUST00000029925_24901976 activation_early_FINAL
ENSMUST00000029925_24901976 activation_FINAL
ENSMUST00000029925_24901976 total_FINAL
ENSMUST00000102994_25248605 activation_early_weak3_final
ENSMUST00000102994_25248605 activation_early_weak_FINAL
ENSMUST00000102994_25248605 activation_early_FINAL
ENSMUST00000102994_25248605 activation_FINAL
ENSMUST00000102994_25248605 total_FINAL
ENSMUST00000084770_25609332 repression1_final
ENSMUST00000084770_25609332 repression_FINAL
ENSMUST00000084770_25609332 total_FINAL
ENSMUST00000041374_26324506 activation_early_weak1_final
ENSMUST00000041374_26324506 activation_early_weak_FINAL
ENSMUST00000041374_26324506 activation_early_FINAL
ENSMUST00000041374_26324506 activation_FINAL
ENSMUST00000041374_26324506 total_FINAL
ENSMUST00000080934_28946254 activation_early_weak3_final
ENSMUST00000080934_28946254 activation_early_weak_FINAL
ENSMUST00000080934_28946254 activation_early_FINAL
ENSMUST00000080934_28946254 activation_FINAL
ENSMUST00000080934_28946254 total_FINAL
ENSMUST00000029964_28964004 repression1_final
ENSMUST00000029964_28964004 repression_FINAL
ENSMUST00000029964_28964004 total_FINAL
ENSMUST00000108191_28964004 repression1_final
ENSMUST00000108191_28964004 repression_FINAL
ENSMUST00000108191_28964004 total_FINAL
ENSMUST00000108183_32019534 repression1_final
ENSMUST00000108183_32019534 activation_early_weak3_final
ENSMUST00000108183_32019534 repression_FINAL
ENSMUST00000108183_32019534 activation_early_weak_FINAL
ENSMUST00000108183_32019534 activation_early_FINAL
ENSMUST00000108183_32019534 activation_FINAL
ENSMUST00000108183_32019534 total_FINAL
ENSMUST00000108184_32019534 repression1_final
ENSMUST00000108184_32019534 activation_early_weak3_final
ENSMUST00000108184_32019534 repression_FINAL
ENSMUST00000108184_32019534 activation_early_weak_FINAL
ENSMUST00000108184_32019534 activation_early_FINAL
ENSMUST00000108184_32019534 activation_FINAL
ENSMUST00000108184_32019534 total_FINAL
ENSMUST00000037607_32019682 repression1_final
ENSMUST00000037607_32019682 activation_early_weak3_final
ENSMUST00000037607_32019682 repression_FINAL
ENSMUST00000037607_32019682 activation_early_weak_FINAL
ENSMUST00000037607_32019682 activation_early_FINAL
ENSMUST00000037607_32019682 activation_FINAL
ENSMUST00000037607_32019682 total_FINAL
ENSMUST00000080933_32019682 repression1_final
ENSMUST00000080933_32019682 activation_early_weak3_final
ENSMUST00000080933_32019682 repression_FINAL
ENSMUST00000080933_32019682 activation_early_weak_FINAL
ENSMUST00000080933_32019682 activation_early_FINAL
ENSMUST00000080933_32019682 activation_FINAL
ENSMUST00000080933_32019682 total_FINAL
ENSMUST00000108180_32580297 repression1_final
ENSMUST00000108180_32580297 activation_early_strong1_final
ENSMUST00000108180_32580297 repression_FINAL
ENSMUST00000108180_32580297 activation_early_strong_FINAL
ENSMUST00000108180_32580297 activation_early_FINAL
ENSMUST00000108180_32580297 activation_FINAL
ENSMUST00000108180_32580297 total_FINAL
ENSMUST00000171600_32580297 repression1_final
ENSMUST00000171600_32580297 activation_early_strong1_final
ENSMUST00000171600_32580297 repression_FINAL
ENSMUST00000171600_32580297 activation_early_strong_FINAL
ENSMUST00000171600_32580297 activation_early_FINAL
ENSMUST00000171600_32580297 activation_FINAL
ENSMUST00000171600_32580297 total_FINAL
ENSMUST00000108178_32652678 repression1_final
ENSMUST00000108178_32652678 activation_early_strong1_final
ENSMUST00000108178_32652678 repression_FINAL
ENSMUST00000108178_32652678 activation_early_strong_FINAL
ENSMUST00000108178_32652678 activation_early_FINAL
ENSMUST00000108178_32652678 activation_FINAL
ENSMUST00000108178_32652678 total_FINAL
ENSMUST00000029947_33162879 activation_early_weak3_final
ENSMUST00000029947_33162879 activation_early_weak_FINAL
ENSMUST00000029947_33162879 activation_early_FINAL
ENSMUST00000029947_33162879 activation_FINAL
ENSMUST00000029947_33162879 total_FINAL
ENSMUST00000182186_33162879 activation_early_weak3_final
ENSMUST00000182186_33162879 activation_early_weak_FINAL
ENSMUST00000182186_33162879 activation_early_FINAL
ENSMUST00000182186_33162879 activation_FINAL
ENSMUST00000182186_33162879 total_FINAL
ENSMUST00000067864_33231294 repression1_final
ENSMUST00000067864_33231294 repression_FINAL
ENSMUST00000067864_33231294 total_FINAL
ENSMUST00000108153_33500402 repression1_final
ENSMUST00000108153_33500402 activation_early_weak3_final
ENSMUST00000108153_33500402 repression_FINAL
ENSMUST00000108153_33500402 activation_early_weak_FINAL
ENSMUST00000108153_33500402 activation_early_FINAL
ENSMUST00000108153_33500402 activation_FINAL
ENSMUST00000108153_33500402 total_FINAL
ENSMUST00000084724_35191285 repression1_final
ENSMUST00000084724_35191285 repression_FINAL
ENSMUST00000084724_35191285 total_FINAL
ENSMUST00000108126_35191287 repression1_final
ENSMUST00000108126_35191287 repression_FINAL
ENSMUST00000108126_35191287 total_FINAL
ENSMUST00000108127_35191287 repression1_final
ENSMUST00000108127_35191287 repression_FINAL
ENSMUST00000108127_35191287 total_FINAL
ENSMUST00000049655_40474633 activation_early_weak3_final
ENSMUST00000049655_40474633 activation_early_weak_FINAL
ENSMUST00000049655_40474633 activation_early_FINAL
ENSMUST00000049655_40474633 activation_FINAL
ENSMUST00000049655_40474633 total_FINAL
ENSMUST00000030119_40682382 repression1_final
ENSMUST00000030119_40682382 activation_early_weak6_final
ENSMUST00000030119_40682382 repression_FINAL
ENSMUST00000030119_40682382 activation_early_weak_FINAL
ENSMUST00000030119_40682382 activation_early_FINAL
ENSMUST00000030119_40682382 activation_FINAL
ENSMUST00000030119_40682382 total_FINAL
ENSMUST00000068125_40682382 repression1_final
ENSMUST00000068125_40682382 activation_early_weak6_final
ENSMUST00000068125_40682382 repression_FINAL
ENSMUST00000068125_40682382 activation_early_weak_FINAL
ENSMUST00000068125_40682382 activation_early_FINAL
ENSMUST00000068125_40682382 activation_FINAL
ENSMUST00000068125_40682382 total_FINAL
ENSMUST00000108103_40684924 repression1_final
ENSMUST00000108103_40684924 repression_FINAL
ENSMUST00000108103_40684924 total_FINAL
ENSMUST00000030118_40732947 activation_early_weak3_final
ENSMUST00000030118_40732947 activation_early_weak_FINAL
ENSMUST00000030118_40732947 activation_early_FINAL
ENSMUST00000030118_40732947 activation_FINAL
ENSMUST00000030118_40732947 total_FINAL
ENSMUST00000030121_40804602 repression1_final
ENSMUST00000030121_40804602 repression_FINAL
ENSMUST00000030121_40804602 total_FINAL
ENSMUST00000040008_41190825 activation_early_weak3_final
ENSMUST00000040008_41190825 activation_early_weak_FINAL
ENSMUST00000040008_41190825 activation_early_FINAL
ENSMUST00000040008_41190825 activation_FINAL
ENSMUST00000040008_41190825 total_FINAL
ENSMUST00000030145_41291300 repression1_final
ENSMUST00000030145_41291300 activation_early_weak3_final
ENSMUST00000030145_41291300 repression_FINAL
ENSMUST00000030145_41291300 activation_early_weak_FINAL
ENSMUST00000030145_41291300 activation_early_FINAL
ENSMUST00000030145_41291300 activation_FINAL
ENSMUST00000030145_41291300 total_FINAL
ENSMUST00000108055_41390745 repression1_final
ENSMUST00000108055_41390745 repression_FINAL
ENSMUST00000108055_41390745 total_FINAL
ENSMUST00000030154_41480563 activation_early_strong1_final
ENSMUST00000030154_41480563 activation_early_strong_FINAL
ENSMUST00000030154_41480563 activation_early_FINAL
ENSMUST00000030154_41480563 activation_FINAL
ENSMUST00000030154_41480563 total_FINAL
ENSMUST00000178454_42715884 activation_early_strong1_final
ENSMUST00000178454_42715884 activation_early_strong_FINAL
ENSMUST00000178454_42715884 activation_early_FINAL
ENSMUST00000178454_42715884 activation_FINAL
ENSMUST00000178454_42715884 total_FINAL
ENSMUST00000037872_42957552 repression1_final
ENSMUST00000037872_42957552 repression_FINAL
ENSMUST00000037872_42957552 total_FINAL
ENSMUST00000098112_42957552 repression1_final
ENSMUST00000098112_42957552 repression_FINAL
ENSMUST00000098112_42957552 total_FINAL
ENSMUST00000084662_42957552 repression1_final
ENSMUST00000084662_42957552 repression_FINAL
ENSMUST00000084662_42957552 total_FINAL
ENSMUST00000107973_42957552 repression1_final
ENSMUST00000107973_42957552 activation_early_strong1_final
ENSMUST00000107973_42957552 repression_FINAL
ENSMUST00000107973_42957552 activation_early_strong_FINAL
ENSMUST00000107973_42957552 activation_early_FINAL
ENSMUST00000107973_42957552 activation_FINAL
ENSMUST00000107973_42957552 total_FINAL
ENSMUST00000102953_43324938 repression1_final
ENSMUST00000102953_43324938 repression_FINAL
ENSMUST00000102953_43324938 total_FINAL
ENSMUST00000030202_43977624 repression1_final
ENSMUST00000030202_43977624 activation_early_weak6_final
ENSMUST00000030202_43977624 repression_FINAL
ENSMUST00000030202_43977624 activation_early_weak_FINAL
ENSMUST00000030202_43977624 activation_early_FINAL
ENSMUST00000030202_43977624 activation_FINAL
ENSMUST00000030202_43977624 total_FINAL
ENSMUST00000107855_43977624 repression1_final
ENSMUST00000107855_43977624 activation_early_weak6_final
ENSMUST00000107855_43977624 repression_FINAL
ENSMUST00000107855_43977624 activation_early_weak_FINAL
ENSMUST00000107855_43977624 activation_early_FINAL
ENSMUST00000107855_43977624 activation_FINAL
ENSMUST00000107855_43977624 total_FINAL
ENSMUST00000107846_44032573 activation_early_strong1_final
ENSMUST00000107846_44032573 activation_early_strong_FINAL
ENSMUST00000107846_44032573 activation_early_FINAL
ENSMUST00000107846_44032573 activation_FINAL
ENSMUST00000107846_44032573 total_FINAL
ENSMUST00000107847_44032573 activation_early_strong1_final
ENSMUST00000107847_44032573 activation_early_strong_FINAL
ENSMUST00000107847_44032573 activation_early_FINAL
ENSMUST00000107847_44032573 activation_FINAL
ENSMUST00000107847_44032573 total_FINAL
ENSMUST00000107849_44032573 activation_early_strong1_final
ENSMUST00000107849_44032573 activation_early_strong_FINAL
ENSMUST00000107849_44032573 activation_early_FINAL
ENSMUST00000107849_44032573 activation_FINAL
ENSMUST00000107849_44032573 total_FINAL
ENSMUST00000107851_44032573 activation_early_strong1_final
ENSMUST00000107851_44032573 activation_early_strong_FINAL
ENSMUST00000107851_44032573 activation_early_FINAL
ENSMUST00000107851_44032573 activation_FINAL
ENSMUST00000107851_44032573 total_FINAL
ENSMUST00000107845_44032573 activation_early_strong1_final
ENSMUST00000107845_44032573 activation_early_strong_FINAL
ENSMUST00000107845_44032573 activation_early_FINAL
ENSMUST00000107845_44032573 activation_FINAL
ENSMUST00000107845_44032573 total_FINAL
ENSMUST00000170241_44032573 activation_early_strong1_final
ENSMUST00000170241_44032573 activation_early_strong_FINAL
ENSMUST00000170241_44032573 activation_early_FINAL
ENSMUST00000170241_44032573 activation_FINAL
ENSMUST00000170241_44032573 total_FINAL
ENSMUST00000098098_44126210 repression1_final
ENSMUST00000098098_44126210 repression_FINAL
ENSMUST00000098098_44126210 total_FINAL
ENSMUST00000102934_44126215 repression1_final
ENSMUST00000102934_44126215 repression_FINAL
ENSMUST00000102934_44126215 total_FINAL
ENSMUST00000045793_44126215 repression1_final
ENSMUST00000045793_44126215 repression_FINAL
ENSMUST00000045793_44126215 total_FINAL
ENSMUST00000107824_44931476 activation_early_weak3_final
ENSMUST00000107824_44931476 activation_early_weak_FINAL
ENSMUST00000107824_44931476 activation_early_FINAL
ENSMUST00000107824_44931476 activation_FINAL
ENSMUST00000107824_44931476 total_FINAL
ENSMUST00000147272_44931476 activation_early_weak3_final
ENSMUST00000147272_44931476 activation_early_weak_FINAL
ENSMUST00000147272_44931476 activation_early_FINAL
ENSMUST00000147272_44931476 activation_FINAL
ENSMUST00000147272_44931476 total_FINAL
ENSMUST00000052236_45034247 activation_early_weak3_final
ENSMUST00000052236_45034247 activation_early_weak_FINAL
ENSMUST00000052236_45034247 activation_early_FINAL
ENSMUST00000052236_45034247 activation_FINAL
ENSMUST00000052236_45034247 total_FINAL
ENSMUST00000140008_45034248 activation_early_weak3_final
ENSMUST00000140008_45034248 activation_early_weak_FINAL
ENSMUST00000140008_45034248 activation_early_FINAL
ENSMUST00000140008_45034248 activation_FINAL
ENSMUST00000140008_45034248 total_FINAL
ENSMUST00000030003_45316613 activation_early_weak3_final
ENSMUST00000030003_45316613 activation_early_weak_FINAL
ENSMUST00000030003_45316613 activation_early_FINAL
ENSMUST00000030003_45316613 activation_FINAL
ENSMUST00000030003_45316613 total_FINAL
ENSMUST00000107796_45395923 repression1_final
ENSMUST00000107796_45395923 repression_FINAL
ENSMUST00000107796_45395923 total_FINAL
ENSMUST00000116341_45395923 repression1_final
ENSMUST00000116341_45395923 repression_FINAL
ENSMUST00000116341_45395923 total_FINAL
ENSMUST00000107777_46034517 activation_early_weak3_final
ENSMUST00000107777_46034517 activation_early_weak_FINAL
ENSMUST00000107777_46034517 activation_early_FINAL
ENSMUST00000107777_46034517 activation_FINAL
ENSMUST00000107777_46034517 total_FINAL
ENSMUST00000102929_46034517 activation_early_weak3_final
ENSMUST00000102929_46034517 activation_early_weak_FINAL
ENSMUST00000102929_46034517 activation_early_FINAL
ENSMUST00000102929_46034517 activation_FINAL
ENSMUST00000102929_46034517 total_FINAL
ENSMUST00000030015_46379864 activation_early_weak3_final
ENSMUST00000030015_46379864 activation_early_weak_FINAL
ENSMUST00000030015_46379864 activation_early_FINAL
ENSMUST00000030015_46379864 activation_FINAL
ENSMUST00000030015_46379864 total_FINAL
ENSMUST00000102926_46472155 activation_early_strong1_final
ENSMUST00000102926_46472155 activation_early_strong_FINAL
ENSMUST00000102926_46472155 activation_early_FINAL
ENSMUST00000102926_46472155 activation_FINAL
ENSMUST00000102926_46472155 total_FINAL
ENSMUST00000007757_47410778 repression1_final
ENSMUST00000007757_47410778 repression_FINAL
ENSMUST00000007757_47410778 total_FINAL
ENSMUST00000044148_47469833 repression1_final
ENSMUST00000044148_47469833 repression_FINAL
ENSMUST00000044148_47469833 total_FINAL
ENSMUST00000030025_48083353 repression1_final
ENSMUST00000030025_48083353 repression_FINAL
ENSMUST00000030025_48083353 total_FINAL
ENSMUST00000153369_48083353 repression1_final
ENSMUST00000153369_48083353 repression_FINAL
ENSMUST00000153369_48083353 total_FINAL
ENSMUST00000030028_48193323 repression1_final
ENSMUST00000030028_48193323 repression_FINAL
ENSMUST00000030028_48193323 total_FINAL
ENSMUST00000061135_48561254 repression1_final
ENSMUST00000061135_48561254 repression_FINAL
ENSMUST00000061135_48561254 total_FINAL
ENSMUST00000107704_48561254 repression1_final
ENSMUST00000107704_48561254 repression_FINAL
ENSMUST00000107704_48561254 total_FINAL
ENSMUST00000076670_49337679 repression1_final
ENSMUST00000076670_49337679 repression_FINAL
ENSMUST00000076670_49337679 total_FINAL
ENSMUST00000043056_49489422 activation_early_weak3_final
ENSMUST00000043056_49489422 activation_early_weak_FINAL
ENSMUST00000043056_49489422 activation_early_FINAL
ENSMUST00000043056_49489422 activation_FINAL
ENSMUST00000043056_49489422 total_FINAL
ENSMUST00000029987_49535995 activation_early_weak3_final
ENSMUST00000029987_49535995 activation_early_weak_FINAL
ENSMUST00000029987_49535995 activation_early_FINAL
ENSMUST00000029987_49535995 activation_FINAL
ENSMUST00000029987_49535995 total_FINAL
ENSMUST00000093859_49661611 repression1_final
ENSMUST00000093859_49661611 repression_FINAL
ENSMUST00000093859_49661611 total_FINAL
ENSMUST00000076674_49661611 repression1_final
ENSMUST00000076674_49661611 repression_FINAL
ENSMUST00000076674_49661611 total_FINAL
ENSMUST00000102915_52486656 repression1_final
ENSMUST00000102915_52486656 activation_early_strong1_final
ENSMUST00000102915_52486656 repression_FINAL
ENSMUST00000102915_52486656 activation_early_strong_FINAL
ENSMUST00000102915_52486656 activation_early_FINAL
ENSMUST00000102915_52486656 activation_FINAL
ENSMUST00000102915_52486656 total_FINAL
ENSMUST00000117280_52486656 repression1_final
ENSMUST00000117280_52486656 activation_early_strong1_final
ENSMUST00000117280_52486656 repression_FINAL
ENSMUST00000117280_52486656 activation_early_strong_FINAL
ENSMUST00000117280_52486656 activation_early_FINAL
ENSMUST00000117280_52486656 activation_FINAL
ENSMUST00000117280_52486656 total_FINAL
ENSMUST00000102911_53621610 activation_early_weak1_final
ENSMUST00000102911_53621610 activation_early_weak_FINAL
ENSMUST00000102911_53621610 activation_early_FINAL
ENSMUST00000102911_53621610 activation_FINAL
ENSMUST00000102911_53621610 total_FINAL
ENSMUST00000132151_53701164 repression1_final
ENSMUST00000132151_53701164 repression_FINAL
ENSMUST00000132151_53701164 total_FINAL
ENSMUST00000179534_53701164 repression1_final
ENSMUST00000179534_53701164 repression_FINAL
ENSMUST00000179534_53701164 total_FINAL
ENSMUST00000180164_53701164 repression1_final
ENSMUST00000180164_53701164 repression_FINAL
ENSMUST00000180164_53701164 total_FINAL
ENSMUST00000030124_53786148 activation_early_weak3_final
ENSMUST00000030124_53786148 activation_early_weak_FINAL
ENSMUST00000030124_53786148 activation_early_FINAL
ENSMUST00000030124_53786148 activation_FINAL
ENSMUST00000030124_53786148 total_FINAL
ENSMUST00000030127_53860101 repression1_final
ENSMUST00000030127_53860101 repression_FINAL
ENSMUST00000030127_53860101 total_FINAL
ENSMUST00000098070_55080874 repression1_final
ENSMUST00000098070_55080874 activation_early_strong1_final
ENSMUST00000098070_55080874 repression_FINAL
ENSMUST00000098070_55080874 activation_early_strong_FINAL
ENSMUST00000098070_55080874 activation_early_FINAL
ENSMUST00000098070_55080874 activation_FINAL
ENSMUST00000098070_55080874 total_FINAL
ENSMUST00000107619_55527143 repression1_final
ENSMUST00000107619_55527143 activation_early_strong1_final
ENSMUST00000107619_55527143 repression_FINAL
ENSMUST00000107619_55527143 activation_early_strong_FINAL
ENSMUST00000107619_55527143 activation_early_FINAL
ENSMUST00000107619_55527143 activation_FINAL
ENSMUST00000107619_55527143 total_FINAL
ENSMUST00000068792_56866923 repression1_final
ENSMUST00000068792_56866923 repression_FINAL
ENSMUST00000068792_56866923 total_FINAL
ENSMUST00000102903_57892892 repression1_final
ENSMUST00000102903_57892892 repression_FINAL
ENSMUST00000102903_57892892 total_FINAL
ENSMUST00000102902_57892892 repression1_final
ENSMUST00000102902_57892892 repression_FINAL
ENSMUST00000102902_57892892 total_FINAL
ENSMUST00000107600_57892968 repression1_final
ENSMUST00000107600_57892968 repression_FINAL
ENSMUST00000107600_57892968 total_FINAL
ENSMUST00000043456_57892968 repression1_final
ENSMUST00000043456_57892968 repression_FINAL
ENSMUST00000043456_57892968 total_FINAL
ENSMUST00000098064_57892968 repression1_final
ENSMUST00000098064_57892968 repression_FINAL
ENSMUST00000098064_57892968 total_FINAL
ENSMUST00000107598_57892968 repression1_final
ENSMUST00000107598_57892968 repression_FINAL
ENSMUST00000107598_57892968 total_FINAL
ENSMUST00000055018_58435255 repression1_final
ENSMUST00000055018_58435255 repression_FINAL
ENSMUST00000055018_58435255 total_FINAL
ENSMUST00000107571_58435255 repression1_final
ENSMUST00000107571_58435255 repression_FINAL
ENSMUST00000107571_58435255 total_FINAL
ENSMUST00000107575_58435255 repression1_final
ENSMUST00000107575_58435255 repression_FINAL
ENSMUST00000107575_58435255 total_FINAL
ENSMUST00000107574_58435255 repression1_final
ENSMUST00000107574_58435255 repression_FINAL
ENSMUST00000107574_58435255 total_FINAL
ENSMUST00000107570_58435255 repression1_final
ENSMUST00000107570_58435255 repression_FINAL
ENSMUST00000107570_58435255 total_FINAL
ENSMUST00000030074_59220394 repression1_final
ENSMUST00000030074_59220394 activation_early_strong1_final
ENSMUST00000030074_59220394 repression_FINAL
ENSMUST00000030074_59220394 activation_early_strong_FINAL
ENSMUST00000030074_59220394 activation_early_FINAL
ENSMUST00000030074_59220394 activation_FINAL
ENSMUST00000030074_59220394 total_FINAL
ENSMUST00000030076_59471868 repression1_final
ENSMUST00000030076_59471868 repression_FINAL
ENSMUST00000030076_59471868 total_FINAL
ENSMUST00000174586_59472048 repression1_final
ENSMUST00000174586_59472048 repression_FINAL
ENSMUST00000174586_59472048 total_FINAL
ENSMUST00000030078_59617748 activation_early_weak3_final
ENSMUST00000030078_59617748 activation_early_weak_FINAL
ENSMUST00000030078_59617748 activation_early_FINAL
ENSMUST00000030078_59617748 activation_FINAL
ENSMUST00000030078_59617748 total_FINAL
ENSMUST00000107528_59617748 activation_early_weak3_final
ENSMUST00000107528_59617748 activation_early_weak_FINAL
ENSMUST00000107528_59617748 activation_early_FINAL
ENSMUST00000107528_59617748 activation_FINAL
ENSMUST00000107528_59617748 total_FINAL
ENSMUST00000070150_59753040 repression1_final
ENSMUST00000070150_59753040 repression_FINAL
ENSMUST00000070150_59753040 total_FINAL
ENSMUST00000068822_62189540 repression1_final
ENSMUST00000068822_62189540 activation_early_weak3_final
ENSMUST00000068822_62189540 repression_FINAL
ENSMUST00000068822_62189540 activation_early_weak_FINAL
ENSMUST00000068822_62189540 activation_early_FINAL
ENSMUST00000068822_62189540 activation_FINAL
ENSMUST00000068822_62189540 total_FINAL
ENSMUST00000098033_62318626 activation_early_weak3_final
ENSMUST00000098033_62318626 activation_early_weak_FINAL
ENSMUST00000098033_62318626 activation_early_FINAL
ENSMUST00000098033_62318626 activation_FINAL
ENSMUST00000098033_62318626 total_FINAL
ENSMUST00000122092_62388040 repression1_final
ENSMUST00000122092_62388040 repression_FINAL
ENSMUST00000122092_62388040 total_FINAL
ENSMUST00000084526_62388800 repression1_final
ENSMUST00000084526_62388800 repression_FINAL
ENSMUST00000084526_62388800 total_FINAL
ENSMUST00000084525_62394583 activation_early_strong1_final
ENSMUST00000084525_62394583 activation_early_strong_FINAL
ENSMUST00000084525_62394583 activation_early_FINAL
ENSMUST00000084525_62394583 activation_FINAL
ENSMUST00000084525_62394583 total_FINAL
ENSMUST00000030047_63831308 activation_early_strong1_final
ENSMUST00000030047_63831308 activation_early_strong_FINAL
ENSMUST00000030047_63831308 activation_early_FINAL
ENSMUST00000030047_63831308 activation_FINAL
ENSMUST00000030047_63831308 total_FINAL
ENSMUST00000030056_63959785 repression1_final
ENSMUST00000030056_63959785 activation_early_strong1_final
ENSMUST00000030056_63959785 repression_FINAL
ENSMUST00000030056_63959785 activation_early_strong_FINAL
ENSMUST00000030056_63959785 activation_early_FINAL
ENSMUST00000030056_63959785 activation_FINAL
ENSMUST00000030056_63959785 total_FINAL
ENSMUST00000107372_63959785 repression1_final
ENSMUST00000107372_63959785 activation_early_strong1_final
ENSMUST00000107372_63959785 repression_FINAL
ENSMUST00000107372_63959785 activation_early_strong_FINAL
ENSMUST00000107372_63959785 activation_early_FINAL
ENSMUST00000107372_63959785 activation_FINAL
ENSMUST00000107372_63959785 total_FINAL
ENSMUST00000107377_63959785 repression1_final
ENSMUST00000107377_63959785 activation_early_strong1_final
ENSMUST00000107377_63959785 repression_FINAL
ENSMUST00000107377_63959785 activation_early_strong_FINAL
ENSMUST00000107377_63959785 activation_early_FINAL
ENSMUST00000107377_63959785 activation_FINAL
ENSMUST00000107377_63959785 total_FINAL
ENSMUST00000107359_70427065 repression1_final
ENSMUST00000107359_70427065 repression_FINAL
ENSMUST00000107359_70427065 total_FINAL
ENSMUST00000058292_73714579 repression1_final
ENSMUST00000058292_73714579 repression_FINAL
ENSMUST00000058292_73714579 total_FINAL
ENSMUST00000102837_73714579 repression1_final
ENSMUST00000102837_73714579 repression_FINAL
ENSMUST00000102837_73714579 total_FINAL
ENSMUST00000107289_75941238 repression1_final
ENSMUST00000107289_75941238 repression_FINAL
ENSMUST00000107289_75941238 total_FINAL
ENSMUST00000102834_75941239 repression1_final
ENSMUST00000102834_75941239 repression_FINAL
ENSMUST00000102834_75941239 total_FINAL
ENSMUST00000055922_80953938 activation_early_strong1_final
ENSMUST00000055922_80953938 activation_early_strong_FINAL
ENSMUST00000055922_80953938 activation_early_FINAL
ENSMUST00000055922_80953938 activation_FINAL
ENSMUST00000055922_80953938 total_FINAL
ENSMUST00000107245_82290173 repression1_final
ENSMUST00000107245_82290173 repression_FINAL
ENSMUST00000107245_82290173 total_FINAL
ENSMUST00000050872_82290173 repression1_final
ENSMUST00000050872_82290173 repression_FINAL
ENSMUST00000050872_82290173 total_FINAL
ENSMUST00000064770_82290176 repression1_final
ENSMUST00000064770_82290176 repression_FINAL
ENSMUST00000064770_82290176 total_FINAL
ENSMUST00000030110_82798738 repression1_final
ENSMUST00000030110_82798738 repression_FINAL
ENSMUST00000030110_82798738 total_FINAL
ENSMUST00000102823_83220300 repression1_final
ENSMUST00000102823_83220300 repression_FINAL
ENSMUST00000102823_83220300 total_FINAL
ENSMUST00000176612_84275352 activation_early_strong1_final
ENSMUST00000176612_84275352 activation_early_strong_FINAL
ENSMUST00000176612_84275352 activation_early_FINAL
ENSMUST00000176612_84275352 activation_FINAL
ENSMUST00000176612_84275352 total_FINAL
ENSMUST00000102819_84957288 repression1_final
ENSMUST00000102819_84957288 activation_early_strong1_final
ENSMUST00000102819_84957288 repression_FINAL
ENSMUST00000102819_84957288 activation_early_strong_FINAL
ENSMUST00000102819_84957288 activation_early_FINAL
ENSMUST00000102819_84957288 activation_FINAL
ENSMUST00000102819_84957288 total_FINAL
ENSMUST00000030212_85387754 repression1_final
ENSMUST00000030212_85387754 repression_FINAL
ENSMUST00000030212_85387754 total_FINAL
ENSMUST00000070607_86578855 repression1_final
ENSMUST00000070607_86578855 repression_FINAL
ENSMUST00000070607_86578855 total_FINAL
ENSMUST00000045224_86917581 activation_early_weak3_final
ENSMUST00000045224_86917581 activation_early_weak_FINAL
ENSMUST00000045224_86917581 activation_early_FINAL
ENSMUST00000045224_86917581 activation_FINAL
ENSMUST00000045224_86917581 total_FINAL
ENSMUST00000084433_86917581 activation_early_weak3_final
ENSMUST00000084433_86917581 activation_early_weak_FINAL
ENSMUST00000084433_86917581 activation_early_FINAL
ENSMUST00000084433_86917581 activation_FINAL
ENSMUST00000084433_86917581 total_FINAL
ENSMUST00000107110_91250763 activation_early_strong1_final
ENSMUST00000107110_91250763 activation_early_strong_FINAL
ENSMUST00000107110_91250763 activation_early_FINAL
ENSMUST00000107110_91250763 activation_FINAL
ENSMUST00000107110_91250763 total_FINAL
ENSMUST00000008633_91250763 activation_early_strong1_final
ENSMUST00000008633_91250763 activation_early_strong_FINAL
ENSMUST00000008633_91250763 activation_early_FINAL
ENSMUST00000008633_91250763 activation_FINAL
ENSMUST00000008633_91250763 total_FINAL
ENSMUST00000107118_91250763 activation_early_strong1_final
ENSMUST00000107118_91250763 activation_early_strong_FINAL
ENSMUST00000107118_91250763 activation_early_FINAL
ENSMUST00000107118_91250763 activation_FINAL
ENSMUST00000107118_91250763 total_FINAL
ENSMUST00000107120_91250763 activation_early_strong1_final
ENSMUST00000107120_91250763 activation_early_strong_FINAL
ENSMUST00000107120_91250763 activation_early_FINAL
ENSMUST00000107120_91250763 activation_FINAL
ENSMUST00000107120_91250763 total_FINAL
ENSMUST00000102799_91250763 activation_early_strong1_final
ENSMUST00000102799_91250763 activation_early_strong_FINAL
ENSMUST00000102799_91250763 activation_early_FINAL
ENSMUST00000102799_91250763 activation_FINAL
ENSMUST00000102799_91250763 total_FINAL
ENSMUST00000107124_91250769 activation_early_strong1_final
ENSMUST00000107124_91250769 activation_early_strong_FINAL
ENSMUST00000107124_91250769 activation_early_FINAL
ENSMUST00000107124_91250769 activation_FINAL
ENSMUST00000107124_91250769 total_FINAL
ENSMUST00000030313_94500081 repression1_final
ENSMUST00000030313_94500081 activation_early_strong1_final
ENSMUST00000030313_94500081 repression_FINAL
ENSMUST00000030313_94500081 activation_early_strong_FINAL
ENSMUST00000030313_94500081 activation_early_FINAL
ENSMUST00000030313_94500081 activation_FINAL
ENSMUST00000030313_94500081 total_FINAL
ENSMUST00000107107_94569167 repression1_final
ENSMUST00000107107_94569167 repression_FINAL
ENSMUST00000107107_94569167 total_FINAL
ENSMUST00000107104_94664329 repression1_final
ENSMUST00000107104_94664329 repression_FINAL
ENSMUST00000107104_94664329 total_FINAL
ENSMUST00000102798_94873999 activation_early_weak3_final
ENSMUST00000102798_94873999 activation_early_weak_FINAL
ENSMUST00000102798_94873999 activation_early_FINAL
ENSMUST00000102798_94873999 activation_FINAL
ENSMUST00000102798_94873999 total_FINAL
ENSMUST00000030306_96022338 activation_early_weak3_final
ENSMUST00000030306_96022338 activation_early_weak_FINAL
ENSMUST00000030306_96022338 activation_early_FINAL
ENSMUST00000030306_96022338 activation_FINAL
ENSMUST00000030306_96022338 total_FINAL
ENSMUST00000075448_98111236 repression1_final
ENSMUST00000075448_98111236 repression_FINAL
ENSMUST00000075448_98111236 total_FINAL
ENSMUST00000052018_98111236 repression1_final
ENSMUST00000052018_98111236 repression_FINAL
ENSMUST00000052018_98111236 total_FINAL
ENSMUST00000107057_98111236 repression1_final
ENSMUST00000107057_98111236 repression_FINAL
ENSMUST00000107057_98111236 total_FINAL
ENSMUST00000092532_98111236 repression1_final
ENSMUST00000092532_98111236 repression_FINAL
ENSMUST00000092532_98111236 total_FINAL
ENSMUST00000107062_98111295 repression1_final
ENSMUST00000107062_98111295 repression_FINAL
ENSMUST00000107062_98111295 total_FINAL
ENSMUST00000142103_98497360 repression1_final
ENSMUST00000142103_98497360 activation_early_strong1_final
ENSMUST00000142103_98497360 repression_FINAL
ENSMUST00000142103_98497360 activation_early_strong_FINAL
ENSMUST00000142103_98497360 activation_early_FINAL
ENSMUST00000142103_98497360 activation_FINAL
ENSMUST00000142103_98497360 total_FINAL
ENSMUST00000102790_98754898 activation_early_strong1_final
ENSMUST00000102790_98754898 activation_early_strong_FINAL
ENSMUST00000102790_98754898 activation_early_FINAL
ENSMUST00000102790_98754898 activation_FINAL
ENSMUST00000102790_98754898 total_FINAL
ENSMUST00000087285_99658035 activation_early_weak1_final
ENSMUST00000087285_99658035 activation_early_weak_FINAL
ENSMUST00000087285_99658035 activation_early_FINAL
ENSMUST00000087285_99658035 activation_FINAL
ENSMUST00000087285_99658035 total_FINAL
ENSMUST00000106955_101133975 repression1_final
ENSMUST00000106955_101133975 repression_FINAL
ENSMUST00000106955_101133975 total_FINAL
ENSMUST00000102780_101463668 repression1_final
ENSMUST00000102780_101463668 activation_early_strong1_final
ENSMUST00000102780_101463668 repression_FINAL
ENSMUST00000102780_101463668 activation_early_strong_FINAL
ENSMUST00000102780_101463668 activation_early_FINAL
ENSMUST00000102780_101463668 activation_FINAL
ENSMUST00000102780_101463668 total_FINAL
ENSMUST00000106946_101463668 repression1_final
ENSMUST00000106946_101463668 activation_early_strong1_final
ENSMUST00000106946_101463668 repression_FINAL
ENSMUST00000106946_101463668 activation_early_strong_FINAL
ENSMUST00000106946_101463668 activation_early_FINAL
ENSMUST00000106946_101463668 activation_FINAL
ENSMUST00000106946_101463668 total_FINAL
ENSMUST00000106945_101463668 repression1_final
ENSMUST00000106945_101463668 activation_early_strong1_final
ENSMUST00000106945_101463668 repression_FINAL
ENSMUST00000106945_101463668 activation_early_strong_FINAL
ENSMUST00000106945_101463668 activation_early_FINAL
ENSMUST00000106945_101463668 activation_FINAL
ENSMUST00000106945_101463668 total_FINAL
ENSMUST00000106930_101640574 repression1_final
ENSMUST00000106930_101640574 activation_early_weak3_final
ENSMUST00000106930_101640574 repression_FINAL
ENSMUST00000106930_101640574 activation_early_weak_FINAL
ENSMUST00000106930_101640574 activation_early_FINAL
ENSMUST00000106930_101640574 activation_FINAL
ENSMUST00000106930_101640574 total_FINAL
ENSMUST00000038207_101640574 repression1_final
ENSMUST00000038207_101640574 activation_early_weak3_final
ENSMUST00000038207_101640574 repression_FINAL
ENSMUST00000038207_101640574 activation_early_weak_FINAL
ENSMUST00000038207_101640574 activation_early_FINAL
ENSMUST00000038207_101640574 activation_FINAL
ENSMUST00000038207_101640574 total_FINAL
ENSMUST00000094953_101640574 repression1_final
ENSMUST00000094953_101640574 activation_early_weak3_final
ENSMUST00000094953_101640574 repression_FINAL
ENSMUST00000094953_101640574 activation_early_weak_FINAL
ENSMUST00000094953_101640574 activation_early_FINAL
ENSMUST00000094953_101640574 activation_FINAL
ENSMUST00000094953_101640574 total_FINAL
ENSMUST00000106929_101640574 repression1_final
ENSMUST00000106929_101640574 activation_early_weak3_final
ENSMUST00000106929_101640574 repression_FINAL
ENSMUST00000106929_101640574 activation_early_weak_FINAL
ENSMUST00000106929_101640574 activation_early_FINAL
ENSMUST00000106929_101640574 activation_FINAL
ENSMUST00000106929_101640574 total_FINAL
ENSMUST00000172616_102542189 activation_early_weak3_final
ENSMUST00000172616_102542189 activation_early_weak_FINAL
ENSMUST00000172616_102542189 activation_early_FINAL
ENSMUST00000172616_102542189 activation_FINAL
ENSMUST00000172616_102542189 total_FINAL
ENSMUST00000106858_103162752 activation_early_weak6_final
ENSMUST00000106858_103162752 activation_early_weak_FINAL
ENSMUST00000106858_103162752 activation_early_FINAL
ENSMUST00000106858_103162752 activation_FINAL
ENSMUST00000106858_103162752 total_FINAL
ENSMUST00000097945_103162752 activation_early_weak6_final
ENSMUST00000097945_103162752 activation_early_weak_FINAL
ENSMUST00000097945_103162752 activation_early_FINAL
ENSMUST00000097945_103162752 activation_FINAL
ENSMUST00000097945_103162752 total_FINAL
ENSMUST00000106857_103162752 activation_early_weak6_final
ENSMUST00000106857_103162752 activation_early_weak_FINAL
ENSMUST00000106857_103162752 activation_early_FINAL
ENSMUST00000106857_103162752 activation_FINAL
ENSMUST00000106857_103162752 total_FINAL
ENSMUST00000030247_103162752 activation_early_weak6_final
ENSMUST00000030247_103162752 activation_early_weak_FINAL
ENSMUST00000030247_103162752 activation_early_FINAL
ENSMUST00000030247_103162752 activation_FINAL
ENSMUST00000030247_103162752 total_FINAL
ENSMUST00000106808_104815679 repression1_final
ENSMUST00000106808_104815679 repression_FINAL
ENSMUST00000106808_104815679 total_FINAL
ENSMUST00000064873_104815683 repression1_final
ENSMUST00000064873_104815683 repression_FINAL
ENSMUST00000064873_104815683 total_FINAL
ENSMUST00000030243_105029874 activation_early_strong1_final
ENSMUST00000030243_105029874 activation_early_strong_FINAL
ENSMUST00000030243_105029874 activation_early_FINAL
ENSMUST00000030243_105029874 activation_FINAL
ENSMUST00000030243_105029874 total_FINAL
ENSMUST00000064139_105231023 repression1_final
ENSMUST00000064139_105231023 activation_early_weak3_final
ENSMUST00000064139_105231023 repression_FINAL
ENSMUST00000064139_105231023 activation_early_weak_FINAL
ENSMUST00000064139_105231023 activation_early_FINAL
ENSMUST00000064139_105231023 activation_FINAL
ENSMUST00000064139_105231023 total_FINAL
ENSMUST00000030367_107048054 repression1_final
ENSMUST00000030367_107048054 repression_FINAL
ENSMUST00000030367_107048054 total_FINAL
ENSMUST00000030360_107233514 activation_early_weak3_final
ENSMUST00000030360_107233514 activation_early_weak_FINAL
ENSMUST00000030360_107233514 activation_early_FINAL
ENSMUST00000030360_107233514 activation_FINAL
ENSMUST00000030360_107233514 total_FINAL
ENSMUST00000043616_108229724 repression1_final
ENSMUST00000043616_108229724 repression_FINAL
ENSMUST00000043616_108229724 total_FINAL
ENSMUST00000097925_108558786 activation_early_strong1_final
ENSMUST00000097925_108558786 activation_early_strong_FINAL
ENSMUST00000097925_108558786 activation_early_FINAL
ENSMUST00000097925_108558786 activation_FINAL
ENSMUST00000097925_108558786 total_FINAL
ENSMUST00000043368_108558786 activation_early_strong1_final
ENSMUST00000043368_108558786 activation_early_strong_FINAL
ENSMUST00000043368_108558786 activation_early_FINAL
ENSMUST00000043368_108558786 activation_FINAL
ENSMUST00000043368_108558786 total_FINAL
ENSMUST00000079213_108564870 repression1_final
ENSMUST00000079213_108564870 repression_FINAL
ENSMUST00000079213_108564870 total_FINAL
ENSMUST00000102738_108848947 activation_early_weak3_final
ENSMUST00000102738_108848947 activation_early_weak_FINAL
ENSMUST00000102738_108848947 activation_early_FINAL
ENSMUST00000102738_108848947 activation_FINAL
ENSMUST00000102738_108848947 total_FINAL
ENSMUST00000030296_108861447 repression1_final
ENSMUST00000030296_108861447 activation_early_weak3_final
ENSMUST00000030296_108861447 repression_FINAL
ENSMUST00000030296_108861447 activation_early_weak_FINAL
ENSMUST00000030296_108861447 activation_early_FINAL
ENSMUST00000030296_108861447 activation_FINAL
ENSMUST00000030296_108861447 total_FINAL
ENSMUST00000106619_109423093 activation_early_weak3_final
ENSMUST00000106619_109423093 activation_early_weak_FINAL
ENSMUST00000106619_109423093 activation_early_FINAL
ENSMUST00000106619_109423093 activation_FINAL
ENSMUST00000106619_109423093 total_FINAL
ENSMUST00000102724_109961883 repression1_final
ENSMUST00000102724_109961883 repression_FINAL
ENSMUST00000102724_109961883 total_FINAL
ENSMUST00000030274_111459908 activation_early_strong1_final
ENSMUST00000030274_111459908 activation_early_strong_FINAL
ENSMUST00000030274_111459908 activation_early_FINAL
ENSMUST00000030274_111459908 activation_FINAL
ENSMUST00000030274_111459908 total_FINAL
ENSMUST00000139876_111459908 activation_early_strong1_final
ENSMUST00000139876_111459908 activation_early_strong_FINAL
ENSMUST00000139876_111459908 activation_early_FINAL
ENSMUST00000139876_111459908 activation_FINAL
ENSMUST00000139876_111459908 total_FINAL
ENSMUST00000106564_112165759 activation_early_weak3_final
ENSMUST00000106564_112165759 activation_early_weak_FINAL
ENSMUST00000106564_112165759 activation_early_FINAL
ENSMUST00000106564_112165759 activation_FINAL
ENSMUST00000106564_112165759 total_FINAL
ENSMUST00000106566_112165759 activation_early_weak3_final
ENSMUST00000106566_112165759 activation_early_weak_FINAL
ENSMUST00000106566_112165759 activation_early_FINAL
ENSMUST00000106566_112165759 activation_FINAL
ENSMUST00000106566_112165759 total_FINAL
ENSMUST00000058791_112626498 activation_early_strong1_final
ENSMUST00000058791_112626498 activation_early_strong_FINAL
ENSMUST00000058791_112626498 activation_early_FINAL
ENSMUST00000058791_112626498 activation_FINAL
ENSMUST00000058791_112626498 total_FINAL
ENSMUST00000079915_114244887 activation_early_strong1_final
ENSMUST00000079915_114244887 activation_early_strong_FINAL
ENSMUST00000079915_114244887 activation_early_FINAL
ENSMUST00000079915_114244887 activation_FINAL
ENSMUST00000079915_114244887 total_FINAL
ENSMUST00000164297_114244887 activation_early_strong1_final
ENSMUST00000164297_114244887 activation_early_strong_FINAL
ENSMUST00000164297_114244887 activation_early_FINAL
ENSMUST00000164297_114244887 activation_FINAL
ENSMUST00000164297_114244887 total_FINAL
ENSMUST00000094894_114610130 repression1_final
ENSMUST00000094894_114610130 activation_early_strong1_final
ENSMUST00000094894_114610130 repression_FINAL
ENSMUST00000094894_114610130 activation_early_strong_FINAL
ENSMUST00000094894_114610130 activation_early_FINAL
ENSMUST00000094894_114610130 activation_FINAL
ENSMUST00000094894_114610130 total_FINAL
ENSMUST00000030489_115068726 repression1_final
ENSMUST00000030489_115068726 repression_FINAL
ENSMUST00000030489_115068726 total_FINAL
ENSMUST00000030487_115486200 activation_early_weak3_final
ENSMUST00000030487_115486200 activation_early_weak_FINAL
ENSMUST00000030487_115486200 activation_early_FINAL
ENSMUST00000030487_115486200 activation_FINAL
ENSMUST00000030487_115486200 total_FINAL
ENSMUST00000106522_115768740 repression1_final
ENSMUST00000106522_115768740 activation_early_weak3_final
ENSMUST00000106522_115768740 repression_FINAL
ENSMUST00000106522_115768740 activation_early_weak_FINAL
ENSMUST00000106522_115768740 activation_early_FINAL
ENSMUST00000106522_115768740 activation_FINAL
ENSMUST00000106522_115768740 total_FINAL
ENSMUST00000074425_115775204 activation_early_weak3_final
ENSMUST00000074425_115775204 activation_early_weak_FINAL
ENSMUST00000074425_115775204 activation_early_FINAL
ENSMUST00000074425_115775204 activation_FINAL
ENSMUST00000074425_115775204 total_FINAL
ENSMUST00000030477_115834152 repression1_final
ENSMUST00000030477_115834152 activation_biphasic1_final
ENSMUST00000030477_115834152 repression_FINAL
ENSMUST00000030477_115834152 activation_biphasic_FINAL
ENSMUST00000030477_115834152 activation_FINAL
ENSMUST00000030477_115834152 total_FINAL
ENSMUST00000124071_115914544 repression1_final
ENSMUST00000124071_115914544 repression_FINAL
ENSMUST00000124071_115914544 total_FINAL
ENSMUST00000084338_115915120 repression1_final
ENSMUST00000084338_115915120 repression_FINAL
ENSMUST00000084338_115915120 total_FINAL
ENSMUST00000064806_115915122 repression1_final
ENSMUST00000064806_115915122 repression_FINAL
ENSMUST00000064806_115915122 total_FINAL
ENSMUST00000030460_116592959 repression1_final
ENSMUST00000030460_116592959 repression_FINAL
ENSMUST00000030460_116592959 total_FINAL
ENSMUST00000030457_116601052 repression1_final
ENSMUST00000030457_116601052 activation_early_strong1_final
ENSMUST00000030457_116601052 repression_FINAL
ENSMUST00000030457_116601052 activation_early_strong_FINAL
ENSMUST00000030457_116601052 activation_early_FINAL
ENSMUST00000030457_116601052 activation_FINAL
ENSMUST00000030457_116601052 total_FINAL
ENSMUST00000030456_116601609 repression1_final
ENSMUST00000030456_116601609 activation_early_strong1_final
ENSMUST00000030456_116601609 repression_FINAL
ENSMUST00000030456_116601609 activation_early_strong_FINAL
ENSMUST00000030456_116601609 activation_early_FINAL
ENSMUST00000030456_116601609 activation_FINAL
ENSMUST00000030456_116601609 total_FINAL
ENSMUST00000081182_116601609 repression1_final
ENSMUST00000081182_116601609 activation_early_strong1_final
ENSMUST00000081182_116601609 repression_FINAL
ENSMUST00000081182_116601609 activation_early_strong_FINAL
ENSMUST00000081182_116601609 activation_early_FINAL
ENSMUST00000081182_116601609 activation_FINAL
ENSMUST00000081182_116601609 total_FINAL
ENSMUST00000102699_116819381 activation_early_weak6_final
ENSMUST00000102699_116819381 activation_early_weak_FINAL
ENSMUST00000102699_116819381 activation_early_FINAL
ENSMUST00000102699_116819381 activation_FINAL
ENSMUST00000102699_116819381 total_FINAL
ENSMUST00000065896_117159639 repression1_final
ENSMUST00000065896_117159639 activation_early_weak3_final
ENSMUST00000065896_117159639 repression_FINAL
ENSMUST00000065896_117159639 activation_early_weak_FINAL
ENSMUST00000065896_117159639 activation_early_FINAL
ENSMUST00000065896_117159639 activation_FINAL
ENSMUST00000065896_117159639 total_FINAL
ENSMUST00000106406_118136957 activation_early_weak3_final
ENSMUST00000106406_118136957 activation_early_weak_FINAL
ENSMUST00000106406_118136957 activation_early_FINAL
ENSMUST00000106406_118136957 activation_FINAL
ENSMUST00000106406_118136957 total_FINAL
ENSMUST00000097911_118136959 activation_early_weak3_final
ENSMUST00000097911_118136959 activation_early_weak_FINAL
ENSMUST00000097911_118136959 activation_early_FINAL
ENSMUST00000097911_118136959 activation_FINAL
ENSMUST00000097911_118136959 total_FINAL
ENSMUST00000049074_118208213 repression1_final
ENSMUST00000049074_118208213 repression_FINAL
ENSMUST00000049074_118208213 total_FINAL
ENSMUST00000084307_119367650 repression1_final
ENSMUST00000084307_119367650 activation_early_weak3_final
ENSMUST00000084307_119367650 repression_FINAL
ENSMUST00000084307_119367650 activation_early_weak_FINAL
ENSMUST00000084307_119367650 activation_early_FINAL
ENSMUST00000084307_119367650 activation_FINAL
ENSMUST00000084307_119367650 total_FINAL
ENSMUST00000000087_120529260 activation_early_strong1_final
ENSMUST00000000087_120529260 activation_early_strong_FINAL
ENSMUST00000000087_120529260 activation_early_FINAL
ENSMUST00000000087_120529260 activation_FINAL
ENSMUST00000000087_120529260 total_FINAL
ENSMUST00000106301_120529891 activation_early_strong1_final
ENSMUST00000106301_120529891 activation_early_strong_FINAL
ENSMUST00000106301_120529891 activation_early_FINAL
ENSMUST00000106301_120529891 activation_FINAL
ENSMUST00000106301_120529891 total_FINAL
ENSMUST00000171482_120609605 activation_early_strong1_final
ENSMUST00000171482_120609605 activation_early_strong_FINAL
ENSMUST00000171482_120609605 activation_early_FINAL
ENSMUST00000171482_120609605 activation_FINAL
ENSMUST00000171482_120609605 total_FINAL
ENSMUST00000071093_120891508 repression1_final
ENSMUST00000071093_120891508 repression_FINAL
ENSMUST00000071093_120891508 total_FINAL
ENSMUST00000106283_120891508 repression1_final
ENSMUST00000106283_120891508 repression_FINAL
ENSMUST00000106283_120891508 total_FINAL
ENSMUST00000106252_123000516 repression1_final
ENSMUST00000106252_123000516 activation_early_weak3_final
ENSMUST00000106252_123000516 repression_FINAL
ENSMUST00000106252_123000516 activation_early_weak_FINAL
ENSMUST00000106252_123000516 activation_early_FINAL
ENSMUST00000106252_123000516 activation_FINAL
ENSMUST00000106252_123000516 total_FINAL
ENSMUST00000030407_123000516 repression1_final
ENSMUST00000030407_123000516 activation_early_weak3_final
ENSMUST00000030407_123000516 repression_FINAL
ENSMUST00000030407_123000516 activation_early_weak_FINAL
ENSMUST00000030407_123000516 activation_early_FINAL
ENSMUST00000030407_123000516 activation_FINAL
ENSMUST00000030407_123000516 total_FINAL
ENSMUST00000030404_123127115 activation_early_weak6_final
ENSMUST00000030404_123127115 activation_early_weak_FINAL
ENSMUST00000030404_123127115 activation_early_FINAL
ENSMUST00000030404_123127115 activation_FINAL
ENSMUST00000030404_123127115 total_FINAL
ENSMUST00000149022_123349716 activation_early_weak1_final
ENSMUST00000149022_123349716 activation_early_weak_FINAL
ENSMUST00000149022_123349716 activation_early_FINAL
ENSMUST00000149022_123349716 activation_FINAL
ENSMUST00000149022_123349716 total_FINAL
ENSMUST00000154824_123349716 activation_early_weak1_final
ENSMUST00000154824_123349716 activation_early_weak_FINAL
ENSMUST00000154824_123349716 activation_early_FINAL
ENSMUST00000154824_123349716 activation_FINAL
ENSMUST00000154824_123349716 total_FINAL
ENSMUST00000106213_123349716 activation_early_weak1_final
ENSMUST00000106213_123349716 activation_early_weak_FINAL
ENSMUST00000106213_123349716 activation_early_FINAL
ENSMUST00000106213_123349716 activation_FINAL
ENSMUST00000106213_123349716 total_FINAL
ENSMUST00000134458_123349716 activation_early_weak1_final
ENSMUST00000134458_123349716 activation_early_weak_FINAL
ENSMUST00000134458_123349716 activation_early_FINAL
ENSMUST00000134458_123349716 activation_FINAL
ENSMUST00000134458_123349716 total_FINAL
ENSMUST00000151346_123349716 activation_early_weak1_final
ENSMUST00000151346_123349716 activation_early_weak_FINAL
ENSMUST00000151346_123349716 activation_early_FINAL
ENSMUST00000151346_123349716 activation_FINAL
ENSMUST00000151346_123349716 total_FINAL
ENSMUST00000082108_123349716 activation_early_weak1_final
ENSMUST00000082108_123349716 activation_early_weak_FINAL
ENSMUST00000082108_123349716 activation_early_FINAL
ENSMUST00000082108_123349716 activation_FINAL
ENSMUST00000082108_123349716 total_FINAL
ENSMUST00000084301_123349718 activation_early_weak1_final
ENSMUST00000084301_123349718 activation_early_weak_FINAL
ENSMUST00000084301_123349718 activation_early_FINAL
ENSMUST00000084301_123349718 activation_FINAL
ENSMUST00000084301_123349718 total_FINAL
ENSMUST00000106220_123349718 activation_early_weak1_final
ENSMUST00000106220_123349718 activation_early_weak_FINAL
ENSMUST00000106220_123349718 activation_early_FINAL
ENSMUST00000106220_123349718 activation_FINAL
ENSMUST00000106220_123349718 total_FINAL
ENSMUST00000106224_123349720 activation_early_weak1_final
ENSMUST00000106224_123349720 activation_early_weak_FINAL
ENSMUST00000106224_123349720 activation_early_FINAL
ENSMUST00000106224_123349720 activation_FINAL
ENSMUST00000106224_123349720 total_FINAL
ENSMUST00000106193_124844344 activation_early_weak3_final
ENSMUST00000106193_124844344 activation_early_weak_FINAL
ENSMUST00000106193_124844344 activation_early_FINAL
ENSMUST00000106193_124844344 activation_FINAL
ENSMUST00000106193_124844344 total_FINAL
ENSMUST00000102628_124854548 activation_early_strong1_final
ENSMUST00000102628_124854548 activation_early_strong_FINAL
ENSMUST00000102628_124854548 activation_early_FINAL
ENSMUST00000102628_124854548 activation_FINAL
ENSMUST00000102628_124854548 total_FINAL
ENSMUST00000036383_125055338 activation_early_strong1_final
ENSMUST00000036383_125055338 activation_early_strong_FINAL
ENSMUST00000036383_125055338 activation_early_FINAL
ENSMUST00000036383_125055338 activation_FINAL
ENSMUST00000036383_125055338 total_FINAL
ENSMUST00000154689_125109308 repression1_final
ENSMUST00000154689_125109308 repression_FINAL
ENSMUST00000154689_125109308 total_FINAL
ENSMUST00000030676_125708092 repression1_final
ENSMUST00000030676_125708092 repression_FINAL
ENSMUST00000030676_125708092 total_FINAL
ENSMUST00000035497_126088439 repression1_final
ENSMUST00000035497_126088439 repression_FINAL
ENSMUST00000035497_126088439 total_FINAL
ENSMUST00000094761_126139029 activation_early_strong1_final
ENSMUST00000094761_126139029 activation_early_strong_FINAL
ENSMUST00000094761_126139029 activation_early_FINAL
ENSMUST00000094761_126139029 activation_FINAL
ENSMUST00000094761_126139029 total_FINAL
ENSMUST00000116286_126139029 activation_early_strong1_final
ENSMUST00000116286_126139029 activation_early_strong_FINAL
ENSMUST00000116286_126139029 activation_early_FINAL
ENSMUST00000116286_126139029 activation_FINAL
ENSMUST00000116286_126139029 total_FINAL
ENSMUST00000080919_126164082 activation_early_strong1_final
ENSMUST00000080919_126164082 activation_early_strong_FINAL
ENSMUST00000080919_126164082 activation_early_FINAL
ENSMUST00000080919_126164082 activation_FINAL
ENSMUST00000080919_126164082 total_FINAL
ENSMUST00000084289_126489541 repression1_final
ENSMUST00000084289_126489541 activation_early_strong1_final
ENSMUST00000084289_126489541 repression_FINAL
ENSMUST00000084289_126489541 activation_early_strong_FINAL
ENSMUST00000084289_126489541 activation_early_FINAL
ENSMUST00000084289_126489541 activation_FINAL
ENSMUST00000084289_126489541 total_FINAL
ENSMUST00000106080_128751655 activation_early_strong1_final
ENSMUST00000106080_128751655 activation_early_strong_FINAL
ENSMUST00000106080_128751655 activation_early_FINAL
ENSMUST00000106080_128751655 activation_FINAL
ENSMUST00000106080_128751655 total_FINAL
ENSMUST00000106079_128751655 activation_early_strong1_final
ENSMUST00000106079_128751655 activation_early_strong_FINAL
ENSMUST00000106079_128751655 activation_early_FINAL
ENSMUST00000106079_128751655 activation_FINAL
ENSMUST00000106079_128751655 total_FINAL
ENSMUST00000030588_128751655 activation_early_strong1_final
ENSMUST00000030588_128751655 activation_early_strong_FINAL
ENSMUST00000030588_128751655 activation_early_FINAL
ENSMUST00000030588_128751655 activation_FINAL
ENSMUST00000030588_128751655 total_FINAL
ENSMUST00000035667_128909587 activation_early_strong1_final
ENSMUST00000035667_128909587 activation_early_strong_FINAL
ENSMUST00000035667_128909587 activation_early_FINAL
ENSMUST00000035667_128909587 activation_FINAL
ENSMUST00000035667_128909587 total_FINAL
ENSMUST00000106061_129148005 repression1_final
ENSMUST00000106061_129148005 repression_FINAL
ENSMUST00000106061_129148005 total_FINAL
ENSMUST00000072431_129148005 repression1_final
ENSMUST00000072431_129148005 repression_FINAL
ENSMUST00000072431_129148005 total_FINAL
ENSMUST00000106059_129148005 repression1_final
ENSMUST00000106059_129148005 repression_FINAL
ENSMUST00000106059_129148005 total_FINAL
ENSMUST00000141235_129346891 repression1_final
ENSMUST00000141235_129346891 repression_FINAL
ENSMUST00000141235_129346891 total_FINAL
ENSMUST00000030610_129353628 repression1_final
ENSMUST00000030610_129353628 repression_FINAL
ENSMUST00000030610_129353628 total_FINAL
ENSMUST00000048162_129487074 repression1_final
ENSMUST00000048162_129487074 activation_early_weak3_final
ENSMUST00000048162_129487074 repression_FINAL
ENSMUST00000048162_129487074 activation_early_weak_FINAL
ENSMUST00000048162_129487074 activation_early_FINAL
ENSMUST00000048162_129487074 activation_FINAL
ENSMUST00000048162_129487074 total_FINAL
ENSMUST00000102597_129516104 activation_early_strong1_final
ENSMUST00000102597_129516104 activation_early_strong_FINAL
ENSMUST00000102597_129516104 activation_early_FINAL
ENSMUST00000102597_129516104 activation_FINAL
ENSMUST00000102597_129516104 total_FINAL
ENSMUST00000046425_129626078 activation_early_weak3_final
ENSMUST00000046425_129626078 activation_early_weak_FINAL
ENSMUST00000046425_129626078 activation_early_FINAL
ENSMUST00000046425_129626078 activation_FINAL
ENSMUST00000046425_129626078 total_FINAL
ENSMUST00000084264_129626083 activation_early_weak3_final
ENSMUST00000084264_129626083 activation_early_weak_FINAL
ENSMUST00000084264_129626083 activation_early_FINAL
ENSMUST00000084264_129626083 activation_FINAL
ENSMUST00000084264_129626083 total_FINAL
ENSMUST00000102590_129643980 repression1_final
ENSMUST00000102590_129643980 repression_FINAL
ENSMUST00000102590_129643980 total_FINAL
ENSMUST00000105994_130389594 activation_early_strong1_final
ENSMUST00000105994_130389594 activation_early_strong_FINAL
ENSMUST00000105994_130389594 activation_early_FINAL
ENSMUST00000105994_130389594 activation_FINAL
ENSMUST00000105994_130389594 total_FINAL
ENSMUST00000070478_130822810 repression1_final
ENSMUST00000070478_130822810 activation_early_strong1_final
ENSMUST00000070478_130822810 repression_FINAL
ENSMUST00000070478_130822810 activation_early_strong_FINAL
ENSMUST00000070478_130822810 activation_early_FINAL
ENSMUST00000070478_130822810 activation_FINAL
ENSMUST00000070478_130822810 total_FINAL
ENSMUST00000102576_130955017 activation_early_strong1_final
ENSMUST00000102576_130955017 activation_early_strong_FINAL
ENSMUST00000102576_130955017 activation_early_FINAL
ENSMUST00000102576_130955017 activation_FINAL
ENSMUST00000102576_130955017 total_FINAL
ENSMUST00000105987_131768457 repression1_final
ENSMUST00000105987_131768457 repression_FINAL
ENSMUST00000105987_131768457 total_FINAL
ENSMUST00000152796_132184912 repression1_final
ENSMUST00000152796_132184912 activation_early_strong1_final
ENSMUST00000152796_132184912 repression_FINAL
ENSMUST00000152796_132184912 activation_early_strong_FINAL
ENSMUST00000152796_132184912 activation_early_FINAL
ENSMUST00000152796_132184912 activation_FINAL
ENSMUST00000152796_132184912 total_FINAL
ENSMUST00000084250_132331919 activation_early_weak6_final
ENSMUST00000084250_132331919 activation_early_weak_FINAL
ENSMUST00000084250_132331919 activation_early_FINAL
ENSMUST00000084250_132331919 activation_FINAL
ENSMUST00000084250_132331919 total_FINAL
ENSMUST00000030726_132331923 activation_early_weak6_final
ENSMUST00000030726_132331923 activation_early_weak_FINAL
ENSMUST00000030726_132331923 activation_early_FINAL
ENSMUST00000030726_132331923 activation_FINAL
ENSMUST00000030726_132331923 total_FINAL
ENSMUST00000105951_132331923 activation_early_weak6_final
ENSMUST00000105951_132331923 activation_early_weak_FINAL
ENSMUST00000105951_132331923 activation_early_FINAL
ENSMUST00000105951_132331923 activation_FINAL
ENSMUST00000105951_132331923 total_FINAL
ENSMUST00000102567_132458731 repression1_final
ENSMUST00000102567_132458731 repression_FINAL
ENSMUST00000102567_132458731 total_FINAL
ENSMUST00000030724_132492032 activation_early_weak6_final
ENSMUST00000030724_132492032 activation_early_weak_FINAL
ENSMUST00000030724_132492032 activation_early_FINAL
ENSMUST00000030724_132492032 activation_FINAL
ENSMUST00000030724_132492032 total_FINAL
ENSMUST00000081726_132721360 repression1_final
ENSMUST00000081726_132721360 repression_FINAL
ENSMUST00000081726_132721360 total_FINAL
ENSMUST00000079157_132721360 repression1_final
ENSMUST00000079157_132721360 repression_FINAL
ENSMUST00000079157_132721360 total_FINAL
ENSMUST00000180250_132721360 repression1_final
ENSMUST00000180250_132721360 repression_FINAL
ENSMUST00000180250_132721360 total_FINAL
ENSMUST00000020197_132721360 repression1_final
ENSMUST00000020197_132721360 repression_FINAL
ENSMUST00000020197_132721360 total_FINAL
ENSMUST00000030702_132826929 activation_early_weak6_final
ENSMUST00000030702_132826929 activation_early_weak_FINAL
ENSMUST00000030702_132826929 activation_early_FINAL
ENSMUST00000030702_132826929 activation_FINAL
ENSMUST00000030702_132826929 total_FINAL
ENSMUST00000030698_132853501 repression1_final
ENSMUST00000030698_132853501 repression_FINAL
ENSMUST00000030698_132853501 total_FINAL
ENSMUST00000043305_133292459 repression1_final
ENSMUST00000043305_133292459 activation_early_strong1_final
ENSMUST00000043305_133292459 repression_FINAL
ENSMUST00000043305_133292459 activation_early_strong_FINAL
ENSMUST00000043305_133292459 activation_early_FINAL
ENSMUST00000043305_133292459 activation_FINAL
ENSMUST00000043305_133292459 total_FINAL
ENSMUST00000042706_133556237 activation_early_weak1_final
ENSMUST00000042706_133556237 activation_early_weak_FINAL
ENSMUST00000042706_133556237 activation_early_FINAL
ENSMUST00000042706_133556237 activation_FINAL
ENSMUST00000042706_133556237 total_FINAL
ENSMUST00000030661_133591399 activation_early_weak3_final
ENSMUST00000030661_133591399 activation_early_weak_FINAL
ENSMUST00000030661_133591399 activation_early_FINAL
ENSMUST00000030661_133591399 activation_FINAL
ENSMUST00000030661_133591399 total_FINAL
ENSMUST00000084238_133605299 activation_early_strong1_final
ENSMUST00000084238_133605299 activation_early_strong_FINAL
ENSMUST00000084238_133605299 activation_early_FINAL
ENSMUST00000084238_133605299 activation_FINAL
ENSMUST00000084238_133605299 total_FINAL
ENSMUST00000145664_133679008 repression1_final
ENSMUST00000145664_133679008 repression_FINAL
ENSMUST00000145664_133679008 total_FINAL
ENSMUST00000105897_133679008 repression1_final
ENSMUST00000105897_133679008 repression_FINAL
ENSMUST00000105897_133679008 total_FINAL
ENSMUST00000051674_134003330 repression1_final
ENSMUST00000051674_134003330 repression_FINAL
ENSMUST00000051674_134003330 total_FINAL
ENSMUST00000055892_134211970 activation_early_weak6_final
ENSMUST00000055892_134211970 activation_early_weak_FINAL
ENSMUST00000055892_134211970 activation_early_FINAL
ENSMUST00000055892_134211970 activation_FINAL
ENSMUST00000055892_134211970 total_FINAL
ENSMUST00000169381_134211970 activation_early_weak6_final
ENSMUST00000169381_134211970 activation_early_weak_FINAL
ENSMUST00000169381_134211970 activation_early_FINAL
ENSMUST00000169381_134211970 activation_FINAL
ENSMUST00000169381_134211970 total_FINAL
ENSMUST00000105877_134275002 repression1_final
ENSMUST00000105877_134275002 repression_FINAL
ENSMUST00000105877_134275002 total_FINAL
ENSMUST00000061234_134275002 repression1_final
ENSMUST00000061234_134275002 repression_FINAL
ENSMUST00000061234_134275002 total_FINAL
ENSMUST00000105876_134275003 repression1_final
ENSMUST00000105876_134275003 repression_FINAL
ENSMUST00000105876_134275003 total_FINAL
ENSMUST00000030638_134328916 repression1_final
ENSMUST00000030638_134328916 repression_FINAL
ENSMUST00000030638_134328916 total_FINAL
ENSMUST00000105875_134328916 repression1_final
ENSMUST00000105875_134328916 repression_FINAL
ENSMUST00000105875_134328916 total_FINAL
ENSMUST00000030643_134356372 repression1_final
ENSMUST00000030643_134356372 repression_FINAL
ENSMUST00000030643_134356372 total_FINAL
ENSMUST00000095074_134507872 repression1_final
ENSMUST00000095074_134507872 activation_early_strong1_final
ENSMUST00000095074_134507872 repression_FINAL
ENSMUST00000095074_134507872 activation_early_strong_FINAL
ENSMUST00000095074_134507872 activation_early_FINAL
ENSMUST00000095074_134507872 activation_FINAL
ENSMUST00000095074_134507872 total_FINAL
ENSMUST00000030622_134937006 repression1_final
ENSMUST00000030622_134937006 repression_FINAL
ENSMUST00000030622_134937006 total_FINAL
ENSMUST00000102549_135448892 activation_early_weak3_final
ENSMUST00000102549_135448892 activation_early_weak_FINAL
ENSMUST00000102549_135448892 activation_early_FINAL
ENSMUST00000102549_135448892 activation_FINAL
ENSMUST00000102549_135448892 total_FINAL
ENSMUST00000105855_135541888 activation_early_strong1_final
ENSMUST00000105855_135541888 activation_early_strong_FINAL
ENSMUST00000105855_135541888 activation_early_FINAL
ENSMUST00000105855_135541888 activation_FINAL
ENSMUST00000105855_135541888 total_FINAL
ENSMUST00000074408_135705863 activation_early_weak3_final
ENSMUST00000074408_135705863 activation_early_weak_FINAL
ENSMUST00000074408_135705863 activation_early_FINAL
ENSMUST00000074408_135705863 activation_FINAL
ENSMUST00000074408_135705863 total_FINAL
ENSMUST00000105853_135864027 repression1_final
ENSMUST00000105853_135864027 repression_FINAL
ENSMUST00000105853_135864027 total_FINAL
ENSMUST00000097844_135864027 repression1_final
ENSMUST00000097844_135864027 repression_FINAL
ENSMUST00000097844_135864027 total_FINAL
ENSMUST00000126641_135867187 repression1_final
ENSMUST00000126641_135867187 activation_early_strong1_final
ENSMUST00000126641_135867187 repression_FINAL
ENSMUST00000126641_135867187 activation_early_strong_FINAL
ENSMUST00000126641_135867187 activation_early_FINAL
ENSMUST00000126641_135867187 activation_FINAL
ENSMUST00000126641_135867187 total_FINAL
ENSMUST00000105852_135968224 activation_early_strong1_final
ENSMUST00000105852_135968224 activation_early_strong_FINAL
ENSMUST00000105852_135968224 activation_early_FINAL
ENSMUST00000105852_135968224 activation_FINAL
ENSMUST00000105852_135968224 total_FINAL
ENSMUST00000067567_135968224 activation_early_strong1_final
ENSMUST00000067567_135968224 activation_early_strong_FINAL
ENSMUST00000067567_135968224 activation_early_FINAL
ENSMUST00000067567_135968224 activation_FINAL
ENSMUST00000067567_135968224 total_FINAL
ENSMUST00000030427_136003368 repression1_final
ENSMUST00000030427_136003368 activation_early_weak3_final
ENSMUST00000030427_136003368 repression_FINAL
ENSMUST00000030427_136003368 activation_early_weak_FINAL
ENSMUST00000030427_136003368 activation_early_FINAL
ENSMUST00000030427_136003368 activation_FINAL
ENSMUST00000030427_136003368 total_FINAL
ENSMUST00000148843_136340029 repression1_final
ENSMUST00000148843_136340029 repression_FINAL
ENSMUST00000148843_136340029 total_FINAL
ENSMUST00000116273_136550540 activation_early_strong1_final
ENSMUST00000116273_136550540 activation_early_strong_FINAL
ENSMUST00000116273_136550540 activation_early_FINAL
ENSMUST00000116273_136550540 activation_FINAL
ENSMUST00000116273_136550540 total_FINAL
ENSMUST00000105847_136550544 activation_early_strong1_final
ENSMUST00000105847_136550544 activation_early_strong_FINAL
ENSMUST00000105847_136550544 activation_early_FINAL
ENSMUST00000105847_136550544 activation_FINAL
ENSMUST00000105847_136550544 total_FINAL
ENSMUST00000046332_136889804 activation_early_strong1_final
ENSMUST00000046332_136889804 activation_early_strong_FINAL
ENSMUST00000046332_136889804 activation_early_FINAL
ENSMUST00000046332_136889804 activation_FINAL
ENSMUST00000046332_136889804 total_FINAL
ENSMUST00000051477_137319696 repression1_final
ENSMUST00000051477_137319696 repression_FINAL
ENSMUST00000051477_137319696 total_FINAL
ENSMUST00000102518_137962907 repression1_final
ENSMUST00000102518_137962907 activation_early_strong1_final
ENSMUST00000102518_137962907 repression_FINAL
ENSMUST00000102518_137962907 activation_early_strong_FINAL
ENSMUST00000102518_137962907 activation_early_FINAL
ENSMUST00000102518_137962907 activation_FINAL
ENSMUST00000102518_137962907 total_FINAL
ENSMUST00000030533_138565360 activation_early_weak3_final
ENSMUST00000030533_138565360 activation_early_weak_FINAL
ENSMUST00000030533_138565360 activation_early_FINAL
ENSMUST00000030533_138565360 activation_FINAL
ENSMUST00000030533_138565360 total_FINAL
ENSMUST00000102508_139291091 repression1_final
ENSMUST00000102508_139291091 activation_early_weak3_final
ENSMUST00000102508_139291091 repression_FINAL
ENSMUST00000102508_139291091 activation_early_weak_FINAL
ENSMUST00000102508_139291091 activation_early_FINAL
ENSMUST00000102508_139291091 activation_FINAL
ENSMUST00000102508_139291091 total_FINAL
ENSMUST00000069623_140514485 repression1_final
ENSMUST00000069623_140514485 repression_FINAL
ENSMUST00000069623_140514485 total_FINAL
ENSMUST00000097820_140514485 repression1_final
ENSMUST00000097820_140514485 repression_FINAL
ENSMUST00000097820_140514485 total_FINAL
ENSMUST00000105799_140514485 repression1_final
ENSMUST00000105799_140514485 repression_FINAL
ENSMUST00000105799_140514485 total_FINAL
ENSMUST00000105798_140514485 repression1_final
ENSMUST00000105798_140514485 repression_FINAL
ENSMUST00000105798_140514485 total_FINAL
ENSMUST00000105797_140514485 repression1_final
ENSMUST00000105797_140514485 repression_FINAL
ENSMUST00000105797_140514485 total_FINAL
ENSMUST00000138493_140514485 repression1_final
ENSMUST00000138493_140514485 repression_FINAL
ENSMUST00000138493_140514485 total_FINAL
ENSMUST00000039204_140514485 repression1_final
ENSMUST00000039204_140514485 repression_FINAL
ENSMUST00000039204_140514485 total_FINAL
ENSMUST00000026381_140745865 activation_early_weak6_final
ENSMUST00000026381_140745865 activation_early_weak_FINAL
ENSMUST00000026381_140745865 activation_early_FINAL
ENSMUST00000026381_140745865 activation_FINAL
ENSMUST00000026381_140745865 total_FINAL
ENSMUST00000030765_140949925 repression1_final
ENSMUST00000030765_140949925 repression_FINAL
ENSMUST00000030765_140949925 total_FINAL
ENSMUST00000030757_141200565 repression1_final
ENSMUST00000030757_141200565 activation_early_strong1_final
ENSMUST00000030757_141200565 repression_FINAL
ENSMUST00000030757_141200565 activation_early_strong_FINAL
ENSMUST00000030757_141200565 activation_early_FINAL
ENSMUST00000030757_141200565 activation_FINAL
ENSMUST00000030757_141200565 total_FINAL
ENSMUST00000006614_141328519 activation_early_weak3_final
ENSMUST00000006614_141328519 activation_early_weak_FINAL
ENSMUST00000006614_141328519 activation_early_FINAL
ENSMUST00000006614_141328519 activation_FINAL
ENSMUST00000006614_141328519 total_FINAL
ENSMUST00000078886_141467890 activation_early_strong1_final
ENSMUST00000078886_141467890 activation_early_strong_FINAL
ENSMUST00000078886_141467890 activation_early_FINAL
ENSMUST00000078886_141467890 activation_FINAL
ENSMUST00000078886_141467890 total_FINAL
ENSMUST00000105786_141467890 activation_early_strong1_final
ENSMUST00000105786_141467890 activation_early_strong_FINAL
ENSMUST00000105786_141467890 activation_early_FINAL
ENSMUST00000105786_141467890 activation_FINAL
ENSMUST00000105786_141467890 total_FINAL
ENSMUST00000006381_141576062 activation_early_strong1_final
ENSMUST00000006381_141576062 activation_early_strong_FINAL
ENSMUST00000006381_141576062 activation_early_FINAL
ENSMUST00000006381_141576062 activation_FINAL
ENSMUST00000006381_141576062 total_FINAL
ENSMUST00000105784_141576062 activation_early_strong1_final
ENSMUST00000105784_141576062 activation_early_strong_FINAL
ENSMUST00000105784_141576062 activation_early_FINAL
ENSMUST00000105784_141576062 activation_FINAL
ENSMUST00000105784_141576062 total_FINAL
ENSMUST00000105785_141576062 activation_early_strong1_final
ENSMUST00000105785_141576062 activation_early_strong_FINAL
ENSMUST00000105785_141576062 activation_early_FINAL
ENSMUST00000105785_141576062 activation_FINAL
ENSMUST00000105785_141576062 total_FINAL
ENSMUST00000038661_141618824 activation_early_weak6_final
ENSMUST00000038661_141618824 activation_early_weak_FINAL
ENSMUST00000038661_141618824 activation_early_FINAL
ENSMUST00000038661_141618824 activation_FINAL
ENSMUST00000038661_141618824 total_FINAL
ENSMUST00000084203_141625734 activation_early_strong1_final
ENSMUST00000084203_141625734 activation_early_strong_FINAL
ENSMUST00000084203_141625734 activation_early_FINAL
ENSMUST00000084203_141625734 activation_FINAL
ENSMUST00000084203_141625734 total_FINAL
ENSMUST00000030751_141625734 activation_early_strong1_final
ENSMUST00000030751_141625734 activation_early_strong_FINAL
ENSMUST00000030751_141625734 activation_early_FINAL
ENSMUST00000030751_141625734 activation_FINAL
ENSMUST00000030751_141625734 total_FINAL
ENSMUST00000177592_141683563 activation_early_weak6_final
ENSMUST00000177592_141683563 activation_early_weak_FINAL
ENSMUST00000177592_141683563 activation_early_FINAL
ENSMUST00000177592_141683563 activation_FINAL
ENSMUST00000177592_141683563 total_FINAL
ENSMUST00000038014_141760189 repression1_final
ENSMUST00000038014_141760189 activation_early_strong1_final
ENSMUST00000038014_141760189 repression_FINAL
ENSMUST00000038014_141760189 activation_early_strong_FINAL
ENSMUST00000038014_141760189 activation_early_FINAL
ENSMUST00000038014_141760189 activation_FINAL
ENSMUST00000038014_141760189 total_FINAL
ENSMUST00000030747_141813688 repression1_final
ENSMUST00000030747_141813688 repression_FINAL
ENSMUST00000030747_141813688 total_FINAL
ENSMUST00000036476_142139240 repression1_final
ENSMUST00000036476_142139240 repression_FINAL
ENSMUST00000036476_142139240 total_FINAL
ENSMUST00000129032_142139243 repression1_final
ENSMUST00000129032_142139243 repression_FINAL
ENSMUST00000129032_142139243 total_FINAL
ENSMUST00000105778_143107391 activation_early_weak3_final
ENSMUST00000105778_143107391 activation_early_weak_FINAL
ENSMUST00000105778_143107391 activation_early_FINAL
ENSMUST00000105778_143107391 activation_FINAL
ENSMUST00000105778_143107391 total_FINAL
ENSMUST00000052458_143370018 activation_early_weak6_final
ENSMUST00000052458_143370018 activation_early_weak_FINAL
ENSMUST00000052458_143370018 activation_early_FINAL
ENSMUST00000052458_143370018 activation_FINAL
ENSMUST00000052458_143370018 total_FINAL
ENSMUST00000059790_143419406 repression1_final
ENSMUST00000059790_143419406 activation_early_weak3_final
ENSMUST00000059790_143419406 repression_FINAL
ENSMUST00000059790_143419406 activation_early_weak_FINAL
ENSMUST00000059790_143419406 activation_early_FINAL
ENSMUST00000059790_143419406 activation_FINAL
ENSMUST00000059790_143419406 total_FINAL
ENSMUST00000037356_143419406 repression1_final
ENSMUST00000037356_143419406 activation_early_weak3_final
ENSMUST00000037356_143419406 repression_FINAL
ENSMUST00000037356_143419406 activation_early_weak_FINAL
ENSMUST00000037356_143419406 activation_early_FINAL
ENSMUST00000037356_143419406 activation_FINAL
ENSMUST00000037356_143419406 total_FINAL
ENSMUST00000178489_143517249 activation_early_weak3_final
ENSMUST00000178489_143517249 activation_early_weak_FINAL
ENSMUST00000178489_143517249 activation_early_FINAL
ENSMUST00000178489_143517249 activation_FINAL
ENSMUST00000178489_143517249 total_FINAL
ENSMUST00000169056_143541887 activation_early_weak3_final
ENSMUST00000169056_143541887 activation_early_weak_FINAL
ENSMUST00000169056_143541887 activation_early_FINAL
ENSMUST00000169056_143541887 activation_FINAL
ENSMUST00000169056_143541887 total_FINAL
ENSMUST00000105776_143557652 activation_early_weak3_final
ENSMUST00000105776_143557652 activation_early_weak_FINAL
ENSMUST00000105776_143557652 activation_early_FINAL
ENSMUST00000105776_143557652 activation_FINAL
ENSMUST00000105776_143557652 total_FINAL
ENSMUST00000105774_143573215 activation_early_weak3_final
ENSMUST00000105774_143573215 activation_early_weak_FINAL
ENSMUST00000105774_143573215 activation_early_FINAL
ENSMUST00000105774_143573215 activation_FINAL
ENSMUST00000105774_143573215 total_FINAL
ENSMUST00000105765_143573215 activation_early_weak3_final
ENSMUST00000105765_143573215 activation_early_weak_FINAL
ENSMUST00000105765_143573215 activation_early_FINAL
ENSMUST00000105765_143573215 activation_FINAL
ENSMUST00000105765_143573215 total_FINAL
ENSMUST00000105771_143653760 activation_early_weak3_final
ENSMUST00000105771_143653760 activation_early_weak_FINAL
ENSMUST00000105771_143653760 activation_early_FINAL
ENSMUST00000105771_143653760 activation_FINAL
ENSMUST00000105771_143653760 total_FINAL
ENSMUST00000073532_143696500 activation_early_weak3_final
ENSMUST00000073532_143696500 activation_early_weak_FINAL
ENSMUST00000073532_143696500 activation_early_FINAL
ENSMUST00000073532_143696500 activation_FINAL
ENSMUST00000073532_143696500 total_FINAL
ENSMUST00000030323_144418189 activation_early_strong1_final
ENSMUST00000030323_144418189 activation_early_strong_FINAL
ENSMUST00000030323_144418189 activation_early_FINAL
ENSMUST00000030323_144418189 activation_FINAL
ENSMUST00000030323_144418189 total_FINAL
ENSMUST00000036579_144972622 repression1_final
ENSMUST00000036579_144972622 repression_FINAL
ENSMUST00000036579_144972622 total_FINAL
ENSMUST00000130704_144972626 repression1_final
ENSMUST00000130704_144972626 repression_FINAL
ENSMUST00000130704_144972626 total_FINAL
ENSMUST00000020441_144972626 repression1_final
ENSMUST00000020441_144972626 repression_FINAL
ENSMUST00000020441_144972626 total_FINAL
ENSMUST00000030336_145213463 repression1_final
ENSMUST00000030336_145213463 repression_FINAL
ENSMUST00000030336_145213463 total_FINAL
ENSMUST00000091878_146125902 activation_early_strong1_final
ENSMUST00000091878_146125902 activation_early_strong_FINAL
ENSMUST00000091878_146125902 activation_early_FINAL
ENSMUST00000091878_146125902 activation_FINAL
ENSMUST00000091878_146125902 total_FINAL
ENSMUST00000148762_147333013 activation_early_strong1_final
ENSMUST00000148762_147333013 activation_early_strong_FINAL
ENSMUST00000148762_147333013 activation_early_FINAL
ENSMUST00000148762_147333013 activation_FINAL
ENSMUST00000148762_147333013 total_FINAL
ENSMUST00000105720_147611937 activation_early_strong1_final
ENSMUST00000105720_147611937 activation_early_strong_FINAL
ENSMUST00000105720_147611937 activation_early_FINAL
ENSMUST00000105720_147611937 activation_FINAL
ENSMUST00000105720_147611937 total_FINAL
ENSMUST00000037565_147611939 activation_early_strong1_final
ENSMUST00000037565_147611939 activation_early_strong_FINAL
ENSMUST00000037565_147611939 activation_early_FINAL
ENSMUST00000037565_147611939 activation_FINAL
ENSMUST00000037565_147611939 total_FINAL
ENSMUST00000117638_147673502 activation_early_strong1_final
ENSMUST00000117638_147673502 activation_early_strong_FINAL
ENSMUST00000117638_147673502 activation_early_FINAL
ENSMUST00000117638_147673502 activation_FINAL
ENSMUST00000117638_147673502 total_FINAL
ENSMUST00000103232_147946619 activation_early_strong1_final
ENSMUST00000103232_147946619 activation_early_strong_FINAL
ENSMUST00000103232_147946619 activation_early_FINAL
ENSMUST00000103232_147946619 activation_FINAL
ENSMUST00000103232_147946619 total_FINAL
ENSMUST00000103231_147986979 activation_early_weak3_final
ENSMUST00000103231_147986979 activation_early_weak_FINAL
ENSMUST00000103231_147986979 activation_early_FINAL
ENSMUST00000103231_147986979 activation_FINAL
ENSMUST00000103231_147986979 total_FINAL
ENSMUST00000030858_148145787 activation_early_strong1_final
ENSMUST00000030858_148145787 activation_early_strong_FINAL
ENSMUST00000030858_148145787 activation_early_FINAL
ENSMUST00000030858_148145787 activation_FINAL
ENSMUST00000030858_148145787 total_FINAL
ENSMUST00000056965_148145788 activation_early_strong1_final
ENSMUST00000056965_148145788 activation_early_strong_FINAL
ENSMUST00000056965_148145788 activation_early_FINAL
ENSMUST00000056965_148145788 activation_FINAL
ENSMUST00000056965_148145788 total_FINAL
ENSMUST00000051633_148434495 activation_early_weak3_final
ENSMUST00000051633_148434495 activation_early_weak_FINAL
ENSMUST00000051633_148434495 activation_early_FINAL
ENSMUST00000051633_148434495 activation_FINAL
ENSMUST00000051633_148434495 total_FINAL
ENSMUST00000103221_148556861 activation_early_strong1_final
ENSMUST00000103221_148556861 activation_early_strong_FINAL
ENSMUST00000103221_148556861 activation_early_FINAL
ENSMUST00000103221_148556861 activation_FINAL
ENSMUST00000103221_148556861 total_FINAL
ENSMUST00000030806_149233734 repression1_final
ENSMUST00000030806_149233734 repression_FINAL
ENSMUST00000030806_149233734 total_FINAL
ENSMUST00000103212_149328416 repression1_final
ENSMUST00000103212_149328416 repression_FINAL
ENSMUST00000103212_149328416 total_FINAL
ENSMUST00000038859_149649168 activation_early_weak3_final
ENSMUST00000038859_149649168 activation_early_weak_FINAL
ENSMUST00000038859_149649168 activation_early_FINAL
ENSMUST00000038859_149649168 activation_FINAL
ENSMUST00000038859_149649168 total_FINAL
ENSMUST00000105690_149649168 activation_early_weak3_final
ENSMUST00000105690_149649168 activation_early_weak_FINAL
ENSMUST00000105690_149649168 activation_early_FINAL
ENSMUST00000105690_149649168 activation_FINAL
ENSMUST00000105690_149649168 total_FINAL
ENSMUST00000122059_149649170 activation_early_weak3_final
ENSMUST00000122059_149649170 activation_early_weak_FINAL
ENSMUST00000122059_149649170 activation_early_FINAL
ENSMUST00000122059_149649170 activation_FINAL
ENSMUST00000122059_149649170 total_FINAL
ENSMUST00000177654_149649170 activation_early_weak3_final
ENSMUST00000177654_149649170 activation_early_weak_FINAL
ENSMUST00000177654_149649170 activation_early_FINAL
ENSMUST00000177654_149649170 activation_FINAL
ENSMUST00000177654_149649170 total_FINAL
ENSMUST00000118704_149649171 activation_early_weak3_final
ENSMUST00000118704_149649171 activation_early_weak_FINAL
ENSMUST00000118704_149649171 activation_early_FINAL
ENSMUST00000118704_149649171 activation_FINAL
ENSMUST00000118704_149649171 total_FINAL
ENSMUST00000094451_150102410 repression1_final
ENSMUST00000094451_150102410 repression_FINAL
ENSMUST00000094451_150102410 total_FINAL
ENSMUST00000105682_150619490 activation_early_strong1_final
ENSMUST00000105682_150619490 activation_early_strong_FINAL
ENSMUST00000105682_150619490 activation_early_FINAL
ENSMUST00000105682_150619490 activation_FINAL
ENSMUST00000105682_150619490 total_FINAL
ENSMUST00000105680_150619490 activation_early_strong1_final
ENSMUST00000105680_150619490 activation_early_strong_FINAL
ENSMUST00000105680_150619490 activation_early_FINAL
ENSMUST00000105680_150619490 activation_FINAL
ENSMUST00000105680_150619490 total_FINAL
ENSMUST00000117997_150630047 repression1_final
ENSMUST00000117997_150630047 repression_FINAL
ENSMUST00000117997_150630047 total_FINAL
ENSMUST00000030811_150867503 activation_early_strong1_final
ENSMUST00000030811_150867503 activation_early_strong_FINAL
ENSMUST00000030811_150867503 activation_early_FINAL
ENSMUST00000030811_150867503 activation_FINAL
ENSMUST00000030811_150867503 total_FINAL
ENSMUST00000030797_151047300 repression1_final
ENSMUST00000030797_151047300 repression_FINAL
ENSMUST00000030797_151047300 total_FINAL
ENSMUST00000097774_151059525 repression1_final
ENSMUST00000097774_151059525 repression_FINAL
ENSMUST00000097774_151059525 total_FINAL
ENSMUST00000140030_151059526 repression1_final
ENSMUST00000140030_151059526 repression_FINAL
ENSMUST00000140030_151059526 total_FINAL
ENSMUST00000049790_151059526 repression1_final
ENSMUST00000049790_151059526 repression_FINAL
ENSMUST00000049790_151059526 total_FINAL
ENSMUST00000055688_151989633 activation_early_weak1_final
ENSMUST00000055688_151989633 activation_early_weak_FINAL
ENSMUST00000055688_151989633 activation_early_FINAL
ENSMUST00000055688_151989633 activation_FINAL
ENSMUST00000055688_151989633 total_FINAL
ENSMUST00000097773_152015629 activation_early_weak3_final
ENSMUST00000097773_152015629 activation_early_weak_FINAL
ENSMUST00000097773_152015629 activation_early_FINAL
ENSMUST00000097773_152015629 activation_FINAL
ENSMUST00000097773_152015629 total_FINAL
ENSMUST00000103197_152061259 activation_early_strong1_final
ENSMUST00000103197_152061259 activation_early_strong_FINAL
ENSMUST00000103197_152061259 activation_early_FINAL
ENSMUST00000103197_152061259 activation_FINAL
ENSMUST00000103197_152061259 total_FINAL
ENSMUST00000103191_152332425 activation_early_strong1_final
ENSMUST00000103191_152332425 activation_early_strong_FINAL
ENSMUST00000103191_152332425 activation_early_FINAL
ENSMUST00000103191_152332425 activation_FINAL
ENSMUST00000103191_152332425 total_FINAL
ENSMUST00000139685_152332425 activation_early_weak1_final
ENSMUST00000139685_152332425 activation_early_weak_FINAL
ENSMUST00000139685_152332425 activation_early_FINAL
ENSMUST00000139685_152332425 activation_FINAL
ENSMUST00000139685_152332425 total_FINAL
ENSMUST00000030893_153964449 activation_early_strong1_final
ENSMUST00000030893_153964449 activation_early_strong_FINAL
ENSMUST00000030893_153964449 activation_early_FINAL
ENSMUST00000030893_153964449 activation_FINAL
ENSMUST00000030893_153964449 total_FINAL
ENSMUST00000133533_154056253 repression1_final
ENSMUST00000133533_154056253 activation_early_strong1_final
ENSMUST00000133533_154056253 repression_FINAL
ENSMUST00000133533_154056253 activation_early_strong_FINAL
ENSMUST00000133533_154056253 activation_early_FINAL
ENSMUST00000133533_154056253 activation_FINAL
ENSMUST00000133533_154056253 total_FINAL
ENSMUST00000105644_154056253 repression1_final
ENSMUST00000105644_154056253 activation_early_strong1_final
ENSMUST00000105644_154056253 repression_FINAL
ENSMUST00000105644_154056253 activation_early_strong_FINAL
ENSMUST00000105644_154056253 activation_early_FINAL
ENSMUST00000105644_154056253 activation_FINAL
ENSMUST00000105644_154056253 total_FINAL
ENSMUST00000049621_154961676 activation_early_weak3_final
ENSMUST00000049621_154961676 activation_early_weak_FINAL
ENSMUST00000049621_154961676 activation_early_FINAL
ENSMUST00000049621_154961676 activation_FINAL
ENSMUST00000049621_154961676 total_FINAL
ENSMUST00000103178_155260129 activation_early_weak3_final
ENSMUST00000103178_155260129 activation_early_weak_FINAL
ENSMUST00000103178_155260129 activation_early_FINAL
ENSMUST00000103178_155260129 activation_FINAL
ENSMUST00000103178_155260129 total_FINAL
ENSMUST00000030939_155589476 activation_early_weak3_final
ENSMUST00000030939_155589476 activation_early_weak_FINAL
ENSMUST00000030939_155589476 activation_early_FINAL
ENSMUST00000030939_155589476 activation_FINAL
ENSMUST00000030939_155589476 total_FINAL
ENSMUST00000105613_155589476 activation_early_weak3_final
ENSMUST00000105613_155589476 activation_early_weak_FINAL
ENSMUST00000105613_155589476 activation_early_FINAL
ENSMUST00000105613_155589476 activation_FINAL
ENSMUST00000105613_155589476 total_FINAL
ENSMUST00000105612_155589476 activation_early_weak3_final
ENSMUST00000105612_155589476 activation_early_weak_FINAL
ENSMUST00000105612_155589476 activation_early_FINAL
ENSMUST00000105612_155589476 activation_FINAL
ENSMUST00000105612_155589476 total_FINAL
ENSMUST00000105608_155618750 repression1_final
ENSMUST00000105608_155618750 activation_early_weak3_final
ENSMUST00000105608_155618750 repression_FINAL
ENSMUST00000105608_155618750 activation_early_weak_FINAL
ENSMUST00000105608_155618750 activation_early_FINAL
ENSMUST00000105608_155618750 activation_FINAL
ENSMUST00000105608_155618750 total_FINAL
ENSMUST00000030944_155823698 activation_early_weak6_final
ENSMUST00000030944_155823698 activation_early_weak_FINAL
ENSMUST00000030944_155823698 activation_early_FINAL
ENSMUST00000030944_155823698 activation_FINAL
ENSMUST00000030944_155823698 total_FINAL
ENSMUST00000024056_155957366 repression1_final
ENSMUST00000024056_155957366 repression_FINAL
ENSMUST00000024056_155957366 total_FINAL
ENSMUST00000166489_155957366 repression1_final
ENSMUST00000166489_155957366 repression_FINAL
ENSMUST00000166489_155957366 total_FINAL
ENSMUST00000043551_3690000 activation_early_strong1_final
ENSMUST00000043551_3690000 activation_early_strong_FINAL
ENSMUST00000043551_3690000 activation_early_FINAL
ENSMUST00000043551_3690000 activation_FINAL
ENSMUST00000043551_3690000 total_FINAL
ENSMUST00000044746_3890581 activation_early_strong1_final
ENSMUST00000044746_3890581 activation_early_strong_FINAL
ENSMUST00000044746_3890581 activation_early_FINAL
ENSMUST00000044746_3890581 activation_FINAL
ENSMUST00000044746_3890581 total_FINAL
ENSMUST00000117463_3890584 activation_early_strong1_final
ENSMUST00000117463_3890584 activation_early_strong_FINAL
ENSMUST00000117463_3890584 activation_early_FINAL
ENSMUST00000117463_3890584 activation_FINAL
ENSMUST00000117463_3890584 total_FINAL
ENSMUST00000044492_4079697 repression1_final
ENSMUST00000044492_4079697 activation_early_strong1_final
ENSMUST00000044492_4079697 repression_FINAL
ENSMUST00000044492_4079697 activation_early_strong_FINAL
ENSMUST00000044492_4079697 activation_early_FINAL
ENSMUST00000044492_4079697 activation_FINAL
ENSMUST00000044492_4079697 total_FINAL
ENSMUST00000177258_4197507 repression1_final
ENSMUST00000177258_4197507 activation_early_strong1_final
ENSMUST00000177258_4197507 repression_FINAL
ENSMUST00000177258_4197507 activation_early_strong_FINAL
ENSMUST00000177258_4197507 activation_early_FINAL
ENSMUST00000177258_4197507 activation_FINAL
ENSMUST00000177258_4197507 total_FINAL
ENSMUST00000054294_4753842 activation_early_weak6_final
ENSMUST00000054294_4753842 activation_early_weak_FINAL
ENSMUST00000054294_4753842 activation_early_FINAL
ENSMUST00000054294_4753842 activation_FINAL
ENSMUST00000054294_4753842 total_FINAL
ENSMUST00000115451_4803391 repression1_final
ENSMUST00000115451_4803391 repression_FINAL
ENSMUST00000115451_4803391 total_FINAL
ENSMUST00000030763_4803391 repression1_final
ENSMUST00000030763_4803391 repression_FINAL
ENSMUST00000030763_4803391 total_FINAL
ENSMUST00000115452_4803394 repression1_final
ENSMUST00000115452_4803394 repression_FINAL
ENSMUST00000115452_4803394 total_FINAL
ENSMUST00000115450_4805838 repression1_final
ENSMUST00000115450_4805838 repression_FINAL
ENSMUST00000115450_4805838 total_FINAL
ENSMUST00000164219_5664831 repression1_final
ENSMUST00000164219_5664831 repression_FINAL
ENSMUST00000164219_5664831 total_FINAL
ENSMUST00000115424_5671730 activation_early_weak6_final
ENSMUST00000115424_5671730 activation_early_weak_FINAL
ENSMUST00000115424_5671730 activation_early_FINAL
ENSMUST00000115424_5671730 activation_FINAL
ENSMUST00000115424_5671730 total_FINAL
ENSMUST00000171808_8397011 activation_early_weak3_final
ENSMUST00000171808_8397011 activation_early_weak_FINAL
ENSMUST00000171808_8397011 activation_early_FINAL
ENSMUST00000171808_8397011 activation_FINAL
ENSMUST00000171808_8397011 total_FINAL
ENSMUST00000066921_8453299 activation_early_weak3_final
ENSMUST00000066921_8453299 activation_early_weak_FINAL
ENSMUST00000066921_8453299 activation_early_FINAL
ENSMUST00000066921_8453299 activation_FINAL
ENSMUST00000066921_8453299 total_FINAL
ENSMUST00000170496_8453299 activation_early_weak3_final
ENSMUST00000170496_8453299 activation_early_weak_FINAL
ENSMUST00000170496_8453299 activation_early_FINAL
ENSMUST00000170496_8453299 activation_FINAL
ENSMUST00000170496_8453299 total_FINAL
ENSMUST00000047485_8490334 activation_early_strong1_final
ENSMUST00000047485_8490334 activation_early_strong_FINAL
ENSMUST00000047485_8490334 activation_early_FINAL
ENSMUST00000047485_8490334 activation_FINAL
ENSMUST00000047485_8490334 total_FINAL
ENSMUST00000009058_8865951 activation_early_weak3_final
ENSMUST00000009058_8865951 activation_early_weak_FINAL
ENSMUST00000009058_8865951 activation_early_FINAL
ENSMUST00000009058_8865951 activation_FINAL
ENSMUST00000009058_8865951 total_FINAL
ENSMUST00000115365_9118577 repression1_final
ENSMUST00000115365_9118577 repression_FINAL
ENSMUST00000115365_9118577 total_FINAL
ENSMUST00000069538_9479256 repression1_final
ENSMUST00000069538_9479256 activation_early_strong1_final
ENSMUST00000069538_9479256 repression_FINAL
ENSMUST00000069538_9479256 activation_early_strong_FINAL
ENSMUST00000069538_9479256 activation_early_FINAL
ENSMUST00000069538_9479256 activation_FINAL
ENSMUST00000069538_9479256 total_FINAL
ENSMUST00000115348_9479256 repression1_final
ENSMUST00000115348_9479256 repression_FINAL
ENSMUST00000115348_9479256 total_FINAL
ENSMUST00000030868_12585303 activation_early_strong1_final
ENSMUST00000030868_12585303 activation_early_strong_FINAL
ENSMUST00000030868_12585303 activation_early_FINAL
ENSMUST00000030868_12585303 activation_FINAL
ENSMUST00000030868_12585303 total_FINAL
ENSMUST00000073957_14252791 repression1_final
ENSMUST00000073957_14252791 repression_FINAL
ENSMUST00000073957_14252791 total_FINAL
ENSMUST00000078272_16370675 repression1_final
ENSMUST00000078272_16370675 activation_early_weak3_final
ENSMUST00000078272_16370675 repression_FINAL
ENSMUST00000078272_16370675 activation_early_weak_FINAL
ENSMUST00000078272_16370675 activation_early_FINAL
ENSMUST00000078272_16370675 activation_FINAL
ENSMUST00000078272_16370675 total_FINAL
ENSMUST00000180204_16370675 repression1_final
ENSMUST00000180204_16370675 activation_early_weak3_final
ENSMUST00000180204_16370675 repression_FINAL
ENSMUST00000180204_16370675 activation_early_weak_FINAL
ENSMUST00000180204_16370675 activation_early_FINAL
ENSMUST00000180204_16370675 activation_FINAL
ENSMUST00000180204_16370675 total_FINAL
ENSMUST00000167946_16370675 repression1_final
ENSMUST00000167946_16370675 activation_early_weak3_final
ENSMUST00000167946_16370675 repression_FINAL
ENSMUST00000167946_16370675 activation_early_weak_FINAL
ENSMUST00000167946_16370675 activation_early_FINAL
ENSMUST00000167946_16370675 activation_FINAL
ENSMUST00000167946_16370675 total_FINAL
ENSMUST00000101581_16370675 repression1_final
ENSMUST00000101581_16370675 activation_early_weak3_final
ENSMUST00000101581_16370675 repression_FINAL
ENSMUST00000101581_16370675 activation_early_weak_FINAL
ENSMUST00000101581_16370675 activation_early_FINAL
ENSMUST00000101581_16370675 activation_FINAL
ENSMUST00000101581_16370675 total_FINAL
ENSMUST00000039370_16370675 repression1_final
ENSMUST00000039370_16370675 activation_early_weak3_final
ENSMUST00000039370_16370675 repression_FINAL
ENSMUST00000039370_16370675 activation_early_weak_FINAL
ENSMUST00000039370_16370675 activation_early_FINAL
ENSMUST00000039370_16370675 activation_FINAL
ENSMUST00000039370_16370675 total_FINAL
ENSMUST00000030568_17727757 repression1_final
ENSMUST00000030568_17727757 repression_FINAL
ENSMUST00000030568_17727757 total_FINAL
ENSMUST00000082367_17781690 repression1_final
ENSMUST00000082367_17781690 repression_FINAL
ENSMUST00000082367_17781690 total_FINAL
ENSMUST00000170051_17781690 repression1_final
ENSMUST00000170051_17781690 repression_FINAL
ENSMUST00000170051_17781690 total_FINAL
ENSMUST00000165232_17781690 repression1_final
ENSMUST00000165232_17781690 repression_FINAL
ENSMUST00000165232_17781690 total_FINAL
ENSMUST00000169095_17781690 repression1_final
ENSMUST00000169095_17781690 repression_FINAL
ENSMUST00000169095_17781690 total_FINAL
ENSMUST00000118174_20758663 repression1_final
ENSMUST00000118174_20758663 activation_early_weak3_final
ENSMUST00000118174_20758663 repression_FINAL
ENSMUST00000118174_20758663 activation_early_weak_FINAL
ENSMUST00000118174_20758663 activation_early_FINAL
ENSMUST00000118174_20758663 activation_FINAL
ENSMUST00000118174_20758663 total_FINAL
ENSMUST00000036489_20893028 repression1_final
ENSMUST00000036489_20893028 repression_FINAL
ENSMUST00000036489_20893028 total_FINAL
ENSMUST00000030882_21757045 activation_early_weak3_final
ENSMUST00000030882_21757045 activation_early_weak_FINAL
ENSMUST00000030882_21757045 activation_early_FINAL
ENSMUST00000030882_21757045 activation_FINAL
ENSMUST00000030882_21757045 total_FINAL
ENSMUST00000030769_21803705 activation_early_strong1_final
ENSMUST00000030769_21803705 activation_early_strong_FINAL
ENSMUST00000030769_21803705 activation_early_FINAL
ENSMUST00000030769_21803705 activation_FINAL
ENSMUST00000030769_21803705 total_FINAL
ENSMUST00000101522_23431810 repression1_final
ENSMUST00000101522_23431810 activation_early_strong1_final
ENSMUST00000101522_23431810 repression_FINAL
ENSMUST00000101522_23431810 activation_early_strong_FINAL
ENSMUST00000101522_23431810 activation_early_FINAL
ENSMUST00000101522_23431810 activation_FINAL
ENSMUST00000101522_23431810 total_FINAL
ENSMUST00000119946_23740648 repression1_final
ENSMUST00000119946_23740648 repression_FINAL
ENSMUST00000119946_23740648 total_FINAL
ENSMUST00000148618_23740649 repression1_final
ENSMUST00000148618_23740649 repression_FINAL
ENSMUST00000148618_23740649 total_FINAL
ENSMUST00000131992_23740656 repression1_final
ENSMUST00000131992_23740656 repression_FINAL
ENSMUST00000131992_23740656 total_FINAL
ENSMUST00000030851_23838944 activation_early_strong1_final
ENSMUST00000030851_23838944 activation_early_strong_FINAL
ENSMUST00000030851_23838944 activation_early_FINAL
ENSMUST00000030851_23838944 activation_FINAL
ENSMUST00000030851_23838944 total_FINAL
ENSMUST00000030849_23960931 activation_early_strong1_final
ENSMUST00000030849_23960931 activation_early_strong_FINAL
ENSMUST00000030849_23960931 activation_early_FINAL
ENSMUST00000030849_23960931 activation_FINAL
ENSMUST00000030849_23960931 total_FINAL
ENSMUST00000088311_24502757 repression1_final
ENSMUST00000088311_24502757 repression_FINAL
ENSMUST00000088311_24502757 total_FINAL
ENSMUST00000030784_24862744 repression1_final
ENSMUST00000030784_24862744 activation_early_strong1_final
ENSMUST00000030784_24862744 repression_FINAL
ENSMUST00000030784_24862744 activation_early_strong_FINAL
ENSMUST00000030784_24862744 activation_early_FINAL
ENSMUST00000030784_24862744 activation_FINAL
ENSMUST00000030784_24862744 total_FINAL
ENSMUST00000076306_24862748 repression1_final
ENSMUST00000076306_24862748 activation_early_strong1_final
ENSMUST00000076306_24862748 repression_FINAL
ENSMUST00000076306_24862748 activation_early_strong_FINAL
ENSMUST00000076306_24862748 activation_early_FINAL
ENSMUST00000076306_24862748 activation_FINAL
ENSMUST00000076306_24862748 total_FINAL
ENSMUST00000114975_24862748 repression1_final
ENSMUST00000114975_24862748 activation_early_strong1_final
ENSMUST00000114975_24862748 repression_FINAL
ENSMUST00000114975_24862748 activation_early_strong_FINAL
ENSMUST00000114975_24862748 activation_early_FINAL
ENSMUST00000114975_24862748 activation_FINAL
ENSMUST00000114975_24862748 total_FINAL
ENSMUST00000174734_25271798 repression1_final
ENSMUST00000174734_25271798 repression_FINAL
ENSMUST00000174734_25271798 total_FINAL
ENSMUST00000128727_25849947 activation_early_weak1_final
ENSMUST00000128727_25849947 activation_early_weak_FINAL
ENSMUST00000128727_25849947 activation_early_FINAL
ENSMUST00000128727_25849947 activation_FINAL
ENSMUST00000128727_25849947 total_FINAL
ENSMUST00000088244_25849947 activation_early_weak1_final
ENSMUST00000088244_25849947 activation_early_weak_FINAL
ENSMUST00000088244_25849947 activation_early_FINAL
ENSMUST00000088244_25849947 activation_FINAL
ENSMUST00000088244_25849947 total_FINAL
ENSMUST00000095004_26051883 activation_early_strong1_final
ENSMUST00000095004_26051883 activation_early_strong_FINAL
ENSMUST00000095004_26051883 activation_early_FINAL
ENSMUST00000095004_26051883 activation_FINAL
ENSMUST00000095004_26051883 total_FINAL
ENSMUST00000094946_26082574 activation_early_strong1_final
ENSMUST00000094946_26082574 activation_early_strong_FINAL
ENSMUST00000094946_26082574 activation_early_FINAL
ENSMUST00000094946_26082574 activation_FINAL
ENSMUST00000094946_26082574 total_FINAL
ENSMUST00000063524_26098668 repression1_final
ENSMUST00000063524_26098668 activation_early_strong1_final
ENSMUST00000063524_26098668 repression_FINAL
ENSMUST00000063524_26098668 activation_early_strong_FINAL
ENSMUST00000063524_26098668 activation_early_FINAL
ENSMUST00000063524_26098668 activation_FINAL
ENSMUST00000063524_26098668 total_FINAL
ENSMUST00000074148_26262189 activation_early_strong1_final
ENSMUST00000074148_26262189 activation_early_strong_FINAL
ENSMUST00000074148_26262189 activation_early_FINAL
ENSMUST00000074148_26262189 activation_FINAL
ENSMUST00000074148_26262189 total_FINAL
ENSMUST00000030910_26460074 activation_early_weak3_final
ENSMUST00000030910_26460074 activation_early_weak_FINAL
ENSMUST00000030910_26460074 activation_early_FINAL
ENSMUST00000030910_26460074 activation_FINAL
ENSMUST00000030910_26460074 total_FINAL
ENSMUST00000059155_28076821 repression1_final
ENSMUST00000059155_28076821 repression_FINAL
ENSMUST00000059155_28076821 total_FINAL
ENSMUST00000117098_28205768 activation_early_strong1_final
ENSMUST00000117098_28205768 activation_early_strong_FINAL
ENSMUST00000117098_28205768 activation_early_FINAL
ENSMUST00000117098_28205768 activation_FINAL
ENSMUST00000117098_28205768 total_FINAL
ENSMUST00000001608_29473261 activation_early_weak3_final
ENSMUST00000001608_29473261 activation_early_weak_FINAL
ENSMUST00000001608_29473261 activation_early_FINAL
ENSMUST00000001608_29473261 activation_FINAL
ENSMUST00000001608_29473261 total_FINAL
ENSMUST00000049453_29674570 repression1_final
ENSMUST00000049453_29674570 repression_FINAL
ENSMUST00000049453_29674570 total_FINAL
ENSMUST00000066295_30622838 repression1_final
ENSMUST00000066295_30622838 repression_FINAL
ENSMUST00000066295_30622838 total_FINAL
ENSMUST00000062962_30657850 repression1_final
ENSMUST00000062962_30657850 repression_FINAL
ENSMUST00000062962_30657850 total_FINAL
ENSMUST00000132253_30905885 repression1_final
ENSMUST00000132253_30905885 repression_FINAL
ENSMUST00000132253_30905885 total_FINAL
ENSMUST00000114704_30906288 activation_early_weak3_final
ENSMUST00000114704_30906288 activation_early_weak_FINAL
ENSMUST00000114704_30906288 activation_early_FINAL
ENSMUST00000114704_30906288 activation_FINAL
ENSMUST00000114704_30906288 total_FINAL
ENSMUST00000006818_30973650 repression1_final
ENSMUST00000006818_30973650 repression_FINAL
ENSMUST00000006818_30973650 total_FINAL
ENSMUST00000114665_31036036 activation_early_strong1_final
ENSMUST00000114665_31036036 activation_early_strong_FINAL
ENSMUST00000114665_31036036 activation_early_FINAL
ENSMUST00000114665_31036036 activation_FINAL
ENSMUST00000114665_31036036 total_FINAL
ENSMUST00000114668_31036036 activation_early_strong1_final
ENSMUST00000114668_31036036 activation_early_strong_FINAL
ENSMUST00000114668_31036036 activation_early_FINAL
ENSMUST00000114668_31036036 activation_FINAL
ENSMUST00000114668_31036036 total_FINAL
ENSMUST00000080431_31036036 activation_early_strong1_final
ENSMUST00000080431_31036036 activation_early_strong_FINAL
ENSMUST00000080431_31036036 activation_early_FINAL
ENSMUST00000080431_31036036 activation_FINAL
ENSMUST00000080431_31036036 total_FINAL
ENSMUST00000006817_31036037 activation_early_strong1_final
ENSMUST00000006817_31036037 activation_early_strong_FINAL
ENSMUST00000006817_31036037 activation_early_FINAL
ENSMUST00000006817_31036037 activation_FINAL
ENSMUST00000006817_31036037 total_FINAL
ENSMUST00000013773_31078196 activation_early_strong1_final
ENSMUST00000013773_31078196 activation_early_strong_FINAL
ENSMUST00000013773_31078196 activation_early_FINAL
ENSMUST00000013773_31078196 activation_FINAL
ENSMUST00000013773_31078196 total_FINAL
ENSMUST00000137165_31144274 activation_early_strong1_final
ENSMUST00000137165_31144274 activation_early_strong_FINAL
ENSMUST00000137165_31144274 activation_early_FINAL
ENSMUST00000137165_31144274 activation_FINAL
ENSMUST00000137165_31144274 total_FINAL
ENSMUST00000031017_32153190 repression1_final
ENSMUST00000031017_32153190 activation_biphasic1_final
ENSMUST00000031017_32153190 repression_FINAL
ENSMUST00000031017_32153190 activation_biphasic_FINAL
ENSMUST00000031017_32153190 activation_FINAL
ENSMUST00000031017_32153190 total_FINAL
ENSMUST00000015100_32491059 repression1_final
ENSMUST00000015100_32491059 repression_FINAL
ENSMUST00000015100_32491059 total_FINAL
ENSMUST00000072311_32684760 repression1_final
ENSMUST00000072311_32684760 repression_FINAL
ENSMUST00000072311_32684760 total_FINAL
ENSMUST00000142779_32736301 activation_early_weak3_final
ENSMUST00000142779_32736301 activation_early_weak_FINAL
ENSMUST00000142779_32736301 activation_early_FINAL
ENSMUST00000142779_32736301 activation_FINAL
ENSMUST00000142779_32736301 total_FINAL
ENSMUST00000061895_32736301 activation_early_weak3_final
ENSMUST00000061895_32736301 activation_early_weak_FINAL
ENSMUST00000061895_32736301 activation_early_FINAL
ENSMUST00000061895_32736301 activation_FINAL
ENSMUST00000061895_32736301 total_FINAL
ENSMUST00000120129_32789218 repression1_final
ENSMUST00000120129_32789218 repression_FINAL
ENSMUST00000120129_32789218 total_FINAL
ENSMUST00000087897_32991083 repression1_final
ENSMUST00000087897_32991083 repression_FINAL
ENSMUST00000087897_32991083 total_FINAL
ENSMUST00000087864_33414892 repression1_final
ENSMUST00000087864_33414892 activation_early_weak1_final
ENSMUST00000087864_33414892 activation_early_weak6_final
ENSMUST00000087864_33414892 repression_FINAL
ENSMUST00000087864_33414892 activation_early_weak_FINAL
ENSMUST00000087864_33414892 activation_early_FINAL
ENSMUST00000087864_33414892 activation_FINAL
ENSMUST00000087864_33414892 total_FINAL
ENSMUST00000065162_33600356 repression1_final
ENSMUST00000065162_33600356 repression_FINAL
ENSMUST00000065162_33600356 total_FINAL
ENSMUST00000101354_33640055 activation_early_strong1_final
ENSMUST00000101354_33640055 activation_early_strong_FINAL
ENSMUST00000101354_33640055 activation_early_FINAL
ENSMUST00000101354_33640055 activation_FINAL
ENSMUST00000101354_33640055 total_FINAL
ENSMUST00000057551_33640055 activation_early_strong1_final
ENSMUST00000057551_33640055 activation_early_strong_FINAL
ENSMUST00000057551_33640055 activation_early_FINAL
ENSMUST00000057551_33640055 activation_FINAL
ENSMUST00000057551_33640055 total_FINAL
ENSMUST00000067150_33735561 repression1_final
ENSMUST00000067150_33735561 activation_early_strong1_final
ENSMUST00000067150_33735561 repression_FINAL
ENSMUST00000067150_33735561 activation_early_strong_FINAL
ENSMUST00000067150_33735561 activation_early_FINAL
ENSMUST00000067150_33735561 activation_FINAL
ENSMUST00000067150_33735561 total_FINAL
ENSMUST00000164207_33735561 repression1_final
ENSMUST00000164207_33735561 activation_early_strong1_final
ENSMUST00000164207_33735561 repression_FINAL
ENSMUST00000164207_33735561 activation_early_strong_FINAL
ENSMUST00000164207_33735561 activation_early_FINAL
ENSMUST00000164207_33735561 activation_FINAL
ENSMUST00000164207_33735561 total_FINAL
ENSMUST00000169212_33735561 repression1_final
ENSMUST00000169212_33735561 activation_early_strong1_final
ENSMUST00000169212_33735561 repression_FINAL
ENSMUST00000169212_33735561 activation_early_strong_FINAL
ENSMUST00000169212_33735561 activation_early_FINAL
ENSMUST00000169212_33735561 activation_FINAL
ENSMUST00000169212_33735561 total_FINAL
ENSMUST00000114411_33735561 repression1_final
ENSMUST00000114411_33735561 activation_early_strong1_final
ENSMUST00000114411_33735561 repression_FINAL
ENSMUST00000114411_33735561 activation_early_strong_FINAL
ENSMUST00000114411_33735561 activation_early_FINAL
ENSMUST00000114411_33735561 activation_FINAL
ENSMUST00000114411_33735561 total_FINAL
ENSMUST00000171509_33735561 repression1_final
ENSMUST00000171509_33735561 activation_early_strong1_final
ENSMUST00000171509_33735561 repression_FINAL
ENSMUST00000171509_33735561 activation_early_strong_FINAL
ENSMUST00000171509_33735561 activation_early_FINAL
ENSMUST00000171509_33735561 activation_FINAL
ENSMUST00000171509_33735561 total_FINAL
ENSMUST00000114397_33868888 repression1_final
ENSMUST00000114397_33868888 repression_FINAL
ENSMUST00000114397_33868888 total_FINAL
ENSMUST00000056355_34001148 repression1_final
ENSMUST00000056355_34001148 repression_FINAL
ENSMUST00000056355_34001148 total_FINAL
ENSMUST00000182709_34351381 repression1_final
ENSMUST00000182709_34351381 repression_FINAL
ENSMUST00000182709_34351381 total_FINAL
ENSMUST00000030992_34351381 repression1_final
ENSMUST00000030992_34351381 repression_FINAL
ENSMUST00000030992_34351381 total_FINAL
ENSMUST00000182047_34351381 repression1_final
ENSMUST00000182047_34351381 repression_FINAL
ENSMUST00000182047_34351381 total_FINAL
ENSMUST00000001109_34633642 activation_early_weak6_final
ENSMUST00000001109_34633642 activation_early_weak_FINAL
ENSMUST00000001109_34633642 activation_early_FINAL
ENSMUST00000001109_34633642 activation_FINAL
ENSMUST00000001109_34633642 total_FINAL
ENSMUST00000114331_34633646 activation_early_weak6_final
ENSMUST00000114331_34633646 activation_early_weak_FINAL
ENSMUST00000114331_34633646 activation_early_FINAL
ENSMUST00000114331_34633646 activation_FINAL
ENSMUST00000114331_34633646 total_FINAL
ENSMUST00000114329_34633649 activation_early_weak6_final
ENSMUST00000114329_34633649 activation_early_weak_FINAL
ENSMUST00000114329_34633649 activation_early_FINAL
ENSMUST00000114329_34633649 activation_FINAL
ENSMUST00000114329_34633649 total_FINAL
ENSMUST00000070720_36150202 activation_early_weak1_final
ENSMUST00000070720_36150202 activation_early_weak_FINAL
ENSMUST00000070720_36150202 activation_early_FINAL
ENSMUST00000070720_36150202 activation_FINAL
ENSMUST00000070720_36150202 total_FINAL
ENSMUST00000146430_36490604 activation_early_weak3_final
ENSMUST00000146430_36490604 activation_early_weak_FINAL
ENSMUST00000146430_36490604 activation_early_FINAL
ENSMUST00000146430_36490604 activation_FINAL
ENSMUST00000146430_36490604 total_FINAL
ENSMUST00000136189_36490604 activation_early_weak3_final
ENSMUST00000136189_36490604 activation_early_weak_FINAL
ENSMUST00000136189_36490604 activation_early_FINAL
ENSMUST00000136189_36490604 activation_FINAL
ENSMUST00000136189_36490604 total_FINAL
ENSMUST00000141043_36490604 activation_early_weak3_final
ENSMUST00000141043_36490604 activation_early_weak_FINAL
ENSMUST00000141043_36490604 activation_early_FINAL
ENSMUST00000141043_36490604 activation_FINAL
ENSMUST00000141043_36490604 total_FINAL
ENSMUST00000031094_36490605 activation_early_weak3_final
ENSMUST00000031094_36490605 activation_early_weak_FINAL
ENSMUST00000031094_36490605 activation_early_FINAL
ENSMUST00000031094_36490605 activation_FINAL
ENSMUST00000031094_36490605 total_FINAL
ENSMUST00000171385_36490605 activation_early_weak3_final
ENSMUST00000171385_36490605 activation_early_weak_FINAL
ENSMUST00000171385_36490605 activation_early_FINAL
ENSMUST00000171385_36490605 activation_FINAL
ENSMUST00000171385_36490605 total_FINAL
ENSMUST00000126077_36490608 activation_early_weak3_final
ENSMUST00000126077_36490608 activation_early_weak_FINAL
ENSMUST00000126077_36490608 activation_early_FINAL
ENSMUST00000126077_36490608 activation_FINAL
ENSMUST00000126077_36490608 total_FINAL
ENSMUST00000140607_36490608 activation_early_weak3_final
ENSMUST00000140607_36490608 activation_early_weak_FINAL
ENSMUST00000140607_36490608 activation_early_FINAL
ENSMUST00000140607_36490608 activation_FINAL
ENSMUST00000140607_36490608 total_FINAL
ENSMUST00000132383_36600485 repression1_final
ENSMUST00000132383_36600485 activation_early_strong1_final
ENSMUST00000132383_36600485 repression_FINAL
ENSMUST00000132383_36600485 activation_early_strong_FINAL
ENSMUST00000132383_36600485 activation_early_FINAL
ENSMUST00000132383_36600485 activation_FINAL
ENSMUST00000132383_36600485 total_FINAL
ENSMUST00000114158_37291209 activation_early_weak3_final
ENSMUST00000114158_37291209 activation_early_weak_FINAL
ENSMUST00000114158_37291209 activation_early_FINAL
ENSMUST00000114158_37291209 activation_FINAL
ENSMUST00000114158_37291209 total_FINAL
ENSMUST00000031004_37291209 activation_early_weak3_final
ENSMUST00000031004_37291209 activation_early_weak_FINAL
ENSMUST00000031004_37291209 activation_early_FINAL
ENSMUST00000031004_37291209 activation_FINAL
ENSMUST00000031004_37291209 total_FINAL
ENSMUST00000042146_38136359 activation_early_strong1_final
ENSMUST00000042146_38136359 activation_early_strong_FINAL
ENSMUST00000042146_38136359 activation_early_FINAL
ENSMUST00000042146_38136359 activation_FINAL
ENSMUST00000042146_38136359 total_FINAL
ENSMUST00000031008_38136373 activation_early_strong1_final
ENSMUST00000031008_38136373 activation_early_strong_FINAL
ENSMUST00000031008_38136373 activation_early_FINAL
ENSMUST00000031008_38136373 activation_FINAL
ENSMUST00000031008_38136373 total_FINAL
ENSMUST00000031009_38137193 repression1_final
ENSMUST00000031009_38137193 repression_FINAL
ENSMUST00000031009_38137193 total_FINAL
ENSMUST00000114113_38212037 repression1_final
ENSMUST00000114113_38212037 repression_FINAL
ENSMUST00000114113_38212037 total_FINAL
ENSMUST00000087514_38234126 activation_early_strong1_final
ENSMUST00000087514_38234126 activation_early_strong_FINAL
ENSMUST00000087514_38234126 activation_early_FINAL
ENSMUST00000087514_38234126 activation_FINAL
ENSMUST00000087514_38234126 total_FINAL
ENSMUST00000114106_38234126 activation_early_strong1_final
ENSMUST00000114106_38234126 activation_early_strong_FINAL
ENSMUST00000114106_38234126 activation_early_FINAL
ENSMUST00000114106_38234126 activation_FINAL
ENSMUST00000114106_38234126 total_FINAL
ENSMUST00000057258_38668484 activation_early_strong1_final
ENSMUST00000057258_38668484 activation_early_strong_FINAL
ENSMUST00000057258_38668484 activation_early_FINAL
ENSMUST00000057258_38668484 activation_FINAL
ENSMUST00000057258_38668484 total_FINAL
ENSMUST00000179555_38668484 activation_early_strong1_final
ENSMUST00000179555_38668484 activation_early_strong_FINAL
ENSMUST00000179555_38668484 activation_early_FINAL
ENSMUST00000179555_38668484 activation_FINAL
ENSMUST00000179555_38668484 total_FINAL
ENSMUST00000114065_43285947 repression1_final
ENSMUST00000114065_43285947 repression_FINAL
ENSMUST00000114065_43285947 total_FINAL
ENSMUST00000166713_43285947 repression1_final
ENSMUST00000166713_43285947 repression_FINAL
ENSMUST00000166713_43285947 total_FINAL
ENSMUST00000169035_43285947 repression1_final
ENSMUST00000169035_43285947 repression_FINAL
ENSMUST00000169035_43285947 total_FINAL
ENSMUST00000047857_43744616 repression1_final
ENSMUST00000047857_43744616 repression_FINAL
ENSMUST00000047857_43744616 total_FINAL
ENSMUST00000119523_43744616 repression1_final
ENSMUST00000119523_43744616 repression_FINAL
ENSMUST00000119523_43744616 total_FINAL
ENSMUST00000141902_43744616 repression1_final
ENSMUST00000141902_43744616 repression_FINAL
ENSMUST00000141902_43744616 total_FINAL
ENSMUST00000114047_43744624 repression1_final
ENSMUST00000114047_43744624 repression_FINAL
ENSMUST00000114047_43744624 total_FINAL
ENSMUST00000061299_43978865 repression1_final
ENSMUST00000061299_43978865 repression_FINAL
ENSMUST00000061299_43978865 total_FINAL
ENSMUST00000156481_45525351 repression1_final
ENSMUST00000156481_45525351 activation_early_strong1_final
ENSMUST00000156481_45525351 repression_FINAL
ENSMUST00000156481_45525351 activation_early_strong_FINAL
ENSMUST00000156481_45525351 activation_early_FINAL
ENSMUST00000156481_45525351 activation_FINAL
ENSMUST00000156481_45525351 total_FINAL
ENSMUST00000045586_45697181 activation_early_strong1_final
ENSMUST00000045586_45697181 activation_early_strong_FINAL
ENSMUST00000045586_45697181 activation_early_FINAL
ENSMUST00000045586_45697181 activation_FINAL
ENSMUST00000045586_45697181 total_FINAL
ENSMUST00000174313_48304242 activation_early_weak3_final
ENSMUST00000174313_48304242 activation_early_weak_FINAL
ENSMUST00000174313_48304242 activation_early_FINAL
ENSMUST00000174313_48304242 activation_FINAL
ENSMUST00000174313_48304242 total_FINAL
ENSMUST00000087395_48389502 activation_early_strong1_final
ENSMUST00000087395_48389502 activation_early_strong_FINAL
ENSMUST00000087395_48389502 activation_early_FINAL
ENSMUST00000087395_48389502 activation_FINAL
ENSMUST00000087395_48389502 total_FINAL
ENSMUST00000175660_48389503 activation_early_strong1_final
ENSMUST00000175660_48389503 activation_early_strong_FINAL
ENSMUST00000175660_48389503 activation_early_FINAL
ENSMUST00000175660_48389503 activation_FINAL
ENSMUST00000175660_48389503 total_FINAL
ENSMUST00000176191_48389504 activation_early_strong1_final
ENSMUST00000176191_48389504 activation_early_strong_FINAL
ENSMUST00000176191_48389504 activation_early_FINAL
ENSMUST00000176191_48389504 activation_FINAL
ENSMUST00000176191_48389504 total_FINAL
ENSMUST00000176978_48389504 activation_early_strong1_final
ENSMUST00000176978_48389504 activation_early_strong_FINAL
ENSMUST00000176978_48389504 activation_early_FINAL
ENSMUST00000176978_48389504 activation_FINAL
ENSMUST00000176978_48389504 total_FINAL
ENSMUST00000132734_51454249 repression1_final
ENSMUST00000132734_51454249 repression_FINAL
ENSMUST00000132734_51454249 total_FINAL
ENSMUST00000031072_52866620 repression1_final
ENSMUST00000031072_52866620 activation_early_weak3_final
ENSMUST00000031072_52866620 repression_FINAL
ENSMUST00000031072_52866620 activation_early_weak_FINAL
ENSMUST00000031072_52866620 activation_early_FINAL
ENSMUST00000031072_52866620 activation_FINAL
ENSMUST00000031072_52866620 total_FINAL
ENSMUST00000121042_53277935 repression1_final
ENSMUST00000121042_53277935 repression_FINAL
ENSMUST00000121042_53277935 total_FINAL
ENSMUST00000087360_53653621 repression1_final
ENSMUST00000087360_53653621 repression_FINAL
ENSMUST00000087360_53653621 total_FINAL
ENSMUST00000037618_53653621 repression1_final
ENSMUST00000037618_53653621 repression_FINAL
ENSMUST00000037618_53653621 total_FINAL
ENSMUST00000113865_53653621 repression1_final
ENSMUST00000113865_53653621 repression_FINAL
ENSMUST00000113865_53653621 total_FINAL
ENSMUST00000076623_62602445 repression1_final
ENSMUST00000076623_62602445 repression_FINAL
ENSMUST00000076623_62602445 total_FINAL
ENSMUST00000159584_63808304 activation_early_weak3_final
ENSMUST00000159584_63808304 activation_early_weak_FINAL
ENSMUST00000159584_63808304 activation_early_FINAL
ENSMUST00000159584_63808304 activation_FINAL
ENSMUST00000159584_63808304 total_FINAL
ENSMUST00000081747_63898865 activation_early_strong1_final
ENSMUST00000081747_63898865 activation_early_strong_FINAL
ENSMUST00000081747_63898865 activation_early_FINAL
ENSMUST00000081747_63898865 activation_FINAL
ENSMUST00000081747_63898865 total_FINAL
ENSMUST00000154169_63908896 repression1_final
ENSMUST00000154169_63908896 repression_FINAL
ENSMUST00000154169_63908896 total_FINAL
ENSMUST00000031080_65040741 repression1_final
ENSMUST00000031080_65040741 activation_early_weak3_final
ENSMUST00000031080_65040741 repression_FINAL
ENSMUST00000031080_65040741 activation_early_weak_FINAL
ENSMUST00000031080_65040741 activation_early_FINAL
ENSMUST00000031080_65040741 activation_FINAL
ENSMUST00000031080_65040741 total_FINAL
ENSMUST00000031103_65413221 repression1_final
ENSMUST00000031103_65413221 repression_FINAL
ENSMUST00000031103_65413221 total_FINAL
ENSMUST00000142407_65594950 repression1_final
ENSMUST00000142407_65594950 activation_early_weak3_final
ENSMUST00000142407_65594950 repression_FINAL
ENSMUST00000142407_65594950 activation_early_weak_FINAL
ENSMUST00000142407_65594950 activation_early_FINAL
ENSMUST00000142407_65594950 activation_FINAL
ENSMUST00000142407_65594950 total_FINAL
ENSMUST00000113738_65826651 repression1_final
ENSMUST00000113738_65826651 repression_FINAL
ENSMUST00000113738_65826651 total_FINAL
ENSMUST00000113726_66016549 repression1_final
ENSMUST00000113726_66016549 repression_FINAL
ENSMUST00000113726_66016549 total_FINAL
ENSMUST00000167950_66016557 repression1_final
ENSMUST00000167950_66016557 repression_FINAL
ENSMUST00000167950_66016557 total_FINAL
ENSMUST00000037918_67286226 repression1_final
ENSMUST00000037918_67286226 repression_FINAL
ENSMUST00000037918_67286226 total_FINAL
ENSMUST00000037380_67618140 repression1_final
ENSMUST00000037380_67618140 activation_early_strong1_final
ENSMUST00000037380_67618140 repression_FINAL
ENSMUST00000037380_67618140 activation_early_strong_FINAL
ENSMUST00000037380_67618140 activation_early_FINAL
ENSMUST00000037380_67618140 activation_FINAL
ENSMUST00000037380_67618140 total_FINAL
ENSMUST00000031119_70751047 repression1_final
ENSMUST00000031119_70751047 repression_FINAL
ENSMUST00000031119_70751047 total_FINAL
ENSMUST00000013693_72157000 repression1_final
ENSMUST00000013693_72157000 repression_FINAL
ENSMUST00000013693_72157000 total_FINAL
ENSMUST00000167460_72300025 activation_early_strong1_final
ENSMUST00000167460_72300025 activation_early_strong_FINAL
ENSMUST00000167460_72300025 activation_early_FINAL
ENSMUST00000167460_72300025 activation_FINAL
ENSMUST00000167460_72300025 total_FINAL
ENSMUST00000005352_72300026 activation_early_strong1_final
ENSMUST00000005352_72300026 activation_early_strong_FINAL
ENSMUST00000005352_72300026 activation_early_FINAL
ENSMUST00000005352_72300026 activation_FINAL
ENSMUST00000005352_72300026 total_FINAL
ENSMUST00000087216_72513301 activation_early_weak3_final
ENSMUST00000087216_72513301 activation_early_weak_FINAL
ENSMUST00000087216_72513301 activation_early_FINAL
ENSMUST00000087216_72513301 activation_FINAL
ENSMUST00000087216_72513301 total_FINAL
ENSMUST00000135318_72513304 activation_early_weak3_final
ENSMUST00000135318_72513304 activation_early_weak_FINAL
ENSMUST00000135318_72513304 activation_early_FINAL
ENSMUST00000135318_72513304 activation_FINAL
ENSMUST00000135318_72513304 total_FINAL
ENSMUST00000031127_73012348 repression1_final
ENSMUST00000031127_73012348 repression_FINAL
ENSMUST00000031127_73012348 total_FINAL
ENSMUST00000075848_74447780 activation_early_strong1_final
ENSMUST00000075848_74447780 activation_early_strong_FINAL
ENSMUST00000075848_74447780 activation_early_FINAL
ENSMUST00000075848_74447780 activation_FINAL
ENSMUST00000075848_74447780 total_FINAL
ENSMUST00000080164_74595987 activation_early_strong1_final
ENSMUST00000080164_74595987 activation_early_strong_FINAL
ENSMUST00000080164_74595987 activation_early_FINAL
ENSMUST00000080164_74595987 activation_FINAL
ENSMUST00000080164_74595987 total_FINAL
ENSMUST00000113536_74595987 activation_early_weak6_final
ENSMUST00000113536_74595987 activation_early_weak_FINAL
ENSMUST00000113536_74595987 activation_early_FINAL
ENSMUST00000113536_74595987 activation_FINAL
ENSMUST00000113536_74595987 total_FINAL
ENSMUST00000120618_74595987 activation_early_strong1_final
ENSMUST00000120618_74595987 activation_early_strong_FINAL
ENSMUST00000120618_74595987 activation_early_FINAL
ENSMUST00000120618_74595987 activation_FINAL
ENSMUST00000120618_74595987 total_FINAL
ENSMUST00000113535_74595987 activation_early_weak6_final
ENSMUST00000113535_74595987 activation_early_weak_FINAL
ENSMUST00000113535_74595987 activation_early_FINAL
ENSMUST00000113535_74595987 activation_FINAL
ENSMUST00000113535_74595987 total_FINAL
ENSMUST00000121950_74595987 activation_early_strong1_final
ENSMUST00000121950_74595987 activation_early_strong_FINAL
ENSMUST00000121950_74595987 activation_early_FINAL
ENSMUST00000121950_74595987 activation_FINAL
ENSMUST00000121950_74595987 total_FINAL
ENSMUST00000040477_75077307 repression1_final
ENSMUST00000040477_75077307 repression_FINAL
ENSMUST00000040477_75077307 total_FINAL
ENSMUST00000000476_75195101 activation_early_strong1_final
ENSMUST00000000476_75195101 activation_early_strong_FINAL
ENSMUST00000000476_75195101 activation_early_FINAL
ENSMUST00000000476_75195101 activation_FINAL
ENSMUST00000000476_75195101 total_FINAL
ENSMUST00000168162_75195101 activation_early_strong1_final
ENSMUST00000168162_75195101 activation_early_strong_FINAL
ENSMUST00000168162_75195101 activation_early_FINAL
ENSMUST00000168162_75195101 activation_FINAL
ENSMUST00000168162_75195101 total_FINAL
ENSMUST00000075159_76212177 repression1_final
ENSMUST00000075159_76212177 repression_FINAL
ENSMUST00000075159_76212177 total_FINAL
ENSMUST00000122213_76312115 activation_early_weak6_final
ENSMUST00000122213_76312115 activation_early_weak_FINAL
ENSMUST00000122213_76312115 activation_early_FINAL
ENSMUST00000122213_76312115 activation_FINAL
ENSMUST00000122213_76312115 total_FINAL
ENSMUST00000031146_76333495 activation_early_weak3_final
ENSMUST00000031146_76333495 activation_early_weak_FINAL
ENSMUST00000031146_76333495 activation_early_FINAL
ENSMUST00000031146_76333495 activation_FINAL
ENSMUST00000031146_76333495 total_FINAL
ENSMUST00000155272_76913249 repression1_final
ENSMUST00000155272_76913249 repression_FINAL
ENSMUST00000155272_76913249 total_FINAL
ENSMUST00000140076_76913276 repression1_final
ENSMUST00000140076_76913276 repression_FINAL
ENSMUST00000140076_76913276 total_FINAL
ENSMUST00000031160_76966815 activation_early_weak3_final
ENSMUST00000031160_76966815 activation_early_weak_FINAL
ENSMUST00000031160_76966815 activation_early_FINAL
ENSMUST00000031160_76966815 activation_FINAL
ENSMUST00000031160_76966815 total_FINAL
ENSMUST00000120912_76966815 activation_early_weak3_final
ENSMUST00000120912_76966815 activation_early_weak_FINAL
ENSMUST00000120912_76966815 activation_early_FINAL
ENSMUST00000120912_76966815 activation_FINAL
ENSMUST00000120912_76966815 total_FINAL
ENSMUST00000120827_77086988 activation_early_strong1_final
ENSMUST00000120827_77086988 activation_early_strong_FINAL
ENSMUST00000120827_77086988 activation_early_FINAL
ENSMUST00000120827_77086988 activation_FINAL
ENSMUST00000120827_77086988 total_FINAL
ENSMUST00000113453_77086988 activation_early_strong1_final
ENSMUST00000113453_77086988 activation_early_strong_FINAL
ENSMUST00000113453_77086988 activation_early_FINAL
ENSMUST00000113453_77086988 activation_FINAL
ENSMUST00000113453_77086988 total_FINAL
ENSMUST00000081964_77086989 activation_early_strong1_final
ENSMUST00000081964_77086989 activation_early_strong_FINAL
ENSMUST00000081964_77086989 activation_early_FINAL
ENSMUST00000081964_77086989 activation_FINAL
ENSMUST00000081964_77086989 total_FINAL
ENSMUST00000080359_77282985 repression1_final
ENSMUST00000080359_77282985 repression_FINAL
ENSMUST00000080359_77282985 total_FINAL
ENSMUST00000113449_77282985 repression1_final
ENSMUST00000113449_77282985 repression_FINAL
ENSMUST00000113449_77282985 total_FINAL
ENSMUST00000031167_77349170 repression1_final
ENSMUST00000031167_77349170 activation_early_strong1_final
ENSMUST00000031167_77349170 repression_FINAL
ENSMUST00000031167_77349170 activation_early_strong_FINAL
ENSMUST00000031167_77349170 activation_early_FINAL
ENSMUST00000031167_77349170 activation_FINAL
ENSMUST00000031167_77349170 total_FINAL
ENSMUST00000120128_81794325 activation_early_weak3_final
ENSMUST00000120128_81794325 activation_early_weak_FINAL
ENSMUST00000120128_81794325 activation_early_FINAL
ENSMUST00000120128_81794325 activation_FINAL
ENSMUST00000120128_81794325 total_FINAL
ENSMUST00000121707_81795064 activation_early_weak3_final
ENSMUST00000121707_81795064 activation_early_weak_FINAL
ENSMUST00000121707_81795064 activation_early_FINAL
ENSMUST00000121707_81795064 activation_FINAL
ENSMUST00000121707_81795064 total_FINAL
ENSMUST00000124117_81795064 activation_early_weak3_final
ENSMUST00000124117_81795064 activation_early_weak_FINAL
ENSMUST00000124117_81795064 activation_early_FINAL
ENSMUST00000124117_81795064 activation_FINAL
ENSMUST00000124117_81795064 total_FINAL
ENSMUST00000036068_81795064 activation_early_weak3_final
ENSMUST00000036068_81795064 activation_early_weak_FINAL
ENSMUST00000036068_81795064 activation_early_FINAL
ENSMUST00000036068_81795064 activation_FINAL
ENSMUST00000036068_81795064 total_FINAL
ENSMUST00000072521_81795064 activation_early_weak3_final
ENSMUST00000072521_81795064 activation_early_weak_FINAL
ENSMUST00000072521_81795064 activation_early_FINAL
ENSMUST00000072521_81795064 activation_FINAL
ENSMUST00000072521_81795064 total_FINAL
ENSMUST00000119339_86835909 activation_early_strong1_final
ENSMUST00000119339_86835909 activation_early_strong_FINAL
ENSMUST00000119339_86835909 activation_early_FINAL
ENSMUST00000119339_86835909 activation_FINAL
ENSMUST00000119339_86835909 total_FINAL
ENSMUST00000120498_86835909 activation_early_strong1_final
ENSMUST00000120498_86835909 activation_early_strong_FINAL
ENSMUST00000120498_86835909 activation_early_FINAL
ENSMUST00000120498_86835909 activation_FINAL
ENSMUST00000120498_86835909 total_FINAL
ENSMUST00000038384_86835909 activation_early_strong1_final
ENSMUST00000038384_86835909 activation_early_strong_FINAL
ENSMUST00000038384_86835909 activation_early_FINAL
ENSMUST00000038384_86835909 activation_FINAL
ENSMUST00000038384_86835909 total_FINAL
ENSMUST00000031183_86916638 activation_early_strong1_final
ENSMUST00000031183_86916638 activation_early_strong_FINAL
ENSMUST00000031183_86916638 activation_early_FINAL
ENSMUST00000031183_86916638 activation_FINAL
ENSMUST00000031183_86916638 total_FINAL
ENSMUST00000031199_87513339 activation_early_weak3_final
ENSMUST00000031199_87513339 activation_early_weak_FINAL
ENSMUST00000031199_87513339 activation_early_FINAL
ENSMUST00000031199_87513339 activation_FINAL
ENSMUST00000031199_87513339 total_FINAL
ENSMUST00000120150_87514689 activation_early_weak3_final
ENSMUST00000120150_87514689 activation_early_weak6_final
ENSMUST00000120150_87514689 activation_early_weak_FINAL
ENSMUST00000120150_87514689 activation_early_FINAL
ENSMUST00000120150_87514689 activation_FINAL
ENSMUST00000120150_87514689 total_FINAL
ENSMUST00000101057_87817036 activation_early_weak3_final
ENSMUST00000101057_87817036 activation_early_weak_FINAL
ENSMUST00000101057_87817036 activation_early_FINAL
ENSMUST00000101057_87817036 activation_FINAL
ENSMUST00000101057_87817036 total_FINAL
ENSMUST00000069773_87964845 activation_early_weak1_final
ENSMUST00000069773_87964845 activation_early_weak_FINAL
ENSMUST00000069773_87964845 activation_early_FINAL
ENSMUST00000069773_87964845 activation_FINAL
ENSMUST00000069773_87964845 total_FINAL
ENSMUST00000087043_88108897 activation_early_weak3_final
ENSMUST00000087043_88108897 activation_early_weak_FINAL
ENSMUST00000087043_88108897 activation_early_FINAL
ENSMUST00000087043_88108897 activation_FINAL
ENSMUST00000087043_88108897 total_FINAL
ENSMUST00000031222_88504684 activation_early_weak3_final
ENSMUST00000031222_88504684 activation_early_weak_FINAL
ENSMUST00000031222_88504684 activation_early_FINAL
ENSMUST00000031222_88504684 activation_FINAL
ENSMUST00000031222_88504684 total_FINAL
ENSMUST00000087033_88520512 activation_early_strong1_final
ENSMUST00000087033_88520512 activation_early_strong_FINAL
ENSMUST00000087033_88520512 activation_early_FINAL
ENSMUST00000087033_88520512 activation_FINAL
ENSMUST00000087033_88520512 total_FINAL
ENSMUST00000113229_88756173 repression1_final
ENSMUST00000113229_88756173 activation_early_weak6_final
ENSMUST00000113229_88756173 repression_FINAL
ENSMUST00000113229_88756173 activation_early_weak_FINAL
ENSMUST00000113229_88756173 activation_early_FINAL
ENSMUST00000113229_88756173 activation_FINAL
ENSMUST00000113229_88756173 total_FINAL
ENSMUST00000031311_88781247 repression1_final
ENSMUST00000031311_88781247 activation_early_weak3_final
ENSMUST00000031311_88781247 repression_FINAL
ENSMUST00000031311_88781247 activation_early_weak_FINAL
ENSMUST00000031311_88781247 activation_early_FINAL
ENSMUST00000031311_88781247 activation_FINAL
ENSMUST00000031311_88781247 total_FINAL
ENSMUST00000113216_89040414 repression1_final
ENSMUST00000113216_89040414 activation_early_weak3_final
ENSMUST00000113216_89040414 repression_FINAL
ENSMUST00000113216_89040414 activation_early_weak_FINAL
ENSMUST00000113216_89040414 activation_early_FINAL
ENSMUST00000113216_89040414 activation_FINAL
ENSMUST00000113216_89040414 total_FINAL
ENSMUST00000048363_90214724 activation_early_weak6_final
ENSMUST00000048363_90214724 activation_early_weak_FINAL
ENSMUST00000048363_90214724 activation_early_FINAL
ENSMUST00000048363_90214724 activation_FINAL
ENSMUST00000048363_90214724 total_FINAL
ENSMUST00000118816_90214724 activation_early_weak6_final
ENSMUST00000118816_90214724 activation_early_weak_FINAL
ENSMUST00000118816_90214724 activation_early_FINAL
ENSMUST00000118816_90214724 activation_FINAL
ENSMUST00000118816_90214724 total_FINAL
ENSMUST00000031324_91090146 repression1_final
ENSMUST00000031324_91090146 activation_early_strong1_final
ENSMUST00000031324_91090146 repression_FINAL
ENSMUST00000031324_91090146 activation_early_strong_FINAL
ENSMUST00000031324_91090146 activation_early_FINAL
ENSMUST00000031324_91090146 activation_FINAL
ENSMUST00000031324_91090146 total_FINAL
ENSMUST00000040576_91623018 repression1_final
ENSMUST00000040576_91623018 repression_FINAL
ENSMUST00000040576_91623018 total_FINAL
ENSMUST00000113127_92052161 repression1_final
ENSMUST00000113127_92052161 repression_FINAL
ENSMUST00000113127_92052161 total_FINAL
ENSMUST00000113102_92257659 repression1_final
ENSMUST00000113102_92257659 activation_early_strong1_final
ENSMUST00000113102_92257659 repression_FINAL
ENSMUST00000113102_92257659 activation_early_strong_FINAL
ENSMUST00000113102_92257659 activation_early_FINAL
ENSMUST00000113102_92257659 activation_FINAL
ENSMUST00000113102_92257659 total_FINAL
ENSMUST00000038816_92346638 activation_early_weak3_final
ENSMUST00000038816_92346638 activation_early_weak_FINAL
ENSMUST00000038816_92346638 activation_early_FINAL
ENSMUST00000038816_92346638 activation_FINAL
ENSMUST00000038816_92346638 total_FINAL
ENSMUST00000038514_92415540 repression1_final
ENSMUST00000038514_92415540 activation_early_strong1_final
ENSMUST00000038514_92415540 repression_FINAL
ENSMUST00000038514_92415540 activation_early_strong_FINAL
ENSMUST00000038514_92415540 activation_early_FINAL
ENSMUST00000038514_92415540 activation_FINAL
ENSMUST00000038514_92415540 total_FINAL
ENSMUST00000131166_92590615 activation_early_weak3_final
ENSMUST00000131166_92590615 activation_early_weak_FINAL
ENSMUST00000131166_92590615 activation_early_FINAL
ENSMUST00000131166_92590615 activation_FINAL
ENSMUST00000131166_92590615 total_FINAL
ENSMUST00000151180_92652054 repression1_final
ENSMUST00000151180_92652054 repression_FINAL
ENSMUST00000151180_92652054 total_FINAL
ENSMUST00000150359_92652054 repression1_final
ENSMUST00000150359_92652054 repression_FINAL
ENSMUST00000150359_92652054 total_FINAL
ENSMUST00000058550_93181933 repression1_final
ENSMUST00000058550_93181933 repression_FINAL
ENSMUST00000058550_93181933 total_FINAL
ENSMUST00000094587_94066151 activation_early_weak3_final
ENSMUST00000094587_94066151 activation_early_weak_FINAL
ENSMUST00000094587_94066151 activation_early_FINAL
ENSMUST00000094587_94066151 activation_FINAL
ENSMUST00000094587_94066151 total_FINAL
[truncated: 917,060 more chars]
