# Supplementary material for: Macrophage inflammation resolution requires CPEB4-directed offsetting of mRNA degradation
Source: eLife. 2022 Apr 20;11:e75873. doi: 10.7554/eLife.75873 (PMC9094754; doi:10.7554/eLife.75873)
Supplement: Supplementary file 9. — To analyze CPE-A-containing mRNAs, the script developed by Piqué et al. was run over mm10 3′-UTR reference sequences (Biomart ENSEMBL archive February 2014). mRNAs containing a putative 3′-UTR with a cytoplasmic polyadenylation element (CPE)-mediated repression and/or activation prediction were considered CPE-containing mRNAs. For CPE-G-containing mRNAs, the same script was adapted to mRNAs containing a putative 3′-UTR with the TTTTGT motif within the optimal distances to the polyadenylation signal (PAS) established by Piqué et al., 2008.The original and modified script, as well as the input and output files of the CPE-A and CPE-G analysis, are included. [file elife-75873-supp9.zip › mm10.3utr.tbl]

ENSMUST00000070533_3214482 AATACAAGGAGCCGCAATGTCCACATGAAGGGGTAACAGCAGGGCTGTGGCAATAATGACACCTTATCCAAGAGTAGGGCAGCGAGCTGTATGTTCTTAGTTGTGGTATGGTTTGATCTTCCATCAGCTGACTGCCTGCTGCTGGTGTCTATTCAAGCCAGCAGTGCTGAGAGTCTCTTACACTGTCAGCTTAATATGACTGTTGCTACAAACTCCTCCAGCAGAGATTTGGGGCACATTCACTGGAGGATAACATTATTGTGAAAAATGTTGCCTCTAATCATTAGGGTATTTTGATGGGTTTTACTAAGTTTTGCATAAATATATTCACACACCACCATACCACCCCTCAATCAAAGGAGTTAAGGTGGGGATGGAGAGATGACTCATTAGTTAAGAGCACTGACTGCTCTTGCAAAGGACCCAGGCTTGAGTAGTTCACTGCAACTCTAATTCCAGAAGATCTAATGTCCATTTTTGGCCTCCTCAAGCACTGCACACACATGGTGCATAGACATATATGCAGGCAAAATACCCATACACATAGCATAAAAATAAATCTCAAAGAAAAAAAGCTTAGGTGATTTCCTTGATGCAAAGCTCACAACATACTCCAGGAAGAAAGCAGCATACTTGGGACAATTATATAAACTGTTCTCTCCTTTGCAAACCAGTAGCATCAATGAAGTGGACAGCAAGACTCAAGTGTTTACACTCGTACTAACTAGCTTTGATGGGATGATTCTTTTTCTACATATTTCAGGATTTGTTTTTACTTTTAGGTTTTGCAGATGAGAACATTCTTCATGACAGAAATCCTATGCAGCACTTATATGGCTTTTGATGAGACCAAGGAGCTCAATATCTGTAATGTAAATTAAATGCTAATCATAATTCAGTATTCAGTTGCAAAAATACAATATATAAAAAGAGTCTTTGGGGAAGGGACAGAGTGAGATTCAGATTCTCAGGTGTGTGCATCTTATATTGGAATGCACCCACAGAGCCACAGGAGAGGAACAGGGACTATTTCAAGGTCTGTGTTCATGTCTGTTTCCAGAACTGTTTCCAGGTGCAGAATGACATGGGTCAGCAGGTATGATTCCGGAAACCACGTGCCACATCTTTCGAGTGCCAAATTTTGTCCAATTACAGAACTGATATGGAATCCCCAAAATCTGAGAATAAGTGGTTTCCCAAAACAGACAAAAGAAGAATAATCAGGTTCCCTGCTGTGTACAGACTTACCCTCTTCCCATCCAAGGTCAAAATGATGTGTCTACTAGAGACTTTGGGACACAATTTAGCAAGTGAGAGCATACAGATGCAATGTGTATGCCATTAAAAATACTGCCTGGACTGCTTGAGGGCTTACCACTCCATCAGCTAAGATTTGTATTTGAATCATCTGTAAATTCGTGCTCTTACAAGCTTCTGAGTTTTAAATACCTCCACACAGCAAGTAAACATTCCCGCTTTCTGTTTTCGGTGTCCTTGGTCATGGTGCTTTTTGTTGCATTAAAAGTGCCGGTCAAACTTT
ENSMUST00000027032_4343507 ATTAAATATAATAGATACTGAAGGCCCTAATGAGTGGGATGATTTATAATTTCAGTATTCACACAATCACCAGCTGTCAATATGTTTTTCCCATAAAAAGATGCAGTACATGGGATAGAATTTAGCATACATTCTCTAAGAATTTCTTACTCTTTCAAAATGAGAATACTCTGGAAAACGTATTTTTGGAAAAAATGGATTTGGTTTTCTTCATTGCTTTGCTCCTCATTTTCTCAGTAAAGTTTTATGTAGTTTCATTGTAAACAGATAATTTTGCATAGCTATGACTTTGTTATCAGGATATCAGAAATATGGTCAGGACAAGAAATATATCCTTAAAATATTGTCTAGTACATATATATGTTGAATATATTAATGGGTAAATGTAACTTTAAACTACTTCATTTATTAATGTAAGTGCTGATTTAATAAAAAGTATTATTAAACCTTTCCAGAACAATCTGCTAGTTTTTTGTACCAGAGAGTTGGCTCCTGTTTCCTCAGAACAAACTGAAGTTCCTAAGTATTCTGTAGGACACTATTCACCATTTTCACACAAAAAAGAATACATCAGTACGAACTTGTCCCTGTCCCAGAAATTATAATCTTTAAACTAAAAAAAATTAATATATTTAAAAAAGTTTACATTTGTAGTTAAAATATATAATTACAGCACTTCCCCCTTCCTTCCCCCACTTCAACCAACCCCTCCTATGTCCACTCCCTCCAACCCCTCCTGTTCTTCCAATTCTCAAATTGATAGCCCCTTGGTTATTGCTGTTACATGTGCAGGGAAGGAATGCTTAAGCACAGCCAACTGTTTCCATCTTGTTGTTTGTTGTATGTATGGTTTCCAGGCTGGCTACTTTGTACTGGATAACCAATTAGGAGACTCATTGCTGGGAAAGGCTAATATGTCCTCTCTCAGCACTCATTATTTGCTTAAAGTTCTTTATCTAGGGGTCAAACCCCATGGAATTTCACTTTTCTGTGTTAGCATTCTTTATTGACAATGCTATTGTGTTTTGTTTACGCAGTCATATCTAAAAGAGGTAGGCTCACAGAGGACTTCCTTGTTTTCTGTCTCTTACAC
ENSMUST00000027035_4490928 CGGTTGCCGACCCGACCTGAGGGCCAGAAGCAGTGTTACACACTTCCTGGAAGCGCTAAGGAAATCCTTAGCGTCAAGCTGTTTTGTTTTTAAGTTGCCTTGGCATATAATTTATGGTAATTTATTTTGTCTGCCACTTGAACAGTTGAGGGGCTACACGAGATTTTTGTTTTAAATGCCTTGAGGGACTTGCTCCCCACAATCACTGTCCAGTTTTAGCCAGTTTTAAAATATCTCACTGACTTATTCCATTTCTTGAAAGTGTATTGATCTAGAGAAATTTTGTCATGCGTGTTTTCTCAATCTTAAATAAATCCTGGAATCTTTTTAAAATCTCTCGCATCGATTTTTATCAAATTAAAGATCAACAGTAAGTATTATACAATTAGAAGTGTATACTTAATTGTAAAATTTTCATTTTTCTTACAATGGTAAGAAAATGCATCTAAGAAACCCTAAACACAAACAGCGGGGTGTTCAAATGTGATATAATTGTTCTGAGAAAAATTCTCAAAAGATGAACTTGTTATGTACATTCCAAATATTGGTTTCTAAAAATGATACTGTAAATGTTTTTAATTCTGTACACTTTAATGAGGCTGTTCAAAAATTTCGGATTTTCAGTCATCTCGACACCTGCCAAAAGAGCTTTTCAGATATAACTCTTTCCTGTTTGTCTTTTCTTCCAAAAGTCTTGATCCCACTTCCCACAAAATTTGCCTTTAATTCCTACAATTTTAGAGTCAGAGAAACTAATCAAAATAAAGTTTGTGTTGTGACTGTTAGTG
ENSMUST00000116652_4491713 CGG
ENSMUST00000130201_4773206 TAAAAAAGCCATTGAGAAAAGACATCTGACCAGCATCTGGCCTCCATGTGTGCCTGCATCTGGTCTCCATGTGTGCCTGCATCTGGCCTCCATGTGTGCCTGCATCTGCCCCCACATCCCATTTCTAAAGTAAGAGGGAAACTTTTGTTATGATCTGAGTCCCTGGTCTTTTTTTTTAATTGTAAGTCTTTACAATTTTCTTTGGGAAGTAGAAGGTCCTTCTTAGGGTGGGGAGTGTCAGACGGGACCAGTACTCGTTTCACTTAGGGTGGAGGAGAGAGCTCTGATGTTAGTGTGAGTCCCATGACGGTTGTCTTTCGTGATAACTTGCTGTAGGCAGACCACTACACTCTAGCTTGCTCGTTACATGCTTGGAGCTGCACAGCCATCTGGGTGAAACACTTGAGTAGGACTTTAAGCAAGACTAGATTTGGGACTTTGGCATGCAATTTATTCTCTGCCTCAGTTTCACCATCTGCCAAATGGAGGGTAAAATAAAAATTTGGTTATTATAAAATACAAATTCTCTTAGGGATTTTACTGCTATAACCAGCACCATGACCAAAAGCCAGTTGGGAAGGAAGATTATTTTGCTTACACGTCCGTAACACTGTTCATCAAGGAAGGAAGCCAGGATAAGAACTCAAACAGGGCAGCAGCTCATGTAGAGACCATGGAGCATGCTGCTTACTGACTTGCTCCTCATGGCTTGCTCAGCCTGCTTCCTTATAAAACCCGAGATCACCAGCCCACAGATGGCACCACCCACAATGGGCTGGGTCCTTCCCCATTAATCATTAAGAAAATGCCCTACAGGTTTGCCTACAGCTGGATTGTACAGAGGCATTTTCTTAATTGAGATTCCTTCATTTCAGATGACTGTCAAGTTGACATAAAATTAGAACAGTTATTATGCAAGTCGCTAGTGTTTGTAAAGCATGTAGCACATGCCTGTTTCGTAGGCCTCTAGAGTTAGTGTCTCTTCTGATCCTTAGGTAACTGCCACCCTGTGGATTCTACTTCCTTCCCTCTTAGGATTTACATATAGTCTGTAAAGCACTCTTGAGTCTCACTAATGAGAAGAAAATGCATGATAGACTTTATATTGTTTTTAGCAGGAGCTAAAAAATACATTTTGAAGAAGCAGCATAGCAGAGGCAGAAACATAGCACCCAAGTCTGAAACAATTGGCACCAGTCTTCCCTTCTGCAGTTTGTTCAATAAACAGAATTCCTAAATCTAATAA
ENSMUST00000156816_4773211 ACTGCCTTCTACTAAATCAGACTTGTGAGCCAGACGGGCTGCACATGGATTCTTGTGGGTATTAAAGCTTTGGGTCTGTTACCAGCCTTCACTGCTCAGGTCTTTTGTTCTTTTTCCATCTTAAATAGCAGACAGCAAAAGCTGCACGAGCGACTGAGCCTTTGAGGGTGTGTGCTTGAAAATCTGAACAGTGGCAGGCTTTAGAAAGGGGATTAAAAAGAAAAAAACCTACTTAAAATTACCTTTCTTTTGGGGGGTGGGGAGACTGTGTTTTGATACATGGTTTCTCTGTGTAGCCCTGGCTGTCCTGGAACTTGTTCTGTAGACCAGGCTGGCTTTGAACTCACACAGTTCCGCCTGCTTCTGTTGGGATTCAAGGCATGTACCGCCACTGCCCAGCCTGACTAAGTAGTTTAAAACATTTCTTTACTGTCCATCTTTTCATGGACTTTTCTTACCTACATTTTCTGTTTTGTCAGAGTGCAGGGCAGAGATTGATTAGTAGGCCTGGAAGCCTTTACTGTTCGGGGACTTAAACTGGGCCCTCTTGGTCTTCTGTTGTTTAAGACATCAGACAAGTCCTTTAGCTGAAGTACAGTGTCAGTCTGCAGCAATAGGAGGAGAGACTGTAGAGTCGCTTTCCTACCATGTCTTTGCAGTTTAGAGGTTGGACCTGTGCTGTACATACTGAGTGACACTGCCCTTTGGCTCCAGCTTCTGGGGGGCCCCTGAATGACACATGCTTCCTTGATCTGAGGAGAACTTTGACCATAGCCTGTCTGCATAGAAATCAATTTCCTTAAATGAACACGTCCTGTATTGTAACTGTATCGGGTGTGCACACATCCTGTAATGTAACTGTATGGGGTGTGCTGTAGCCCTAGGAAAGCTATTGCCTTGCCGCCTAGTTGTGCAGGAGGCTTTCCTTTGGTACTGCAGTGTACATTTGCAGGTCTCAGAGCCCCTGCCTTCCCAGGAAGACTTCTTCATGGGAAGTGAGAGGAAATTAGTCATCTGAAGGGAGAACACATTGCGGCCTTCCATCTCAGAATGTACTTTGCGGGTTCTTGGAGTCTCCTCCCCCATCCCTTCAAGCAGAGTGGCTACCTCACATAGAAGAACTGACAGCCAAACATGGGCTTTCTTCATTTTGGTTGTCTGTGGTGGCATACAGGTGGAAGGAAATTGGCATAGAGTGATAAAGGGAAGAATAAAAACAGGAAACAGATGTCTGGTGAAGTAGAATGCTGGCCAGTGTTTATTTGGTGACAGGGACTTTGTCACAAACAGCTGTATCCGGGTTGAGAGACTATCCCTACAGCTCATTCTCAGCCAAAATAGCGCCTTCCATGGAATTCACGTGGTCCACTCTAGCCCTTGTGCCAGTCACAAGGCGTGGAGCGCTCCAGTGGAGGTGGTAGCAGTTTGTATCCCTTGAGACTCTACCTTAAAAAGCAATAAGTCTTGAGTGTAGGTCTGTCCTTCCTGGAATGTGGCCTCAGCTTTCGGTGTGCACACATCCTGTAATGTAACTATGGGGTGTGCTGTAGCCCAAGGAAAGCTATTGCCTTGCCTCGTGCAGGAGGCTTTGGTGACCAAACTCTAAAAACACTTGAGTTAGTGTTTTAAAACAATTTTTAGTGCCAGGCATAGTTAGTTGTACACTACTTTAATCCCAGCTCCCAGAAGGCAGAGAGGCAGGTATATCTCTGAGCTTAAGGCCAACCTGCTCTATAAAGTGAGACCCTGTCTCCAAAAGCCAAAGCAAACAGCAGACAGTTCTAGAGTTCGGAGACAGATGGGCAAAGGGTTGAAGTTTAAACTTTAAAGCGTTTGTGAGCCACACAGAAGCTTGGGCATCAGAAGACTGGTCAGATACCTCCAGGCTCAGTGGCCAGCCAGTTTAGCTGCATGGTAGCTCACAACCATCTGTTTTCCCAATTCCAGGGCACTTGATGCACTCTTCTGACTTCCATGGATTTTCGGCAAGATACTCAATACACATAAAATAATAAAAAAGCCATTGAGAAAAGACATCTGACCAGCATCTGGCCTCCATGTGTGCCTGCATCTGGTCTCCATGTGTGCCTGCATCTGGCCTCCATGTGTGCCTGCATCTGCCCCCACATCCCATTTCTAAAGTAAGAGGGAAACTTTTGTTATGATCTGAGTCCCTGGTCTTTTTTTTTAATTGTAAGTCTTTACAATTTTCTTTGGGAAGTAGAAGGTCCTTCTTAGGGTGGGGAGTGTCAGACGGGACCAGTACTCGTTTCACTTAGGGTGGAGGAGAGAGCTCTGATGTTAGTGTGAGTCCCATGACGGTTGTCTTTCGTGATAACTTGCTGTAGGCAGACCACTACACTCTAGCTTGCTCGTTACATGCTTGGAGCTGCACAGCCATCTGGGTGAAACACTTGAGTAGGACTTTAAGCAAGACTAGATTTGGGACTTTGGCATGCAATTTATTCTCTGCCTCAGTTTCACCATCTGCCAAATGGAGGGTAAAATAAAAATTTGGTTATTATAAAATACAAATTCTCTTAGGGATTTTACTGCTATAACCAGCACCATGACCAAAAGCCAGTTGGGAAGGAAGATTATTTTGCTTACACGTCCGTAACACTGTTCATCAAGGAAGGAAGCCAGGATAAGAACTCAAACAGGGCAGCAGCTCATGTAGAGACCATGGAGCATGCTGCTTACTGACTTGCTCCTCATGGCTTGCTCAGCCTGCTTCCTTATAAAACCCGAGATCACCAGCCCACAGATGGCACCACCCACAATGGGCTGGGTCCTTCCCCATTAATCATTAAGAAAATGCCCTACAGGTTTGCCTACAGCTGGATTGTACAGAGGCATTTTCTTAATTGAGATTCCTTCATTTCAGATGACTGTCAAGTTGACATAAAATTAGAACAGTTATTATGCAAGTCGCTAGTGTTTGTAAAGCATGTAGCACATGCCTGTTTCGTAGGCCTCTAGAGTTAGTGTCTCTTCTGATCCTTAGGTAACTGCCACCCTGTGGATTCTACTTCCTTCCCTCTTAGGATTTACATATAGTCTGTAAAGCACTCTTGAGTCTCACTAATGAGAAGAAAATGCATGATAGACTTTATATTGTTTTTAGCAGGAGCTAAAAAATACATTTTGAAGAAGCAGCATAGCAGAGGCAGAAACATAGCACCCAAGTCTGAAACAATTGGCACCAGTCTTCCCTTCTGCAGTTTGTTCAATAAACAGAATTCCTAAATCT
ENSMUST00000045689_4774436 GGCACTTGATGCACTCTTCTGACTTCCATGGATTTTCGGCAAGATACTCAATACACATAAAATAATAAAAAAGCCATTGAG
ENSMUST00000155020_4832317 TATCGTTGGACTTTCACCAGATTCCCAGGAAGATGAATCTGGAATTAAACAGGCAGCAGAAACCG
ENSMUST00000119612_4841113 TGCACAGCTCATGTCAGCAG
ENSMUST00000150971_4841160 AGTCACTGTTTTAATTTCTTCCATGTTATATTTCCAAGATAAAAAATTTGGATGTTGATGATTTAAAGAAGTAATGAATTCACAATAGAATAAAATTAACCAAAATTTTAATATTTTATTCAATTAA
ENSMUST00000027036_4845017 CATCACTAAGAGGCCTTGAGTAGAAGTTCACCAGCATCACAGTAGTAGAGTATAAACCTCTTCCCATGACTGACCATAGAACTTCTAATGTGTGCAGTGTTAAAATGTTTTGCAAATACATACCAATGATACAGACTAAATGATGTTACCCTCATGGGAAATATATGATCCTTTTAAGTGTCTATGCATATATTTGTATTATACAATTCAGAATATACTAAGTATTACAGTAGGTAAGTGAAGCAACTAGATTCTTTGTCTCAAATTCAGCAAAATAAGATAACAAACAGTTTTATTACATCATTTGAAAATTACTAGTATGTTCTGTGAAGATGTGTTCAGGTAAGATGTAAGTGACTTCTTAGTTCTGTGAGTTAGACTATAGTTTTACTCCACAATTGTTCAGTCTCCATGCAGTGTCTGTATTTTTCTGTTTGTATTCACATAGATGATACTATAATAGCTAAGAATCAGATGGTATTACATTATCCCTAATAATGGGGATAATGCTTTTGAGTGTCAAAAAGTAATACTGCATTCTTCAATTAATGGCCCTTCTATTGGGAGACCAGGCTTTTTTTCCCTTCTATGTAATTTTTCTCAAGAAAAAACAAGGTTCTTTTTTGATTTTCCGTAGAAAACTAATATTGCCTCTCTGTCATATATTTTATTTTGACATTTTGAGATACAGACATAGCCGGGCGTGGTGGTGCATGCCTTTAATCCCAGCACTCGGGAGGCAGAGGCAGGCGGATCTCTGTCAATAGCCTGGTCCACAGAGTGAGTTCCAGGACAGCCAGGGCTACACAGAGAAACCCTGTCTCGGAAACAAACAAACAAACAAACCGAAACACAGACATACAGTATTTCCAACCTAGGTAATATGAAAAGAAATCAAACATTACTTAAGTTTATATATTTCAAATAACTGCACCTTAGTCCAACTTTAGACTGTAGAGTTATAGACTCTCCAGTCCTGGTAATAAATCTGTGGTTTTATTTTTCTGTAAAACACTTAAAGGGGAAGTAATATCTTGGCATATTTAGAAATACTTGTGACTGGCTTCAAAATATAATTTCTTAAATATCTTATAGCCGATTTTAAGTTTACATTTTCTGTACATGTTATGCTTAAAACCAAATACTGTTCAAGATGAGCAATCAGACTTATGTTTTATTTTTATCTGGGTAACATATTATTTTGAAATTTTCATCTTAAGTAAAGGAGCTTTTGATAATCAGTCTCCTGTACAAATATTAAAATAATAATTTGATTTTAAATCATCAGCATGTTCAAAATACTGGTGAAAATTATTTAATATAAGGACTGGTTAGAACATTATATATATATCCCATATTTATAACTGTTACCACACAGTTGAATATGTTGCAAAAATTATGGTTATTTCTGAACGGTTGCTTTTCTTGCTGTTTTCCAACCAACCAAGAAGCACCTTTATAAACAGGTGCTAATTGATATGAAGATCATTTTGGTATGTCCTAGATAGAATGAAGCCAAATGTCTGGATTTAAAACAATTTCAAACAATCATTTACTATTTTGCTTTACTTTAAAGAACATAAATTTACTTCAGTTATTCTATCTGTAAAGATTTATTTGGTATAAGAAATATTCCATTGACTGTGTGCTGTAATGTGGGAAAATGTCATGTTTTTCACAGTTTCTATCAATGTGAAATAAAATTTAATTTTGGCTTTATCGA
ENSMUST00000115529_4845017 CATCACTAAGAGGCCTTGAGTAGAAGTTCACCAGCATCACAGTAGTAGAGTATAAACCTCTTCCCATGACTGACCATAGAACTTCTAATGTGTGCAGTGTTAAAATGTTTTGCAAATACATACCAATGATACAGACTAAATGATGTTACCCTCATGGGAAATATATGATCCTTTTAAGTGTCTATGCATATATTTGTATTATACAATTCAGAATATACTAAGTATTACAGTAGGTAAGTGAAGCAACTAGATTCTTTGTCTCAAATTCAGCAAAATAAGATAACAAACAGTTTTATTACATCATTTGAAAATTACTAGTATGTTCTGTGAAGATGT
ENSMUST00000134384_4846820 TACACCTGGGGTTATCACAGAGAAAGGAGCTTCAGTTGAGGAAATGCCTCCATGAGATCCAGCT
ENSMUST00000078030_4879202 AAGCTCTGTCTCCTTGTGAATACCTTAGAGTAGGAGAGCGCTGTGATTGACACATCTCTTATTTGAGTCGTGTCTATTGCCCTTGTTAGGTTTAATTACAAAATTTGATCACGATCATATTGTAGTTTCTCAAAGTGTCAGTGGTTTACATGAAGTGGCCGTGGGTGTCCGGAGCGCCCTGAAACTGTATCAAAGTTGTACATAGCTCCAAACATTTTTAAAATGAAAAGGCACTCTCGCGTCCTCCTCACTCAGTGCACTTTGCTGTTGGTGTGACAAGGCATTTGAAGATGTTTCTGGCATTTTGTTCTCAACTCGTAAGGTAGTGTTAACTATATGGTTATTGGCTAGCAATCCTGAGTTGTCAACTGTACATATCTATAGTTTGTAAAGAGAATGAAACAACCCAGACAGATTCTTGATGCTCCTTGTTTGGCGTGGAGGCTGTGAGGGGAAGATGCCTTTTGGAGGGGGCCGTAGCTCAGGGCGTGCACTGTGAGGCTGGACCTGTTGATACTGCGGTGGGCATCCATTTAGCTTCAGGTTGTCCTATGTTTGTATATAGTGGCATAGCATTCTGCTGACATTCTTAGTTGTGGAAAGGGGGGAGGGGTCGGTCGGCATGAGAAGTGTTTGGAGTTTTTTCTTTAGTTAAGTGCAGTAGGTTTGAAACTTTTTAAAGAAACTGTAGGACTCATCATTGTCAGCAAAGCAAAGAACTACTGCATCAATGGAAGTTCAAGAACCCTCTGGACCTAAACACAATTTGCAACATTCTGTTATTTTTTGTATGTTTAGAATGCTGAAATCTTTTTGAAGTTAAATAAACAGTATTACATTAAAAAAA
ENSMUST00000081551_4896365 GTTTGGAAGAATTGGCAAAGTATCTGGACCATTAAGAAAAACTAATTTTGTAATTAGCTTTAAAATTAAGCCAGGCAACTCGTTTCCTTGCAAGTGAAATTTGTAAACAACATACATCTCATGGGTTGGTCTTTGTTGTTCACCTGACAGTCTGTCTTAAATGCCTTCTGTGGTCTCAGATCAGCTGGGAGACCATAAAATAATGATATAATGTGTTGCTTTGTTTTTCTCTTTCATAAGTTGATGTTGCATTTTATTAAATATTAACTTTTTATAGCCTAGAACACAAAAATTTTGTTGATCTGTTAATGCATAAAGATAAATTGCTTTTCTCATTGGTATGTACCTAAACATGTTAAAAGGAAAAGGCATAATATAAATTTTTAGAGTTACCAAATGTAGTGTGTATTCCAATAGTATGTGGCCAGCTTATCAAAGTTGTGCACACAATTTGAACTAGCATATTACTTTACTCTTAATTACTGTGCTCACAAAGCCTCGGATCCTTGGATCTCTTGCATCTGTGACTAACCACAGTGATCATTTCTTTTATTTCTCATACATATATAATACCATTTTTTAATAGATTTTACTCTGAAAACGGACTTGGTTTATTTTATTTGACTTTGTGCTATATTTTAGTTTTATAGAACTCTGTTATAATTTCCTAAGCTTTTCATAAAGCCCACCACAGGTATACTTCTGATGAATTGTCCCCAATAGGAAGACATGCTATGAAGAAAATGTTAGTATCTTAGTAGAGTTCCTGGAGGCAGCATGACTGTACTTGCACTTGGAAACCTACTGACCAAGGATTAAGCCTGAGAACTGTGTAAATCATTAAGCTATGCTCTTTGTGTATGGAGGTTGCAAAAAAAGGCACCTCCTTTAGACTGAATCTTTTGTGCTGAAATTTTTCTTACATGATGATGTCAAGCCAGCTGAAATGTAGGCTGTAGCAAATAGTTTTACAAAACATATTTCACAATTAAGTTTTACTTTTTAAATGTGTCCCACTTGTTTTGCTAGTAATAAGCAGTGGTTTTCACATCGTCTTCCTGACACAGATGTTGTAATGCATATAGTAAAGGCCACTTTTATAAATTAAGTGCTTCTGCCTGTGTTCAGACTCCTGTGTAAAAACCGTTGCACAAGCTTTGCACTCTTCTATGCTCTGCTTTGTAGACCGTTTGTCATAACATGGAAAACAATATGTCCATGTTAAAAGGATTGGTCTGCCGGGCGTGGTGGCCCACACCTTTAATCCCAGAACTCGGGAGGCAGAGGCAGGCGGATTTCTGAGTTTGAGGCCAGCCTGGTCTACAGAGTGAGTTCCAGGACAGCCAGGGCTATACAGAGAAACCCTGTCTCAACCCCCCTCCCCCCCCCAAAAAAAAGATTGGTCCATGGATAATTTCTGTCACTTTAAAAATAAAGTACAGTTTGAAAGAATTAGTTTAAAAGTAATAAGGTTAAAATAGTCCCACTTTTAAGTGATCCATTTTAAAATTTGTAAATCAATAAAGTTTTTTGTTGTTAAA
ENSMUST00000165720_4896365 GTTTGGAAGAATTGGCAAAGTATCTGGACCATTAAGAAAAACTAATTTTGTAATTAGCTTTAAAATTAAGCCAGGCAACTCGTTTCCTTGCAAGTGAAATTTGTAAACAACATACATCTCATGGGTTGGTCTTTGTTGTTCACCTGACAGTCTGTCTTAAATGCCTTCTGTGGTCTCAGATCAGCTGGGAGACCATAAAATAATGATATAATGTGTTGCTTTGTTTTTCTCTTTCATAAGTTGATGTTGCATTTTATTAAATATTAACTTTTTATAGCCTAGAACACAAAAATTTTGTTGATCTGTTAATGCATAAAGATAAATTGCTTTTCTCATTGGTATGTACCTAAACATGTTAAAAGGAAAAGGCATAATATAAATTTTTAGAGTTACCAAATGTAGTGTGTATTCCAATAGTATGTGGCCAGCTTATCAAAGTTGTGCACACAATTTGAACTAGCATATTACTTTACTCTTAATTACTGTGCTCACAAAGCCTCGGATCCTTGGATCTCTTGCATCTGTGACTAACCACAGTGATCATTTCTTTTATTTCTCATACATATATAATACCATTTTTTAATAGATTTTACTCTGAAAACGGACTTGGTTTATTTTATTTGACTTTGTGCTATATTTTAGTTTTATAGAACTCTGTTATAATTTCCTAAGCTTTTCATAAAGCCCACCACAGGTATACTTCTGATGAATTGTCCCCAATAGGAAGACATGCTATGAAGAAAATGTTAGTATCTTAGTAGAGTTCCTGGAGGCAGCATGACTGTACTTGCACTTGGAAACCTACTGACCAAGGATTAAGCCTGAGAACTGTGTAAATCATTAAGCTATGCTCTTTGTGTATGGAGGTTGCAAAAAAAGGCACCTCCTTTAGACTGAATCTTTTGTGCTGAAATTTTTCTTACATGATGATGTCAAGCCAGCTGAAATGTAGGCTGTAGCAAATAGTTTTACAAAACATATTTCACAATTAAGTTTTACTTTTTAAATGTGTCCCACTTGTTTTGCTAGTAATAAGCAGTGGTTTTCACATCGTCTTCCTGACACAGATGTTGTAATGCATATAGTAAAGGCCACTTTTATAAATTAAGTGCTTCTGCCTGTGTTCAGACTCCTGTGTAAAAACCGTTGCACAAGCTTTGCACTCTTCTATGCTCTGCTTTGTAGACCGTTTGTCATAACATGGAAAACAATATGTCCATGTTAAAAGGATTGGTCTGCCGGGCGTGGTGGCCCACACCTTTAATCCCAGAACTCGGGAGGCAGAGGCAGGCGGATTTCTGAGTTTGAGGCCAGCCTGGTCTACAGAGTGAGTTCCAGGACAGCCAGGGCTATACAGAGAAACCCTGTCTCAACCCCCCTCCCCCCCCCAAAAAAAAGATTGGTCCATGGATAATTTCTGTCACTTTAAAAATAAAGTACAGTTTGAAAGAATTAGTTTAAAAGTAATAAGGTTAAAATAGTCCCACTTTTAAGTGATCCATTTTAAAATTTGTAAATCAATAAAGTTTTTTGTTGTTAAACATA
ENSMUST00000002533_4909576 GTGGTTTCAAATATATTTATTATTAACAAAACAAGAAAATAACTCATGGACTACAGCTAGCACAGGGAATTTAGCGATAGGGTGTCTTGTGCTACAGTGATTCTTGGACTGTTGTAATAACAGATTCCTCCTCCACAGAAAGCTATAGATTCACAATGGAAACTACAACTGCCTTTAGTGATACTTATCAGAAAAAAAGGGGTGGGGGGTATGAGAAAAAAGGGGTGGGGGTAAGGCTGCCTTAGAAAGATAGTGTGCTCACATTCACATAACAGTAGCATGTTCTCAAGGGCAGAGCATGTACTAGTCTCTGTTCTGCCTGCAGCACAGATGTACAAAGAGCAAATGGGAACACTTTCTTTTGCATGAGTTCAATACTGTATTACCCTCCAAAGAAACGGCATTCAAATCTTCCTCAACTAAGCCTTCCTTCATTCTGAATACTTCACTTGGTACCATGCTAGGACTGAGAGTCATATTTCACAAAGATGTGACTATTCCTTGTAAAAAATGGAAAATCTCTCTCTCTCTCTCTCTCTCTCTCTCTCTCCCTCTCTCTCTCTCTCTCTCTCTCCCTCTCTCTCTCTCTCTCCCCCTCTCTCTCTCCCTCTTTCCCTCCCTCCCTCTGTGCATGCATGCATCCAAGTGTGTGTGTGTGTGTGTGTGTGTGTGTGTGTGTGTGTGTGTGTGTGTGTGTACATACGTACGTGTATCTGTTATGGTTGGTGGAACAAACCATGCTCTTGGTGGGTCACTCTCAGACATTTAGTAAGGAAAACAACACTTAAGTGAAAGGGTGACTGTATTATCAGAATCTATCAAGCTGAAGAGTGAATTTTGAAGTCCAAAGCTTGTCATGTTCACAATTTCTCAAATAAACATATTTTAATTTTTAATG
ENSMUST00000118000_4909576 GTGGTTTCAAATATATTTATTATTAACAAAACAAGAAAATAACTCATGGACTACAGCTAGCACAGGGAATTTAGCGATAGGGTGTCTTGTGCTACAGTGATTCTTGGACTGTTGTAATAACAGATTCCTCCTCCACAGAAAGCTATAGATTCACAATGGAAACTACAACTGCCTTTAGTGATACTTATCAGAAAAAAAGGGGTGGGGGGTATGAGAAAAAAGGGGTGGGGGTAAGGCTGCCTTAGAAAGATAGTGTGCTCACATTCACATAACAGTAGCATGTTCTCAAGGGCAGAGCATGTACTAGTCTCTGTTCTGCCTGCAGCACAGATGTACAAAGAGCAAATGGGAACACTTTCTTTTGCATGAGTTCAATACTGTATTACCCTCCAAAGAAACGGCATTCAAATCTTCCTCAACTAAGCCTTCCTTCATTCTGAATACTTCACTTGGTACCATGCTAGGACTGAGAGTCATATTTCACAAAGATGTGACTATTCCTTGTAAAAAATGGAAAATCTCTCTCTCTCTCTCTCTCTCTCTCTCTCTCCCTCTCTCTCTCTCTCTCTCTCTCCCTCTCTCTCTCTCTCTCCCCCTCTCTCTCTCCCTCTTTCCCTCCCTCCCTCTGTGCATGCATGCATCCAAGTGTGTGTGTGTGTGTGTGTGTGTGTGTGTGTGTGTGTGTGTGTGTGTGTGTACATACGTACGTGTATCTGTTATGGTTGGTGGAACAAACCATGCTCTTGGTGGGTCACTCTCAGACATTTAGTAAGGAAAACAACACTTAAGTGAAAGGGTGACTGTATTATCAGAATCTATCAAGCTGAAGAGTGAATTTTGAAGTCCAAAGCTTGTCATGTTCACAATTTCTCAAATAAACATATTTTAATTTTTAATG
ENSMUST00000119256_4910402 GTGGTTTCAAATATATTTATTATTAACAAAACAAGAAAATAACTCATGGACTACAGCTAGCACAGGGAATTT
ENSMUST00000170566_4910474 GTCAGCTTGGACTCCCGAGTACGAGAGGTTATCAACAGAAACATGGTGGATCCATCCCAGCACATATTCGATGACGCTCAACTGCAGATCTACACTCTAATGCACAGAGACTCCTATCCCCGCTTCATGAACTCCACAGTCTATAAGGATTTGCTTACGTCCTTAGCTGAGAAAACAGTTGAAGCATAG
ENSMUST00000044369_5162166 GCTGACCTGTTCAGCCTTTCTGCACTTCCCATGGACCAGTGGAGTGAGAACCTCAGTCTTTAGGGTTAAAAGCAAATAGTTTTTAATTTAATGATTACTTCTTTTCTGTTGTATAGCTTTTCCCTATGGTAATTCCTGGGAGAATAAAAGTGTTTGCTTGTTAAATTGTATAAAATTAGATACTGCCTGTATTAGAGAAATATTACTGTTACTTATATTCTTTATGATTTTTGTATTTATTGTCCTCTGAAAATGAATATAATTAAAGGATTCTCACTCCAAACATGTTCTTAAATTTTGCTTATTCCTATTGTGGACTTTGAATAAACATCATTTATTTCAAATAAAAATTGGGAGAAGTGTTCCCAGGTGATGATGAGAAGT
ENSMUST00000160777_5602785 CTAGTCGTGGAAATGTCTTCTTATTGTTCTCCAGGTAGAGAAGAGTTCAATGATCTTGGTTTAACCCAGATTACAACTGCAGTCTGAAGTGGAAAGGTGAGGTATTCAGTAACTTAGACATGTCATACTCTGAAATATTAAGGTGCAGGGCACATTAGTGATCTAGCTGAGTAGGAGCAGCAAGTCTGAAGAACAGAGCACAGCAGATCCTGGCAACAATACACCTCTTTCCTAGGACAGAAAAGAAGCCAAGCCGATTTCAATCCCTTGAGAAACAAAGACAACACTCTTTCTTTTGGTTTCCTTGATTTTGTGGATGTCCATCTGTGTGGCCTTTCTATGCAACATAATTCCAAAGCTCTAGAGAAGAAAATAAAAGAAAAAAAATCCATTGGATGCAAAACTTACTGGACACCCAACCTGCCTGTTGATACTGGCAAAACCAACTTCAGTTACAATGAGGCCATATCAAGGGTCATATCCAGCTCACTGTCTTCTGGTGATCATGTCTCATGTGTGATGATAATAGAATATCTTAGGAAGAACTTGGATTCAGACCCTGACACTGGTGGAGAGCACCATATTGACATTTGTGAACCTATTTAGAGTTGTTGATGTTGTCTTCTCACAGTGTCTAATGCCTTGAAAACTACAGTTGCTCCTTAAGATCTCTGGTTTTTAACATGCTATTCAGGTAGATAGTCTTCTGAGGAAACATGAACTGATATAAAAAAGTGTGAGGCTTAAATACCAGCAAAGTGTGTGTAATTTCATCTGTAAATAGTAGTCTGTATGTAAATAAGTACCAGGTTTTCTTGTCCAGCCTGATCATTTCTCAAGGATGCAGTAGACATAGCCCCCAAGGCATGGAGAATTGAGGATTAGATATGTTGTTGCAATATAATCTACTCTCTGGAATTTGGTCTTGGTATGATTTCCACTGGATTCCTCAAACACCATTTACTCTACCTTGGTGTTAACTTATCCCTAAACTTTGAATTCACTCTAAAATGTTAGCTTTGATCAAATATACTTTGTGGTAGCATCTGTTTGTAAACACACACCTATTGCCAGATTCTCTACTCTTGTAGAGGAAGTTGATTTGATCATGTACATCTTTTAATATTATGTTCTGGCTTTCCACAGAAAGTAGAATTGTTAAAAAATGTGTGCTGAAAAAGCAAATGGGGCTTGAGATGGCTGAGCACAATTTGCATGGTATTGATTAAGGGGGTACCTGTGGAGGGTACTATCTGAGAAGCCCATTTAGGATAATTTTGCTAAGTCTTCCAAATGACACATAAATTCCCCATTCTTTACTTTAAAACTTATAGTTCAGAGATAAGAAAGTTTTTTTTTCAATTTTCCTTGAAAGAAAAAGAAAAGGATAATTTAAAAATAACACCCCTTTCTAAGCTTGTACCTGGTTAGAGCAGCACCCTTCAGAGTCTAAAAGAGCATCAGATGTGTGAACCTCGATACTGTAGGCACAGTTCCATCTGTAAGCTCTCATCACCAGCTGTCTCACAGGTGTCGCTCCTTCACTTTCTGGAGACAGAGGGCCTGCATAAAGATATGACACACTCTACAAAGTCACTGCCCTTATGTTTAACTCCCTATGACACCTTTATGCTTATGAATTTGATGGTGAGTAATGACATTGTAGAGATACTTCTTAGTGAAAATTAAGTGCTCTTTTGAGTATATCTTGAATTTCACTGAATACCTTGATGCTCTGGAATTCTTTTGTAATGATATAGCTAGAATTTATTAAGAGAAAGGTATTAATATAGATTTTAGCGTGAAGTCTAACACAGGAACAGAGAAATGTAAAAGAGGGACAGGCACATGCCCTAGAGTAGACACAATCTTCTTTTAAAACTTATTATTGTTATTAACTATTTTTCACGTGAAGGCATGCATTATGAGATGCATATTGATGTCAGAGGATAGCTTTCACAGTTACTTTTCTTCTTTACATGGGTTCTGGGGATGGTACTCACATTGCCAGTCTTGCACTCTCATGTGGCATGTGCCTTTACTCACTGAGCAATCTTACCAGCTCAGAATACAGCTCTCTTATAAGAGAAAGTCACCACCCTTACATTCTTAAAACTAGATATATAGATAAGAATGACTTAAACATTGAGAAACATTAACCCAATAGTTTAAAACTTTAGCTATTATGCTGAAGAGATATTTATGTGGACCAAACAATTCCAGAATAAATCCTTCGGAAAAGCTTCTATAAGACAGTAAGATGCAGGAGATGCTCATAAATCCACCCCCCCCAAGCCCACAAGGTAGTTATCACGTAACCTCAGGATGGAGTTATAATAGTGACTTCTTTAACATTCCATATGCCCTCCTAATCTCTCTGTTTCCTGCATTTCTTGATAACTAAGTTGGAATCCCATGGAAAGAGAGTGAGTGTCTCCCAGGGAGGGAGAGTGACATGGAGGGGGGAGTGAGTATCTTTACTGCTCTTGAGATCTATTTTGAGTTTCCCTGTGATCCTGAGATTGAAACTGAAGAATAGATAACAGCTATTTTGGGACACTAATTTAAAGAATAACAAACAGACTTATATACTGTAAGGATAGTATCATTTACATATATGTGCTTTATTGTTGAACTATATACATTTGCATGTATATGTAAAAGAGAACAGGTGCATACATGTGTGCACGTGTACATGATACTAGGAAGCAGTGGTTATACTACTATGTTTGCGCAATGCAACCAGTGCTTTTGTCTAATTCTGCAACCCTCAAGTGGCTCCCCATGCTTGAGGTTCCCAGAAGCTTGTCCCATCAAACAAAGAAGTTATGGCTTGCTATGTCTGAGACTTGAGATGAACTCTACCTAGAGTCTATGTTCCCATTCTACTGGCGACTTTTGGGGAAAAAGTAACTTGTTTGGAGATAAAACAAGAATTTTTGAGAAAAGTGTTTAATTTTGTGATTGATATGTTAGATCGTTGTTAAACTTATATCTATCAATTTATATATATATATTCCATCTAATACTGGGTCATAAGATGAAAGCAATCAAAGAATAAAGGCTTTAAGTGAAAGAATTTTAAGGAAAACCTATGACAAAGTTGTGCCTCTATTGTGCAAATTTTATTTTTCAAGAAATAATTGTTGAATAATTAATGCTGGGTTGGCATTAATATGAAAGTCCCATAAGGCTAAAAATTAGCTCAGACCATGACAGTTTTCAATCTGAAAGAAAGTTGTATTTCTTACCATGTCAATATTGGTTATATCTTAGACTATTAGAGAATGACTATACATTGTATATATGATTGTGTGCCTTGAAATAAAGCCAAAATTGTACCTGCT
ENSMUST00000027038_5602785 CTAGTCGTGGAAATGTCTTCTTATTGTTCTCCAGGTAGAGAAGAGTTCAATGATCTTGGTTTAACCCAGATTACAACTGCAG
ENSMUST00000160339_5602785 CTAGTCGTGGAAATGTCTTCTTATTGTTCTCCAGGTAGAGAAGAGTTCAATGATCTTGGTTTAACCCAGATTACAACTGCAGTCTGAAGTGGAAAGGTGAGGTATTCAGTAACTTAGACATGTCATACTCTGAAATATTAAGGTGCAGGGCACATTAGTGATCTAGCTGAGTAGGAGCAGCAAGTCTGAAGAACAGAGCACAGCAGATCCTGGCAACAATACACCTCTTTCCTAGGACAGAAAAGAAGCCAAGCCGATTTCAATCCCTTGAGAAACAAAGACAACACTCTTTCTTTTGGTTTCCTTGATTTTGTGGATGTCCATCTGTGTGGCCTTTCTATGCAACATAATTCCAAAGCTCTAGAGAAGAAAATAAAAGAAAAAAAATCCATTGGATGCAAAACTTACTGGACACCCAACCTGCCTGTTGATACTGGCAAAACCAACTTCAGTTACAATGAGGCCATATCAAGGGTCATATCCAGCTCACTGTCTTCTGGTGATCATGTCTCATGTGTGATGATAATAGAATATCTTAGGAAGAACTTGGATTCAGACCCTGACACTGGTGGAGAGCACCATATTGACATTTGTGAACCTATTTAGAGTTGTTGATGTTGTCTTCTCACAGTGTCTAATGCCTTGAAAACTACAGTTGCTCCTTAAGATCTCTGGTTTTTAACATGCTATTCAGGTAGATAGTCTTCTGAGGAAACATGAACTGATATAAAAAAGTGTGAGGCTTAAATACCAGCAAAGTGTGTGTAATTTCATCTGTAAATAGTAGTCTGTATGTAAATAAGTACCAGGTTTTCTTGTCCAGCCTGATCATTTCTCAAGGATGCAGTAGACATAGCCCCCAAGGCATGGAGAATTGAGGATTAGATATGTTGTTGCAATATAATCTACTCTCTGGAATTTGGTCTTGGTATGATTTCCACTGGATTCCTCAAACACCATTTACTCTACCTTGGTGTTAACTTATCCCTAAACTTTGAATTCACTCTAAAATGTTAGCTTTGATCAAATATACTTTGTGGTAGCATCTGTTTGTAAACACACACCTATTGCCAGATTCTCTACTCTTGTAGAGGAAGTTGATTTGATCATGTACATCTTTTAATATTATGTTCTGGCTTTCCACAGAAAGTAGAATTGTTAAAAAATGTGTGCTGAAAAAGCAAATGGGGCTTGAGATGGCTGAGCACAATTTGCATGGTATTGATTAAG
ENSMUST00000044180_5913707 TGCCCTTTCCACCTCTTTCCACCGCAGGCAGCACTGCCAGCTGGGTTCAGGAGAATTCCGGGACTGTGGTTCCCAAGTGCAGCCCGAAATCCTGAGGCCCATTCCAGGCATTCAGTACCACAGGCCCTACCCAGGACTGATACCACAGGCCCTAACCAGGACTGATCCGGGATTTGCCCGGCCTTGAGGTGAGGCTGGTGTGTAGCATGCCTGAGGACAGCTTGGGCCAGGGCACCTTACTATTTTGTCCCCACAGCTGAGGGCAGGGCTTGACACCTGAACGTAGGGTAAATGGTGGGGCAGTGTTGTTGGAACGTGATTTTAATTCTCTCTCTATTTCACTGTGAGTAGGCTCCTAGGATGTCCCAGGCATCTCTTCCTCAGCGTTAAGTCTGTGTATTTTGTTTCTTTGCTTTCCACCACGGATGACCTCCCTGGTAAACAGCCTGGCCTGATGCTTCTTAGGAACACTCTAACTGCCTGGCCACGCCTCACTGGAGATGTGTGTGTGTGTGTGTGTGTGTGTGTGTGTGTGTTAGAGTGGAGGTGTGGTGGTGTGGAGGTGTGGTGGTGTGGTGGTGTGGTGGTGTGGTGGTATGGTGGTGTGGTGGTGTGGTGGTGGTGGTGAAGGGGGCTAGAACCTAGCTGTGACTGACAAGAATAGAGATAATCACCTGCTCAGTATGCCCCACCTTTCTTCGTTTTACCGAAGCCGATCTATATGGCCCTAAAAAGACTTTAACCGAGGCTGCAAAAGCCAAGAGTACAGAGAAATCACCGGAGAGTGAGGTTCCAGCTCCCTCTAGAGGAGTCAGGTGTACAGAACGTTTCTGAGCTGCTTTTGCACAGGGTGGTGCACCAGCCAACAGCTCTTTAAATCTTTGGTCCTTTGTAGCTTCTGTAAAGTAGTCCAAAATTTCCTTCCTGCCTCATAGCCTTCACAGGCTTCCCATACAACTTAGACCATTTCCTTGTAACTATGTACAGTTTTTCTGGACCAAGAACTTTGTAAATAATACATATATCTTACTCTCACAGTCTTCTTAACTTAGAGGAATATGAGAAATAAAAGATGAGACCTGTTCCAACTATGGTTCCCCTTCCCTGAGTATTCTTCCAGGACCTCCCTTCAGTGAGATCCAGGTACGGGAACCGCCTTGCATCCCTAGCTTTTTCTTGTCTGGACACTTACCTAACCACAAGGAACATCTAAATTTTGTCCAATTCTAAAGTCCCGGGGAACATCTGCTTCTGATTACCCACAGGGAACAGTCAACACCTACTTTCCTCTCTTTAGTCTCTACTTATGGAAGACAAGCTCCAGGCCTCCTCCTCGAGGCCTGGAGTAACCAGACTCATCAGTGATAGCGTCTTTTAAACGATATGTTTAGGATGATCCCCAGGAAGAAATGATATGATTTTCAAGTATCATTTTTCCTATGGGAAAGTTTGGTTATATGTGGAACCAAGACTCTTGCCAGCAGACTTTGTTTACAAAGTTTGGCATGAAAGTCAATTATTTCTCAGTTATTTGTATTCAATGTTCCCTTCAAAAATATGCAGAAGGGAAATACTCTCTCTTGCAAGAGGAAGGCTAAATTTCCCTCTGATTTTGGTGTATGAGAATTGATTGGTTCCTACGGTGTCAGAGTTGTGGGAAGATTGGGGTAATTTTCAAGTACAAACTGAGAAAACTAATTTAGAGGCTGTGTGTCTTGGGTGCAAATAACAGTAAATTGTCTAAAAGTTGTCCATCAGTCATGCACTTGAACCATGGTCATCATGGCCTCAGAACGGGCCTCTGCTGTGGCCTTCAGAAGTGTCTGGAATGTGTTCATAAGCTTCAGACTTCTGGGAAGCACTCCACAGATATTTCTTTTAAAACTTAAATTTTGTATGATTTTCTGTAATTTTTCCAAATTAGGATTTTAAAATTGAGCAACCTGTAGCTCATCCAGGGTGATAATAAAGGATGCAGTGGAGCTTTGGACACAGATACAGCCAAGTACTGTCACATTAATTGGAAACCCAGTCTCCATACATGCAGCAGCAACATAGATAAGAAGGAGGTCCTGGTAGTTTTCTGTCTGTCATGCCATTGCTGCTAGAGATAGGTTTATGTCTGTCTTGCAGTCTCTGGATGCTGCCGGAAAAACACAAGAGAGATATAACTGTACCCATCACAGCTCAGTACAGACTGGAAGTCTAGTTTGCATCAAGAGGATTCAATATCAGTGTCACACTGGCTTTCTAAAGCCCCTCGTGATCACTTCACCTTTCTGTGAGCATTTGGGCAGTTATATATAAATAAATATATAAATATAAGGCATCTATATTTAACCTTTTATCTCTTAAGTAAAACATAGAATAAATAAACAAGTCACATAGTAGGAAAATTTGTAATTCCATAGTTCTTACAGCCTTGGTGTAAACTATGTTGTTTTAACGCTTCTAATATCTAAAAGTGTGAATTTGGTTTTACTTATTTTAGTATAATTGTATAAAGTGGGTTTAATGCTTTCTCAAGAAATGCAGCAATTTGCTAATTGATTGCAGAAGATCCAAGTCTAAAATAAAAGGTGAAACATTCTGTGTGA
ENSMUST00000162257_6265587 AAGAAGAAGAAAACAAGCGGTTAAATCAAAGACTG
ENSMUST00000027040_6274276 CCACAGAAGAAATCTCTACATCTCATACCATTTTTGATTTGTCCTCCAGTGCTGATAAACTACTCTAAAAACAGCTGGCCATTGTTGGGTTTTTTTTTGTTGTTTGTTTGTTTGTTTGTTTTTACAAAAGTCAACATAACAATATACTTCATTGGTGGACTGCACTTACCTTTTAAGTGGCTACATCTTAGGAACAATAAATTTATTAAAATTCTTGGCTGAATCAAAATGGTTTTGTTTTGTTTCCACCCAAATAACTAGAAATTCGGACCAAAATAGATGTTTTCCAAGGGCAGAGCCTGCACTGTGGCTTGTGACTAGCCTCATTAGTTGCCTGTTAATAAACATTAGCTGAATAGTTACCAGTGTTGTTACCAGCATTTGTCCTCTTGTGAATTCAAGAGTCCTCGCACTCTTTAACATGTTCTTTATAAAATGTATAAACCCTTCCAAACTATTTAAAGAGGAGTGTTATTGCATGCAGATAATCATAATTTTGAGTTTGCCTCAGAAGACTACTAAAGCAAATTTGTTCATTTTTTTTTAAAAAAATGCCCTTTAATGTTTCAAAAAAAAATAACAGTGTAATTTGACTGACTTTAAGATCAGCCATAAATAATGAGCAGTCTTCAAAAGCACTTTTCACACAGATCATCTGGGCTCCAGGGAGGAAGAGTCTGTGCCACTGATGTTTTCAAGTGCAGGACTCACTCAAACCTCTCAGCATCTTAGGACTGTTTCAAGTAATCATATTGATGAACTCGTAATTCATGGTTGACCTTCAGAAGAAGATATTCATTGTATATTAACATTTAGAGGTCATTTAAATAACAAAAGTCTGTATTGTAAAGGACCTGTACAATTTTAAGACAATAAAGAATTGAAAGTGTAAATGTGTGTGCCTTTTAAAGGTTACATTTTAAATATATTGCGTGATTTCTGGGAAAGGTGAAAAAAATGTTCTGTATCAAAGAGAAACCTGTTTATTAAAAAATGTTGTTTGTATCCTATGTAACAGGGTGAAGTGGTGTTCTGTGGAACAGAACCATGTAAACTCAAGGTTTAAAAGCTGGCACTGAACAAAGATATTGAAGTAGCTAGGCTAGTTGATTGGAAAGAGTTTCTTCAGGGTTGTTGTTAGCAGTAATAAATGATTCTTTTTCAGAAATATTTAATTTCTCCATAAAAATAAGTTGGATATTTTTATAAATATGTAATCTAATAGAATGAAAATGGAATAAACATAGTGTATAGAATACCTAATTCAAAAACATATTAATGAATAAACGAACAAATGATTTCATGTTTCTATTCAGTCCTTCAATGACATCTTTATATATAGACTACAAGTGTAACATGACTTTATGTATTTTTAAAACAGTTGTATTTGTGATTGAGTCTGTTAGTGCAGTCTATTTCACTTAATTGGTGCTCTTCAGATTTAATATATGGTTTTATGCTGTGGAATTACTGTGTGTTCTGACACACTAACTCTCTTTCGTTAACACTGAGTCTTGTGGTCGTTGATTGTCTTTGTTACCCAGTACTTTCATATTCATCTTACCAGTGTTCACACACATGTTCCAAGCAAGTGAGAACTAAAAAGATTTTGTTACAAAGAAAACAAAACAATTCCAGAAGCCTAAATTCATTGAGCTTTTGTTTTTACATAGTTAAAGGCAATATGAACTTTGCAGCTAGAATGAATACCTGACTTTCAGTCTCAGATGTGGCTTTTAGATAAAGTTCCACAAATGGACCCATTGTCTGATGTCTAAAACAGGGTACTGGAACCTATGTAATATAGTTTGCACTTTCAATGCAAAAATTTTTAGGTATGTGTTCAGTACTCAACATGTTAACTGTTGTAAAGGTTTATACGGTATAGTCTTGGGGGGGACAGAAATGTATAGGGGCCCCACAGAGTTCCAGCATCACAGGAGGCTGAGGCAGGAGCATTTGAGCAACAGAGAATGACAACATCTGAAGAACAGGTGGGGAAAAACGGCTTTTACTGTGAACTTTTAAAGAATGCTTATGTTACATATGTTTATTGTGACAGTGGTAATTTAATATAATAAAAACATTATATATGCCTGGCTCATGCCTATAAATGCAGCACTCAAGCATTTGAAGCAAGAGAAGAAGACCCTGTGTCTCAGAAAAAAATAAGTAAAAGCGATGTATAGAACTAAAATTAATTTTTAGTTTTGAAAAAGTTCATAAGGTATAAAAGCAGTTTTTAAAAATTTTATTGTAGCCCCTAATGTTTCTTAGATTTTTCATGTCACACTAAATTATACATACTTTTTTTTCTTTTTGAGATAAGGTTTCTCTATGTATCTCTGGCTTTCCTGTAACTCACTGTAGATC
ENSMUST00000161327_6274276 CCACAGAAGAAATCTCTACATCTCATACCATTTTTGATTTGTCCTCCAGTGCTGATAAACTACTCTAAAAACAGCTGGCCATTGTTGGGTTTTTTTTTGTTGTTTGTTTGTTTGTTTGTTTTTACAAAAGTCAACATAACAATATACTTCATTGGTGGACTGCACTTACCTTTTAAGTGGCTACATCTTAGGAACAATAAATTTATTAAAATTCTTGGCTGAATCAAAATGGTTTTGTTTTGTTTCCACCCAAATAACTAGAAATTCGGACCAAAATAGATGTTTTCCAAGGGCAGAGCCTGCACTGTGGCTTGTGACTAGCCTCATTAGTTGCCTGTTAATAAACATTAGCTGAATAGTTACCAGTGTTGTTACCAGCATTTGTCCTCTTGTGAATTCAAGAGTCCTCGCACTCTTTAACATGTTCTTTATAAAATGTATAAACCCTTCCAAACTATTTAAAGAGGAGTGTTATTGCATGCAGATAATCATAATTTTGAGTTTGCCTCAGAAGACTACTAAAGCAAATTTGTTCATTTTTTTTTAAAAAAATGCCCTTTAATGTTTCAAAAAAAAATAACAGTGTAATTTGACTGACTTTAAGATCAGCCATAAATAATGAGCAGTCTTCAAAAGCACTTTTCACACAGATCATCTGGGCTCCAGGGAGGAAGAGTCTGTGCCACTGATGTTTTCAAGTGCAGGACTCACTCAAACCTCTCAGCATCTTAGGACTGTTTCAAGTAATCATATTGATGAACTCGTAATTCATGGTTGACCTTCAGAAGAAGATATTCATTGTATATTAACATTTAGAGGTCATTTAAATAACAAAAGTCTGTATTGTAAAGGACCTGTACAATTTTAAGACAATAAAGAATTGAAAGTGTAAATGTGTGTGCCTTTTAAAGGTTACATTTTAAATATATTGCGTGATTTCTGGGAAAGGTGAAAAAAATGTTCTGTATCAAAGAGAAACCTGTTTATTAAAAAATGTTGTTTGTATCCTATGTAACAGGGTGAAGTGGTGTTCTGTGGAACAGAACCATGTAAACTCAAGGTTTAAAAGCTGGCACTGAACAAAGATATTGAAGTAGCTAGGCTAGTTGATTGGAAAGAGTTTCTTCAGGGTTGTTGTTAGCAGTAATAAATGATTCTTTTTCAGAAATATTTAATTTCTCCATAAAAATAAGTTGGATATTTTTATAAATATGTAATCTAATAGAATGAAAATGGAATAAACATAGTGTATAGAATACCTAATTCAAAAACATATTAATGAATAAACGAACAAATGATTTC
ENSMUST00000159530_6274276 CCACAGAAGAAATCTCTACATCTCATACCATTTTTGATTTGTCCTCCAGTGCTGATAAACTACTCTAAAAACAGCTGGCCATTGTTGGGTTTTTTTTTGTTGTTTGTTTGTTTGTTTGTTTTTACAAAAGTCAACATAACAATATACTTCATTGGTGGACTGCACTTACCTTTTAAGTGGCTACATCTTAGGAACAATAAATTTATTAAAATTC
ENSMUST00000133144_6391105 GAAACTTGTGCT
ENSMUST00000140079_6858601 AACGACAGTATGCAGGAAACAGAGGTCACTACGGCCATGAACTCCCACAAATCTGCAGGGGCCTAATACCCCTGGAGCCCAGAGGCTGTCCCTGTGTTTATAATTGCAACATTGCACTAATTTTTCCCCAGCTGACATAAAAAGGAAAGAAAAACTATGATAAACTCTTTGGATTAAAAGCAATGCAGTCAATTATTAAACTCGTTTATTTTCATATCTTTTTCTTTTCTTTCTTCATTGCACTCTTTATTTTGTAAAGTATATGTAAAAATAAATGTGACATTTTATATTTTATTTATTACTAATCAAAGAGTTTTTTATCTTTTAACTGCATTTTGAAGTCTACTATATTTTTACAGGTGTGTTTATTAATTTATCTTCTAATAGGATTTAAATAGAAATGCTGTTCTCAAATCACATATCTTTCTGGATTTAAATGAGAAAAACAAAACAAAAGAAATGTATGAAGGAAATCCTGATGTCAGGACTACACTGTGGTCAAGCTTGGTTTCTACTGTGCACTTCCATTTCTCCTTTACTGGTTTTGTTTTTATAAATGGCTTTTGGTAATGTGAGCTGTGAAGGATTATGAAGATAAATGGCGCCCACTAGTGGGAAATCCACACTCACAAAAGCACAGGATGTTAGCAAACAGCGCACTCAGAACTTGATAGCAATAATTAAATAAAATAGTCAGCATAGTATTCCACATGGCTGCAGAGATTTAATTAATATGAATTATTTATTTAGACTGCTTAAAGCATACATTTTAAGTGAATCAGATTTGTCTTCTTGTTTTTCAAGTCATATTGGCTAGTTGGCAACCCTTTCCCAAAATGAGAAATAAGCTTTGATGGGACCAGCTTGGCTTTTCCTGCTACACGTTAGTACAATATACAAGTGACAATGTTGGTGTAGATTTGTACTTACAACTACAGACACATCCAAATGGAAATTGTGTAGATACCGTATCCCCTGAAATAGCATTTATCTTACTGGGTTGACTGGAATAGAATGCAAAACAGAAGGCCTGAAAAAAAAAATGCTATTCCAAGCTAAGTGGTTACCTTGAATATTGGCAGCATTGGTCTTTGCTTCCCTAATAAATAAGGCAGTTTCAATTTGATAAAACTCTTGAACTTCAAGTGACACAAAGGATGTTACACACACACACATACATGTACACACATGCACATACACACACATACAGACACATGCACACACACACACACACACACAACAGCACAGTCTACACACATATATGCACTCACACTCATCCACACGTGAAATTCAACCTGCAATCTCAACTGGATCAGAGTTTAGAAGTTGCTGTAGTAAAGGCAATGTCTATTTCAGGGACTGTAAAGTAGTTAAGCATTGTTTCAAAAGTTTTTTTATATTTATTTTTTTTAAGGAAAAGGTATAGACAACCAGCTAAACTGCCTTTTTGGTGTGCACACACATTTCATGTGCAGATGTGCCTCTATGTAAAAGTACACATGAACTTTAGTGTGGGCTTAATTTTCTGTGCTATAATAAAAGTGTTTATTTTTTATTAGCCTCATGAATATTTAGATTTAGTGTGATGGCATTCACAGGCTTGAATTCACTGTTACTACTGTTACATGCTCTGATACATGAGAAGTGGTATAGTCACTCCACTCTCGTGGAACCGTGGATATTGTTATGCATCACGTGGCGCTTATCTTTGGCTTGGGGTTCATTTGAACTCTTGAATCTTAGTTTAGTGAAAATGAGATGTCTGTTCTTAGGTAGGAAAGGTGTTTATTTAAAGCTCAATTTTAAAATAAGCAGCTACTGCGAGTAGTGTCTACTATAAATGGGACACAAAGTTTCCTATTAAAGTATGTCTTTGAACATTTTGCTACACAATACTTCAAAGAAGCACACAAATGGGCTCACTTATTACAAAGACAGAAGTTTACTTTGCTAAATATTTTAACAAGTTTGTTATATATTTTATTTAAAGAGATCTCCTGCAATCCTATGTATTTATTACTATAATTTACATGGCTTCAGTTAATTTATTTGTGTTCATATAGTTTTATGAAGTGTATCTGTATTTATTTGCCTCCTCGTACTTGTGTTTTATAACATGCACTGAATTATTTTCTTTTCAACTATGTTAATGATTGATACTGTAAATTGGGTATTTTGTAAACAAAAACAAAGGCAGTGATGTATGCGTTTTTATTTGAAGTAGTTTGTTTGTATACTGTTTCTCCAAATGATTAATATTTCTTACATCATTGCAACAAAATTGTGTTCAGTGCTGTGCATTTGGTGTATGGTAGGAAATAAAAATTGATAATG
ENSMUST00000131494_6858601 AACGACAGTATGCAGGAAACAGAGGTCACTACGGCCATGAACTCCCACAAATCTGCAGGGGCCTAATACCCCTGGAGCCCAGAGGCTGTCCCTGTGTTTATAATTGCAACATTGCACTAATTTTTCCCCAGCTGACATAAAAAGGAAAGAAAAACTATGATAAACTCTTTGGATTAAAAGCAATGCAGTCAATTATTAAACTCGTTTATTTTCATATCTTTTTCTTTTCTTTCTTCATTGCACTCTTTATTTTGTAAAGTATATGTAAAAATAAATGTGACATTTTATATTTTATTTATTACTAATCAAAGAGTTTTTTATCTTTTAACTGCATTTTGAAGTCTACTATATTTTTACAGGTGTGTTTATTAATTTATCTTCTAATAGGATTTAAATAGAAATGCTGTTCTCAAATCACATATCTTTCTGGATTTAAATGAGAAAAACAAAACAAAAGAAATGTATGAAGGAAATCCTGATGTCAGGACTACACTGTGGTCAAGCTTGGTTTCTACTGTGCACTTCCATTTCTCCTTTACTGGTTTTGTTTTTATAAATGGCTTTTGGTAATGTGAGCTGTGAAGGATTATGAAGATAAATGGCGCCCACTAGTGGGAAATCCACACTCACAAAAGCACAGGATGTTAGCAAACAGCGCACTCAGAACTTGATAGCAATAATTAAATAAAATAGTCAGCATAGTATTCCACATGGCTGCAGAGATTTAATTAATATGAATTATTTATTTAGACTGCTTAAAGCATACATTTTAAGTGAATCAGATTTGTCTTCTTGTTTTTCAAGTCATATTGGCTAGTTGGCAACCCTTTCCCAAAATGAGAAATAAGCTTTGATGGGACCAGCTTGGCTTTTCCTGCTACACGTTAGTACAATATACAAGTGACAATGTTGGTGTAGATTTGTACTTACAACTACAGACACATCCAAATGGAAATTGTGTAGATACCGTATCCCCTGAAATAGCATTTATCTTACTGGGTTGACTGGAATAGAATGCAAAACAGAAGGCCTGAAAAAAAAAATGCTATTCCAAGCTAAGTGGTTACCTTGAATATTGGCAGCATTGGTCTTTGCTTCCCTAATAAATAAGGCAGTTTCAATTTGATAAAACTCTTGAACTTCAAGTGACACAAAGGATGTTACACACACACACATACATGTACACACATGCACATACACACACATACAGACACATGCACACACACACACACACACACAACAGCACAGTCTACACACATATATGCACTCACACTCATCCACACGTGAAATTCAACCTGCAATCTCAACTGGATCAGAGTTTAGAAGTTGCTGTAGTAAAGGCAATGTCTATTTCAGGGACTGTAAAGTAGTTAAGCATTGTTTCAAAAGTTTTTTTATATTTATTTTTTTTAAGGAAAAGGTATAGACAACCAGCTAAACTGCCTTTTTGGTGTGCACACACATTTCATGTGCAGATGTGCCTCTATGTAAAAGTACACATGAACTTTAGTGTGGGCTTAATTTTCTGTGCTATAATAAAAGTGTTTATTTTTTATTAGCCTCATGAATATTTAGATTTAGTGTGATGGCATTCACAGGCTTGAATTCACTGTTACTACTGTTACATGCTCTGATACATGAGAAGTGGTATAGTCACTCCACTCTCGTGGAACCGTGGATATTGTTATGCATCACGTGGCGCTTATCTTTGGCTTGGGGTTCATTTGAACTCTTGAATCTTAGTTTAGTGAAAATGAGATGTCTGTTCTTAGGTAGGAAAGGTGTTTATTTAAAGCTCAATTTTAAAATAAGCAGCTACTGCGAGTAGTGTCTACTATAAATGGGACACAAAGTTTCCTATTAAAGTATGTCTTTGAACATTTTGCTACACAATACTTCAAAGAAGCACACAAATGGGCTCACTTATTACAAAGACAGAAGTTTACTTTGCTAAATATTTTAACAAGTTTGTTATATATTTTATTTAAAGAGATCTCCTGCAATCCTATGTATTTATTACTATAATTTACATGGCTTCAGTTAATTTATTTGTGTTCATATAGTTTTATGAAGTGTATCTGTATTTATTTGCCTCCTCGTACTTGTGTTTTATAACATGCACTGAATTATTTTCTTTTCAACTATGTTAATGATTGATACTGTAAATTGGGTATTTTGTAAACAAAAACAAAGGCAGTGATGTATGCGTTTTTATTTGAAGTAGTTTGTTTGTATACTGTTTCTCCAAATGATTAATATTTCTTACATCATTGCAACAAAATTGTGTTCAGTGCTGTGCATTTGGTGTATGGTAGGAAATAAAAATTGATAATGAATTTG
ENSMUST00000043578_6858601 AACGACAGTATGCAGGAAACAGAGGTCACTACGGCCATGAACTCCCACAAATCTGCAGGGGCCTAATACCCCTGGAGCCCAGAGGCTGTCCCTGTGTTTATAATTGCAACATTGCACTAATTTTTCCCCAGCTGACATAAAAAGGAAAGAAAAACTATGATAAACTCTTTGGATTAAAAGCAATGCAGTCAATTATTAAACTCGTTTATTTTCATATCTTTTTCTTTTCTTTCTTCATTGCACTCTTTATTTTGTAAAGTATATGTAAAAATAAATGTGACATTTTATATTTTATTTATTACTAATCAAAGAGTTTTTTATCTTTTAACTGCATTTTGAAGTCTACTATATTTTTACAGGTGTGTTTATTAATTTATCTTCTAATAGGATTTAAATAGAAATGCTGTTCTCAAATCACATATCTTTCTGGATTTAAATGAGAAAAACAAAACAAAAGAAATGTATGAAGGAAATCCTGATGTCAGGACTACACTGTGGTCAAGCTTGGTTTCTACTGTGCACTTCCATTTCTCCTTTACTGGTTTTGTTTTTATAAATGGCTTTTGGTAATGTGAGCTGTGAAGGATTATGAAGATAAATGGCGCCCACTAGTGGGAAATCCACACTCACAAAAGCACAGGATGTTAGCAAACAGCGCACTCAGAACTTGATAGCAATAATTAAATAAAATAGTCAGCATAGTATTCCACATGGCTGCAGAGATTTAATTAATATGAATTATTTATTTAGACTGCTTAAAGCATACATTTTAAGTGAATCAGATTTGTCTTCTTGTTTTTCAAGTCATATTGGCTAGTTGGCAACCCTTTCCCAAAATGAGAAATAAGCTTTGATGGGACCAGCTTGGCTTTTCCTGCTACACGTTAGTACAATATACAAGTGACAATGTTGGTGTAGATTTGTACTTACAACTACAGACACATCCAAATGGAAATTGTGTAGATACCGTATCCCCTGAAATAGCATTTATCTTACTGGGTTGACTGGAATAGAATGCAAAACAGAAGGCCTGAAAAAAAAAATGCTATTCCAAGCTAAGTGGTTACCTTGAATATTGGCAGCATTGGTCTTTGCTTCCCTAATAAATAAGGCAGTTTCAATTTGATAAAACTCTTGAACTTCAAGTGACACAAAGGATGTTACACACACACACATACATGTACACACATGCACATACACACACATACAGACACATGCACACACACACACACACACACAACAGCACAGTCTACACACATATATGCACTCACACTCATCCACACGTGAAATTCAACCTGCAATCTCAACTGGATCAGAGTTTAGAAGTTGCTGTAGTAAAGGCAATGTCTATTTCAGGGACTGTAAAGTAGTTAAGCATTGTTTCAAAAGTTTTTTTATATTTATTTTTTTTAAGGAAAAGGTATAGACAACCAGCTAAACTGCCTTTTTGGTGTGCACACACATTTCATGTGCAGATGTGCCTCTATGTAAAAGTACACATGAACTTTAGTGTGGGCTTAATTTTCTGTGCTATAATAAAAGTGTTTATTTTTTATTAGCCTCATGAATATTTAGATTTAGTGTGATGGCATTCACAGGCTTGAATTCACTGTTACTACTGTTACATGCTCTGATACATGAGAAGTGGTATAGTCACTCCACTCTCGTGGAACCGTGGATATTGTTATGCATCACGTGGCGCTTATCTTTGGCTTGGGGTTCATTTGAACTCTTGAATCTTAGTTTAGTGAAAATGAGATGTCTGTTCTTAGGTAGGAAAGGTGTTTATTTAAAGCTCAATTTTAAAATAAGCAGCTACTGCGAGTAGTGTCTACTATAAATGGGACACAAAGTTTCCTATTAAAGTATGTCTTTGAACATTTTGCTACACAATACTTCAAAGAAGCACACAAATGGGCTCACTTATTACAAAGACAGAAGTTTACTTTGCTAAATATTTTAACAAGTTTGTTATATATTTTATTTAAAGAGATCTCCTGCAATCCTATGTATTTATTACTATAATTTACATGGCTTCAGTTAATTTATTTGTGTTCATATAGTTTTATGAAGTGTATCTGTATTTATTTGCCTCCTCGTACTTGTGTTTTATAACATGCACTGAATTATTTTCTTTTCAACTATGTTAATGATTGATACTGTAAATTGGGTATTTTGTAAACAAAAACAAAGGCAGTGATGTATGCGTTTTTATTTGAAGTAGTTTGTTTGTATACTGTTTCTCCAAATGATTAATATTTCTTACATCATTGCAACAAAATTGTGTTCAGTGCTGTGCATTTGGTGTATGGTAGGAAATAAAAATTGATAATGAATTTG
ENSMUST00000150761_6858601 AACGACAGTATGCAGGAAACAGAGGTCACTACGGCCATGAACTCCCACAAATCTGCAGGGGCCTAATACCCCTGGAGCCCAGAGGCTGTCCCTGTGTTTATAATTGCAACATTGCACTAATTTTTCCCCAGCTGACATAAAAAGGAAAGAAAAACTATGATAAACTCTTTGGATTAAAAGCAATGCAGTCAATTATTAAACTCGTTTATTTTCATATCTTTTTCTTTTCTTTCTTCATTGCACTCTTTATTTTGTAAAGTATATGTAAAAATAAATGTGACATTTTATATTTTATTTATTACTAATCAAAGAGTTTTTTATCTTTTAACTGCATTTTGAAGTCTACTATATTTTTACAGGTGTGTTTATTAATTTATCTTCTAATAGGATTTAAATAGAAATGCTGTTCTCAAATCACATATCTTTCTGGATTTAAATGAGAAAAACAAAACAAAAGAAATGTATGAAGGAAATCCTGATGTCAGGACTACACTGTGGTCAAGCTTGGTTTCTACTGTGCACTTCCATTTCTCCTTTACTGGTTTTGTTTTTATAAATGGCTTTTGGTAATGTGAGCTGTGAAGGATTATGAAGATAAATGGCGCCCACTAGTGGGAAATCCACACTCACAAAAGCACAGGATGTTAGCAAACAGCGCACTCAGAACTTGATAGCAATAATTAAATAAAATAGTCAGCATAGTATTCCACATGGCTGCAGAGATTTAATTAATATGAATTATTTATTTAGACTGCTTAAAGCATACATTTTAAGTGAATCAGATTTGTCTTCTTGTTTTTCAAGTCATATTGGCTAGTTGGCAACCCTTTCCCAAAATGAGAAATAAGCTTTGATGGGACCAGCTTGGCT
ENSMUST00000151281_6858601 AACGACAGTATGCAGGAAACAGAGGTCACTACGGCCATGAACTCCCACAAATCTGCAGGGGCCTAATACCCCTGGAGCCCAGAGGCTGTCCCTGTGTTTATAATTGCAACATTGCACTAATTTTTCCCCAGCTGACATAAAAAGGAAAGAAAAACTATGATAAACTCTTTGGATTAAAAGCAATGCAGTCAATTATTAAACTCGTTTATTTTC
ENSMUST00000163727_6858601 AACGACAGTATGCAGGAAACAGAGGTCACTACGGCCATGAACTCCCACAAATCTGCAGGGGCCTAATACCCCTGGAGCCCAGAGGCTGTCCCTGTGTTTATAATTGCAACATTGCACTAATTTTTCCCCAGCTGACATAAAAAGGAAAGAAAAACTATGATAAACTCTTTGGATTAAAAGCAATGCAGTCAATTATTAAACTCGTTTATTTTCATATCTTTTTCTTTTCTTTCTTCATTGCACTCTTTATTTTGTAAAGTATATGTAAAAATAAATGTGACATTTTATATTTTATTTATTACTAATCAAAGAGTTTTTTATCTTTTAACTGCATTTTGAAGTCTACTATATTTTTACAGGTGTGTTTATTAATTTATCTTCTAATAGGATTTAAATAGAAATGCTGTTCTCAAATCACATATCTTTCTGGATTTAAATGAGAAAAACAAAACAAAAGAAATGTATGAAGGAAATCCTGATGTCAGGACTACACTGTGGTCAAGCTTGGTTTCTACTGTGCACTTCCATTTCTCCTTTACTGGTTTTGTTTTTATAAATGGCTTTTGGTAATGTGAGCTGTGAAGGATTATGAAGATAAATGGCGCCCACTAGTGGGAAATCCACACTCACAAAAGCACAGGATGTTAGCAAACAGCGCACTCAGAACTTGATAGCAATAATTAAATAAAATAGTCAGCATAGTATTCCACATGGCTGCAGAGATTTAATTAATATGAATTATTTATTTAGACTGCTTAAAGCATACATTTTAAGTGAATCAGATTTGTCTTCTTGTTTTTCAAGTCATATTGGCTAGTTGGCAACCCTTTCCCAAAATGAGAAATAAGCTTTGATGGGACCAGCTTGGCTTTTCCTGCTACACGTTAGTACAATATACAAGTGACAATGTTGGTGTAGATTTGTACTTACAACTACAGACACATCCAAATGGAAATTGTGTAGATACCGTATCCCCTGAAATAGCATTTATCTTACTGGGTTGACTGGAATAGAATGCAAAACAGAAGGCCTGAAAAAAAAAATGCTATTCCAAGCTAAGTGGTTACCTTGAATATTGGCAGCATTGGTCTTTGCTTCCCTAATAAATAAGGCAGTTTCAATTTGATAAAACTCTTGAACTTCAAGTGACACAAAGGATGTTACACACACACACATACATGTACACACATGCACATACACACACATACAGACACATGCACACACACACACACACACACAACAGCACAGTCTACACACATATATGCACTCACACTCATCCACACGTGAAATTCAACCTGCAATCTCAACTGGATCAGAGTTTAGAAGTTGCTGTAGTAAAGGCAATGTCTATTTCAGGGACTGTAAAGTAGTTAAGCATTGTTTCAAAAGTTTTTTTATATTTATTTTTTTTAAGGAAAAGGTATAGACAACCAGCTAAACTGCCTTTTTGGTGTGCACACACATTTCATGTGCAGATGTGCCTCTATGTAAAAGTACACATGAACTTTAGTGTGGGCTTAATTTTCTGTGCTATAATAAAAGTGTTTATTTTTTATTAGCCTCATGAATATTTAGATTTAGTGTGATGGCATTCACAGGCTTGAATTCACTGTTACTACTGTTACATGCTCTGATACATGAGAAGTGGTATAGTCACTCCACTCTCGTGGAACCGTGGATATTGTTATGCATCACGTGGCGCTTATCTTTGGCTTGGGGTTCATTTGAACTCTTGAATCTTAGTTTAGTGAAAATGAGATGTCTGTTCTTAGGTAGGAAAGGTGTTTATTTAAAGCTCAATTTTAAAATAAGCAGCTACTGCGAGTAGTGTCTACTATAAATGGGACACAAAGTTTCCTATTAAAGTATGTCTTTGAACATTTTGCTACACAATACTTCAAAGAAGCACACAAATGGGCTCACTTATTACAAAGACAGAAGTTTACTTTGCTAAATATTTTAACAAGTTTGTTATATATTTTATTTAAAGAGATCTCCTGCAATCCTATGTATTTATTACTATAATTTACATGGCTTCAGTTAATTTATTTGTGTTCATATAGTTTTATGAAGTGTATCTGTATTTATTTGCCTCCTCGTACTTGTGTTTTATAACATGCACTGAATTATTTTCTTTTCAACTATGTTAATGATTGATACTGTAAATTGGGTATTTTGTAAACAAAAACAAAGGCAGTGATGTATGCGTTTTTATTTGAAGTAGTTTGTTTGTATACTGTTTCTCCAAATGATTAATATTTCTTACATCATTGCAACAAAATTGTGTTCAGTGCTGTGCATTTGGTGTATGGTAGGAAATAAAAATTGATAATGAATTTG
ENSMUST00000182675_7155135 GTCACCCTGATCTCCTAGCTGCTTTTCAAAAGAATTAAATGGGCAAGTTGGCAAGGTCCCTGCTGTGAATGAAATCATCTGTCCATCTGAAGAAGAAGATAATCCAACATGCACCTCTAAAGAAAACCACTGCTAAG
ENSMUST00000061280_7169883 CTTAAACAAGGAAGAATGCCTACTGATAAACTCCCTTACTCTTGTAAATGTAGTATTAATTAGGACTTAGAGAATTACTTCATTAGAATGAATTATTGCAGAAAAAAGTCTAAGTTATTTCTTTTAATAACAGAAATGATGTATTCAGTGATTTAAAAGAGTCTCTTTCCTAAGATCTATTTTTCTTAAATCTTGAAGAATTACTGTTTTGATCTCAAAGTGGGATGGGTCAATAGTAAGAACTTTGTATACAGTACTCTTTCTGGTTCTTCATGGATTTGTAGTGTTGGCAATTGAATTTCATTCTATAAGAGGTTGATACACATATTGTCACACATATAGGCTTATTTAAATTGCCGTTTGCATTTCTGTTACTTGAGCTTGCTTATCTAATAAGGAAAGCAAATGCTTGTAGACCTACTTACCTTACTTATGTTCTAGACATATTCCGGGCAACGTATGAGTGCAATACTAATTCAAGATACTGAGTAATTTAGCTTTAAAAACCACAGACTTCATGAAATTTTACAGACCCGAAACTTAAGCTTTTGAATCTATTGCCAAAAGGCATGGGGAAAATTTCTGCTTCTCTCATAGAGATTTTTAAGAGCTAGTGAATGTTAAAGTAGGAAGTGGCTACTTGACACAACTAGTTTGTATGGGCCCTTTGTGTTCTCAGTATTTAAAGATAATGAGGTTATCTTAACTATAGAATTTTAAGCGGTAGTATATTTAGGATTGCTTTTCTATAAATAACTATAAAGTATTAGATTTGGAAAGTCATTCACTGTCCCATTTGCTTCTAAATGCAGACTGTGAATAAGTCACATTAAGTGATCAGCACTGCTTAGGGACCTCCAGCAGCAGGGGGAATGATATGATCAGTAGAGACATTTTAGCAGTGGAACTTTTCATTAAGTAGATATTTATCTTTGACAAGGTAGGCCACACTGGCCTCATCTGCTCTGAATCTTTCTAATATAAATAGTCATGGGAGTTGTATGTAGATGCGTTTGTGTTAAAACTTGCTTCAGAATCAGAGTGGGATCTCTGGGACCTATACCAAACTCATTATCCTTCATTCTGTATTTTGTTTCTTTGATAGAATGATGATGATTTTCACTTTTTGCTTAATACTACATTCTTAAGCTACTTACATAGGGTATCAGTGATACACCAGGCAGTGCATGTCATTACTAGTTCTTTCTTCCTGGTAGGGCCTGCACAGTTATTCCTGGTTAAGAAGCTGTGGGATGTGACCTACTTACTGCTTACCATCACACGGAAGGGAAGATTTCAAGTGTCTCACTTATTCCCACCACATCACTGTCAGAGCACCCTCTCGGATTTACATAAGGAAGTACAATCATGATGATTCAAATAGTTTATAACTCAGGTCCAATAATTCTGTGTAGGTGATCAGTTAAAACAGTTTAAAGATGAAATTGACCCAAATAATTGATAATGTTTTAATAATGTGAACAACAGTGTTATGGAAAGGATTCGTTTGACTCTTGTGAAATGGGCCTGTATGATTTTTCTTAATGTAATTAGTAAACAAACTATTATTAAGATATGCTCTATCCTGTTTCTGTCCAAAAAAGAAAAAAGACATCTCCCTCTCTCTGACGTGGTACTGGGGGTTAAACCCAGGACCAGGACCTCTTGCATGCTAGGCAAGCACTCTACAAATGAGATATATCCCTAGACCAACATACTCTTTTATTCTTTTTAAAATTTTGTTTAAGAAGTTTAATCTTGAACTCCTGATACCCACATAGTCTTATCTGGGAAGAGTTGTCATTTATTTTCCATTCTGTCACCCACATCTCTTTACTTTTCTCTTAAGAGCTTGATGTACAGAAAACTGAAAATATGTAATGCTCAGTGATCTTATTATTTAGGAGTGTTTTGACTGATATATTTAAAGATAGATTATATTCATGCTGTCTTCTGTTGACTTTGAGAAATTGTACAGTAGATTGTCTTGATCATTGCATTTGTTGTCTTTGAAATGTATATTTTGTCATTTTAAATTCATTTACTTTTCAGGTGTGACTTTATGGTTGACTTTTAAAGGTAGGGATAGATGAAAATTTAAGGAAAGCTATCTTATCTATCAACTCGGATGCATTAGATTAAGAATATTTGGGTTCGGGCTTATTTTTATTTGAGTGTGGAAAGTTATGCTTTATAAGTAAAGAAGTAGCAAATACAGATGAAATAAAAATAAATGGAAGAATATAAAGAAGAAAAAACTAAGAAAATAAACAAAAATGTAAGTGAAAGTAAGCCATATGTGATGGCTACTGCCTGTGGTCAGGGCTTGAGAAGCTGAGGCAGGAGGATTACAAATTTAAGGCATCTGTGGTTTCAGAGGGACTTTGAAGCCCATCTGGACCACAGAGTAAGACCGGCTTTTGTTCTTCAGAGAACATAAACAAAAGAAAGTATATGATAATTATGGGGAATAGTCTCGTGGATTTAAATATAGACAAAAATACATTTAAGTTTATCTTTTGAAGACAACAAAGAGGGCTTGAATGGATGTGTGTGGGGCTTAAGTCATGCTGCAGATTGGAGACAGGGCCTGAAGGAACATCGACCATCACTGAAATCCCCAGGATCTGGGAGCAACACCATAGCTGCCAAGGGTCTAATTTAAATCTGTCCTACTCACTGGTCAACATATTGGACTCTGGTGTTAATATAATGTTAAAATAGCTGCTTACATGGTTAAAAGAAAAGAAAAGAAAATGTGCTGATTGTTTGAGATGAAAGTAAAAGAAAACCTGCTAAATCATTGGGGAACTTGGGAGGAAAATCATTTTAAATAAACAAATCACATCATTACACAGCATTATCCAGTGGCCTGCCTCTTTTATTTTTCTCTTATTTTTGTGATCAATAATCACTGTACATATAGATATTTAGCCACTTTTTTTAGCTCCATCGACTTCAGTGGTTAGGTCAGTCCCCATCGAGACACCGGACTTAAAGAACTGAGCATTGATAAGAACTCAGTATGGCTGCATAGGAGACAAGAACAAGCAGTGATCTAGTGATTCACACCTGTCTTGCCTTTACTGTATTCACAGGAGCTTTGGATTGAGAAGAATTCAGTCAAGGAGCAGGAGGTAGGCTTAAGGCAGGCCTGGATAAAGTATGGTCCTGGAAGATGTCCCAAAGAAATTCAAAGATGATTATTTCTTTAGTTTTTGCCTTGTCCTCACCAGTAATTGCTCCCATCTAGGGAGAGGGAGGGATATTGATGTCTCTCTTTTAAACATATGTTTACTCTTCCAAGGTGACTTATGGGACTAAGAAAGGAAGCAAAGCTTTTTACCAAAAGTAGACTTAAACTTTGAGTTTTTACGTTGCTGTTTATATCTCTAATTCAGCACTCTTATTGCTGTAGCTAAGCCTTTTCGATTCTATATTAAGTAGAGTTGAAAGTGGAGATCTTTCTTGAGTTCTTAGTAGTGGAAATGCTGAGCTCTCCCATAAAAATGATGTGCCTGAATGGTTTGCCATATATAGCCTTTATTATGTGATGATATGATCCTTTTATTCTGAATTTCTTCAGGACTTTTAACATAAGGGGATGTTAAATTTTGTCCAAAGCCATTTTTTTTTGCATTTATAAAGATGATCATGTTATTCTGTCTTTGAGCCCATTTATGTAATTTCTAATACACACACACACATCCCTGTATCTGGAATAAAGCCAATGTAGTTGTGGTGAA
ENSMUST00000140295_8361475 CATGCTGAGCTCTGCCTGACAGCCTTCAGGGTCACTCACTCCCTACTTCCACCCTGAAGAGACCATGCTGTCACCAAGTCAACCATGGAGTCAGACTGCAATTCCAGCAGCAGAAAGGTCAGGAGGCATCTGTAAATGACCCTGGGATGGCAGAGCAACCTATTTTTTCTCCACTGATCTCTACCAGGATACAGCTGCCATCATGTTTGGTGACAAGGATTGATTGGTGTAAAGTATGTAAATAATATAAAAATTGTAAGCTACCTATAAATAAAAATACCAATTAAATGGCCATTTCTCTATTTTAGATGATTTTGTATGACAAATAGATATTGGGCCAGATCATGAATCAATGCCCTATCATTGTATTATGAGTGTAAGAAGTTAAAAAATAAAATCAAGGCAAGTAGCATGCAAATCAAACAAACAACAAAACAAAATGAAAGCAAATGACCTCAAAGACAGAAGCACCTTAACTTACTCATGTGAGTTACTTCCTATAATCTCATCAGATGGTTCAATATGAGCACGCCAGCTGTGTTTAATCTTACTGTAAAATATTCTGCAGAATTAATAAAGACAATTACATTGGCCTGTGACAACACCCTAGTAAATTAACTATTTCTTCTTTGGTGAATGTTACTAACATGTTTTATATTAGAAAATGGTATTAATCATGAATGTCAAAAACACTCTTCATTTAAATACATTTCTTCTTTTTTTGCCTAATGAGATTAATGAACAAACTAAACTTTAATAAATTTAAATGTCCCAAAACTCTTGCAGAAAAATATATCAATAAATTCTGTGTAAGAAACATGTCTTTGTTATACTTTTCTATTTAGTCATGAACTAAAGAGTTCCTGAAAGTTAGCCACAGACATTATGAGAGCTGGTGATATTTTCATTTGAGTTTATTTTTGTGTAAATTGAGCGAGATTTGAAAACCAGCATCAAAATTCATGTTATAAAATGCAATGGAAAGTAATTGACTATGTCAAATGATGTAGGCTGCTGCAGGTAGCTTGTTTCAGAATTAGGAAGGTAAAAAGTCAGAAATGTGCATTGTGAGGTGGGCACTCAAGGCCAGGAACTAGAGACTGTTCATCATACAAAACAAGAAGCATTCTTCATTCTTTACTAAGGCTCTGTTGGTGTCTGCTTTTAAACAACTAGCTACTTCTTGAAAAGTGAACAAATAAAGTCCACTTTTATTGGTATGCATTTCAATTGAACATTGTTTGATTCCCCTTAAAATGACCAAATTTCTAATAAGTAGTTCAGTATCCCTTCTTTAAATAGAAGACAGTCGCACATTAGACTCAAGAGGAAAGCTAAATTATTTTTTAAAGAAACACTTATCCATAAGTATAAAGTCATCAAGTAGTAAACTATTTTCATAATAATTAAAATATTAATTCATTTTGCAGTGGATTAAGTGAAATCTCACAATGAGATCTGAAAATGTTATTTTGGATGTAAGATGCCTTGTCAACATAACATGAAAATTTGATAATAAAGGTTTATATATTCTACTTTTACAAGAAATTTCAATGTATACCCACAATAATCATCTTGGGATTACTGCTTACTAGAGCAACCAAACACATGAGCTATGATAATTTTGAATTTCACTGAATTCTGAGTTCTGCCTTTCTAACATAGAGGAGAAAGATTAAAGAAAGACGCCTCTATCATCTCTTCTGAAAGCTCTGCCACTACACTTGTTGCTGCCACATAGTAGGCAACAACTGGAATTTAAAACTATACAGAGGTCTTCTGTAATCATTCAAAATAACTGTATGGAGCAGGAGAGATGGATTAGTGGATAAAAATTTTTACATCTCTTTCAAGGACCTGGATTTGATTGTAGCACTCACAAAGTGACTCACAATCATCTGAAACTACAATTTTTAGAGAATTAAATGCTTGCTTCAGAACTCAGTAGCACCAGATACACACGTGGTGCATATACATACACGCAGGTGAAATGTCACCTG
ENSMUST00000132064_8361475 CATGCTGAGCTCTGCCTGACAGCCTTCAGGGTCACTCACTCCCTACTTCCACCCTGAAGAGACCATGCTGTCACCAAGTCAACCATGGAGTCAGACTGCAATTCCAGCAGCAGAAAGGTCAGGAGGCATCTGTAAATGACCCTGGGATGGCAGAGCAACCTATTTTTTCTCCACTGATCTCTACCAGGATACAGCTGCCATCATGTTTGGTGACAAGGATTGATTGGTGTAAAGTATGTAAATAATATAAAAATTGTAAGCTACCTATAAATAAAAATACCAATTAAATGGCCATTTCTCTATTTTAGATGATTTTGTATGACAAATAGATATTGGGCCAGATCATGAATCAATGCCCTATCATTGTATTATGAGTGTAAGAAGTTAAAAAATAAAATCAAGGCAAGTAGCATGCAAATCAAACAAACAACAAAACAAAATGAAAGCAAATGACCTCAAAGACAGAAGCACCTTAACTTACTCATGTGAGTTACTTCCTATAATCTCATCAGATGGTTCAATATGAGCACGCCAGCTGTGTTTAATCTTACTGTAAAATATTCTGCAGAATTAATAAAGACAATTACATTGGCCTGTGACAACACCCTAGTAAATTAACTATTTCTTCTTTGGTGAATGTTACTAACATGTTTTATATTAGAAAATGGTATTAATCATGAATGTCAAAAACACTCTTCATTTAAATACATTTCTTCTTTTTTTGCCTAATGAGATTAATGAACAAACTAAACTTTAATAAATTTAAATGTCCCAAAACTCTTGCAGAAAAATATATCAATAAATTCTGTGTAAGAAACATGTCTTTGTTATACTTTTCTATTTAGTCATGAACTAAAGAGTTCCTGAAAGTTAGCCACAGACATTATGAGAGCTGGTGATATTTTCATTTGAGTTTATTTTTGTGTAAATTGAGCGAGATTTGAAAACCAGCATCAAAATTCATGTTATAAAATGCAATGGAAAGTAATTGACTATGTCAAATGATGTAGGCTGCTGCAGGTAGCTTGTTTCAGAATTAGGAAGGTAAAAAGTCAGAAATGTGCATTGTGAGGTGGGCACTCAAGGCCAGGAACTAGAGACTGTTCATCATACAAAACAAGAAGCATTCTTCATTCTTTACTAAGGCTCTGTTGGTGTCTGCTTTTAAACAACTAGCTACTTCTTGAAAAGTGAACAAATAAAGTCCACTTTTATTGGTATGCATTTCAATTGAACATTGTTTGATTCCCCTTAAAATGACCAAATTTCTAATAAGTAGTTCAGTATCCCTTCTTTAAATAGAAGACAGTCGCACATTAGACTCAAGAGGAAAGCTAAATTATTTTTTAAAGAAACACTTATCCATAAGTATAAAGTCATCAAGTAGTAAACTATTTTCATAATAATTAAAATATTAATTCATTTTGCAGTGGATTAAGTGAAATCTCACAATGAGATCTGAAAATGTTATTTTGGATGTAAGATGCCTTGTCAACATAACATGAAAATTTGATAATAAAGGTTTATATATTCTACTTTTACAAGAAATTTCAATGTATACCCACAATAATCATCTTGGGATTACTGCTTACTAGAGCAACCAAACACATGAGCTATGATAATTTTGAATTTCACTGAATTCTGAGTTCTGCCTTTCTAACATAGAGGAGAAAGATTAAAGAAAGACGCCTCTATCATCTCTTCTGAAAGCTCTGCCACTACACTTGTTGCTGCCACATAGTAGGCAACAACTGGAATTTAAAACTATACAGAGGTCTTCTGTAATCATTCAAAATAACTGTATGGAGCAGGAGAGATGGATTAGTGGATAAAAATTTTTACATCTCTTTCAAGGACCTGGATTTGATTGTAGCACTCACAAAGTGACTCACAATCATCTGAAACTACAATTTTTAGAGAATTAAATGCTTGCTTCAGAACTCAGTAGCACCAGATACACACGTGGTGCATATACATACACGCAGGTGAAATGTCACCTG
ENSMUST00000140302_8362678 GAGTTGGAATTTTCAAATTTATTTGCTGTTCTTCACTGTATTCATTCATTTTTTGCTGCCAAAGTAGCTTGTTTGGACCCTCTGTTTTTAGGTAATCAGGCTGCCACTACTGCTGCTGTCAGCTCTGCTTCTACAAGCAAGGCAAAGCACCTGGCTTGACATGCTGAGCTCTGCCTGACAGCCTTCAGGGTCACTCACTCCCTACTTCCACCCTGAAGAGACCATGCTGTCACCAAGTCAACCATGGAGTCAGACTGCAATTCCAGCAGCAGAAAGGTCAGGAGGCATCTGTAAATGACCCTGGGATGGCAGAGCAACCTATTTTTTCTCCACTGATCTCTACCAGGATACAGCTGCCATCATGTTTGGTGACAAGGATTGATTGGTGTAAAGTATGTAAATAATATAAAAATTGTAAGCTACCTATAAATAAAAATACCAATTAAATGGCCATTTCTCTATTTTAGATGATTTTGTATGACAAATAGATATTGGGCCAGATCATGAATCAATGCCCTATCATTGTATTATGAGTGTAAGAAGTTAAAAAATAAAATCAAGGCAAGTAGCATGCAAATCAAACAAACAACAAAACAAAATGAAAGCAAATGACCTCAAAGACAGAAGCACCTTAACTTACTCATGTGAGTTACTTCCTATAATCTCATCAGATGGTTCAATATGAGCACGCCAGCTGTGTTTAATCTTACTGTAAAATATTCTGCAGAATTAATAAAGACAATTACATTGGCCTGTGACAACACCCTAGTAAATTAACTATTTCTTCTTTGGTGAATGTTACTAACATGTTTTATATTAGAAAATGGTATTAATCATGAATGTCAAAAACACTCTTCATTTAAATACATTTCTTCTTTTTTTGCCTAATGAGATTAATGAACAAACTAAACTTTAATAAATTTAAATGTCCCAAAACTCTTGCAGAAAAATATATC
ENSMUST00000115484_8363183 CATGCTGAGCTCTGCCTGACAGCCTTCAGGGTCACTCACTCCCTACTTCCACCCTGAAGAGACCATGCTGTCACCAAGTCAACCATGGAGTCAGACTGCAATTCCAGCAGCAGAAAGGTCAGGAGGCATCTGTAAATGACCCTGGGATGGCAGAGCAACCTATTTTTTCTCCACTGATCTCTACCAGGATACAGCTGCCATCATGTTTGGTGACAAGGATTGATTGGTGTAAAGTATGTAAATAATATAAAAATTGTAAGCTACCTATAAATAAAAATACCAATTAAATGGC
ENSMUST00000135046_8363425 CATGCTGAGCTCTGCCTGACAGCCTTCAGGGTCACTCACTCCCTACTTCC
ENSMUST00000144593_8675973 ATAAATGGAATTAATGTGAGGAAATGCAGACATGAGGAGGTGGTGAGTTTACTTTTTTTTAAATGCTGTCATTTCTCAACTTCAAGTACAGCTTTGATGAATTGCTAAAACCACAATCTTGTTAATTATGAAGGTATAAAATTATATAGCATCTTAGTAATCTGTCAGAGACCTTACAATCCATTTTGGCTCTTAGAAATACAATTATATGTGCTGTCATAATGAAATGTATTTCAAGGCGAATTACTTAAAGTTTTCAAATACTTGAAAGTTTATGACAAAAGGAATTGATTTCTGTAAATTTTTAATAGCATTAGGGGCAAATAGAAATGCATATAAATGTGTGTGTGTGTGAGTGTGTGCGTGCACGTGCACACACAGTCGGATGTAAAGGAGAAGGGAATGACAGTAAAAGAAGAATTTACCAGCAATTTCACTGTGGCATTTTCTTGAATTCTTTTAGATGTGCAGACCAGATACAAACATTTTAACTCAGACAGCTGAGACATAGAAGTTGAGTTTTAGCAACCATTATAAGTGACTAAACTGTAAATGTCTTCTAGTCTATACTTAAATGGAAAGATTAAAGAACATCTATTGCAGATAATGAGCCTTGCAAAATTGAACAAGTGTTAGACATTTGGGAAAATATTGGTAAAATTGACTAAACATCATGGAGAAGTCACTAATTTTTTTTTTTGCTAGTTCCTATTGGAAAAGATAAAGAGAAGCTAAATTTAAGATACACTCAAAGATGAAAAAGAAGTTATTTTGATGTATTTATATATTTAAAATCTTAGAAAGAAAGCTGCAAGTGTCTTTGTGAAATTTCCATTTCACATATAGTGCTGTTTGCAGAGAGCTGGGCCTCATGGTCTGCTGTTATTGGCCAATGACTTTGTAGTTAGAAAAGCATATTCAGGTTATTCTCTTGGTACTATGTGTTGAAAATCCTGTACAATCCTTGGACTTCCTGTAAATCTTTGCAGAGCAAGGTTATATGTCAGGGGACAATTTGCAGCAGATGAGAGACCAGTACAATTCCTGTTTTGCAGATCTCAGCCACATAAGCAAGGGAACTTTATTTTCAGTCTTGCAACTCATTATCGAGAAAGAGAAAAATAAAGTGTGTTCTCTTTTCAAACCACATGCTGTTAGTTGAAATCACATTTGTGGTTTGTTCTTCAAAGGCACATAGCTTGCTTAGACCTACTTTGCTAGAGCTATGATTAAACAGATAAGCATAACATGAAGATTAATACTAATAGCCTAATGTAGGATGGTATATATTCTGATCCTAAGGGAAGTTATTAAACATTACTAATTACACATAGTTATTCATAACAAAGACATAGAGAAGCTTACTTTTATTGGCTTTGAAATATATGTACCTTTTTTTTTGGTAGTGGTGGGTTTTTTGGTTTGGTTTGGTTTTGTTTTGTTTTGTTTTGTTTTGTTTTTATTGCTGTTTGTTTTTGTTTTTGGAGAAAGTCTTTCTGCATAATCCTGGCTATCCTGAAACTTACCTTATAGATCAGGATGGGTTTGAACCCACAGAAATTTGCGTGCCTCTGCCTCCTGAATGCTGGATTAAAGGTGTACATCACAACATCCATCTACAGTCATGCTTTTATTTAACTCTAATTTATTTGACTCTAATCTTTGCATTTCAAAGGCAATTAGAAATTTTCCTTTTGTTTTAATGCCTTTGTGATTGTATACTACCTCAGAGAAACTGAGGCTTGTTGAAGAAGAAATGTATATGGGTCAAAATGAACAGAGCTCAAATGATATAAGTAATTATGGATTATTATACTCATATAAATACTCTTTCTGAAGTTCCTGTTTCAAAAATAAATAAATTGACTGGTGTGAC
ENSMUST00000072079_9546622 CGTTCTCCCCTCGGGACCAGTTCTGAAAAGCTGGGACTGTACTAAAAGTTAACTTGGGCGGTATAGGTGGCCGCTGCCCTCAGTGACATTTGACATTAAAAGGACGGGTTTGCCTTCCCTCGAGTCAGTGCTGGACGAGTTAATAGAGACACTGACTGGAAATTGGTGTATTTTGAGAATTATAGAAATGATATAGCCAGAACCAGGAATAAGTTAAGGCCTGCCTTTTTATCTTGACTTTGGATACTGCGTTACAGTAGATTGGTTTCAACATTTTTGCATTATTTTTATAACAAAGCTTGTGTATTTATCAAAGCGGGGAGGGCGGGGGAAAATTATATCTACCTGTGATTTGCAAGTATTGTAAATGGATGCAGGTACCTGGTGTTGCTTTTAACTTTTACTGTCGGTAGAGGTTGCATGTGAAGCCAGTAACCTGGGCACCAATATGGAGTGTGCTTGAGAAAAACAAAGTAGTTACAGTGGTTCTAAAAAAGACCCCTTGTTTTAGGAAAACTTTGGCCCTAACTATAATATTAAAAGTATAGTGCTTTTTGGTGTTGGTTCAGGTGGTGCATTTGGCCAATGGATTGCTTTAAGTCCAGAAATAGTTGTCATTTTGTTTGTAACCGGTGGCTTTTGTTTAATTGGCTTGGGTTTTAGATATTGTCAAAATATCTGGCATTCACTATGGAACCAAGGCTGCCCTGGAACTCAGGGCCAAGTGCTGAGATTATAATCGAGCAGCAGATTTCATGTTTATTTCTGTCCTAGATGTTTTTCCCTGTTTCATTGTCTTATTTTGTTCTTAATAAACTTATCTTTGCATAATT
ENSMUST00000027044_9552943 ATATGGAGCAGGGGTTACGAAGGAAGTAGGCATG
ENSMUST00000130927_9552943 ATATGGAGCAGGGGTTACGAAGGAAGTAGGCATG
ENSMUST00000115480_9560832 TCTCACCCTGACTGTGTAGAAGAGGATGACCTTAAACTCCTGGTCCTCCTGCCTCCACCTTAGAAGTCTGGGATTACAAGTGAGCTGCTGTGTCTGGTGTTGCAAACACTTTTCTATATTAATCTGCCTTAAACATGACTTTATTTTATTCTTTAAGTACTATAGTTGAGTGTTAACTATTGGAAATGTGCATCCAACATTTTCAATTACATATTACACATGAGTGAACAGTTTTATAAGGAAACCCACTGTGCATACCATGAATATTACTTTGGCTAGTGAAACAGTGAGCCAAGGGGGATGAACACTTTCAGGCTCTGGTACATTTTGCTTACTTGCTTTTTGGTATAATAAATTCACCCTCCCATGGCACAGAAGGTGATGCTTGCCGCTGCCTTGTATCCTAACATAGCTCTACTCTTAACTCTCAACATTCTGTTTGCTTTCTTTCTTTTTAAATTTTTTAAAATTTCAAGGTACTATACAAGAAAGTTTCAGTCAAAGTATAATTTGGGGATATAAACAAAGATTCTGATCGTTCCTTTCTCTGTTGTATATAAGAGACTAAGGAAAGATCCTGCCCTTGAGATTTTACAAATCACAATATTTAGCAAGACACAGAGGAATGGGACCCCCCATTCAGTGCTGGCATGAATGAAAAAACTGGTGTAAAAACTAGAGTGGTAGTTTCTAAAAAGAAATTAATAATAATACAAAATTATCATAGATTCAGAAATTCCATTCATTTGTATCAAGTAAGAGAAATAAAAATGTACACACAAA
ENSMUST00000144177_9576275 TTAACATATTAGTGAAAAGAATCCCCATTGGCCTTTGCGACAGAAGTTACAAATAGCAGAAGTTGGCCAGAGCTGATGTTGCCGTCTTATCTCCACACTTAACTCACCTATTGCTGGTTTGAATGTGATGTGATTTTATCCTTTGGAAGATTCCTTGGTGCTCATTACATGGAACCCATGGGCCATACCCCAGGGGTCAGTATTCCTGTACCAAACCCCATCAAATACATAAAAATGCCTATCTCCAAACACTGCATGTCTAGACATTTACCCTGAAGAAATACTAGCATTAGTGTGCAAAAAAAAAACAATGCATACTAGGTTGCACACAAGGATGAGTCTGACATATTTTTAGATAGTAAAAATTAAAACAATCTAAATATTCAATACTGAATGAATCCTAATATAGTAAATGATAGAATACTGTGGTATTATTAATAAAAATGAAGTAAAACTCTTGAAAATATGTCTGTTTCATAAAAGCTGGTGTCAGGAAACAAGTGGCAGAAAGGCTATAAAGAAGAGTCTGACTTAACTTTTCAACTGTATATGAGTGTGTCTATATAGAGAAAAAGGTGCACATTAAAATATTAAAAGATATCAGAGAAGAGAATTCAGGAGTATAATAAATTAAAGAAAAAAATGTGTACTGAGTATTTTATGCTTCCAGGTTTTTTTAAGGTGCTGAAATTAGAACCCAGGATCTTGCACACATTAGGCAAGTAATCTACCACTGAGCCACATTCTCAGCTCTTGGGTTTTAAGGTAGAGTCACTCTGCATGTCTTCGGTTTAAGGCTGGTTTTGAATTTGGGGTTCTTCTGCCTCTGTCTTCCCAGCGCTGAGATTATGCACCATGCCTCACCTGGTCTCCCATTTTGTATTTTATACATACTTATTGTCTGGGCTTGTTAAAGAAAACAATTTCCTAATCTTAATGGGAAAGGCAGGGTTGGGATGATGACTTAGTAGGCAAAGTGCTTGCCATCCATATGTGAAGATTTGAGTTCGGATCCTCCCCTCACATCCATGTAAATGCCAGCCACAGCTTTGTACATCTGTAAACTTGGCACTGTGGTGGTAGGTAGAGACAAGCAGAACCCCAGGGCTCACTGGTCAGCCAGTTGAGATTCATCGAGAGATTCTGTCTCAGAATATAAGGTAGAAAGTAACAGGAAGACATCTAATGTCTACCTCTGATCTCTACATGCGCACACAAACACACATGAACACATCATACTACACACACACAATCACCTGTGAGCCATATCACCATTTACCCTACGAACAGCACTTCACAAGACTCAAGGCAAGCAATGGCAGCTAGTGCAGGATTGCTGTGCAGGGCAGGAGGCTCCAGCAGGATGTGGCTACACATCTACTTGATGGACAGCACACTCCACCTTGCTCGGTGGAAATTTGTGAAAACTTTTTCAATTTGGAATTGGTTGACTTTCAGATGTAGAGCCTGTGAGTAATGTCTTTCCTGTACTGCTCCACGGTGTTATTTAGAGCCCCTGGGGTACCGGATTTCTGTTCCTGTCACCTGAACCTTTATTTAACCAACCCCTCGTTAGCTTGAAAATGTTATAAGTATATTTTATATATTATCTACTCTTGAATGTGAGATTCTTTTTAATTCAAGAAATTTAATGAAAAACAATTTGAGATATAAAAATGAATTCTTTATCCTTCAA
ENSMUST00000088666_9624897 ACTCGACATTTCATGGGCACCTTGCATTGGTCAAGGTTCGGAGGAAGATAGAAGAGTTGAGGACTGGGACTGAGCCACCCTCCCCTCTGCTGGTTGCTGGTCCAAACACATCATCATTCCTTATACTCTGACATGGGGCATGGAAAGTAACATCCTCAGAAGGCAAGAAAGCTGTTCCTCAGAACTGCTAAAGCCATTGGTCTTAAAGTCGTATTGGTCAATTACAAAGGTTATATACCTACTTTTAGGCAAAGCTATACCAAAAGCAAACTTTCCTGGCCTGTTTAAAAGCCTCCAAGGAAAACAGAAGGCAGTTGATCTGTCTTCTTTGTGAGTTTTCCCAAAACGTATGGTTTCTGGTGTAAATGTAAAAGTTTGATTCTGAGGTACTCAGAACACAACAGTTCTTACTTTTCCCATCCCATGTCTGTTTTCCCTTGATGAAATACAAAATGCTTCATCTTTGCTTTGTTCTAATATCTACTTAACAGCAACCATTGCCAATCTGCTTTGCTAATCATGGGCATGACTGCATGAGCTCTCTCTCTTCTTTAGGTGCATTCTTGTCTATAGAAAAGCACTTAAAATCCCAATGTTAATTTTAATGTCTAATATTTTGTGATGTGGTGCAATTGACAAGCTTTGTATAGTGACTTTAATCCAGAGAGCATTCTCCCATCATTGTCTCTTCTCACCATTACAAACCCTCTGATAAGAAAGCACTGTGGTCCCCAACCTACAGATTGGGACACTAGAGCATCTGGATGGCAGTATGTGACTTAACAGCAGCTTGTGGGACTGTCACCAGGTCTGAGCATCTCTAAAATAACTGATTTAAGAAAGTCTTTAAATGGAGAGAAGAATCTGACAATGTTGGAACAAAGAAGTGATTCGAATGAAATACATCATTGTGTATTAGATAATTAAGACGGGTGCAGAGAACAGGGACCCCAACACGTAAAGAGGTTCAGACAGGAGGATCACATGTTTGGGACATGCCTGGACAGCCTAGCAATATCCTGTCTCAAAAACAAAACAAATCATGCATGGACACACACACAAACAGAGAGGGAGAGAGATTATGCATAGATGAAACCAGAAGAAATCGCCATTTTTGTAGGTTGAAACAGCTGAAAATCAATTTCCTGTGGCTCAAACTAATATTTACTATCATTTAAAAATGATCATGTAAGAAATAATGGTAATCAAAGCTATCATTTGTTAAATGCCTACCTGCCTTGTGCTGAGCACAGTGTTGAACACCACGCATGAATTAAGCTATTCTTTCTAACAACTAACTTGGGTGGATTTTCTCACTGTATATGTTGATACTAATTCAAAAAAGTTAAGTGATTAGATTGAAGTCGCCTAACTCTAGGTGTCTAACTTTAATGCCCATATTGTATCTTCTCCTTCACACAAAATAAGGAAAAGGGAAGGATGGAAATCAGCAAAACGTCTTCCTCTGCAATGGCCTGGGAAGAGGCTACCTGGAGCACAGCGTGGAGATGAGGTATCAGAGTGCAGAGACTGGTTAGTGGTATCTGCCTGTGAAGTGGTCGGTAACATAGACCTTATATATTTCTCATCTGTGGCTTAAATTCTGCCCCCCGGAAGTCTTGTTCCCTAATTAAGAGGTTTAAATTAATCCGACCTTCTTAATGAAAGCAGAAACTCCGTGGTAAACTCTACCCTAAGGTTATGTTGAGACTCCGCAGGTGTTGGCACAAGCACGAGTTTGAACTGTTTGGGTATCAGGCTTGCTTCTGCTGTTCTGTGGATTCTGCTTTCCTGTTCCTGATGCTCTGGATAAACTGAAACATGGCGGTAAGTCAAACCCAGACTTCCAGGCTCTTGCCTTGCTGATTGCTGCCCTCCCACCTCTGCTTTAGACCCTGAGCATCTGACCCTCATGTCCAAACATAGTCTGGACACTTGGGCATCAAGTGCTTTGTCCCAGTGAACCATCTAATGTCATATACAATATTAAGTTGGAATCCAGAACAAAGTTAGGGATAAAACATGTCACAGAGTCTCCAACGATTGAATTTATTTAACTTAAAATTGATGTCTTAAATGTGTGTGTGTGGCTCCTGGAGATTTATTTTATATGTAGACTGGGACTCATTTATTTATCTTTAATTTAAATATTTAATGGTGAAATGTTTGCCTTCTGTAGAACATTTCATTCAAATAAAAATAAAGGATGCCTTGTTAGTGACATTAATAAACCACTTGAAGATTGTG
ENSMUST00000088658_9667415 CTGTTACTAAAGCTGATAAAATGCCCTACCCCTTTACTGTATTTTATGCTAAATTAGGTTGCAATGAAATTTGTCTCAATTAATTCTTTTAAAGGTTTTAATACATCCCTAAAATGGTTCACGTTTTTTTCTATATTGAACAGGCAAAAAACTAATAAGCTACTTAAAGTAAGGGGTAGGCAAATTTATTATTTATATGTTTAAGAAATGAGAGTTTTAAAATTTGTTTTAAAGAACAAAATGGGAAAATAAGCATGTTTCTGGATATTCCATAGTAAATTCTCACATAATTTCTTTACAGGATATATGTTGCTACTGTCTCAAGGCTGTAGTCTGTTATAAACAAGTTAAGTATGTGTGACCTCTGAAAGTCTACATTTAGGAAGCACAGAGGCTTTATGAAGTACTTTTGCATGTGTGCTGATTTACTAAGACTACCATTCATAAAGAAACACAGTGGGAAGGAGTCTCAAGGAAGCTAGAAGTTGCACTACTAATTTTGGTATTTTTCAGAAACAATGAAATTAACTACAGTGTTAAGGATATTTATTTGTGCATAGTACTAAAAATGCATTGAAAATGGGCTTTTTCTTACTAGTAAAGAGTCAGTATTTCTTCATAAGTCTCAGAAGAGCTGAGAATTTTGTTGAATGTATTGTACAGTATATAGGAGCAAGAAAACTTTGTAAATTGGAAAGATGTCTGTTTTTATAACTTATTTTCATTTTTAAAGCTTAAATGTAGATATTTATATATACAGGGTGTCTAGAAGCCAGTGTTGTTTCTTGCCATTACAGCTAACATAGTAAACAATAACTTTGACTTTCAAGTATGAAATAGTTAAGTTATAGCTGCAAAGAATACAATATCTAAACTGTATGTCACATCTACCTAAATATTGCACTATATCCTTTAAATCATGTTGGTTTTAAAGTAGTTCTAAAATGTACTAAATAATAATTTAATATTTTCTTTTTAAATTATATTGGAGGGTCATATAAATTAATCTGGTGAATTGTATATGTGTTTGAAATTTTCATTTTGTTTAAAAAACAATACGGTACCTTGTTCCCTAAAACAGTCTGCACTTAGAAGTTTATTGTATTTACTCAATGTTTCAGAAGTAGAAAATATTATCTTTATTTATACAAATATTTTTGTCCTTTTATAAATGTTTTGTGTTTCCAGATTACAACATTTGCTTCAGTTGCCTGTTTAGGTGTTTGCACTTATTTTATCTCTTTTTGAAAGAATGTCTTTGCTTATGTGGTAGAGATTTTATGTAATTTTTTGAGATGTATAATGGTGTGCTGTCAACCTAAACACTGACAGGCAAATAGAATTGTACACTGTAGTTTGAATTATTTATAATTGACACACTCTCTCCCTCTCCACTCCTGAAGTATGCTGCTATAGAAAGTAGCAGAATCGGCTTGCTGCTATGAGAGATGGAAAGAGCGACCACCACTTGCACTGTGTGAAAAGATAAGCAAATGATGGCACGTTCTCAAGTTAACTAATGGATTCAACTATTCCCAAGCAGATTCTTACAAAGACCAAAACACCACTATGCCTCAAAACCAAACCAAACAGCTTAAGATTTTTAAAACTCTATTTATCTGTTAATAGAAATGGGACTACTGAATATTTTAATGCCTAGTTCTTCAACAGTAGACCTAAAGGGTTTTAAGCTTTAAATCCAATTGCTAGTTTTTGCATACTATATGTTAGTGAGAAGTAAAGAATATGTGTGGTGGTATTAAGATTATGCCTTCTTGATAACAATAGGTAAAACAATTTGAATCTTCTTAGCATGTTAAATGTTTATTTTTTCTAATTAATGAACTTCTCACAGAAATTTTGCTTTGTAAAACCAATGATTGTGGAAAAAAATCTATATATCATTTCAGTTACTTTGGGGTAACAATAGCACATAATTCCTTTTTTAAAAAATGTAGCCTTCAGCTGATTGGATGTAATAATCTCCAGTGGCCAAAGTATATAACTCAGACACGTTACATATTCTAAAACATAATTTTTCTTGAGCATTAAGTTAACACAAATGTTAATGTATTATACATAAGCTTCAGCTTATGGGACAGAGTACATATTTGGGTTGGTATTGGTTGAATCCTCCAGTTAACTGCTTTGTTGTTGTTTTTTTTTTTTTTTTTTTTTTTTGCAAGATTTGTAATCATAAAACTGTTAGGCATCTTAAGTCATCTTTTTCTACTGTTCATTTATATTCTTCAGTTTTCTGAAGATGCCAGACGTACAGGTAGCAGCCATTCATGCATGGAAACTGACTTCACACATACCAATACTGCATTTTGTTGTAAGGTTTTCACATTAATACAGCAATTACACTGATTAAATTGAGTTTTTTTAATATATGAAAAACTTTGCATTGTAAGAGAATCTTGCAGACAATGTTGAAATCTATTAACATCCAAATAAAAGCATCTGTGT
ENSMUST00000115468_9669537 CTGTTACTAAAGCTGATAAAATGCCCTACCCCTTTACTGTATTTTATGCTAAATTAGGTTGCAATGAAATTTGTCTCAATTAATTCTTTTAAAGGTTTTAATACATCCCTAAAATGGTTCACGTTTTTTTCTATATTGAACAGGCAAAAAACTAATAAGCTACTTAAAGTAAGGGGTAGGCAAATTTATTATTTATATGTTTAAGAAATGAGAGTTTTAAAATTTGTTTTAAAGAACAAAATGGGAAAATAAGCATGTTTCTGGATATTCCATAGTAAATTCTCACATAATTTCTTTACAGGATATATGTTGCTACTGTCTCAAGGCTGTAGTCTGTTATAAACAAG
ENSMUST00000057438_9718622 TTTAATTTAGAGGCTAATAAAGGCAGAATGTTTATTGTGAATATGTAATATTTGTTGGCTGGGCCACATAACTTGAGTAGTCATTAAAAATCTTGTACGTATATAATTCAAAGATTATATCTTGTTATTCAGTGCATGATAGCAAGTGTGTGATTGGCAATAGCTTTTAATATACTGCTGCCCAGGCTGGCTCTGAATTCTTGTAAATTAGTTTAGATCTTTTGAAAGGGTTTCTTCCAGATATGTGGTTCATTGGAAGTTCTTTGTCATTTTTAATTCCATGAAAGTCTTAATTTCCAGACATGAAAATTCTCTTGTTAAATGTTTGGTTTCTGCACAGGCCAGAATTGAAGAGGAAATGACAGTTTGTACACATTGTTTTCAAGGTAGCCGTCCTACATTTCATGAGAATGTTGATTTCAAGTTTACCTGAACTAAATGTATCTTAAAATACATAAAACACTTTATTAGATTACTTATAATATTATAGAGACAGCTATTGTTGGCAAAAATATCTTGACAGAAGAGAGTAGTGATACAACATTTTCCTGATTTGAGCAAACTTGGGAAGAAATATCTACCCTAGTATGATAAAATCAGTGTGATTCAGTTAGTTGGTCTGAGATATGGCCAGTTGTGTGCTCTTGTTGATAATATGTTGCCAGTATTTTTTAAATCTTGGCCTTGTCAAGTTCCACCTATTATTTTTAAAATCTTACATAAAAGAGAATGGCATTTTGTTTTAGAATATTTAAAAATAATGGTAGCAGTAGTTAATTTCTAATTTTCAGAGTATGTCAGAGTCACAAAGAGTTTATCTGTATGAATGGTTCTATAGTTTTGACACAGTGGTGTGTAAGCCTGTATATGCTAAATGTCTCTAAGCCCCTATGAACCAAAAATGTTTTCCTTTTTTCTTAGTGTCCTTAAGATTTTCTTTTTGTCAGCTTCACTTGAGTTTGGATGCATAGTTTACTCCAGTAGACCATTAGCATTTGCTTATATTGCTTTCATGCTTATGTAGTAAAAACAATGCATATTCCTGAGATTGGTACTGCTCTTGTATTCTGTTCTGTAGATTTGTATTTGTAAATGTGTTTTCAGTCCATCTTCCTTTGTTTACTGAAATTAAGTTGAATTTGAATGAACGAATGACAAATGTATGTTAATATAATCTCTTAGAGCATTCAAAGCCCGGCTATCTCTGTTTGCACATGTAACAGATGCAGAACTGTTTGCAATTCTACAAAATTGTATGTCAGAAAATACATTATCAGGTGTTTAAAAAAATCTCTTCCTGTTCATTCGAAAAGAATGTTGTACTTGAACTTTTTCTAGATAAGGGAGGTTTTTTGTTTTTTTCTGTGATAGTATCTTTAAGTGAGTCTACATACTGAAAGTCCACTTTGTTGAATGTGGAAGGAAGGGAGAATCTAGATGTTTTTAAAGTGGAGCTGAGTTTAAGATAATGTACACCACCACACACACCTGGGTTAGTGTTTATCACATCATACTTTGAAATATTTTATCTCATTCATTTATATTAAAGTTCCAGGAAAATATATAACTTTCATATACTAATTTTGCATGAAGTAAGATAGCCAAATTCTTAACAATTAGCTGTGCTTTAATGCCCCCCCAACCCCTCCACTAACCACTATTATTTTGGCTTAGTCAGCCACTGAGATACTCTTCTCAATTTTTTTTCCTGGTTTAAGTACACAAAAACTGCTCAATAAGCAGAAAATGTACTGTGTCAAATAAATTATATAATCACCCTGCTTTAACAGATGCTCTTCTGTGGCTTGGTATTTTAAGTTAATAACTGGCAGGATCTCAAAGTAGGAGTATCAGAAACAAGTTTTGTTTTTTCCAGACATGGTCTTACTACTATGTAGCCTTGGCTGGCCTGGAGCCCACTCTATAGACCAGGCTGGCCTTAAAAAGAGATCTGCCTGCCTCCGTCTCCCAAGTGTTGGGACTAGAAGGCATACTATACCATGCCTGGCTAGAGACTAATTTTATCTCTCTATTAAATACTTGAATTTCGTGTAAATTATGCACATGTGAATGTTAGAAGATGGACTTAATCTCTGACAATACTTCATTGTCTCTAGTGACCGTAGTGGTATTTAGGGTTAGAAACTTAATTGGGTATAAAGAAAAGTTTGGGTTCTCCCTTGATAGAAAATACAGACAAACAACCAAACAAAAAACAGGTTTGAGAATTCATCAGAATTCTTGAACATATTTCAAATCAGTTGAATGAGATTATTAGTGGTTTGGGGTAAATTTTGAGAGAGTTTGTTTTAAACATTATTTGTGTATTTTATGTGAGTGTAGATGCATTTTTACCATTGTGATACCACTGTGCTATGTCAGGGCAGCACAATAGCTTGTGATCTCAAGTAAAAATGGTTTTTTAGCCCTAGAAGTAACATAACTGTAACTTAAAGCTATTCAGTTCTATTTGCAGTGTTCACTGAATACTGAAGTAATACTGTAAATATTTTTCTTCAGTAATCCATTTTGTAACCATACCAAGTTTGAGTTGATGACCCGAAGTCCAGGCAGTTAAAGGTAGTGTATGTCCAGAAGGCTGGTAATGAACAATTGCTCAAGTTGAAGGAAACAAGACACTGCCAAGTATTATGAGTAGTATACAATTAGCTCCAAGGGAATGGTCACTCAGAAACTAAAGAACAAGCCTATCTAGCCATTTCATCTTCCACCCCTTAAACTATGTTTCAGGTGTTTATTGGAAATAATTAGGAAAGAGACCTGAGAAATTTAGCAAATGCTAGTATTTGAAATGCTTTATACCTTCCTATAGTCTTTAGTTTGGTTTTTACAATTAAGCTTTACTGCTTGCAGTTGAGATAGCATTCTGGAATGTACTTGTGAGACTAGCCACAGGTCTTACAGATCTTTATTGCCATTATTTTAAGGATCATATTCATTGGATATTAACACTGTCTTAAATAGGGTCTCTTACCTCAGGGAAGATAATTTGCTAGCAACTCCTATATTATTATTGACAGGTTTTGGAGAACTACTTTGACATATCACATGTTAGCTACCAAATGCAAAAACAAGTATTATGTAGTTACCTGCTGTCTGCTACTGAACATTTCTCTAGATATTTAGGGCCCTATTATTAAGTAACATTTAAATACGAAATAAACTTCTAAGTTCTGTCATTAGATACTTCATGTTTTCACTATAGTGATACTATATTTTTTTAAATTTCAGAACATTAATATAGTTTTGTCCTCATTTTTCAAGTCAATTTAATTTGCCCAAACTTAAATACTCAAATACAAACAAATCTTGAGAATTTTATTTTTCTTGCTTCCCCTCCCACCACCCTTGATCTCAAAGCAAGATTTTTATAAGATTCTTATAAAATCAGAGCCCTTGCAAAATTGGTTTAAATTCCTCTCATTTTAAACTTAGATTCAAAGTTACTTTTTTATAACATAAATAGATGCATATTCTAGGTTGGCTAGATGTTCAACTTTCCAAGACTATAACAAAATTGTACAACATAGAGGCTCTTCACAGTTAGATTTTTTTTTTTTTTCAAACAAGAACAGCTCATGAAAATAGGCCATGGTAGTAAAATGTGTATTTAAGTAACGAAGGGGAGATAAATCACTAATGTCACAGAGTTAATTGCAAGTTCTGCCATTCTTTGAGATGCCAAGTGTTTCAATTCATATTTAATGATACTCAAATCGTGGAAATTTTAACGTTTGTTCCAAAGTAGCAGAAACTGTAAAAAAAAAAAAAATTGTGAATTATTGAAGAAAATACCATTACTTGTATACCTGACATTTAAAGTTTTTAATTATGGAGTTGACATGTTTTTGTAGTATAATAATACAATGACTATTCTCTTGTAAAAGAAAAGGAAAAACTAGTAAAGAAAAAGTTTTAGTTGATGTTATTTGCTTGTATCAATTACTAGTATTTTAAAATTTAAGGTATTGCATACTTTACGCTAGAATGCAGAAATCCCTCCTGGAGCCTTTATGCCTGTTGTAGAGCAATAAAGGACTGAAAAGCTTATCAATATTTTCAGGTTTGTTTGACTGAGTATTAGTGCTAAGAATTGAAGAGTCTCCTTTTTTGGAGGGAAATGCTACTTAGATTAAAACAAAGCCATAATAGTATAAATATTTAGACAAAAAACTAACAAGTACTTTAACTTGGCAGTGAAGTAGTATAGATGCTATTATCTGTAAGGCACAAGCTGTTAGACATTACTTTCTGGTTTCATGGTTGTTTAGTATATATTAAAATTGAGAATAAATAATTGGTAGCAGTATAACAGTATAGTGTTTTTGAGCACACATCACTGTACAGTATTTGAAATTTTGTATTAATAGAAAACTAAATAATATATTCCCCCTCAACTTCACATTGGCTTTTTAAAAAGTAATGTTCTTTAGTTTCCTCTAATTAGAGTTTAATACCATAATGCATGAACAAATAGTTCAGTTTTATAATAACATTTTTAGCATAATAAAGTTGTTTTTAAAACTTATGGCCAGGCAGTGGTGGCACACGCCTTTTATTCCAGCACTTGGGAGGCAGAGACGTGCGGATTTCTTAGTTCGAGACCAGCCTCGTCTACAGAGTGAGTACCAGGACAGCCAGGGCTGTACAGAGAAACCCTGTCTCGAAAAAGGAGGAAAAAAATCAAAAACAAACAAAAACGAAAAACAACAACAAAAAAATGCCCATACATATGAATTACCCAGGAACTGTAATTTCTTTCCTTAATGCAGGTTTTAATATTAGATGAAATGAATCCAATTATAAAAAAAAATATGCAAAATTTCTCTAGAAATTTTGGGTCATGTAATGCTTACTAAATATTTCAAAATGAGATATGTTCTAATTGAGAATTTATTTTTGAAAAGAGTACTTGTTATGATGAGGATATGAAGGGAAAATATAGAAAACAGCAGTAAAGTCCTCATAGCTCACCACTCAACTGTCCACTTTGATTTATTTTTAAGCCTTAGTTTATTTATTTAATATCTATTGGATCACAGTATTGGATCAGTGGTTAGAACTGCCCTAGACTCCAGACTCGGGTCCAAGTCAAGCATACAACCTACTGTGTAACCTCTGTATCACTCCCAAGAAGGATGATAATGGCATTTATCAATAGAGCTGGGAGGATTGATGAGTTATTACCTGAACATTAAAACCATGTCTGGTACAGTGTACCTTCAAATACTTTCTGTGGTTAGTATGCTTTTAAGTTGTGGTAAGAGTTCACCTGCCACTGACATGCAGTACAGCCTTACATGTAGGCCATGTGTGTTATACTCTTAAATCTAAAACTTGTTGAATGTGTATAGTATGTTACCAACGAGTAGAAACTGGATATTTTTACATCCAAATATTTCTATGAGGGCTTAATCTCACGAACTACCAAGAACCTGGAGAGTTGGCCTTCTGTGCTTTGTGATTGAGATGTGCTATGGAGCCTTTAAAGGCCCATAAAGCTGCTGTAACCTTGAGGTTTGCAGTTGTACCTCTGTTCTGTTGACCATAGGTACAATGCTGAGAGTAGTGCTGAAGCAACAGGCACTGTGAACTCAGAATGCTGAGACTACAGTCACAAACTTGAGCTTGAGGTCTTCTGTGTGTGTGCATGCCATTGTCCATATACCATCAAGATAGAGCTCTCAAAACTTCAGTCAATAAAGAAGATAAACATTCCACTTAAGATAGTTCATTACTGGTTTTAGTTTTATTGACTGGCTGTCATACCCCAGTAAGTAAAATAAGGCTGAATAATTGATTGTTTCTAATAATTAAAAATGTACAGAGAAAAGTTGAA
ENSMUST00000166384_9898891 ACACTTTGACATTCAGAAACCAATGAACAACCTCTAGCTTGCAGAAGAAATGGAAACACCTATTTGCGTGAATATATTCAACTATGTATAACAGTGCCTCATTTTTATATGTAATAGTGAAAACTAAGAAATACGTATTTTCTGCTGTATGCAAGAAATAGGGCATTTCAAAGAGCTAAGTTTTGAACTGAAATTTGTATTCTTGTTTATTAAGCTTATTTTTAAACAAAAATTTGAAGCTATTCTTAGCATTAACCTATTTTTAAAAATAACTTTTTGCTATTGACTGTTTTTTTTTTCCTGTTAAGTTTACACTAACACATCCAAGGTAGACTTTTACTAGTCTGTTACAGTTAAGATAAGATGTATTACTATCTTTATAATTCTATGACTTTTTTATCATAGCAGAACTATGCAGGTTGGTTTATGATGGTACAGGATGGTTTATGATGAAACCCTATCTTCCCATGATAAATCACTATTTGCTTAGTAGGATTAAAATGCAAGGGCAGATGAAGCACACTGGCTGCTAGTGGACGACTGCAGCCACTCACCTGCAGCCCCAGAAGACAAGGAAAAGGCAGGCATTTGCTTTGAAATGCTCAGTCCCCATCCATGCACCATTTTTTTCTCTAGAGGAAAAGAAAATATTTAATGGCCAGAATTTTTTAGAATTCCTAACGAACTGAGAAGTGTAATAAAATGCTACCAGATGTTTTTTTAAGGTGGTACCCACCATAATGTCTCTGTCACATATTTATATTACAAATGTTTTCTATTTATGTTCCTTTGACTCTTTGAAGGGTTAGTGTATTGTTGAGCAGGTCTAAACCTTGGTGTCTGGTTTTGCAAATAGCTATTTCAAAACTGCCTTCCTAATTGATTGTGTTTTTAAAATGACAGAAAAAAGTAGCCTTCTATAATGTTTACCTAGTTGTGAATTAAATAATAAAATGGCAAGTCTGGGTTGGTGTGAATGTGTGTCACCTACACATTCTAACAGAAGGTAACAATAAGTTAGCAGTGACATATTCAGTATTACTCATTTTGTAGTGCCAGGGATCAGACATGCACAAGGCCTCATGAATGCTAATAAGAGTTCTCCTTTTCTCTGAAGTACACACATGTCTCTTGGTGTCTTTATGTGTCTTAGAAATCGTCCAGAAAACTGTGAAATTACGTGTCAGTTAATTCCTGTGTTCATAATGGTAAAATGTGTTAGGCACAGAGAAGCTATTTTGAAAGGGTGCTTCTTGGGACTCCAGTTCCTGGAGGACAGTTTCCCAGGTCCTTTAGGGGACACTAGCATGAGCTTATTAGCTGCACTAAAAGCAAACATCCCTTGTACGTGTTACCTTGACAAATGAGAAGTATTTCTCGTCCATACCTTTTGGCTTAAATATGTTCAGCAGAATGGGACTAGACCGTGCTTCAGTTTGACAGGTAGTCTTTGAATGCATGCAGTACACTGGACCTCCCTCACAGGTGAGATGTTACGTCTACACTGTACTATAATTTGATCCAGGGTACTGCTCTACTTTAATACAGAGTTACTTGTTGATTATAAATCAAGACAAAAATTGTACATACATGATTTTTATTCTAATATCCCTTAATTAAATTGCCAAAAATTAAAGTGCAATATTGTATTTTTAAGAACACATTTTAGATTTTTGTTGTTTCTTGGATCACATAAAATTAGGAAAAGATTAATGATCGACATCTAATTTCTATTGTTATTTTAAATTTAATTAGTAATGGTTATAGTAGTAACTACTCAAATGAGTTATTTTTGTGTGGGAAAAAGGTATACAACTTTGTGAAAATACTTAAGTAGAATGAATTACCAAGTTATTTTATACTGACAAATATATGGGTTGGGAAAAAATTCTAATTTTCAAGTTTAATTTTTCTCCTAAACTGTTAAGTCTTTTATTAAATATATGCCTTTTGAACAGTTGGACTATTTCATGCTAACTACCAAAATAATCTCCAAGGTTGTTTAGGAAGTCAGCTCTCTGCCTGTTGGTTTTGGTTTTAGAGATACCTCTCAATGTGGCCCAGCCTGGCTTCAAACGCCGGATCTTCTTACCATAGCGTCCTCAACCTAGGATTACGGCTTGTTATTTACAACTTGTTGAAGTCGTTTTTTTAGCCATTGACCTCTAAAGGTAATAGTTACTTCCTTGCTTTGTCACAGACTACAGGGTGAGTAGAGGTTTGTTTTTTAGGAAGAGCCTCTTTAGAGCTGGGGTTTCCTGCTGGAGCCTGGTAAGGTGGTAGAAGAGGCTTTTAGTTTCCTCCGGGGCTATCTCCAGTAACCACCTCGTGGCACACACAGCCTGTGGTTCCAGCAAGCACATGGTGCACATACATGCAGAGACTCACATATACACACAAAAGGAAAGTAAGCACATTTTTTTCAAGTATTTGGGCTCTTTGCTACTTTCCATATGTACTCAATTGATACTAGGAAAAATTGTTCTCAGCTTCAGTGATAGAATTCCAGTTAAAGATCTGTTGTGTTTATTTCACATTTTTAGTATGGCAACTTGTGTCACTGTTCATTTGCAATCTTTTAAACACATCTTAGTGTGTGGTCGGGCCTACATACAAATCATCTTTCAGGATGGGCACGATGGCTCACCAGGACACTTGCCACCAACGCTGATTACCAGAGTTCAATCCCTGAGACCCACATAGTAGAAGAGAACCAGCATCCATAAATTGTCCTCTGACCACTGTGGGCACCCTCATACACAAATGTAATTTTTGGAAACTTTTTTTGTATTTTTTTGTTTGTTTGCTTTCCGAGACAGGGTTTCTCTGTATAGCCCCGACTGTCCTGGAACTCACTCTGTAGACCATGCTGGCCTCGAACTCAGAAATCTGTCTGCCTCTGCCTCCCAAGTGCTGGGATTAAAGGCGTGCGCCACCACTGCCCGGCTACATTCTTTGGTTCTTAAATGTCTAGTTTTTCACACAGTAAATGAACTGAGAAAGAAAAAAAAATGCTGTGCTGTGTTCAGATACACGTTTTGAAAATTTAATCAGAAGCTGCCCCTGCTAGGGAGTCACAATGGGCAGCAAGATGGCTTCTGCCACCAGGGTCGTGCAGGTAGTGAAGCCACACGCTCCCTAACAGAAGAGACAAACCTAAACTCAGAGTCTCCGAAGCTCTGGGGTCTGCGCTCCCCTCCCACTCCTCTGTCGTTTCACAGCATTCTAAAGGAAGTATGTCCCCAGATTTACTGATGCACCAGGGGCCCCCAGACACTGCAGAAATGATAAAAATCATTACCTCAGAAATACAGAAGAAATCCTGTAACTCAACAGGAAATGGAATTTATCCAGCGTGGGGGTCCAGAGTGATCATGTGGCTGCTGCTTGTCACCAGACAGAAGAATTAGCTTTGCAATAAAGGACTTCCACAAAGTCAAATGAAAAGTCATACATTAAACAACCTTAATAAATATTCTGTAAGCAGAATGAAGTATAGAAACCCCAGGTGGTCACTTGTATCTCCTACGTTGTGTATCTTGCTCAGCTGCCCCACAAGCTGACCTGTACACTTATTAAAGTCTACATTTTTAAATGCTAGCCTGTTAACTTAATCTTGATTATGAAATGTTCCCAGAGATGAGCTATTAAAAGCACATAGTATCT
ENSMUST00000168907_9898891 ACACTTTGACATTCAGAAACCAATGAACAACCTCTAGCTTGCAGAAGAAATGGAAACACCTATTTGCGTGAATATATTCAACTATGTATAACAGTGCCTCATTTTTATATGTAATAGTGAAAACTAAGAAATACGTATTTTCTGCTGTATGCAAGAAATAGGGCATTTCAAAGAGCTAAGTTTTGAACTGAAATTTGTATTCTTGTTTATTAAGCTTATTTTTAAACAAAAATTTGAAGCTATTCTTAGCATTAACCTATTTTTAAAAATAACTTTTTGCTATTGACTGTTTTTTTTTTCCTGTTAAGTTTACACTAACACATCCAAGGTAGACTTTTACTAGTCTGTTACAGTTAAGATAAGATGTATTACTATCTTTATAATTCTATGACTTTTTTATCATAGCAGAACTATGCAGGTTGGTTTATGATGGTACAGGATGGTTTATGATGAAACCCTATCTTCCCATGATAAATCACTATTTGCTTAGTAGGATTAAAATGCAAGGGCAGATGAAGCACACTGGCTGCTAGTGGACGACTGCAGCCACTCACCTGCAGCCCCAGAAGACAAGGAAAAGGCAGGCATTTGCTTTGAAATGCTCAGTCCCCATCCATGCACCATTTTTTTCTCTAGAGGAAAAGAAAATATTTAATGGCCAGAATTTTTTAGAATTCCTAACGAACTGAGAAGTGTAATAAAATGCTACCAGATGTTTTTTTAAGGTGGTACCCACCATAATGTCTCTGTCACATATTTATATTACAAATGTTTTCTATTTATGTTCCTTTGACTCTTTGAAGGGTTAGTGTATTGTTGAGCAGGTCTAAACCTTGGTGTCTGGTTTTGCAAATAGCTATTTCAAAACTGCCTTCCTAATTGATTGTGTTTTTAAAATGACAGAAAAAAGTAGCCTTCTATAATGTTTACCTAGTTGTGAATTAAATAATAAAATGGCAAGTCTGGGTTGGTGTGAATGTGTGTCACCTACACATTCTAACAGAAGGTAACAATAAGTTAGCAGTGACATATTCAGTATTACTCATTTTGTAGTGCCAGGGATCAGACATGCACAAGGCCTCATGAATGCTAATAAGAGTTCTCCTTTTCTCTGAAGTACACACATGTCTCTTGGTGTCTTTATGTGTCTTAGAAATCGTCCAGAAAACTGTGAAATTACGTGTCAGTTAATTCCTGTGTTCATAATGGTAAAATGTGTTAGGCACAGAGAAGCTATTTTGAAAGGGTGCTTCTTGGGACTCCAGTTCCTGGAGGACAGTTTCCCAGGTCCTTTAGGGGACACTAGCATGAGCTTATTAGCTGCACTAAAAGCAAACATCCCTTGTACGTGTTACCTTGACAAATGAGAAGTATTTCTCGTCCATACCTTTTGGCTTAAATATGTTCAGCAGAATGGGACTAGACCGTGCTTCAGTTTGACAGGTAGTCTTTGAATGCATGCAGTACACTGGACCTCCCTCACAGGTGAGATGTTACGTCTACACTGTACTATAATTTGATCCAGGGTACTGCTCTACTTTAATACAGAGTTACTTGTTGATTATAAATCAAGACAAAAATTGTACATACATGATTTTTATTCTAATATCCCTTAATTAAATTGCCAAAAATTAAAGTGCAATATTGTATTTTTAAGAACACATTTTAGATTTTTGTTGTTTCTTGGATCACATAAAATTAGGAAAAGATTAATGATCGACATCTAATTTCTATTGTTATTTTAAATTTAATTAGTAATGGTTATAGTAGTAACTACTCAAATGAGTTATTTTTGTGTGGGAAAAAGGTATACAACTTTGTGAAAATACTTAAGTAGAATGAATTACCAAGTTATTTTATACTGACAAATATATGGGTTGGGAAAAAATTCTAATTTTCAAGTTTAATTTTTCTCCTAAACTGTTAAGTCTTTTATTAAATATATGCCTTTTGAACAGTTGGACTATTTCATGCTAACTACCAAAATAATCTCCAAGGTTGTTTAGGAAGTCAGCTCTCTGCCTGTTGGTTTTGGTTTTAGAGATACCTCTCAATGTGGCCCAGCCTGGCTTCAAACGCCGGATCTTCTTACCATAGCGTCCTCAACCTAGGATTACGGCTTGTTATTTACAACTTGTTGAAGTCGTTTTTTTAGCCATTGACCTCTAAAGGTAATAGTTACTTCCTTGCTTTGTCACAGACTACAGGGTGAGTAGAGGTTTGTTTTTTAGGAAGAGCCTCTTTAGAGCTGGGGTTTCCTGCTGGAGCCTGGTAAGGTGGTAGAAGAGGCTTTTAGTTTCCTCCGGGGCTATCTCCAGTAACCACCTCGTGGCACACACAGCCTGTGGTTCCAGCAAGCACATGGTGCACATACATGCAGAGACTCACATATACACACAAAAGGAAAGTAAGCACATTTTTTTCAAGTATTTGGGCTCTTTGCTACTTTCCATATGTACTCAATTGATACTAGGAAAAATTGTTCTCAGCTTCAGTGATAGAATTCCAGTTAAAGATCTGTTGTGTTTATTTCACATTTTTAGTATGGCAACTTGTGTCACTGTTCATTTGCAATCTTTTAAACACATCTTAGTGTGTGGTCGGGCCTACATACAAATCATCTTTCAGGATGGGCACGATGGCTCACCAGGACACTTGCCACCAACGCTGATTACCAGAGTTCAATCCCTGAGACCCACATAGTAGAAGAGAACCAGCATCCATAAATTGTCCTCTGACCACTGTGGGCACCCTCATACACAAATGTAATTTTTGGAAACTTTTTTTGTATTTTTTTGTTTGTTTGCTTTCCGAGACAGGGTTTCTCTGTATAGCCCCGACTGTCCTGGAACTCACTCTGTAGACCATGCTGGCCTCGAACTCAGAAATCTGTCTGCCTCTGCCTCCCAAGTGCTGGGATTAAAGGCGTGCGCCACCACTGCCCGGCTACATTCTTTGGTTCTTAAATGTCTAGTTTTTCACACAGTAAATGAACTGAGAAAGAAAAAAAAATGCTGTGCTGTGTTCAGATACACGTTTTGAAAATTTAATCAGAAGCTGCCCCTGCTAGGGAGTCACAATGGGCAGCAAGATGGCTTCTGCCACCAGGGTCGTGCAGGTAGTGAAGCCACACGCTCCCTAACAGAAGAGACAAACCTAAACTCAGAGTCTCCGAAGCTCTGGGGTCTGCGCTCCCCTCCCACTCCTCTGTCGTTTCACAGCATTCTAAAGGAAGTATGTCCCCAGATTTACTGATGCACCAGGGGCCCCCAGACACTGCAGAAATGATAAAAATCATTACCTCAGAAATACAGAAGAAATCCTGTAACTCAACAGGAAATGGAATTTATCCAGCGTGGGGGTCCAGAGTGATCATGTGGCTGCTGCTTGTCACCAGACAGAAGAATTAGCTTTGCAATAAAGGACTTCCACAAAGTCAAATGAAAAGTCATACATTAAACAACCTTAATAAATATTCTGTAAGCAGAATGAAGTATAGAAACCCCAGGTGGTCACTTGTATCTCCTACGTTGTGTATCTTGCTCAGCTGCCCCACAAGCTGACCTGTACACTTATTAAAGTCTACATTTTTAAATGCTAGCCTGTTAACTTAATCTTGATTATGAAATGTTCCCAGAGATGAGCTATTAAAAGCACATAGTATCT
ENSMUST00000171265_9898891 ACACTTTGACATTCAGAAACCAATGAACAACCTCTAGCTTGCAGAAGAAATGGAAACACCTATTTGCGTGAATATATTCAACTATGTATAACAGTGCCTCATTTTTATATGTAATAGTGAAAACTAAGAAATACGTATTTTCTGCTGTATGCAAGAAATAGGGCATTTCAAAGAGCTAAGTTTTGAACTGAAATTTGTATTCTTGTTTATTAAGCTTATTTTTAAACAAAAATTTGAAGCTATTCTTAGCATTAACCTATTTTTAAAAATAACTTTTTGCTATTGACTGTTTTTTTTTTCCTGTTAAGTTTACACTAACACATCCAAGGTAGACTTTTACTAGTCTGTTACAGTTAAGATAAGATGTATTACTATCTTTATAATTCTATGACTTTTTTATCATAGCAGAACTATGCAGGTTGGTTTATGATGGTACAGGATGGTTTATGATGAAACCCTATCTTCCCATGATAAATCACTATTTGCTTAGTAGGATTAAAATGCAAGGGCAGATGAAGCACACTGGCTGCTAGTGGACGACTGCAGCCACTCACCTGCAGCCCCAGAAGACAAGGAAAAGGCAGGCATTTGCTTTGAAATGCTCAGTCCCCATCCATGCACCATTTTTTTCTCTAGAGGAAAAGAAAATATTTAATGGCCAGAATTTTTTAGAATTCCTAACGAACTGAGAAGTGTAATAAAATGCTACCAGATGTTTTTTTAAGGTGGTACCCACCATAATGTCTCTGTCACATATTTATATTACAAATGTTTTCTATTTATGTTCCTTTGACTCTTTGAAGGGTTAGTGTATTGTTGAGCAGGTCTAAACCTTGGTGTCTGGTTTTGCAAATAGCTATTTCAAAACTGCCTTCCTAATTGATTGTGTTTTTAAAATGACAGAAAAAAGTAGCCTTCTATAATGTTTACCTAGTTGTGAATTAAATAATAAAATGGCAAGTCTGGGTTGGTGTGAATGTGTGTCACCTACACATTCTAACAGAAGGTAACAATAAGTTAGCAGTGACATATTCAGTATTACTCATTTTGTAGTGCCAGGGATCAGACATGCACAAGGCCTCATGAATGCTAATAAGAGTTCTCCTTTTCTCTGAAGTACACACATGTCTCTTGGTGTCTTTATGTGTCTTAGAAATCGTCCAGAAAACTGTGAAATTACGTGTCAGTTAATTCCTGTGTTCATAATGGTAAAATGTGTTAGGCACAGAGAAGCTATTTTGAAAGGGTGCTTCTTGGGACTCCAGTTCCTGGAGGACAGTTTCCCAGGTCCTTTAGGGGACACTAGCATGAGCTTATTAGCTGCACTAAAAGCAAACATCCCTTGTACGTGTTACCTTGACAAATGAGAAGTATTTCTCGTCCATACCTTTTGGCTTAAATATGTTCAGCAGAATGGGACTAGACCGTGCTTCAGTTTGACAGGTAGTCTTTGAATGCATGCAGTACACTGGACCTCCCTCACAGGTGAGATGTTACGTCTACACTGTACTATAATTTGATCCAGGGTACTGCTCTACTTTAATACAGAGTTACTTGTTGATTATAAATCAAGACAAAAATTGTACATACATGATTTTTATTCTAATATCCCTTAATTAAATTGCCAAAAATTAAAGTGCAATATTGTATTTTTAAGAACACATTTTAGATTTTTGTTGTTTCTTGGATCACATAAAATTAGGAAAAGATTAATGATCGACATCTAATTTCTATTGTTATTTTAAATTTAATTAGTAATGGTTATAGTAGTAACTACTCAAATGAGTTATTTTTGTGTGGGAAAAAGGTATACAACTTTGTGAAAATACTTAAGTAGAATGAATTACCAAGTTATTTTATACTGACAAATATATGGGTTGGGAAAAAATTCTAATTTTCAAGTTTAATTTTTCTCCTAAACTGTTAAGTCTTTTATTAAATATATGCCTTTTGAACAGTTGGACTATTTCATGCTAACTACCAAAATAATCTCCAAGGTTGTTTAGGAAGTCAGCTCTCTGCCTGTTGGTTTTGGTTTTAGAGATACCTCTCAATGTGGCCCAGCCTGGCTTCAAACGCCGGATCTTCTTACCATAGCGTCCTCAACCTAGGATTACGGCTTGTTATTTACAACTTGTTGAAGTCGTTTTTTTAGCCATTGACCTCTAAAGGTAATAGTTACTTCCTTGCTTTGTCACAGACTACAGGGTGAGTAGAGGTTTGTTTTTTAGGAAGAGCCTCTTTAGAGCTGGGGTTTCCTGCTGGAGCCTGGTAAGGTGGTAGAAGAGGCTTTTAGTTTCCTCCGGGGCTATCTCCAGTAACCACCTCGTGGCACACACAGCCTGTGGTTCCAGCAAGCACATGGTGCACATACATGCAGAGACTCACATATACACACAAAAGGAAAGTAAGCACATTTTTTTCAAGTATTTGGGCTCTTTGCTACTTTCCATATGTACTCAATTGATACTAGGAAAAATTGTTCTCAGCTTCAGTGATAGAATTCCAGTTAAAGATCTGTTGTGTTTATTTCACATTTTTAGTATGGCAACTTGTGTCACTGTTCATTTGCAATCTTTTAAACACATCTTAGTGTGTGGTCGGGCCTACATACAAATCATCTTTCAGGATGGGCACGATGGCTCACCAGGACACTTGCCACCAACGCTGATTACCAGAGTTCAATCCCTGAGACCCACATAGTAGAAGAGAACCAGCATCCATAAATTGTCCTCTGACCACTGTGGGCACCCTCATACACAAATGTAATTTTTGGAAACTTTTTTTGTATTTTTTTGTTTGTTTGCTTTCCGAGACAGGGTTTCTCTGTATAGCCCCGACTGTCCTGGAACTCACTCTGTAGACCATGCTGGCCTCGAACTCAGAAATCTGTCTGCCTCTGCCTCCCAAGTGCTGGGATTAAAGGCGTGCGCCACCACTGCCCGGCTACATTCTTTGGTTCTTAAATGTCTAGTTTTTCACACAGTAAATGAACTGAGAAAGAAAAAAAAATGCTGTGCTGTGTTCAGATACACGTTTTGAAAATTTAATCAGAAGCTGCCCCTGCTAGGGAGTCACAATGGGCAGCAAGATGGCTTCTGCCACCAGGGTCGTGCAGGTAGTGAAGCCACACGCTCCCTAACAGAAGAGACAAACCTAAACTCAGAGTCTCCGAAGCTCTGGGGTCTGCGCTCCCCTCCCACTCCTCTGTCGTTTCACAGCATTCTAAAGGAAGTATGTCCCCAGATTTACTGATGCACCAGGGGCCCCCAGACACTGCAGAAATGATAAAAATCATTACCTCAGAAATACAGAAGAAATCCTGTAACTCAACAGGAAATGGAATTTATCCAGCGTGGGGGTCCAGAGTGATCATGTGGCTGCTGCTTGTCACCAGACAGAAGAATTAGCTTTGCAATAAAGGACTTCCACAAAGTCAAATGAAAAGTCATACATTAAACAACCTTAATAAATATTCTGTAAGCAGAATGAAGTATAGAAACCCCAGGTGGTCACTTGTATCTCCTACGTTGTGTATCTTGCTCAGCTGCCCCACAAGCTGACCTGTACACTTATTAAAGTCTACATTTTTAAATGCTAGCCTGTTAACTTAATCTTGATTATGAAATGTTCCCAGAGATGAGCTATTAAAAGCACATAGTATCT
ENSMUST00000097826_9898891 ACACTTTGACATTCAGAAACCAATGAACAACCTCTAGCTTGCAGAAGAAATGGAAACACCTATTTGCGTGAATATATTCAACTATGTATAACAGTGCCTCATTTTTATATGTAATAGTGAAAACTAAGAAATACGTATTTTCTGCTGTATGCAAGAAATAGGGCATTTCAAAGAGCTAAGTTTTGAACTGAAATTTGTATTCTTGTTTATTAAGCTTATTTTTAAACAAAAATTTGAAGCTATTCTTAGCATTAACCTATTTTTAAAAATAACTTTTTGCTATTGACTGTTTTTTTTTTCCTGTTAAGTTTACACTAACACATCCAAGGTAGACTTTTACTAGTCTGTTACAGTTAAGATAAGATGTATTACTATCTTTATAATTCTATGACTTTTTTATCATAGCAGAACTATGCAGGTTGGTTTATGATGGTACAGGATGGTTTATGATGAAACCCTATCTTCCCATGATAAATCACTATTTGCTTAGTAGGATTAAAATGCAAGGGCAGATGAAGCACACTGGCTGCTAGTGGACGACTGCAGCCACTCACCTGCAGCCCCAGAAGACAAGGAAAAGGCAGGCATTTGCTTTGAAATGCTCAGTCCCCATCCATGCACCATTTTTTTCTCTAGAGGAAAAGAAAATATTTAATGGCCAGAATTTTTTAGAATTCCTAACGAACTGAGAAGTGTAATAAAATGCTACCAGATGTTTTTTTAAGGTGGTACCCACCATAATGTCTCTGTCACATATTTATATTACAAATGTTTTCTATTTATGTTCCTTTGACTCTTTGAAGGGTTAGTGTATTGTTGAGCAGGTCTAAACCTTGGTGTCTGGTTTTGCAAATAGCTATTTCAAAACTGCCTTCCTAATTGATTGTGTTTTTAAAATGACAGAAAAAAGTAGCCTTCTATAATGTTTACCTAGTTGTGAATTAAATAATAAAATGGCAAGTCTG
ENSMUST00000118098_9920677 GGTGTTTGCCATGACGTTTTCAGATTTTATATTGCTCACAAAATTGTATAAATTCTTCCTCCTAATATTACTATGATTATATAAAATGCATCTGAATACTAAAGCATTTAAATAGATTAGTGTTAATAAAGTTGAAAACTTGTTTTTACAGGGTCTCACTATGAAGCTCTGGCTGTCCTGGAACTAGCTCTGTAGAACAGGCTGGCCTCAAACTCAAAGATCTGCCAGCTTCTGACCCCTGAATGCTAAGACTTAAGGCATGCACCACCACCACTTGGCTTAGAATTTGGAACTTTTGGTCTTAGATAAAATTTATATATAGCGAAATAACCAGATCTTGTCACTACTATTTTTAAGGTTTGTTTATATATTTTATATATATGAGTGCTTTGTCTGCATGTATTCCTGCACACCAGAAAAGGTATTGGGTTCCATTATAGATGGGTGTGAGTACCATATGGTTGCTGGGAACTGAACTAGAACCTTTGGAAAAGCAACCAGTGCTCTTAACCTCTGAGCCATCTCTCCAACCCCATGGAGACAAATGTCATTATTATTAAAAAAAAAAAAAAAAAAAAAAAAACCTAGAA
ENSMUST00000052843_9920841 AGCTCTGGCTGTCCTGGAACTAGCTCTGTAGAACAGGCTGGCCTCAAACTCAAAGATCTGCCAGCTTCTGACCCCTGAATGCTAAGACTTAAGGCATGCACCACCACCACTTGGCTTAGAATTTGGAACTTTTGGTCTTAGATAAAATTTATATATAGCGAAATAACCAGATCTTGTCACTACTATTTTTAAGGTTTGTTTATATATTTTATATATATGAGTGCTTTGTCTGCATGTATTCCTGCACACCAGAAAAGGTATTGGGTTCCATTATAGATGGGTGTGAGTACCATATGGTTGCTGGGAACTGAACTAGAACCTTTGGAAAAGCAACCAGTGCTCTTAACCTCTGAGCCATCTCTCCAACCCCATGGAGACAAATGTCATTATTATTAAAAAAAAAAAAAAAAAAAAAAAAACCTAGAAGTTTTTGACAAATTTTTCTAATTTGCTTTACATTTCTGTGATAAACACCAGGCCCGGAAGCACTTCACTGGGAGAAAGGGGTTATTTCAGCTTACATGTTACGCTCCATCACTGAGAGACAAGGGTAGGAGCTCAGGGAGGAACCTAATCCAGAAACTGACAGCAGAACCAAAAACGACCACTGATATCTGACTTGCTCTCTGTGTCTGGCTCAGCTGCCTTCCATGTACATCCCAGGACCCACAGAGTGACACAGGCCACAATGGCTGGACCCTCCCACATCAATCATTAATCAAGAGAATGTTTGCCAGACATGCCCACAGACCAATCTGACGGAGGCAGCTCCTCAGCTGAGGCTCCCTTTCCCAGGCGGCTACTGTCTATGTGAAAGGGCAATGCCCAGCACACACTCACTCTGAAAACTTACCGCAGTCTTTCTTCCACTTATCACCATAACTAACTTTCCTGTTGTTGGCTTCCCTTCCCTTTCCTGTTCCTGAGACAGGGTTCTCTGTATCCCTGGCTGGCCTGGAGCTCTCACTTTGTAGGTCAGGCTGGCCTTGAACTCAGAGACTCGCCTGCCTCTGCCTCCTCTGCTGGGTTTATGTTGTTGTTCTTCTCCCGATGATGGTTTTGCATGTTTTGAGTATTATAAATAAACTGCTCTGTTTTAACATTTTGGTGATAGGGATCAATACTAGGACTTGGTATATGCTAGACAAAGCCTCTACAGCTGAGCTACATACCCTGTAAACACTCTTGTATAACATTTGTGTCACTTCGATTTAGAGGATTTCTGTTTCCGGTTTGTTATTTCCTCTTGTTTCATGTTTTCTGGGTTCAGTTAAGAAATTTTTGCCTACATGAAAGTTGTGAAAATTCTTTGTTTTCTTTCTAGAAATATACTTTGGGTTTTTTTGTTTGTTTGTTTGTTTGTTGAGTCTTTTCCCAGTGTGTCCATGTTGTGGTGGAGTGCGCATGCCACAGAGCACACACGGGGGTCAGAGGGCACGTTGGTGGTGTTGATTGTCTCTTTGTACCTTTACATGTGTTCCAGGGATTGGACCCAAGTTGCTGGGCAAGTGTCCTTACCCACTGAGAGATTAGCTGTCCAGCTGGCCCTTGAGAGAGTGTCTATATGGTGTTATGTAGTGAAAGTTGATGTTTCTCCTATGCAGTCTCCACATCATCTGTTATAAGATTTTATCTCCTTGTTTCCTCGTACCAAGTTTAAAATTAAACTAGACTGTAAATCTATT
ENSMUST00000183059_9937011 AGCCCACGCCCGGCTGAGCCTAAGGACCACAGTGCTCAGAGAAGACGCACTCATCGCAGCCTTGTTGTTGGAAATCTCTCTCACACTGAGATACG
ENSMUST00000125294_9940424 GCTGTATAATGAAGAATATTTAGAGCAAA
ENSMUST00000171802_9940545 GCAATTTAAGAATTACCTTTCGGGCCTAGCAAACACAGAAGTGGATGTTCACAGTCAGCTATAGGATGGAACACAGGGCCCCCAATGGAGGAGCTAGAGAAAGTACCCAAGGAGCTGAAGGGGTCTGCAACCCTATAGGTGGAACAACAATATGAACTAACCAGTACCCCCAGGAGCTCGTGTCTCTGGCTGCATATGTAGCAGAAGATGGCCTAGTTGGCCATCAGTGGAAAGAGAGGCCCATTGGTCTTGTAAACTTTATATGCCTCAGTACAGGGGAACGCCAGGGCCAAGAAGTGGGAGGGGGGAAGGGGGAGAGGGCATGGGGGACTTTTGGGATAGCTTTGGAAATGTAAATGAAGAAAGTACCTAATAAAAAAAAAGGAAAAATTACCTTTCATGCCCCATAA
ENSMUST00000140948_9940955 GCCTTGGTAAATGTATGATTTCAGAGTAATGGTTCAGACTATGTATCATCTCAAGGTTATTTGTTAGAATGTCATTTAGAGTATGAAATGTGGCCCCTTCATAATTACAAATTTGCAACTAACCCAACATCTAAACCAAGAACAGAAATTATGTTACCAAGGAGCTTGACATCAAAAACTCCAGTATATATATCATGGACACACACACAGTAGAGAACATTGTAGTGTGAAAAAGGTTTTGTTCATTCCACCCATCAGGTAGCAACACTTTACCTACCAACATACCCAGCTTGAGCTCATTAATTACCAGTGATGAGTTCAAGTCAGTGCAACTTAATGACCCAAAGTGCCTATGTAAGGCTTTTCTTTATTTAACATGTGCATTATGGGCATATAGCTTTATAAAGCTAAATGTGGAGAGTTAAGGAAAGCTGTGAAAATCTTATATATGCCTTCTGCTGGATACAACCAAAGTGACACTAAAGACAACATTCCTGGGGTCAAGTCGTCTTCCTGCCAGGAGGTGGTAGGTACTACAGGGTCCCACAGCACCTTGTATTTTGGTACTTGATCTGAACAGCAAGTTAATGATATAGTACATACAAACAAGACTTGCCTTGTGCCTTTTCATATGATGTGGTTAAGTCTAGGTCTCTAGGGTAAAAACAAAACAATTCTTATCTAAACAGCCAACACACCTGGAAAGCCTAATGTTCGAAATTTCTATCCTGGGAATCAAATCCAGAGCTTTGTGCCTTGTTAAGCCAGTTAAACTTCCCCAGCCCTTACAAAGGCCCAAGTCATCAGAATGTTGAATTTTTAAGCTACTTACTAAACTTAGGGATTCTATTGGTTAAAGATTTAGCCAAGTCTTCACTCGAGGAAATCCAGTTTGAGAGTTTCAAGTGATCCTAGACAGATTGCCAATCACTTTCTTTCCTGCTGTGCATTACTGGCTACTTACTAGCCAGCCATCAGGATTGCATTGACAAAAAGTCCGCAGCTCATGAAAGACGAGTTTATTTTACTACGAGAATGACATTTTAAAGAAATTACTGCCCACAGCAATTAAGAATAACTGTTTATTTATATATAACTTATTAATATTAAATTAGATATTAATTTTCACCA
ENSMUST00000185184_9960163 GTGTGTGCTGGGGTCTGGCAGAGCGGTGGCTATTGTTTTTAAAGACTGTGAAATAATTGTACTTATTGCATTGGACCTAACAGACACTGCTTCTGAAAGTTTACATTGGAACCTGTAGTGGAATATCAAAATCTGTATAAATAAATGTGGAATAGAATAATCAGCCCTATATAAAAATATATAGCTTATTTAGTCATTGTGCCAATAGTAAAGAGAAGCTATTCACAAAAAAGAAACACACACACAAGCATAGAGTTGTACTCCCCCAGACAATGCGTACACTGTCTGTTACAAACTGAAAAACTGATGTTTCCTTTTAGTTTTAGGAAATAGAACTTGGAACAGACATGGTGGTATGTCTATAACCCCAGCATTCCAAGATGCAGAGACAGGCAGATCTCTGAGTTCAAGGCCAGCCTGCTCTACATAGAGAGTTTGAGGCCAGCCAGGACTACATAGTGAAACCCTGTTTCAAAAAATAAACAAAATGTGTTTATATTAGTATTCAATTTTTGTGAAAGCCAGCATGTACTTTGAGTTGGCCATTTCAGTTAGAAAATATAGGATCATTATTCAGCTTGTGTGTATGAATGTGTGTGTGAAAATTGTTGCAGCAACTTTTATCTGTAGTTATTTTTTCCAGATAGAAAATGTATATGGAGTATTAGAAATGTTTTGGTTTTTTTATAAAACATGGTATGATCACCTTTCAAGAGGTTAGTCAATATTAAGATCTAACCATGCAGGCCCGTATGAGCAGAGGCTCAGGAGACACTGGCTGGCAGGGTTCATCTCTCTTCTGGCAACACCATATCCATCCTGCCTCTTTTCCCAGCCTGGATAGTTAGGCAGCCAGGAAGTGGCATTTTCAGCACTGATTTGGGAGTTCTGCCTGTGATCTGAACCATGAGAGAGTCTACAGACACAGATAAACTCAGGCTTGAGTCTGCCCCTTGATGAACCAGCTGCCCTTTCTTGCTGCACCACACACCAGCACAGGCCCAGAGATAGCTTCTCTTCTGACCATACCAACCGTTTGTGTTCAGCAAGAGTCACTGGAAAATCAGTTTGGGCTGCCTTAGTGGGTAAAGGTGCTTGCCACCGAGCCTGACATGATGCGTTCAGCCCCACAACCTACCCTGGAAAGAGAGAACTGACTCCTGAATGTTGGCCTCTGACCTCCACTTGATGGTATGCACATCCTACAACACAGAAAACAAATAAATGTAATAAAGGAAGGACACGCAGAGAAAGTGTTAGCAGAGCTCTGACTTTGATTACACGAGCTTTGACTTCCTGTCATTACAAAGGTTCTAAAAACAAACAAGATAAGTTTTTTTTTCTGATATTTAATTTGGTTGTTGAATATGCTAACAGAATTTACAAAGTTGGAAAATCTCAGAAGTCCCATATGGCCAGAACCATCAGTACACAGGTTTTGGGGGAAAACATTACTGAAACCCCAAAATGGAATATACAGAGATGAGACCTTAACCCCATTCCTTTGCTAACATGTCCCCTTTACCTATTCTAGCTTTTTGATTCCCTCTTCCAGTTGTGAAGTTTATTCATTTCTTGAGAACCCAGTTTTAACATTGCTGAACTCAATTTAAGATTGGCAAGGGAAAAGATGTATTAGTGGACTTGGCTGAATTTACGTAATAGTCAAAACCCTACTCTCTTGCCGCTCAGTTTTCCAATAGCCTGCGGCAGTGAAGTTAAAGATCAGGTGACAGCCAAGCCTACTGCTAGGAGATTCAACCTGTGGCCATGTTGGTTTATATCTGATAGTTTGTAAGTTTTATTTATTTTAATTTTCCTTTATATGTGACTGATGAAGTCTTTCTACATGTCATTTGCTTTCTACACATTACCATAGAACACAATTGTGTGTGCACTTAAATTTCTATGAATACATTCATCCACTCATTTAATATTAAAGAAAAAGTAAAATATGATTTGAATTCAGCCATTCACTGTTAACTTCATTTGTACAGGTGGTGGTAGCGTAGTTTGTATCATAAGGAATGGAATTAATTTTTTTTTGTTTGAAGTAAATAATAACCTCATGGCTTATTGTCTTCATAACAAAAGTGGCTTCGGACTAAGTGGATCATTTGGCCCTTTCTCTTACTGCCCTCCAGTTCACAGTGCTCCTGTCTCCTCTCAGTCAGTGTTCTCTTTGATCTGCAGTCAGGCCCACCACTAAGCCTTCAGCACACTCTTCTTCATAAGTTGAACTCTCTGCAGCTTCTGGTATCATTTAGGTACAGTCTGCTCACCATGGCCAATACACCTCCAGTCACGGTGCCCTTGTCCTGGGCACGCACAGAATGTCTGCCCTTCTTGTACTTGGTGGGGCTGGTCCTTGCCAGGTTATTTGAAGAAAGGCTGGAGAGATTTAGGAACCCTCACCATGCCTATTCGCACAGACATGATCAGGCCAGATGTGAAACTGTCAAACGTTCTTTAAAGTTACCTTAAATAGGCCTGCAAACACTATTGTAGCAAAAATTTCACCAAATGATTTTTTTTGTAGTTATGCCAACCTATTAGTTTGGCCATAATTTTATAGCATTTGTGGAGTAGGGACAGATAGGACTTTTGTTGAATTGTTACTTTTCTATATCATCCTATTAAGTAGAACATTGCCTTTGATGTTGTAACTCATTTCCATTTATTCACTTACAAATGTTTCCATGTCTAAGAAGTGTAGTTTATAACACTCTACAAATTGATAAATATACTAGCAGCTTTAAGAAGATTGAAAACAATCCCAAAGAGGCTGCATCCATTTAACTACAAGTTCAAAAGGGCAGGCTGCTTTAAGTCATGATATAGACTAATGGGTATTACTAAGGTAAAATGCCAATTTGAAAACTAGTCTATCAAATGTGCACTTGTCTCTTTGTGTAGCTTGAACATGGGGGGTGAAATGGTGCTGAGGGGAGGTACCGACTCAGTGTCCACGCTCACTGTCATGTCCTCAGCATTGTGGAGACAATGACTGGGATATTTGGGTCATATAATCTACACAAGAAACCCTCAGTTAATTCTTTTGCTTCATGAAGCTCTCCCACTGGAATTTCTCATTTAAAATTTATTTATAATGATCATGGGGAGGGGCAGGAAAATGCCAGTTTAGAAAGAAAACTAGCTGTATTTTTTCCTGACCATAAAAAAATATGTACATTACTGCTTGTTGTTATGTGAACTCCTCATCAATAAAGCTGCACTATAAAGCA
ENSMUST00000097824_9960171 ATAGGCCTGCAAACACTATTGTAGCAAAAATTTCACCAAATGATTTTTTTTGTAGTTATGCCAACCTATTAGTTTGGCCATAATTTTATAGCATTTGTGGAGTAGGGACAGATAGGACTTTTGTTGAATTGTTACTTTTCTATATCATCCTATTAAGTAGAACATTGCCTTTGATGTTGTAACTCATTTCCATTTATTCACTTACAAATGTTTCCATGTCTAAGAAGTGTAGTTTATAACACTCTACAAATTGATAAATATACTAGCAGCTTTAAGAAGATTGAAAACAATCCCAAAGAGGCTGCATCCATTTAACTACAAGTTCAAAAGGGCAGGCTGCTTTAAGTCATGATATAGACTAATGGGTATTACTAAGGTAAAATGCCAATTTGAAAACTAGTCTATCAAATGTGCACTTGTCTCTTTGTGTAGCTTGAACATGGGGGGTGAAATGGTGCTGAGGGGAGGTACCGACTCAGTGTCCACGCTCACTGTCATGTCCTCAGCATTGTGGAGACAATGACTGGGATATTTGGGTCATATAATCTACACAAGAAACCCTCAGTTAATTCTTTTGCTTCATGAAGCTCTCCCACTGGAATTTCTCATTTAAAATTTATTTATAATGATCATGGGGAGGGGCAGGAAAATGCCAGTTTAGAAAGAAAACTAGCTGTATTTTTTCCTGACCATAAAAAAATATGTACATTACTGCTTGTTGTTATGTGAACTCCTCATCAATAAAGCTGCACT
ENSMUST00000147000_9968624 AGGAATCTGAAAGCTCGCTAACAAAAAACGATATCCATGAACCTCACCTTCTCCAAAATCCAAAAGTAAAGGAAAATTTGTCTGAGAAAAAGGAGTAAATTCAGCCTCGAGTGATTTGATTTCTTCATAGAACTAGGCAACAGCATGTTTTGAGGGTTTGTGGACTTCACTTATCTCGGTGTGTAAGTTGTTTGATTTGTTTCTTTATAGAATCTGAGACTTTGCTTTATGTGCGTGAATTCTGGGATCTATTTACTTTATTAGCTATTAAATAAAATTTGCCAGGAAATAAAA
ENSMUST00000124874_9968624 GAATCTGTCCTTGAAGGAATCTGAAAGCTCGCTAACAAAAAACGATATCCATGAACCTCACCTTCTCCAAAATCCAAAAGTAAAGGAAAATTTGTCTGAGAAAAAGGAGTAAATTCAGCCTCGAGTGATTTGATTTCTTCATAGAACTAGGCAACAGCATGTTTTGAGGGTTTGTGGACTTCACTTATCTCGGTGTGTAAGTTGTTTGATTTGTTTCTTTATAGAATCTGAGACTTTGCTTTATGTGCGTGAATTCTGGGATCTATTTACTTTATTAGCTATTAAATAAAATTTGCCAGGAAATAAAA
ENSMUST00000027049_9968624 ATTCAGCCTCGAGTGATTTGATTTCTTCATAGAACTAGGCAACAGCATGTTTTGAGGGTTTGTGGACTTCACTTATCTCGGTGTGTAAGTTGTTTGATTTGTTTCTTTATAGAATCTGAGACTTTGCTTTATGTGCGTGAATTCTGGGATCTATTTACTTTATTAGCTATTAAATAAAATTTGCCAGGAAATAAAA
ENSMUST00000130102_9968825 GAATCTGTCCTTGAAGGAATCTGAAAGCTCGCTAACAAAAAACGATATCCATGAACCTCACCTTCTCCAAAATCCAAAAGTAAAGGAAAATTTGTCTGAGAAAAAGG
ENSMUST00000027050_10024602 TTACCACCAAGTACTTCTCAAAGCTGGTGTGTGGAAGGAAAAGAAGCTCAAGTAACACTTTTAACCCAGTTACCAAAACTCAGATTAGAAGACTAAGGTGCTGTGTGGTGTCCTGAGTATTAGCACTGTAATAAAACTATCACGTGAAATTGTCCTTCTGTGGTTTTGTAGTTGGGGTTGCTTTTGGTGCTCTTGTTTATGGGAGGAAAAAGACTCACTAGATCTATTGTGTTCAAATCCTGCCTATCAAAGTAATCAAAGGATCTTAGCATTTAATCACACCATGGTCACAAACTTGTCAGTTTTTCTTGTGCCTTCTCTTGACAGTCTATTAGTAAAAATGTAATTCAACTTCAAATAAAATAGCATCTGACTTC
ENSMUST00000117415_10066876 TTACATTAGGGAAAAGGAGCTTTATTTGATTTACCGTATTTAATTTAGTTATACTGTTTTGTGAAACACCATTTTATGTGTCATTGAAGGGGGGAGATAAAGAAAACACTCTAAATGGGGACCTTGGTAAAGCTAGAAAGTGGTAAAGTGTATCCCCTTAATCTAAAAGTGAATGGAAACATTCTTAAAGAGGGGATTTCTTGTCTCAGCTTAACCAAGTAGGAGAGTAAAAAAAAAAAAAAA
ENSMUST00000118263_10066876 TTACATTAGGGAAAAGGAGCTTTATTTGATTTACCGTATTTAATTTAGTTATACTGTTTTGTGAAACACCATTTTATGTGTCATTGAAGGGGGGAGATAAAGAAAACACTCTAAATGGGGACCTTGGTAAAGCTAGAAAGTGGTAAAGTGTATCCCCTTAATCTAAAAGTGAATGGAAACATTCTTAAAGAGGGGATTTCTTGTCTCAGCTTAACCAAGTAGGAGAGTAAAAAAAAAAAAAAACCCAAAAAACCCCCAAATTGTGCATGTGAATTTAAATTCTAAAGCAGCAATGGATTCAGATCCACAGTCTGGATTCCTGTTGCCAGTGGCTTCCAAAGAAATCTCAGGTTGTTTTGGATCATAGCTTCCCAGATGACTGACAGGGATAAAACCCAGTTCCCTACGCAGTAAGTTAAAACTAGGTTGCTAGGCATCCTAATCTTAGATGTTAAAATGTATGTAAAAAGGGCCATTGTAACATAGATGAAATGCAGTTTGTGCCTTTACTGTTTGTACATATTAAGTATCTTTATGTTTTTTAAATGGACTTTTATGTAATTGAAATGACATTAACTTTTCATAGTCATATTTTCCAGTGTTTTTTTACTTCCTTTAACTATTTTGTGATGCTGTTTGGAACTTCTTAACTATAAGTCGTTGTTTTTATTTACCATATTACATAACTTGATATATGTTTTCCTAACTATTAGCTATAGAAATACTATAGAGCCTACATTTGTCATTGACCTGCTAACTTGAAAGATTACTTGTAAATTTTGGGGCCTGTTTTGTTTAATAGCCTGAATATTTAATTTTTTAGTATTTTAGAAAATATTATCAGGAATTAATGTTATACTGTCAGTATTTTGATTACTAATAACAATACAAAGATAACATCTGTCTTTATTCTGTATCTTAGTTTAGATAATTTAAATTCAAATTTAATATCAAGAATTAGAAATGTGGATCGTGTACTCTAGTTTCTTTGAGCTGAATCTTAATTGTTTGTAGTTCAGGAAATGCTCCAAATCCTTTAATAATATCTTATATTTAAAGTTTATTAAAAGACCTCTCAGTTCTCAGTTTGGGAACCACAGC
ENSMUST00000122156_10066876 TTACATTAGGGAAAAGGAGCTTTATTTGATTTACCGTATTTAATTTAGTTATACTGTTTTGTGAAACACCATTTTATGTGTCATTGAAGGGGGGAGATAAAGAAAACACTCTAAATGGGGACCTTGGTAAAGCTAGAAAGTGGTAAAGTGTATCCCCTTAATCTAAAAGTGAATGGAAACATTCTTAAAGAGGGGATTTCTTGTCTCAGCTTAACCAAGTAGGAGAGTAAAAAAAAAAAAAAACCCAAAAAACCCCCAAATTGTGCATGTGAATTTAAATTCTAAAGCAGCAATGGATTCAGATCCACAGTCTGGATTCCTGTTGCCAGTGGCTTCCAAAGAAATCTCAGGTTGTTTTGGATCATAGCTTCCCAGATGACTGACAGGGATAAAACCCAGTTCCCTACGCAGTAAGTTAAAACTAGGTTGCTAGGCATCCTAATCTTAGATGTTAAAATGTATGTAAAAAGGGCCATTGTAACATAGATGAAATGCAGTTTGTGCCTTTACTGTTTGTACATATTAAGTATCTTTATGTTTTTTAAATGGACTTTTATGTAATTGAAATGACATTAACTTTTCATAGTCATATTTTCCAGTGTTTTTTTACTTCCTTTAACTATTTTGTGATGCTGTTTGGAACTTCTTAACTATAAGTCGTTGTTTTTATTTACCATATTACATAACTTGATATATGTTTTCCTAACTATTAGCTATAGAAATACTATAGAGCCTACATTTGTCATTGACCTGCTAACTTGAAAGATTACTTGTAAATTTTGGGGCCTGTTTTGTTTAATAGCCTGAATATTTAATTTTTTAGTATTTTAGAAAATATTATCAGGAATTAATGTTATACTGTCAGTATTTTGATTACTAATAACAATACAAAGATAACATCTGTCTTTATTCTGTATCTTAGTTTAGATAATTTAAATTCAAATTTAATATCAAGAATTAGAAATGTGGATCGTGTACTCTAGTTTCTTTGAGCTGAATCTTAATTGTTTGTAGTTCAGGAAATGCTCCAAATCCTTTAATAATATCTTATATTTAAAGTTTATTAAAAGACCTCTCAGTTCTCAGTTTGGGAACCACAGCACTCCTGGGATCTTGATGGTGTCTTCTCTGTACCTGAGAATTTTATAGAACTTTTATTTCCTTTTTATGATATTTACCTCCAGAATATAATGAAAACATAACTTTAAGTTTGGAATTTTATGAGACTTTCGACAATTGATGCCTTGCTTTTCACATATGAAATCAAAACAACTTATTGTATTCTAATTCTCTGAGGACTGCATCATAACGGCACGTATCTCATAAATGTAACGACCTTTACCAACTTCCTTCAACTGTACTGAGAGTACTTAAGGCTGGTTCTTATGATCTCCATTCTGAACACTGTTTCTTCAAACTAAAAGGCTACATTTTGTTAATATATCAGCTGCCATATCT
ENSMUST00000119714_10066876 TTACATTAGGGAAAAGGAGCTTTATTTGATTTACCGTATTTAATTTAGTTATACTGTTTTGTGAAACACCATTTTATGTGTCATTGAAGGGGGGAGATAAAGAAAACACTCTAAATGGGGACCTTGGTAAAGCTAGAAAGTGGTAAAGTGTATCCCCTTAATCTAAAAGTGAATGGAAACATTCTTAAAGAGGGGATTTCTTGTCTCAGCTTAACCAAGTAGGAGAG
ENSMUST00000071087_10136146 AATAAACCCTCTCGGATCCAGTAGTGCCTTTTACAGTGGAACGTTCACCTGTATCTTGAATACTATGTCTTGCTTGTGGCCCTACTTTAATATTAGTTATTTATGTAAAGTGTATTTTTCCCATGATGATACGTTATGTATATATAATGTACATAAAAGCCCTGATTATTGGTTTCTAATTGTATAGAATTATTTTTGCAATTTTGCTATGGGTGGTAATGAACTCTTGATTGAGCTACCGTATGTGCATTAAAATGTGCTTGCCATTAAGAGGTGGTGAGCTAGAGTGTACACAGCACTGTGAAACAATACACTGTTACTAGCCTACTTGCCACTGTTAGCATTGTGGAGAAACAATTCAGAGAGACTTGTTTTATATACTTGCTGTTGCTGTGACTATGCCAGCTGCTAGGCAATGAAAGATTCAAACAAGCTGCTCATTTTCATATCTGTAGTTACACATTCCATAGGAGCAAAGGGATTTGTGATCATCCATGAGCCATGATTAAATGTTACATTTTTCTGCCTCCATCTTATTTTTATGCTGATAGAAGCACAGACTGGGTTACTAATTTATCTGATTTCACTATTTCTTAACACAAATAAAGTTCTATTTTTATTAA
ENSMUST00000088615_10137571 TGAGAGCCGATGTTTTTCTGTTGGTGTTTACATTGCTCTGCTCTGTGAAAGGATCCTGCAGCAGAGGCTTCCTACCTGAAAAATGTTTCTCTCAATTGTAGTGTGTGAGTTACTGGTAAGACGCTTACACCTATAACTCAAGGTCGGAATAGTCCCTCCAGTCCCTTTAGTAACCCAGTGGCCTCTGTCTCGTGTTGGGCTCATGTTGAGCAGAAAGGCTGTTCCCACAGCATCAGCCTACCTTTAGGGTCCTTCCCTGTCCTCTAAGCAGGGTGAGCCCACACTGTGGCAGGTACGGAAATTACCCAAAGAAGTATAGATGTAAAGACTGAGCTTCTGCGAGAAGTACAACTCAGGAGAGCTGTATTTTGAAGGATAAAATGTTTATAATTGGGGGTGGGGGAAGGGAGAAAAAAATTATTGCTCATGGTAAAAGATATTTAGCAACTATGGTATTCTTACTCTGAAGATTTTTGCACACTCAGGCTATCTGAGACACCGGAAATCATCATCTTTCTGTGAAAATGTACAGAGATGCAGGTCTGTAATATAAAAATCTTAAACATATTGTTCCTCCTGCACTGTTTTATTTCTTTATTTTCTTATCTACTTGCTAAATACCCATAATATTTTGTCAAATGCACTAAAACATTTGGGTTGAACTTTTAGTCTTTGGGGGAGTGGTGGTCATTTTGAGGGCTTGCTGTGCCCTGAATCTGTTGTGGCTGATGCCTGTCAAGATGACAACAGGAGGGGATCCACCAAGGTAGAAAACATCCCTGCTGACAAGACCTACCTGTGACATACTCACTCTCTTAGGGCTTTTAAAGACAAGCCATTAAAATAGATGACCTTTCACAGACTGAAACTTGAATCACTGCAAAATGAATCTAGGTTGCTGTCACTTTTTCTTTTGGGTGGCGGGGCTTGATGTAGATTTTATTCTATGTACAGAATTTAATGTTGAATATATTAAAAATAACAAACCTGGCATGGTTTTGGGAGGTTAGATTTACTGGAAATGTATTCATACTGTGAACTGTGCTCTGATGGTTAGAATGAAAAGCTTATCAAGCATTCCATATAACAGTGGATGTAGAAAATGTTTTCAGGTGGATATGTATATGGTACAGATGTAAAGTTTTCTATGTAAAAAATTCTGTACAACTTTCTGTACAATATTGATTCTCATCTGGCATATCTAATCAGGTTATAGGTCAATAAAGTTTTTGAATTATTTCATCAGTGCAGTGTAACCCAC
ENSMUST00000131556_10173075 AGTTAGTTGATGCTAAATGTTCTACTGTAATAAGCTTTAATTGTGGGAAATAATTTATTTTAAATAAACAGCTTGCATAATGA
ENSMUST00000153695_10324720 ATGTAAGCTCTGGTAACTCAATGGATTGGGCTTATAAAAATGGAATACCCTATGCATTTGCTTTTGAACTGCGAGACACTGGGCATTTTGGATTTCTACTGCCAGAGATGCTCATTAAACCCACCTGCACAGAGACCATGCTGGCTGTGAAGAATATCACAATGCACCTGCTAAAGAAATGTCCTTGAGAGGAACAGTCATCTAGTCTACCAACACAGAGAAAGCAGATTCTGATCAAAAGGCACCTTGGCAAACATAACTGTTTAGACTGGAAGGATCCATGGACCTAAAAGGATCTTTCATGCAATTCGACACTTTGCAAAGACTGAAAAGTAGGGCACAGCCTACTTTGGTATGAGAAGAAAGTCCACTTTATATCTCTTTAGAGTCCTATTTGATTACAAGGGGGAGGGAATGTTTTCAAATTCCTTTGTCTCAAAAGGTGTACAAATTAATTGAGGATTTCTCTTCTCTCAACCACTCCATCCTTGATTAAGACCTATGCTACCAACGACATTGAATTACTTGGTTCTTATTTGAAATGGAAACAATCAACTGTGTTTCTTAATAAATACATAACTTTTCAAAAAAC
ENSMUST00000035577_10324727 GAGGAACAGTCATCTAGTCTACCAACACAGAGAAAGCAGATTCTGATCAAAAGGCACCTTGGCAAACATAACTGTTTAGACTGGAAGGATCCATGGACCTAAAAGGATCTTTCATGCAATTCGACACTTTGCAAAGACTGAAAAGTAGGGCACAGCCTACTTTGGTATGAGAAGAAAGTCCACTTTATATCTCTTTAGAGTCCTATTTGATTACAAGGGGGAGGGAATGTTTTCAAATTCCTTTGTCTCAAAAGGTGTACAAATTAATTGAGGATTTCTCTTCTCTCAACCACTCCATCCTTGATTAAGACCTATGCTACCAACGACATTGAATTACTTGGTTCTTATTTGAAATGGAAACAATCAACTGTGTTTCTTAATAAATACATAACTTTTC
ENSMUST00000027056_11297754 GCATTCCACGTGCCATGGGACAGATGCTTCCAGATGCTGCCCAAATTAACATTCTCCACCGAAGACAAAGAGATGCAAATTAAAGATTTAAAGTTTTCCCATGATGTAAATAACTGATGTTTGGTTTGGACATTTATGCTGGAACTAGAAGTTCCTTCAGACAGTTCAGCCTTACACTCTATACATTAAGAATACAGATTCACATTAGGGCAAAATTCACTTCTCGTATTTGTAGAAAAATATACAGAGATAAAAGATTAACTATTTTGGTTCCTTTCTCATTCATTAATTATATTGTATTTGTGTTTAGCTTCCCCAATGGACAGATATTATACTTGATAGTTTTTCTTGAAGAAGTCTGTCCTAAAAATGATGACCACACTCTGGAAACAATCATACAGAAACGTTAAGGACAGTGTAGATGAGGAGTTACAGGTGTCCCATATACCACTTGAGTCACCAAGAAAGGCGCATATGAGAGGTAGGGAAGTACCTGCCTCCCTTTCTTCTTGGGCTTCCTGGTAACAAAGAGAGCTCAGAGGTTCTGGCAAGACTTTTTCCCTTTTGTTATGTCTAGTCTCTGGTCTTGTAAACACTCCAGTAGGCAGGTGCTTTTCTTGATCTTTCCAATGAGCCATGAGTGCTGCGTGATGGACCACTGATGGCGGTGGGTAGGAAGTTGCTAGGTTGGAGAGAGAGGAGTGAATGAGGATGGAAAATAATACATGTATTGACCACTCACCCCTTGCCAGAGAAAGATAAATTCTTAATTATATGAAGTCTTACTATGAAATGTCAGACTGTTAAAATAACACACCTTCCTGAGAATTTTTCTATCAAGTTATATGTGTAAGATATGAAAATAGATTTATTTGTTGTACTTCAAAAGGTCATTAGAGAAAAACTTTGATAATTTATGGAACCAAGGTATAGACTGTATTCATTCTAAAGTATATGCAATATTTATCACTTCTGTGTTAATATACTAAAATTATTTTAGCACATAAATATATTAATATTGGTTTTAAATATATATCTTTACAAATAATTAAAACAGCATCACTGTGATTATGATAGTTGTGCTTTGTTTAATGACAGGAATAAATTGTGCCTTTAGGTGATATTATCATCGTATAAATGTCATGGGGTGTACTTACACAAGCTGAGATGACTGTGGCCTCAGACACTATGACCTATGGAACCACTTCCTATAGGCTGTGCATCACTGGCCCAAAGACCTCTAACAGCACAGAACTGTGTGTGGATATGGGCTAAGCACATGAATTCCTTACTTTAACTACAGGTTTGGCAAACCATTATTCAGCTTTACTTTATAAATCTCATAATGAATTTCAGACTATCATTAAAAGCTATCATTACTGCCAGTGATATATTGAATTTAAAAGTGTGCTTCAAAGGTATGGGATACATATATCCTACAAGTTAAGAGTGAAAATTATTCATCACAGAGTACATAAGATTTTTCAGTAAATCTATTTGTGACTAATCATAGAGAAACCAACATTAGTTTCTAAAAAAAAGCCTTAGCATTTTGAATTTAATAAAGATATGACCTACGTTTGCATATATGTGACATACATCCATAACTTTCAGGATTAATATTTTTGCTATCATCAGCATATAAGTGTGAAGCTCTGGTAGTTCAGGCTGCCTTCTCTGAAAGTCTTGAGCGTAAGGAGAGCTGATTGCCCGACTAGGCAGACCCTTCACACTGCTTTACTCTTCTGTGTTCACCAGCCTCACTAAGTCTCCATAGAGGAACAGAAGGGCTACGAAGCAAGCTTATTTTATTTTTTCTCATTAAACTTGTTTTAATGGTCTCAAAATTCTGTGACAGATTTTTGGTCAAGTTGTTTCCATTAAAAAAATACTGATTTTGAAAACTAATAACTTAAAACTGCCATACACACACACACACACACACACACACACACACACACACACACACACACACACAAATGGTCCACAAAACATTCTTTCCTTCTGAAGGTTTTATGATTATATTGCCTGGGCATATTATCTGCTTTTTCAGTATTTATAAATTAGTGTATTTTAAGGATCCAGTCTATATAACAGAATGTGGTTAATGTTATCATTTTTGTTAAACATATTATTTGTGTACACAGCACTTACAAACTATAAAGCTTGCTAGTGTTTTATAGTAACGTCTATCACTGTCATATTTTTTCATAGTAAAATCATAGCTGACATGGTTTAGTGTATTCTAAATGGCACCTTTAATTACCTAGCCCACGTTTTGATATTCCTCCTTCACATAGCCTTGTAGCAGGGATGAAAGCTGACCTTGTCTTATTACCTGTACTTCACAGTTCTGCTAAGCAAATACTAACCCAGTGACTTGCACAAGTCCACTTGATGAACATGGGGGAGTCCGAAGTTAATGGTTAAAACCTGTCTTAAGGATTGCACTGCCTTTATCTGTTGTATGAGTACCATTATAATATTAATAATTATTTTCTGACTAAAGTTGGAGTTTTATGACATGTATTGTCATTTAATTTATATGGAAGATGTTGCAAAGTCCAGTGGGAATATGCAGAATGCCTTTAAAGTGCAAGAACTATTTTCTTGGCATTTTCCATTCATAACTGAAGAGGATCCACATGTATTGCAAGCCAGGAGTAGGACATTATATAAAATTTGACTATAATTTTAAAAGTGTTAACACTTAAAAACCTTTGATAGATGAGTAATCATTTTCAATACCATAATATACACATTCTTTTGACATTGGAATTTTACAGGCCTTGGGAGTTTAGAACTTTAATGTTGCACTATCCTCTGCAACTGGGGATTATTGATAAGCTAAGGAAAACACTGCTTACTGTTCTTACAACTTCTATATGTGGACATAGATTCCTGTCTACCCATTGAGAGATTTCAGATCTTATGGGGACAGAATCATATTTACTATCTTACAGATTTTCTCATTCGTTTTAAACATTACAAATTTAATTTTGTAAAAATATGAGAATTTAAGGGCTGAAAATATGAGAGAAAGACAGACAGAGGATGACAATTTCTGGTCCAGGTTTACTTGGCAGAATATGTAAATGCTGGGTTTCTACTGCATGCTCTCTCCTGGAAACCAGAATCCTCATCTTTAGGAGCATGCTACTTTCTTTCCTTTTAACAGAAGTTTTCTGATGTCTTCAATCCCCTGTGTATTCATTTGGCTCCTCTTCTTGCTACAAGATGTTCAATTAAACAGGAAGGTAGAGCTGGGAATGTGGCACAGTGGTTGAGTGCTTGCCTAGCACATGTGAAGCCATGTTAAAATATATTGGCTCTCCTTTAAACCAATGGTGGCTCACACCTGTAATCCCAGTACTTGGAGAGTCAGTAGGATTTTCAGGAGTTCAAGGGAAGCTTGAGATAAATATGAATGTGAGGCCAGTCTAAACTACAGTGGGAGACATGGCCCATGAAGGAAACAAAGATACTACAGTGTGTGTTACATGGGGTTGGTGCTATTTCTGGCTCTATTAATTTTAACTTTGAATAGCTCAATTCAGAAAGAAATGAAGTTGATCCTATGTTAACTTTAATGGTGAAGAAAATCAATGAGAAAGAAATTCAAGAGGAAGTATTAGCTAACTTAAGCAAAAAATATCCTGCAGTAAGCACATAGATTTTATAGGCAAGGTTATTTAAAGCAAATAAGTTTCTATCTCAAGCTATCAAGTATTCTTACACAGTCCAAGCATCTGTAGTCATCACATCTAAGCAGGTGTTTTCTCAGGCATTTGGATTTCTATAGAATCATAGTATTAAAATTTCAAAGTAATAACATTGCTTTTTAAGTTATTTGTCCTTTTAAAAAAATTTTGAAAGTAATTCTGGAAATATACCCTACTGGTATTCCAGTCAAACTACTAAAGCTTTGTATCTGACTGAACTGCTTCTAAATTTTAGGAACTTTCTTTTTTAAAGTCTGTTTTTATGTGAGTGTTCCTGTGAAACTGAGGTCTGATGACTCTTCCTTAAGCAATTACAACTTCATTAGCATACATAAGGTTCAATTAAATAAGAAACACTGTATATTTGTGTGTTTAAAGTCTTATAGGAGAGCCTCAGGAAAATCTTTATTCTGAAGAACTAGCAGGGTAAATGTAAGAGGCACCATTGCAAGAATGGCCTCAGCATAGTAGTTTTACAAAATGGCCACCATTTTACTAGGTGCTGCAATTCCATGTTGGTGATAGTGGTTAATACTTGGTTCCAGAATCATTGGATACTTTAATGATTTGCCATTGTCACTGTTGTTAACATTCCTGTTGCTGAGCACCCCTGGCATGTCTATTAAAGTACAGTTAGTCTGTGTGACTCTCAGTGGTGACCTAGTGAGAAATCTGACTCACTCAGAACAGTTTATTCTCTTAATGGGTTAGGTTCTGAAATCTGCTAAGTCTGCTAATGATATACAGATGTGAGTGTGTATGTGTGTGTATGTTCTCTTATAACATAAACCACTTTTTAGTTTTGTAAACATTAATAATAAACATTAGATTTTGGTTTCTTCATTGTATGGAAATATGAGACATGTATTTTATAGATGAACTATATGATGTCTGCTGTAAACAAAGGTGCTGCCTGTGTCATGGGTGGACTTGTTGGCTGTCCTTTGTTCACTGATGTTCATCTGTTATTTGTATGATCCAGTTTGGTTTCTGATTTGTCTTGTTTGTCATCACTGTGACAAATCATCTGAGATAATTAAGTTACAAAGACAAAAGGTTTATTTTGGCTCAAAGTGTTGGAGATTCTATTCCACAATCAACTGAAGTCTGTGGTTGGGCCTGTCATGAAGTAGCAAGTAGTGTCATGACAGAGGAAGAGAGCAGGACACAACTCCTTTGCTCATTAGCCACATCACAAAGTAAGAGACATTGGCCCCACAGTCTTTCAAAGGCAGCCTTCAACAGACACAGAACCACCCATTGGCCTCCATCTTTCAGATGCTTTACCACCTCCCAATAGCACTATTCTGGAGATCAAGCCCTTAATACAGGGACCTTTGGGAGACACACCAGGGTCCAAACTAAATCACTATCCAGTCAATCTCAAATCTGCTTTTCTGGTTTACCATTAAGAATTAGCTTACAGTGGACATAATTGCTGAATTTTTAAATGATTGTTACTAGAAATACTGGTAATAACAGAAATAACAAAGATTGGGAAATTAATTTTAGGCACAGACAATGATAACTATTATCCATTCATATAATCAGCAAATGTTTTGAAATTCACTTAATAAGACTCAACCAGAATTGAGTATATTGGATAGATTTAAATAAAAAAGATTGTCATAGGGTCTCTGTATTCCTATATATACAAAGGTAACTTGTATCTTTTACTTAAAAATTATATTATTAACAAGGTAAATATATCCTAATACTATGTGTTTATTATATACTATATAGTCAAGAATACTAAGTTGTAGAAATATTTAGAAAGCATACCTTTGAATTTAAGTATCTAATGCCTCAAGCAAATCTGCTAGTTTCAGAAGAATATATATTTTTGTAACTGCAAGAATATGAGTAGATCATAGCTTTTGCTTAAAATATTTTTGTAAGCATTCATTTACACATACTCATTTTAATAGTAAAATATTAAACTGATTCTGTAAAAGAACCTGTTTTGACTATGTCTATATTTAATATTATGTAATATCCAAAATTCAATAAATTTCATCTGAATGTATTATTAGCCTTTTTTTCCTTTGTAAAGTAGCCATGTTACATAGTTTCAATCATTCCATAGTTTGTGTATGGTTAAATTATCTAAAGTTCATTATGTATTTTATGTCATTTGTTTTTCCCCACATAAAAGATTGTAAAAGATCTGATAAATGTCAATAATAATAAAGTGAATTATAGAATGA
ENSMUST00000150870_11518632 ATGCAAAGAAGCCTAAAAAATCAAAAAGTGATCTGGCTGTATCTAATATTTCTCCTCCATCACCAGACTCCAAATCAT
ENSMUST00000179089_11537409 GCCACGCAAGCACAGCGGAAACTGCTTCCCACAGACTGGAACTGATATTGTGTTCTACTCACCAGTGATCCTAAGATAGTGTGGAGAGTCCTCTGGGGACCTTGAGACTGTCCACAGAGTTCGCACCCAAGGTGACCTGGAGCTGGCACTGACCAGAAGGCATACCATATTTTATTAATTAATTATTTTCTTGTGTTAAACCACACTTGGATTATCTTGGTGTACAACTTGCTGCTGTATTTGGCTTGGTACTATGTTGCTAACAATTTCTGCATGTTTCCATTAAATACATTGGAGTG
ENSMUST00000135014_11596335 TAACTTCTCTTTTTCGTCTTTTCTGGCATTGTAAAATGTGCAATAATTGGGGGATTTTAAACCTTTAAAATAGTCTTGTCTAGGGCAAAGGGATCTCTTTAACATACACTTTCTTTCCATTAGAACTTTATGAAGTTGCATGTAAGAACTAACCTATGGAAGCATGTGAAACATTCCCTAGACTGTACTATGTGCTTTGCATATGCAGCGCTCTATCCTCTGGCATCAGTGAGCTTTATTCTGTGTGCAATTGTGATAGGATGCAAACCTGTCTGTTTTATTTTCTTGACTACACCTATTGTCTATAAAATACATCCTCTTCCTAAGAAAGTTTTGTGGCTATAAGGTTGCTTTAGAAGAATATCATAGAGTTGAAAGATGTTGGCAGTAGATTAATGTTGAATGCCTTTCAATAATGATATGGAGTCTTACAGATATTTCAGTCTAGAGACTCATTACCTTCACTCAACTTCATTAACATTGTAGATACAGTTTTTCTTTTAATAGTTTTTCATATTTTAATTTTTAGTAATTCAAGTATGTGCTCCTGTTTCAGTAGAAATATTCTCATATAAATTATCTTTTTATAAATTATTAATTGATACTCACTTTGGGAAATTTTTTTTTCAGAACAGATTTTCTCTGTGTAGTCCTAGATGTCCTGGAACTCACTCTGTTGACCAGGCTGACCTTGAGCTCAGAGATCCACCTGCCTCTACTTCCTAAGTGTTGGGATTAAAGGTGTGGACCACCATGCCTGGCTGGAAAATCATTTTTGTAAAAGGATATGAACTTTTCTTTGCAAGCAGTCCACAAGTAAAATGTTTTTTTTTTTTAATTGAGTGGTACTAGCTATTCTATAGAGAATTAAAATAATTGGTATATGCTTTTATAGCAACATTCTATTATATTTGAGCTGAAAAAAGAATAAATAATATATTTATATGTAAAATATCAATGCATTGCAAAAGTACTTTATTTAAAATTCTAAAACAGATTTCTTGGAATTGAGTGTTGATAGCAGTAAATTATGTTCTATATGAATGATAAGTCTCCATGCATATACCTACAAAGGTGTTACTCAGTAGATGATGGCAGGGTTCCAGATCTTTTCTAGTCGTCTAATAGCTACCTAGAGTCAAGATTTAAGGAGACCGAATTATCGCACTTTCGGTTAGATACTATTGGCACTTGTTTTCTTTTAAGCAATTGAGTCTTATTCCTCTAACTTCTAATCGTAAAGTGACAGGGCTTCTGGAAACTCTGGCACCTTTATCCATCCTTCATTCACTACCAAGGACTTTGATAAGGTCATAAAATAAAATCATTTCTGTTACAGGCATTTTCCAGTCATGTTAAAAATATAAACTCATCACTTCCGCCATTTTCTTTACCTATGCTATTACAGTCAAATATAGTGGTGACTCCTCGTGCAGAAGAGGGGGCAGAGGTCACCACTGCATACTTGTTTCAAGAAGCTGGTTCCTCTGCTTAGTCTTGCAGGACAAGGGGGTGTAAACCTGGGAGGTGGAGTGTGCCCAGACTTCTGGGGACTTGTTCACGTACATATGGGGTCTTTGGTAACTGTGTCTGTCAATTGCTTCTCTGCTGGTCAGGGATAGTGAAAGACATGATCGAGAGACTCTTAAGAGATTCATATGTCTACTTTATGCTGATTGTCCTGAAACCTCGCCTGCTCTGTTCAAAGTTTCTAGCTTTCTAAGCTGAATACCAGAGGGTTGGATCTTGACATCTACCTCGTGATAAGCCATTAGCGATTGGCTCTCATTAATCCTTCTTCTCCTTTTAGATATTAAGCCTGCATTCTAACCAGGCTTAACAATAAAAAATTGTAGAAGCTTTGGGCATTCTCTGTGTAGTCTCACATATCTTTGCCCAGGTGGCTGAAAGAGACGCTGCTCTCTTAGCGATGAGCATTTCTTGTAATGGCATGCAATGCTCAAGCACACAGCAGTAGCATTAAATAACTCCACATGCATTTTCCCTGGTTTTGAAAATGATTTCAGAGAAACATGAGATTGCATTTAGCTGAAGAAAACACAAATGCTAACTACTTGACAGTTTATGCGAAATCAAAATTTAGTACATAGAATCAGTGTTGTGATGTAACAGACATTGTTTAAAATATTATTTGGGAATCTATGACGCGTTGCTGAATGAGCTTGCTGTAATGTGTTCTTAAGGGTTTAATTTTTTATTATCTATGCCATAATAAAATGAGCTGAAAATGTGTCATGCATGGAAAAGTAATCTGTAAATGTGAATTGATACGTAAAATATATGACTTTATTTAATATTTATATAAAAATGAATTGCCCATCAATATAATTGGTTGACTTAAGCAGAAAATCTTTTAGTGTAGATAGTACATATAAATAAACTTAGTCCTTCTGTCTTTATTGAAATGCAGTGTTGTTAATACATGTTGATTATATATTCACAGTTATTCAAATGTATGTCTGTGGATTTATTTCATAAACATCCTAGGCATGAGGAAATATATTTAAGGATCCATTTCATATTAAAGTCTATGACTATTTTAAATTCTATTTATAAATTCCCACTTATGAAATAATATCATCTAGCAAATAATGAATTATCTGTACGTGGAGATTTAAAAACACACCAACATAAGCCTCTATGGGTTTTTTTTCCCTTACAGCACTGATCATTTAGAACATCAGAATAGCAAAATAAACTGAAGATTCTTCATTATAAATGATTCTTTATAAAAATTTTGAGGACTTTAAGACATTCAACCACTGAGTATTTCAATATTATGTGTAAGATTGCTTAAAACATTAATTCATTCAGTGTAGTATAAAAGCAAGTTAATCTAAATTAGTGCCCATTATAGATAAAATATCCAAATGGGGATTACTTTAACATATAGTAATTAAAACACTCAGAAGATTAATTTTTAAGGCATTGAAAAGAGTTACCTCAATTCAAGTCATTTTTTTTCCACAATATAAGATATTCTAACAAATCCCATTAATTATTCTTCAGCTACTACCAAAAGTTAACCAAACCTTACGGAGATGCACCAAATCAATCAATACAGCCGCAGAGCTAAGACATCCTGACACTGTGTGAGGTATCTGTCACTTCTCACAATATCTCCCCTGGAACGGAAGCTCAGTAGAAGGTCCCATCTTGTGTTAGCACCCATGCTCTGAGTTATAACTTCAGTTGGCTTCCATGTTGTCATCGCCTTTATGAAATATGCATAGACACAATCACCCTGTAGTTCAAGGACTTGAATAAGGACTTGCTGAACTCATAAGAACACTGATAGAAAGGATATAAGCAACACCTGAGAAGGCTCACTGATCATTGTTTACAGCCAGAGATCAAGAAGTGGAAGTTTCTGAGTCATCCACACTCACTAATTTGTTTTGTGTTTGGAATTCTATGCATGGTTTGTTCTCTTTATTTGTTATTTTTATTTCTTTCCAAAGATACCAGAATTTTTGCTAATAGTAATGAATACTCTGTGTGGAGTATTCATGATTTTTAAAATAAGTATAATACAAGAAGATGTCACCAAAACCGTACATACCACTTGATATCACCTGTACAGCATGTGATAAATGCTTTGCTTTCCACATATAAATAAACAATTCCAACTCTAAAGCACATTGATCCGGGAGAATAAAGTTAATAGTTTGCGAATAATTCCTAAACATGCAGACAAATCCTTTGTAGTGCTGATTGTACTTCAGGTGAAAATTTCTTCACTCAGGAGACAACTGCTTCCAGGTATTTCTGTGTCGGTTTACTTAAACTATATTGGTTAGTTACACAAAAGTGTGAAGTGATTGACACCTACCAATGGCAGCATTTAGTGTGGTTTTCATACACGCACTGTGGATTTTCCCTGAGCATAGTGGGAACTGTGGGCCACTGTGATGCACTGTAGGTGACCTGGTCAAAGACCTGTGCTCCAATTCTAAGATCCATATCTCCCATGCTACCTCTTTCTAGTTTTTTTCCCCACATTTTTGCTGTTAAGGGAATTGCTTTTTAATCTTTTGCTAATCTCTGAGCTTCAAGCAATTAGTTCTAAATTGCTAGATGCACCATGTGCCCTCTCTACTGCACAGGCATGGTATGAGGTATTCTCAGAAAATGACACATTCCTCTTCCATCACAGCTGACAGGAATACTTGGGAAAAAGGACACAAATTTATGTATAAAACTCTTCTCCCAACCAGTTATGTTCTCTCACCATGGCTGTGTTATGCAATTGGAGGCATAAGAAAATATGTGCTTTCTTTAACTATGGAGAAAATCCTTTCAACAGTAAGAAACAGTGTTTCTCAGAGCATCAAAAAATACTTGGGGCTGGAGAGATGGCTCAGAGGTTAAGAGCACTGACTGTTCTTTCGAAGATCCTGAGTTCAAATCCCAGCAACCACATGGTGGTTTACAACCATCCGTAATGACATCTGTCACCCTCTACTGTTGTGTCTGAAGATAGTGTACTTACATATAAATAATAAATAAATCTTTAAAAAAACAAAAAACCTTAGAAAGCCAAGCTCTGAAACCCCAAGTGTAGCCACAGCCAAGCATGCAAACAGCTTGCTGCCTGCCAGCTCACAGCACCTCATCTTTCACGTGACTCATGGAGATTTAAGCAGGGGCAGTGACTTCTGTGACTGGTTAAAAATGGGGAGGTGGAACACGCCTTTAATCCCAGCACTTGGGAGGCAGAGGCAGGCAGATTTCTGAGTTCGAGGCCAGCCTGGTCTACAAAATGAGCTCCAGGACAGCCAGGACTACAAAGAGAAACCCTGTCTCGAAAAACAAAAAACAAAAAACAAACAACAACAACAACAACAAAACAAAAAAAATGTGGAGGAGATTGCTAGACTGTACGATTTATAAGAGAAGAAAGAAGTTATTTTGTATATATGCAGAGATTCACACTAGCAGACACAGCTTGGGAAAGAAGAGAAAGGGGTGTTGGGTCAAATTCAGTAAAGCTAAAACTGTAATTCACGTTTACATGTTTCTGCAAAGATCAATTACTAAACTTGTTATTGATATGATATAGCAGGATTATTTGTTCAGCCTTGTACTTATTTTTATGTATTTTGAATATGAACTTTTGCTTTATATAAGACTAATTTGAAATTCACACTGAATCACAACTTTGTTATATTTTTCTTGGTTGATACAAATGAATTGTAATTAATTTAGCAATTGTTTGCAGATTAATGTCAAAATCAATAGCATATTAAAGACATGTTGCAATTCCTCTGATTCCTTTACATCTTGTTTTATAGCTAAAACTATGTTTAGATATTTCTATATCATGATATACTTAGTCACATGTTTAATTATTTTCAAAGAAACACTTAAGTGAAACAGAATGCTAAGAAGAATGTTCACAAAACTTGACAACTATTTCCCCAAACTGTTGGTTTTGTAAAATAAAACTTTGTTTTAAAAAATTAA
ENSMUST00000141339_11596985 TCCTAGATGTCCTGGAACTCACTCTGTTGACCAGGCTGACCTTGAGCTCAGAGATCCACCTGCCTCTACTTCCTAAGTGTTGGGATTAAAGGTGTGGACCACCATGCCTGGCTGGAAAATCATTTTTGTAAAAGGATATGAACTTTTCTTTGCAAGCAGTCCACAAGTAAAATGTTTTTTTTTTTTAATTGAGTGGTACTAGCTATTCTATAGAGAATTAAAATAATTGGTATATGCTTTTATAGCAACATTCTATTATATTTGAGCTGAAAAAAGAATAAATAATATATTTATATGTAAAATATCAATGCATTGCAAAAGTACTTTATTTAAAATTCTAAAACAGATTTCTTGGAATTGAGTGTTGATAGCAGTAAATTATGTTCTATATGAATGATAAGTCTCCATGCATATACCTACAAAGGTGTTACTCAGTAGATGATGGCAGGGTTCCAGATCTTTTCTAGTCGTCTAATAGCTACCTAGAGTCAAGATTTAAGGAGACCGAATTATCGCACTTTCGGTTAGATACTATTGGCACTTGTTTTCTTTTAAGCAATTGAGTCTTATTCCTCTAACTTCTAATCGTAAAGTGACAGGGCTTCTGGAAACTCTGGCACCTTTATCCATCCTTCATTCACTACCAAGGACTTTGATAAGGTCATAAAATAAAATCATTTCTGTTACAGGCATTTTCCAGTCATGTTAAAAATATAAACTCATCACTTCCGCCATTTTCTTTACCTATGCTATTACAGTCAAATATAGTGGTGACTCCTCGTGCAGAAGAGGGGGCAGAGGTCACCACTGCATACTTGTTTCAAGAAGCTGGTTCCTCTGCTTAGTCTTGCAGGACAAGGGGGTGTAAACCTGGGAGGTGGAGTGTGCCCAGACTTCTGGGGACTTGTTCACGTACATATGGGGTCTTTGGTAACTGTGTCTGTCAATTGCTTCTCTGCTGGTCAGGGATAGTGAAAGACATGATCGAGAGACTCTTAAGAGATTCATATGTCTACTTTATGCTGATTGTCCTGAAACCTCGCCTGCTCTGTTCAAAGTTTCTAGCTTTCTAAGCTGAATACCAGAGGGTTGGATCTTGACATCTACCTCGTGATAAGCCATTAGCGATTGGCTCTCATTAATCCTTCTTCTCCTTTTAGATATTAAGCCTGCATTCTAACCAGGCTTAACAATAAAAAATTGTAGAAGCTTTGGGCATTCTCTGTGTAGTCTCACATATCTTTGCCCAGGTGGCTGAAAGAGACGCTGCTCTCTTAGCGATGAGCATTTCTTGTAATGGCATGCAATGCTCAAGCACACAGCAGTAGCATTAAATAACTCCACATGCATTTTCCCTGGTTTTGAAAATGATTTCAGAGAAACATGAGATTGCATTTAGCTGAAGAAAACACAAATGCTAACTACTTGACAGTTTATGCGAAATCAAAATTTAGTACATAGAATCAGTGTTGTGATGTAACAGACATTGTTTAAAATATTATTTGGGAATCTATGACGCGTTGCTGAATGAGCTTGCTGTAATGTGTTCTTAAGGGTTTAATTTTTTATTATCTATGCCATAATAAAATGAGCTGAAAATGTGTCATGCATGGAAAAGTAATCTGTAAATGTGAATTGATACGTAAAATATATGACTTTATTTAATATTTATATAAAAATGAATTGCCCATCAATATAATTGGTTGACTTAAGCAGAAAATCTTTTAGTGTAGATAGTACATATAAATAAACTTAGTCCTTCTGTCTTTATTGAAATGCAGTGTTGTTAATACATGTTGATTATATATTCACAGTTATTCAAATGTATGTCTGTGGATTTATTTCATAAACATCCTAGGCATGAGGAAATATATTTAAGGATCCATTTCATATTAAAGTCTATGACTATTTTAAATTCTATTTATAAATTCCCACTTATGAAATAATATCATCTAGCAAATAATGAATTATCTGTACGTGGAGATTTAAAAACACACCAACATAAGCCTCTATGGGTTTTTTTTCCCTTACAGCACTGATCATTTAGAACATCAGAATAGCAAAATAAACTGAAGATTCTTCATTATAAATGATTCTTTATAAAAATTTTGAGGACTTTAAGACATTCAACCACTGAGTATTTCAATATTATGTGTAAGATTGCTTAAAACATTAATTCATTCAGTGTAGTATAAAAGCAAGTTAATCTAAATTAGTGCCCATTATAGATAAAATATCCAAATGGGGATTACTTTAACATATAGTAATTAAAACACTCAGAAGATTAATTTTTAAGGCATTGAAAAGAGTTACCTCAATTCAAGTCATTTTTTTTCCACAATATAAGATATTCTAACAAATCCCATTAATTATTCTTCAGCTACTACCAAAAGTTAACCAAACCTTACGGAGATGCACCAAATCAATCAATACAGCCGCAGAGCTAAGACATCCTGACACTGTGTGAGGTATCTGTCACTTCTCACAATATCTCCCCTGGAACGGAAGCTCAGTAGAAGGTCCCATCTTGTGTTAGCACCCATGCTCTGAGTTATAACTTCAGTTGGCTTCCATGTTGTCATCGCCTTTATGAAATATGCATAGACACAATCACCCTGTAGTTCAAGGACTTGAATAAGGACTTGCTGAACTCATAAGAACACTGATAGAAAGGATATAAGCAACACCTGAGAAGGCTCACTGATCATTGTTTACAGCCAGAGATCAAGAAGTGGAAGTTTCTGAGTCATCCACACTCACTAATTTGTTTTGTGTTTGGAATTCTATGCATGGTTTGTTCTCTTTATTTGTTATTTTTATTTCTTTCCAAAGATACCAGAATTTTTGCTAATAGTAATGAATACTCTGTGTGGAGTATTCATGATTTTTAAAATAAGTATAATACAAGAAGATGTCACCAAAACCGTACATACCACTTGATATCACCTGTACAGCATGTGATAAATGCTTTGCTTTCCACATATAAATAAACAATTCCAACTCTAAAGC
ENSMUST00000171690_11596985 TCCTAGATGTCCTGGAACTCACTCTGTTGACCAGGCTGACCTTGAGCTCAGAGATCCACCTGCCTCTACTTCCTAAGTGTTGGGATTAAAGGTGTGGACCACCATGCCTGGCTGGAAAATCATTTTTGTAAAAGGATATGAACTTTTCTTTGCAAGCAGTCCACAAGTAAAATGTTTTTTTTTTTTAATTGAGTGGTACTAGCTATTCTATAGAGAATTAAAATAATTGGTATATGCTTTTATAGCAACATTCTATTATATTTGAGCTGAAAAAAGAATAAATAATATATTTATATGTAAAATATCAATGCATTGCAAAAGTACTTTATTTAAAATTCTAAAACAGATTTCTTGGAATTGAGTGTTGATAGCAGTAAATTATGTTCTATATGAATGATAAGTCTCCATGCATATACCTACAAAGGTGTTACTCAGTAGATGATGGCAGGGTTCCAGATCTTTTCTAGTCGTCTAATAGCTACCTAGAGTCAAGATTTAAGGAGACCGAATTATCGCACTTTCGGTTAGATACTATTGGCACTTGTTTTCTTTTAAGCAATTGAGTCTTATTCCTCTAACTTCTAATCGTAAAGTGACAGGGCTTCTGGAAACTCTGGCACCTTTATCCATCCTTCATTCACTACCAAGGACTTTGATAAGGTCATAAAATAAAATCATTTCTGTTACAGGCATTTTCCAGTCATGTTAAAAATATAAACTCATCACTTCCGCCATTTTCTTTACCTATGCTATTACAGTCAAATATAGTGGTGACTCCTCGTGCAGAAGAGGGGGCAGAGGTCACCACTGCATACTTGTTTCAAGAAGCTGGTTCCTCTGCTTAGTCTTGCAGGACAAGGGGGTGTAAACCTGGGAGGTGGAGTGTGCCCAGACTTCTGGGGACTTGTTCACGTACATATGGGGTCTTTGGTAACTGTGTCTGTCAATTGCTTCTCTGCTGGTCAGGGATAGTGAAAGACATGATCGAGAGACTCTTAAGAGATTCATATGTCTACTTTATGCTGATTGTCCTGAAACCTCGCCTGCTCTGTTCAAAGTTTCTAGCTTTCTAAGCTGAATACCAGAGGGTTGGATCTTGACATCTACCTCGTGATAAGCCATTAGCGATTGGCTCTCATTAATCCTTCTTCTCCTTTTAGATATTAAGCCTGCATTCTAACCAGGCTTAACAATAAAAAATTGTAGAAGCTTTGGGCATTCTCTGTGTAGTCTCACATATCTTTGCCCAGGTGGCTGAAAGAGACGCTGCTCTCTTAGCGATGAGCATTTCTTGTAATGGCATGCAATGCTCAAGCACACAGCAGTAGCATTAAATAACTCCACATGCATTTTCCCTGGTTTTGAAAATGATTTCAGAGAAACATGAGATTGCATTTAGCTGAAGAAAACACAAATGCTAACTACTTGACAGTTTATGCGAAATCAAAATTTAGTACATAGAATCAGTGTTGTGATGTAACAGACATTGTTTAAAATATTATTTGGGAATCTATGACGCGTTGCTGAATGAGCTTGCTGTAATGTGTTCTTAAGGGTTTAATTTTTTATTATCTATGCCATAATAAAATGAGCTGAAAATGTGTCATGCATGGAAAAGTAATCTGTAAATGTGAATTGATACGTAAAATATATGACTTTATTTAATATTTATATAAAAATGAATTGCCCATCAATATAATTGGTTGACTTAAGCAGAAAATCTTTTAGTGTAGATAGTACATATAAATAAACTTAGTCCTTCTGTCTTTATTGAAATGCAGTGTTGTTAATACATGTTGATTATATATTCACAGTTATTCAAATGTATGTCTGTGGATTTATTTCATAAACATCCTAGGCATGAGGAAATATATTTAAGGATCCATTTCATATTAAAGTCTATGACTATTTTAAATTCTATTTATAAATTCCCACTTATGAAATAATATCATCTAGCAAATAATGAATTATCTGTACGTGGAGATTTAAAAACACACCAACATAAGCCTCTATGGGTTTTTTTTCCCTTACAGCACTGATCATTTAGAACATCAGAATAGCAAAATAAACTGAAGATTCTTCATTATAAATGATTCTTTATAAAAATTTTGAGGACTTTAAGACATTCAACCACTGAGTATTTCAATATTATGTGTAAGATTGCTTAAAACATTAATTCATTCAGTGTAGTATAAAAGCAAGTTAATCTAAATTAGTGCCCATTATAGATAAAATATCCAAATGGGGATTACTTTAACATATAGTAATTAAAACACTCAGAAGATTAATTTTTAAGGCATTGAAAAGAGTTACCTCAATTCAAGTCATTTTTTTTCCACAATATAAGATATTCTAACAAATCCCATTAATTATTCTTCAGCTACTACCAAAAGTTAACCAAACCTTACGGAGATGCACCAAATCAATCAATACAGCCGCAGAGCTAAGACATCCTGACACTGTGTGAGGTATCTGTCACTTCTCACAATATCTCCCCTGGAACGGAAGCTCAGTAGAAGGTCCCATCTTGTGTTAGCACCCATGCTCTGAGTTATAACTTCAGTTGGCTTCCATGTTGTCATCGCCTTTATGAAATATGCATAGACACAATCACCCTGTAGTTCAAGGACTTGAATAAGGACTTGCTGAACTCATAAGAACACTGATAGAAAGGATATAAGCAACACCTGAGAAGGCTCACTGATCATTGTTTACAGCCAGAGATCAAGAAGTGGAAGTTTCTGAGTCATCCACACTCACTAATTTGTTTTGTGTTTGGAATTCTATGCATGGTTTGTTCTCTTTATTTGTTATTTTTATTTCTTTCCAAAGATACCAGAATTTTTGCTAATAGTAATGAATACTCTGTGTGGAGTATTCATGATTTTTAAAATAAGTATAATACAAGAAGATGTCACCAAAACCGTACATACCACTTGATATCACCTGTACAGCATGTGATAAATGCTTTGCTTTCCACATATAAATAAACAATTCCAACTCTAAAGCACATTGATCCGGGAGAATAAAGTTAATAGTTTGCGAATAATTCCTAAACATGCAGACAAATCCTTTGTAGTGCTGATTGTACTTCAGGTGAAAATTTCTTCACTCAGGAGACAACTGCTTCCAGGTATTTCTGTGTCGGTTTACTTAAACTATATTGGTTAGTTACACAAAAGTGTGAAGTGATTGACACCTACCAATGGCAGCATTTAGTGTGGTTTTCATACACGCACTGTGGATTTTCCCTGAGCATAGTGGGAACTGTGGGCCACTGTGATGCACTGTAGGTGACCTGGTCAAAGACCTGTGCTCCAATTCTAAGATCCATATCTCCCATGCTACCTCTTTCTAGTTTTTTTCCCCACATTTTTGCTGTTAAGGGAATTGCTTTTTAATCTTTTGCTAATCTCTGAGCTTCAAGCAATTAGTTCTAAATTGCTAGATGCACCATGTGCCCTCTCTACTGCACAGGCATGGTATGAGGTATTCTCAGAAAATGACACATTCCTCTTCCATCACAGCTGACAGGAATACTTGGGAAAAAGGACACAAATTTATGTATAAAACTCTTCTCCCAACCAGTTATGTTCTCTCACCATGGCTGTGTTATGCAATTGGAGGCATAAGAAAATATGTGCTTTCTTTAACTATGGAGAAAATCCTTTCAACAGTAAGAAACAGTGTTTCTCAGAGCATCAAAAAATACTTGGGGCTGGAGAGATGGCTCAGAGGTTAAGAGCACTGACTGTTCTTTCGAAGATCCTGAGTTCAAATCCCAGCAACCACATGGTGGTTTACAACCATCCGTAATGACATCTGTCACCCTCTACTGTTGTGTCTGAAGATAGTGTACTTACATATAAATAATAAATAAATCTTTAAAAAAACAAAAAACCTTAGAAAGCCAAGCTCTGAAACCCCAAGTGTAGCCACAGCCAAGCATGCAAACAGCTTGCTGCCTGCCAGCTCACAGCACCTCATCTTTCACGTGACTCATGGAGATTTAAGCAGGGGCAGTGACTTCTGTGACTGGTTAAAAATGGGGAGGTGGAACACGCCTTTAATCCCAGCACTTGGGAGGCAGAGGCAGGCAGATTTCTGAGTTCGAGGCCAGCCTGGTCTACAAAATGAGCTCCAGGACAGCCAGGACTACAAAGAGAAACCCTGTCTCGAAAAACAAAAAACAAAAAACAAACAACAACAACAACAACAAAACAAAAAAAATGTGGAGGAGATTGCTAGACTGTACGATTTATAAGAGAAGAAAGAAGTTATTTTGTATATATGCAGAGATTCACACTAGCAGACACAGCTTGGGAAAGAAGAGAAAGGGGTGTTGGGTCAAATTCAGTAAAGCTAAAACTGTAATTCACGTTTACATGTTTCTGCAAAGATCAATTACTAAACTTGTTATTGATATGATATAGCAGGATTATTTGTTCAGCCTTGTACTTATTTTTATGTATTTTGAATATGAACTTTTGCTTTATATAAGACTAATTTGAAATTCACACTGAATCACAACTTTGTTATATTTTTCTTGGTTGATACAAATGAATTGTAATTAATTTAGCAATTGTTTGCAGATTAATGTCAAAATCAATAGCATATTAAAGACATGTTGCAATTCCTCTGATTCCTTTACATCTTGTTTTATAGCTAAAACTATGTTTAGATATTTCTATATCATGATATACTTAGTCACATGTTTAATTATTTTCAAAGAAACACTTAAGTGAAACAGAATGCTAAGAAGAATGTTCACAAAACTTGACAACTATTTCCCCAAACTGTTGGTTTTGTAAAATAAAACTTTGTTTT
ENSMUST00000048613_11974967 GAATATTATAGCTGACTGAATCCTTACTTATTGTCCTAATTTGATGTACTAAATGTAATATCTAAAGAAATGTCATTTTCCTAATGTCAATAATAAACAAGAACTCTTGTAAGTAGGGTGTGCACTAATGTATAGTACAAGAACACTAATTCAGGCACAGCAGTCTGTTGTCTATGGGATTTGATACTCTTTGATCTGCTCAGTGTCTTGGGTTTATGTTACTTTATATGTAGTTATTAAAATAGTGCTTAAAATTTTCTGGATTTTAATTTAGCTAGGGTTTTCTACTTCTATTTTTATAATAATAGCTCATATTTTGGATTAATACACATTATACTTGCCCACATGTGCCACATTAGTCCTGTGCAGCAGTTGACTGCTTAGTGTTAACCTCTTTGCATCAGGAAGAAATTTATCCCCCACAACTGCCCCGATTTGATTATATTACCTATTCCTATTTAAATATGATGGGTATGTTACTTCAGTAAAGCAAACTAATGAATAATGAAATGCATGCCCTCAGGACACTTGCAAGGAAAAATCACTTGATTATGTATGCAATTATTGAGCTACACCTTACTTTTGGAATGTGCTTTGTACTTATTCTAAATGAATTGATATCAGTCAATCTATTGACTATATCTGCTATATTTTATCTTATTTGTCTTAATACAAGTTTTTTTTGGTGGGCTTTAATGAATTAAGGCTAAATTATACAACTCTGTATAACTGTAAAAGAAACAATTGTTAAAGACTCGACCATAGCTAAGGAATAAACAAGCAGTTTCTGACTTCTGAATTAAGTCATGTTTAAAATATAAATACAGACATTAGAAATGATGTAATAAATTTTCTTACATTTTTTTCTTGTATGATGAAACTAATTTTAGTAATAAGTATTTTTATAGATGGCAATAAATTAAAGGTTATGTATC
ENSMUST00000137824_11974967 GAATATTATAGCTGACTGAATCCTTACTTATTGTCCTAATTTGATGTACTAAATGTAATATCTAAAGAAATGTCATTTTCCTAATGTCAATAATAAACAAGAACTCTTGTAAGTAGGGTGTGCACTAATGTATAGTACAAGAACACTAATTCAGGCACAGCAGTCTGTTGTCTATGGGATTTGATACTCTTTGATCTGCTCAGTGTCTTGGGTTTATGTTACTTTATATGTAGTTATTAAAATAGTGCTTAAAATTTTCTGGATTTTAATTTAGCTAGGGTTTTCTACTTCTATTTTTATAATAATAGCTCATATTTTGGATTAATACACATTATACTTGCCCACATGTGCCACATTAGTCCTGTGCAGCAGTTGACTGCTTAGTGTTAACCTCTTTGCATCAGGAAGAAATTTATCCCCCACAACTGCCCCGATTTGATTATATTACCTATTCCTATTTAAATATGATGGGTATGTTACTTCAGTAAAGCAAACTAATGAATAATGAAATGCATGCCCTCAGGACACTTGCAAGGAAAAATCACTTGATTATGTATGCAATTATTGAGCTACACCTTACTTTTGGAATGTGCTTTGTACTTATTCTAAATGAATTGATATCAGTCAATCTATTGACTATATCTGCTATATTTTATCTTATTTGTCTTAATACAAGTTTTTTTTGGTGGGCTTTAATGAATTAAGGCTAAATTATACAACTCTGTATAACTGTAAAAGAAACAATTGTTAAAGACTCGACCATAGCTAAGGAATAAACAAGCAGTTTCTGACTTCTGAATTAAGTCATGTTTAAAATATAAATACAGACATTAGAAATGATGTAATAAATTTTCTTACATTTTTTTCTTGTATGATGAAACTAATTTTAGTAATAAGTATTTTTATAGATGGCAATAAATTAAAGGTTATGTATC
ENSMUST00000180062_12858843 TCAGTCCAATATTACTTCAGACACCAGCTGGCAAGGCCTGGAGGAGTTATCCGGTGCAAGCAACATCGATGAGTACAGGTCTAACCCTAGACTAAGTCTGGAGGACTGGACTAACTACCTGAGGGCTGTCTACAGAGCCTTTGCACTGCTGAACAGTCACCCTGATCCAAACAAAGCAAATGGGACTCCAACCACACAAGGTGGTGACTTCCTGGTCACCTCTGCTGAGCGCTTGGTGCCAGCAGAGATGGCTTCTGCAGAATCAGGTGAAGACCCAAGTCATGTGGTTGGGGAAACACCTCCTTTGACCTTGCCAGTCAACCTCCAAACCCTGCATCTGAACAGACCAACGTTAAGTCCAGAGAGAAAACTTGAATGGGATAATGACATTCCAGAAGTGAATCATTTGAATTCTGAACACTGGAGAAAAACTGAGAAGCAGATAGGATGGGAGGAGCTGCATCATCCTGAAGGTGACGTCGTCAGTGGCAATGGTATGACAGAGCTGCTGCCCCAGTCTCATCTTGGGCATCAGCTCACCAGTCAGCACCAACAAAAATGTTCCCAGGATGTGGAGACAGAGAAGGATGCTTTTGAAGATCAATTGCGTCCTCTTGTCCACTCTGACAGAACTCCGGTTCATCGGGTGTTCGATGTGTCCCGTGTGGAGCAGCCTCTTCACTCCAGCCACACGGAGAGAATGTTGGCCAAGATGGGGCAGAGTGATACAAAGGAGTGGCTACCAAATCTCGAAGGCAGTGCCTCCGCTCCAGTCATCTCTGCTTAGATTAGATGTTGCCTAACATAATATTTCTTTCCATGTTTTGATTAGTAAACTAGTGGTGGCAATCATGACTGCCAACATTCTGAGCCCCCACCTCCACCCCCCTCCCTGGGCACACTCATGTGCACAGCAGACACTCATGTGCACGTGTGTGGGCAATGCTCACACAGACTCATTGTAACTTGCTATTCTACCAAGAAGGGAGAGGTGGGGGCACATTTTCTGTTTTGATGCTTTGTTTTTGGTACTAAAACAGTATTATCTTTTGAATATAGTAGGGACATGAGTATATAAAATCTATCCAGTCAAAATGGCTAGAATTGTGCCTTTGTAAGTTTTAAAAGTTTGATGCCCCTGGTGAGTCTGTCAACATATCTTCTCTGCCTGCATAGTGAAGTTTGAATTTGTTTCTAACCACTGGAATTTTTCAACATCATCATCTTTGGTTCAATGATTTTGCACTTTGAGTTTGGAATACTGTGTCTGCTTGGTTGGTAGTGTTATTATTTTTCTTTTAAACAGGCTTATCAGAGTCACACACTTTGTCCTAGGAAGGACAAAGGAATAGACCCCCGGCAAGGACACACAGTATGGATCACATATTGTTTAGCGTACGCTTTTCCCAGGAACCATTGCATGTATTTTACCTCGACGTGCTAAACTTGATTAGCAGAAAGGCATGGCTCACAATGTTGGTGGTAAGAAATAAATCCTGCGGGAATAAGCAATAAATAAAGCAAGAATG
ENSMUST00000177608_12858843 TCAGTCCAATATTACTTCAGACACCAGCTGGCAAGGCCTGGAGGAGTTATCCGGTGCAAGCAACATCGATGAGTACAGGTCTAACCCTAGACTAAGTCTGGAGGACTGGACTAACTACCTGAGGGCTGTCTACAGAGCCTTTGCACTGCTGAACAGTCACCCTGATCCAAACAAAGCAAATGGGACTCCAACCACACAAGGTGGTGACTTCCTGGTCACCTCTGCTGAGCGCTTGGTGCCAGCAGAGATGGCTTCTGCAGAATCAGGTGAAGACCCAAGTCATGTGGTTGGGGAAACACCTCCTTTGACCTTGCCAGTCAACCTCCAAACCCTGCATCTGAACAGACCAACGTTAAGTCCAGAGAGAAAACTTGAATGGGATAATGACATTCCAGAAGTGAATCATTTGAATTCTGAACACTGGAGAAAAACTGAGAAGCAGATAGGATGGGAGGAGCTGCATCATCCTGAAGGTGACGTCGTCAGTGGCAATGGTATGACAGAGCTGCTGCCCCAGTCTCATCTTGGGCATCAGCTCACCAGTCAGCACCAACAAAAATGTTCCCAGGATGTGGAGACAGAGAAGGATGCTTTTGAAGATCAATTGCGTCCTCTTGTCCACTCTGACAGAACTCCGGTTCATCGGGTGTTCGATGTGTCCCGTGTGGAGCAGCCTCTTCACTCCAGCCACACGGAGAGAATGTTGGCCAAGATGGGGCAGAGTGATACAAAGGAGTGGCTACCAAATCTCGAAGGCAGTGCCTCCGCTCCAGTCATCTCTGCTTAGATTAGATGTTGCCTAACATAATATTTCTTTCCATGTTTTGATTAGTAAACTAGTGGTGGCAATCATGACTGCCAACATTCTGAGCCCCCACCTCCACCCCCCTCCCTGGGCACACTCATGTGCACAGCAGACACTCATGTGCACGTGTGTGGGCAATGCTCACACAGACTCATTGTAACTTGCTATTCTACCAAGAAGGGAGAGGTGGGGGCACATTTTCTGTTTTGATGCTTTGTTTTTGGTACTAAAACAGTATTATCTTTTGAATATAGTAGGGACATGAGTATATAAAATCTATCCAGTCAAAATGGCTAGAATTGTGCCTTTGTAAGTTTTAAAAGTTTGATGCCCCTGGTGAGTCTGTCAACATATCTTCTCTGCCTGCATAGTGAAGTTTGAATTTGTTTCTAACCACTGGAATTTTTCAACATCATCATCTTTGGTTCAATGATTTTGCACTTTGAGTTTGGAATACTGTGTCTGCTTGGTTGGTAGTGTTATTATTTTTCTTTTAAACAGGCTTATCAGAGTCACACACTTTGTCCTAGGAAGGACAAAGGAATAGACCCCCGGCAAGGACACACAGTATGGATCACATATTGTTTAGCGTACGCTTTTCCCAGGAACCATTGCATGTATTTTACCTCGACGTGCTAAACTTGATTAGCAGAAAGGCATGGCTCACAATGTTGGTGGTAAGAAATAAATCCTGCGGGAATAAGCAATAAATAAAGCAAGAATG
ENSMUST00000088585_12858843 TCAGTCCAATATTACTTCAGACACCAGCTGGCAAGGCCTGGAGGAGTTATCCGGTGCAAGCAACATCGATGAGTACAGGTCTAACCCTAGACTAAGTCTGGAGGACTGGACTAACTACCTGAGGGCTGTCTACAGAGCCTTTGCACTGCTGAACAGTCACCCTGATCCAAACAAAGCAAATGGGACTCCAACCACACAAGGTGGTGACTTCCTGGTCACCTCTGCTGAGCGCTTGGTGCCAGCAGAGATGGCTTCTGCAGAATCAGGTGAAGACCCAAGTCATGTGGTTGGGGAAACACCTCCTTTGACCTTGCCAGTCAACCTCCAAACCCTGCATCTGAACAGACCAACGTTAAGTCCAGAGAGAAAACTTGAATGGGATAATGACATTCCAGAAGTGAATCATTTGAATTCTGAACACTGGAGAAAAACTGAGAAGCAGATAGGATGGGAGGAGCTGCATCATCCTGAAGGTGACGTCGTCAGTGGCAATGGTATGACAGAGCTGCTGCCCCAGTCTCATCTTGGGCATCAGCTCACCAGTCAGCACCAACAAAAATGTTCCCAGGATGTGGAGACAGAGAAGGATGCTTTTGAAGATCAATTGCGTCCTCTTGTCCACTCTGACAGAACTCCGGTTCATCGGGTGTTCGATGTGTCCCGTGTGGAGCAGCCTCTTCACTCCAGCCACACGGAGAGAATGTTGGCCAAGATGGGGCAGAGTGATACAAAGGAGTGGCTACCAAATCTCGAAGGCAGTGCCTCCGCTCCAGTCATCTCTGCTTAGATTAGATGTTGCCTAACATAATATTTCTTTCCATGTTTTGATTAGTAAACTAGTGGTGGCAATCATGACTGCCAACATTCTGAGCCCCCACCTCCACCCCCCTCCCTGGGCACACTCATGTGCACAGCAGACACTCATGTGCACGTGTGTGGGCAATGCTCACACAGACTCATTGTAACTTGCTATTCTACCAAGAAGGGAGAGGTGGGGGCACATTTTCTGTTTTGATGCTTTGTTTTTGGTACTAAAACAGTATTATCTTTTGAATATAGTAGGGACATGAGTATATAAAATCTATCCAGTCAAAATGGCTAGAATTGTGCCTTTGTAAGTTTTAAAAGTTTGATGCCCCTGGTGAGTCTGTCAACATATCTTCTCTGCCTGCATAGTGAAGTTTGAATTTGTTTCTAACCACTGGAATTTTTCAACATCATCATCTTTGGTTCAATGATTTTGCACTTTGAGTTTGGAATACTGTGTCTGCTTGGTTGGTAGTGTTATTATTTTTCTTTTAAACAGGCTTATCAGAGTCACACACTTTGTCCTAGGAAGGACAAAGGAATAGACCCCCGGCAAGGACACACAGTATGGATCACATATTGTTTAGCGTACGCTTTTCCCAGGAACCATTGCATGTATTTTACCTCGACGTGCTAAACTTGATTAGCAGAAAGGCATGGCTCACAATGTTGGTGGTAAGAAATAAATCCTGCGGGAATAAGCAATAAATAAAGCAAGAATG
ENSMUST00000115403_12866549 CATCCCTGCTGAAGCCCGGAGAAGGCAGACAGATGGATTTTGTTGGTTGAGTTGAATACGGCAAGTTGAGAAACACCTGTGCCTTCTTTCTTTTTGTAAACCTCCACAGACATCATCCTTAAACCAACAAAACTCAGTATACACAGCCACTGTTGATGAGGGCTGGATACCTCAACAAGACTGACAGCCTTTCCCCTCTTTTCTCCAGGGAGGAGCTTAGCTAGATCTGTCGTTATGTCTGCTAGGTTCACTTAATGTTCCTGCTCCCGTTTGGTAGAAGCCTGAGGTCCATGGTTAGCCATGGGAAAGGCTATGACCACACATATCATTAGCATACACTCCAGATAAAGGTGAGCTTGACCATGACTTTGCATTTGCAAGTCAGAGCTTTTAGATTTGAGCACCTACTGTGAGTTCTCCAGCAAAGCACAATTGAATTTGCTTCAACTATGCAATTTGATTGGAAATAGAAAAGTGTGGCATGTCCCTTTGGCTTTCAGAGAGTAAAGCAGATATCTTTTTCATAAGTGGAAGCTGAATGTTCCCTAAAGCACTGTTAATCACAATTTAAGCCATAGCAGACTTATCAATCAGGTAGAAAATCTCAAATGCTTCAAAGAACTGTATTCTGCAATGGAAGGATTTCTTAAGATATATTTTCTCTTAGTCTGTTTACTCCATCTTAAGGTAGATCAAGAGGCTGCTGAATCATGCACCTGATAGCTTGAATATATAAACTACAGTATTCTTCCATAAGGGGCTTTAAACTAGTGTGCTAAACAGTGTGGCTAGAAACTGTAATTTGAGATGCATAATAAGGAAGGAAATGATGGCCTTGTCATCTGAGGAATTCTTTCAGCTCTTAAGGGCCCACTAAAACTAGCTAAGAGTTACGACTACTTTGACATTCAAAGGAGTTGATAAAGAAATTCCCGAGGTAAGATTGAGGTCCCAACTAGGGAATTTCACTTATATCTTTAACATACTGGCAAATCTCCACTGATTTTTTTTTTTTTTCTGTATAGAAAGAGGTCATGGTTGCCTTAGAAAATGAATAATTTAGTCAGAAAAACTGTACCTGGGATATGAAAATGACTGCACAGTATCCAGAGTTGTCAGCTGAACATGGAATATAATCATACTTTAAATAATGAATTGGAACGTAAAGCAAGCTAGTCTACCATACTGAATCCTGCACTCTCAAAGCTAGCATCATTTCACGGTGCCCTTTGTATATGTGTTCTTCTATCCTTCCTTAAGTGGCTCTGAGACAGGATAATTCCCTTCCCAAAGGCACCTTGGGTCCATTGACAGCATTATCTCAGCTTCATTGCTGCTCAGGATGCTTAAGACAGAGGCCTCTTGGCAAGCTTTGTGCATTAATGGTAACTCATGGGATCTGGCTACAATGGGCCAAGATGTCCAATACGCCATAAAATTGTGGCCTCTCTGTCAAGAACCTCATGTCATGTAAGGCGACCTCAGGAAATATTTTTCCATCTGGAAGAGAGGGGGCTGGCAGACAGGCCATGATTCAGACACCTACATTCTTGGCAGGCCACACAGGTAGAATTTCCAGTATTCTTAATACAGTTCCTGGGTATAGGATTGATTTCCTGTCCATGTAGGAAACTCACTAGTCAAGTGGTTTTTTGGGGTTTGTGCAGTTTGTGGAGGAGGCATTCACCCTTAGACTGGGTAATGTCTATAAGAGATGGAGCTAGTGCCTAGGTGAAAAGAACTTTGCTTTGAGTCCTGGGCTTGGCTGCCATGGAGGTGGGGTCATGCTTATCTGTGATAGATTGTGAATGCTGTGTGTCAGATTTAGACCAGTGTAACAGACATGAGAGGTTTTCATAAAGTAGTGAAGATTAGCCCACAGTGTACTCTTGGGACTTGGTGTCCCTTGTTGGCTTCTGTGGGTGATTGTCATCCTTTAGAAGGGATAGTGAGTGTCCTTTGGCGTTAATGGTATGCTGTATAGGCTGTAGAGAGGTGGTGCTTTCTTAATTTTTTCTGTGATAAGATATTATATGAAGAGATTTCTGGTGGACTTGGACCTGTTTTGGTACTAAGATTGATGGGCTCACCAAGGGTAATTAGAAAGCTTCAGGTCCCTTTCTCTACCTTGAATTCAGTCCAGCAATTGCTGACTGGGCACTGGTTATGTGTTGATACCATTCACTGCTCCATGAAATCCTTTGGAAGGCTGAGGTCAGAACTCAAAGACATTGACCTGGGATGTGCACTACAGTGTGCAAGTATTAAATATTAATATTAAGTAGCAGTGTATCATTAACGTGCTGGTGGTGACTGTAGAGTAAGTCCTCAAAGTCCTGAGGGAATAAAGTCCTGCATTATATATCAATTAAAGACTGCTCTCCAGAGGGTTTGGGCTCTGGTAGCATCATCTGAATATTGCCTAGCCAATGAGTGGCTATTTCATAGGCAGTACCATTCAACTGTACATATAGAAGAGGTCTTCTGTTTCTAGAAAACTGGTTGTTTTACTTGTAGTCGCAGCTCTTATCAGAAACTTTAATTGCTTTCTGAGCATAGTCTTTGAATTATTTGTTTTGACAAAAGGGCAAGTTGTTCTTATATCATCTCTATAAATTAATGTGTTGTTTGCCTCTAATATCCTAATGTAATGTGCAGCTCATTGACTCCCAAGAGCCTAGGGAGGAAGTAGGGGAGAACCTTCTTTGGATTTTCTTCCTTAGTATGAGGTTCTTGTGTCATGGAGGTGGAGTTTCTAGTTGAAAACACTCAAAAGTCATTGAGAACACCATAGGGATGGTGGGAAAGAGCATTTGGTGTGGCGACCATTGGCAGAATGGTCTCCCAATGCTCAGCACCCATGACATTTCCTGCGTTAGGAGCATGGAAGCAATGCTTCCCTTCAGTGCTTCAGGACTGAGCGAGGGACCCTGCATATGACATGTTCTCTCTCCCCGAGCAGCACCCTAGCCTTCTCTGGAAAGGATTCTTGTTTTGTTTGTTTAAAAAACAGATATGAACCCTAGGCTCACAAAGTTAAAGCCAGTTCTTTAGGGTGGCTCAGAGCAGCTGTGACAGGGGCAAGGTGGTATGTCCACTGTAAAGTAAGTTAGCACCCATCACTTTTGACATATTATTCTTTTTGAGGTTTTAGAGACATTCTTCAAAGTAGAGACATTTCCTTGTATGAATACAAGAAACATAGTACATATCTATGAGAGCCACCCACACTTCCTGGTTAACTAGATTTTTTCAAAGTAAGTGTTATTTATGTAGCCAAGTATAATATTTAAATCATTTATTATAACTTACCTCAAATATTTGTTTATAAGTTGAGTTTAATTGTGAACACATTCAGTTTTGGTATTAGTTAGGATCTTAGCAGAATTTTCTAAAGTGAAATTTTATGAAGAAAAGGTTAATTCTGATTGGTTGTATCTGAGCTTTGGGGGTTTCAGGTATATTATTATTTTTTCTCTTTCCTGTCAGTAGAGTAACATTTATGCTAACCTGTAGACAGCCATGGGTTTTCAGATTCTTAGTGAAGATTTAAAAAGAACATAGAAAATATACTCCAAGCCACAGACCCCATCTGTCACCTCAAGTGACTGTGACGGTTAACTGCATCTTTGTACTCAGGGAAGCCAGCACCCTCAGGAGTTGGTAGAGTGAGGCTCCCAAAGCTCTCAGAATCCCATCCCACCAACCACCCAAAATTTCTGTTTATTCCACAGCTCTGGGTCACAGTCTTTAATGAACTTCTAGCCAGAAAGTGTCTTGTGTGTTTTGTTTTCAAGGCTGCTTTGTAGAACCCTGTGTGCACCAAGGAACATCACCACAGTGTGGCGGGACCCAAAGCCCCCATGGGAACTCTCCCATGAGCTCTGTAGCAAGGCAAGCACTTGCCTAAGGTGCTAGCTGTGTGTGTGTGTGTGTAGTGTGTGTATGTGTGGGTTGTGTGTGTGTATGTATGTGTGTGTATGTGTGTGTGTCCTAGAGATCAGAACGTGACAGTAACTTGCTGCAGAGGTACATGCTGAGGATTCTATGTAGTGATAGAAACCAGAATGTTGCAAGCCCCAGAATAGCCTAGAAGCCAAGCACGCTAATTCTGTTTTCCAGACTTGGGAGCAGTCTAATGCGGTGTGGAAGGATGTGGCTGGCAGGTGAGGCTAGTGGCCTGGTGTACCTTATTTCTCTCTTCTGTCATCTCATCTTTACTGGTAGTCCATGGTCTACTCTACTGTCAAAGGCAAAGAAATGCTGCTGGCATTGTCTGTCCCAGACTTCCTGTTGTGTTTCAACCAGATTTGTGTTTGTCTGAAGAGGTTTAATTTAAGCAGTTCATTTGTACTCAGCCTTAAGAAGGGTCAAATGTGACCAGGAGCTCACCTTATTGCTGTTGGCTCTGGCAACATTAAATATAAAATGCCTTGGTGCTAAAGTATTTGTAGAGGCATGTTCCTCTTTGAAGTCAGTGTTTCAGAGCTTTGGGTTTGGAAACCTGGGGATTCTCCCGAGAGAACAAGCCCCTCCCCCACCTCATTTCCACAGTCCAGAAACTCTATTCTGCAAATCTGAGAAGTATACAGGAGAATCCTTTTCTATGCAAGAGTCAGTGCTTTTGATATTTAGTTTATCAAGAATAAGGAGATGCTAAAAATAATTTCAGAGATAAAAACATATTTAGATAATCTTATATCTTCTGCAGAAAGTTTCACGCCCTGCGAGCTGCCCTTTAGCATTGGATTCGACACTGTTGTCCTTGACTGGCAGTCTACTCTATATGTAGAAAGTGAAGAAGTTAATGTTATTGAAAATGAAAATAATGGTAAGGATATATTAAACTAAACTGAGGAGTAAGACTCGACGGTGGGCAGTTGTCTTCAGCTATATACCTCTACCCCAAACCCAAATGTTAATCTAGGAGCATGAAGCCCAAGGCCAGCCTTTAACTTTGTAGTGTAAGGAAATGTGAAACTGTGTCAAACTGGTATTAGGATATCTGTGAAGTGTGTGTGTGTGTGTGTGTGTGTCTTTCTGCCTGTCCTGTGTGTCTATGTACTTCTCTGTAGAGGCATGTTTGTGATGAAAGGCTGCTTTGAGTTATAATGTAGAGTTTGATTTTTGTGGTTTTTAGAACAAACATTTATTTGGAGACCTGGTATGGTATGGAGGGCCGTATGACTTATTTCTTTATGTTTAATGAAACTGATTGTCAAAGGACTAATAAACCTGGGTTTACAACATCATGAATACTTGATCATTGAAAATTAAGAAAAATAAGTTGAAAAAAAAATAAAGTGTGTTGGATTGAAA
ENSMUST00000115402_12871348 CACCACCTGTATGCTCTGGCAGCAGGAATGCGGAGTGCAGGGCTCTTGCTGGGAGTACAACGTGACGTCATTTCGTTTTGTCTACTTTGGCTTGGCGGCTGGCCTCAAATTTGTTGGCTTTATTTTTATTTTCCTGGCCTGGTACTCTATCAAGTACAAAGAGGACGGATTGCAGAGGCGGAGGTGCAGGGAATTCCCACTGAGCACTGTGAGTGAGCAAGTGGGCCAGCCCAGCAAAGCTGAGAAGTACTCCCGGACTACATCATGCCCAGCCTTCAGCACCCAGGGGGAAGTCCATGAAGAAACTGCTCTGCAAAAGGGATTCCCATGCACCACACAGACATATCCGGGACCTTTCTCAGAAGCAGTAAGTTCCTCTGCAGACCCTGGGCAGGACGAGAGCCCCGATGCTGCTTTGTAACATCCCTGCTGAAGCCCGGAGAAGGCAGACAGATGGATTTTGTTGGTTGAGTTGAATACGGCAAGTTGAGAAACACCTGTGCCTTCTTTCTTTTTGTAAACCTCCACAGACATCATCCTTAAACCAACAAAACTCAGTATACACAGCCACTGTTGATGAGGGCTGGATACCTCAACAAGACTGACAGCCTTTCCCCTCTTTTCTCCAGGGAGGAGCTTAGCTAGATCTGTCGTTATGTCTGCTAGGTTCACTTAATGTTCCTGCTCCCGTTTGGTAGAAGCCTGAGGTCCATGGTTAGCCATGGGAAAGGCTATGACCACACATATCATTAGCATACACTCCAGATAAAGGTGAGCTTGACCATGACTTTGCATTTGCAAGTCAGAGCTTTTAGATTTGAGCACCTACTGTGAGTTCTCCAGCAAAGCACAATTGAATTTGCTTCAACTATGCAATTTGATTGGAAATAGAAAAGTGTGGCATGTCCCTTTGGCTTTCAGAGAGTAAAGCAGATATCTTT
ENSMUST00000047577_13113457 GTCTTTGAAAGCAAAGCCAGTTACAAACCAAGAACGCTGACTCTCATTCCTGCTTTGTCTGTGTCGCGTGGGCATGGTTGAAGTGTTCAGTGAGAATCTGGAGAATGGAGTAGTTGATCTGAAGCTCCAAACCTTATGGAATCCATTCAGACCAGGAGTGAGAATAAAGTCCTGGGTCTTGTGATTAAAGAAGAAAAGGTTCCCCCTCTCCTGTCTGCCTTGAACACCCCGTTATACGGTGTCTGTAGCCAGCGACTATGTGCATGAGTGTTCGCCGCGGGCATGTTTCTGTGCTGCATGCGTGTGGAGGCCCAAGGAAGACATCAGATCCTCTGGGGCTGTATTTACGGATAGTTGTAAGCCACTGTGTGGGTACCGGGAATTGAACCCAGGTCCTCTGCTAGTGCTGCTAGGACTTAACTGCTAAACCATCTCACCAGCTCCTGCTTTCTATTTGGTTTTGGTGGTGGTGTTTTGGTCTCTCTCTCTTTCTCTCCCACCCCCAAGCTGGCTTTAAATTTGTCCTATAGCTGAAAATGACCTTGAATTACAGGATTAAGTTACCACAGCCAAGCAATTTGCACTACCTAGAGATTTGGTATGTTATAACTAAGTCTTCTGCCGTGTATTAGTGTTCCATCTTAATTTGAGCTCATTTCTCTCCTCACTGAGCAATGAAAATGCCAGGTAATACACCTAGTATCAGAAAGAATCATTTCCAGGGCAGGAAGACTGGCAATTCTTGTTGATGTCTAACTTTTACCAACAGAGAAGGAAAATTATATCTGAATAAAGACAGGCTG
ENSMUST00000081713_13139105 CCCTGGAGAAACTGTCTGCATCTTTCTTCAACCCACTGGGCTTACAAACATTTACCAGTCTGGAGAGCTGCGTCTCTTTGTGTTGCCACCTGACATGCCGCCAGTTCTCCCAGGACATAGCAGCAGACAGTCGGGCCCTGGGCCCGCAGCATAGAGCGTGCTGGCTTGGCTGCCACCGGAAGAGTTGCCTCTCCCGACAGCCTGCAGCTCGCCTCCAGACCAACCCGCAGTCTGTTCACTGCATTCACCGTAGTGCAACTTAGATCTCCTGCAGAGTAACTGTCCCCAGGCCGACTTCATCCCCATCAGATTGAATGTATTTAAATGTGTGTGTTTGAGGAGAGCCATGCCCTTGGCCTGTTCCTGCTCGGCTCCAGACACTGGTTTCTTGCTTTGTTCTCTGTGGCTCTTCTGTGTAAAAGATGAGAATCTTATCTACAGGAAAGAAAGGAACTTTTAACACAGTACAACCCAAGGTGTTCTAAGCTTAAAGCCTGCATTTGACTGGGATGGAGACAGGGCAGACACTGTGCACAGCGCTGTGTATGCCGGCACACCTAGTCAGCAACACGTAACCGAGGCAGAGTTCTGTCTCCAGGAAGGAGTGTCCCGTCACTGAACAGATGGAAGGCTCTTGAGAGAGGCTGTTAGCATTAACAAGTATCTGTTCCCACTTCTCTCTGTTAAAACCAAACTAGTTTCCCCTAAATCATGAATCAAAAAGAAATACTTGTTTCTAAATTGTTTTTAGATCAGATAGTTTGATTGGCATCTCTTCCCTTCCTCTCCCCACCTTCTCTCGTCCCTCCCTCTTTCATTCCTTTAAAGTAAAAACATCAACAGCAGCATACACCATAGAGACCAGGGAAGCCCTTAGGATCTCTCAGTGCTGTGCCAGCCACTTACAGCAGCTTCCCAGTGACCATGCATTTCCTATCAGAGAGGAACAAAGTCAGGCTGTGACATCTGCTTAGGTAGCCTGGGCTGCCCCATCAGCTCAGGCCTCCAAAATGAGAGAACTTACTAATGAAATCAACAGCAGACGTCACGACAGATCTAACCTCTGCCATATGGGGTTGTTTTTTATTTTTGGTTTTTAGCAGTGCTGACGAAGCCGAAGTTTTGTAAGGTACATAAAGATCCAATTTATATGTAAACAAGCAATAATTTAAGTTCTGAACTTAAGTGTTTTAACTGTATAATTTTGTGAGGTATACATATTGTGGGATTGACTCAAAATGAGGTACTTCAGTATTAAATTAGATATCTTCATAGCAATGTCTCCTAAAGGTGTTTTGTAACGGCTGCCAATGCCTTGGTTAGACCTGACTTGTAGACGTAAGACCTTTTGTTTTCTAACCCTTGAGACTCTCCTCATGAATCCTGTATCTAATCTATATGATATGCAGCCGCTGTCAGAACCAAGTCTTGATTTTATATGTTTATATTCTTTCTTAATAAACCTTAGAAAGACAACATTACTAAGCAGCCCACTTTGATGGTTGTTTTCTTGCCCACTGTCGGGGATAACCTCTATTAACTGGTGTCAGTTTCAGACAGCTGCAGTACCCAGAACCGAGACCTTTTCAATTCTCCCCAACCTTGATACACACACTTTCGTACCTAAATTTCAGAATGATGTCTTTTTGATGTCTAAAAACAAAGCATTTTATAATATCTCATTATCCAAGCTTTCTAGGAACAGAGAAGATTTTCCTTGAAGTTTGTTTATTCCTGGCAGGGTTAAAAACATATAAACTACCCTATTTATATTTATGTCTCCCTATATATCTACAGATTGTAGAAATATAGAAAGAGATGTGACCCAAAGACAAATGGTCAGTCATCTGAAAGTGTTGCTGCGTGCTAAGGAACTCTGGAAATTTGCATTTCCATACCTTTTTCCACTTAGAGAAGAATCTCAGTGAGGGAGGTGGCCCAGGAACAGCGCTTCCCCGTTGGCCACCAGTTCCTGTGTCTGCTCGAGACTCCACCAAACCATTGGCTTGCACATCTGTCCTGCAAAGGGAGCAGATAGAACCCAGAACTCCAGGCCCTGCCCCAGGAGTGAGGCTCAGGTGCACTACTGAGCTCGACCTGTTCTCAGATAAGTCAGAAATGTGAGGTAGGTAAAAATGACTTCACACAGCACAAGAGAAAAAGGAATTTAAAACATACTTGTTTTGTATTAAATCCCATCTCACTGTAACATCAAGCCACAATATCTTACCTTTCAGCCTTCATCCAATCTCCCACTGCTTTCTAATGTTGACCCGGCTGTTAGCGTAGCCCATGGTCATGGCAAATCCTCTCACAGGTCAGAGCAGCCATGAACTGTGTGCCATCTCATCAGGAGGATCAATCGCATCAGCAAAGGCATCCTGATCATGTTCTCAGAGCCAGGGCCAGCCCAGCCTCCCCTGCCATCAGTATTGCTCACGCTCTGCACAACACATTTGTACTTGGTTTTGTCTGACAGAACATAGAATCAGTGTTCTCTTAGATGACTCAATGTGAAAAGCGTAATGTGAAAAGTACACACCTGATCGTGGTTGTAAAATCCATTTAAGTGTTCATGCAACATGGTGAGTTTTAAAAGTGAAGTGTGCTGTGATACTACAACCAATTGACTCAAAGATTAAAGCACGCACGCACACACACACACACATACACACGTGTATCTCTTACGACCTGTAATGATTGAAAGCAATGGTTTTTTTGCAGTTTAAGATGCAATTTTTAATCTGTGTTTAAAAACGGAGTTCATATGGGTGTGACACGTGAACTGGGAGGCACAGATCCACTTGCAGAACCCAAAGATACACAATCAATTTTGAAATGCAACTTAAGCCATTAATTGTTGGTGTGAATTTAAAATTTTCTAGTTGTTTATATGGTAGTATGCTGCCGAAGAGCAAAGCATTCTCTGCACAAAAGAAAACACTGTAGTGGCTTCGATTTTAATTAGAACTTTCTCCCTGGTGTTTCTTTATAGACTAAAACAAAATCTTTTAAGTTTCTTTACTACAGGTAAAAGCTATGTGCAAGAACCTCAAAATGCTAAAACCTAGCATAATGCCTTAGATCTGTTTTTAAGTCTTGTATATTCCTACATAGCTGTCCAATGTATTATATTTGTATAGTGAATTGTGTAAAATTTTTGAATAAGTAAGTCATCGCTTACCCGTATGTTACTGAACAGTGATGACAACTCGTTTCTTCAAACATTTAACTGTCTTCTCTTTTTCCTTTGTCATTTGTGGGTTTTATTTGTACAGTTCCTCATGAAGTTGCATTTGAGATATGTGTATATGAAAAAATTATACAAGGGTAAAATTAAGCAATATATTAACTATGGTTCTTCAGGAGAAAGCTTACAGTGTTTCAGGTTGTGATTTATTTTCAAAACAGAGTTGACTCTGAACATCACTTTGTTCATCTGCATTGATGTTTGTATTTCTAGTGTGAGCAGTTTATGCAAAGGTAGATATATACAGAGAAATTTTAAATACATTTATGCAAGTTACTATTGCTTTGCTGATGCTATTTGCTTATTTGATGTTAAATAATGCTATTGTAAATAAAGAATCTGTTGTTACTGCATCATTTAATAAATTTTAATGCCTTCGGGTTTTACATGGCTTTAGAGATTTTAA
ENSMUST00000068304_13139159 CCCTGGAGAAACTGTCTGCATCTTTCTTCAACCCACTGGGCTTACAAACATTTACCAGTCTGGAGAGCTGCGTCTCTTTGTGTTGCCACCTGACATGCCGCCAGTTCTCCCAGGACATAGCAGCAGACAGTCGGGCCCTGGGCCCGCAGCATAGAGCGTGCTGGCTTGGCTGCCACCGGAAGAGTTGCCTCTCCCGACAGCCTGCAGCTCGCCTCCAGACCAACCCGCAGTCTGTTCACTGCATTCACCGTAGTGCAACTTAGATCTCCTGCAGAGTAACTGTCCCCAGGCCGACTTCATCCCCATCAGATTGAATGTATTTAAATGTGTGTGTTTGAGGAGAGCCATGCCCTTGGCCTGTTCCTGCTCGGCTCCAGACACTGGTTTCTTGCTTTGTTCTCTGTGGCTCTTCTGTGTAAAAGATGAGAATCTTATCTACAGGAAAGAAAGGAACTTTTAACACAGTACAACCCAAGGTGTTCTAAGCTTAAAGCCTGCATTTGACTGGGATGGAGACAGGGCAGACACTGTGCACAGCGCTGTGTATGCCGGCACACCTAGTCAGCAACACGTAACCGAGGCAGAGTTCTGTCTCCAGGAAGGAGTGTCCCGTCACTGAACAGATGGAAGGCTCTTGAGAGAGGCTGTTAGCATTAACAAGTATCTGTTCCCACTTCTCTCTGTTAAAACCAAACTAGTTTCCCCTAAATCATGAATCAAAAAGAAATACTTGTTTCTAAATTGTTTTTAGATCAGATAGTTTGATTGGCATCTCTTCCCTTCCTCTCCCCACCTTCTCTCGTCCCTCCCTCTTTCATTCCTTTAAAGTAAAAACATCAACAGCAGCATACACCATAGAGACCAGGGAAGCCCTTAGGATCTCTCAGTGCTGTGCCAGCCACTTACAGCAGCTTCCCAGTGACCATGCATTTCCTATCAGAGAGGAACAAAGTCAGGCTGTGACATCTGCTTAGGTAGCCTGGGCTGCCCCATCAGCTCAGGCCTCCAAAATGAGAGAACTTACTAATGAAATCAACAGCAGACGTCACGACAGATCTAACCTCTGCCATATGGGGTTGTTTTTTATTTTTGGTTTTTAGCAGTGCTGACGAAGCCGAAGTTTTGTAAGGTACATAAAGATCCAATTTATATGTAAACAAGCAATAATTTAAGTTCTGAACTTAAGTGTTTTAACTGTATAATTTTGTGAGGTATACATATTGTGGGATTGACTCAAAATGAGGTACTTCAGTATTAAATTAGATATCTTCATAGCAATGTCTCCTAAAGGTGTTTTGTAACGGCTGCCAATGCCTTGGTTAGACCTGACTTGTAGACGTAAGACCTTTTGTTTTCTAACCCTTGAGACTCTCCTCATGAATCCTGTATCTAATCTATATGATATGCAGCCGCTGTCAGAACCAAGTCTTGATTTTATATGTTTATATTCTTTCTTAATAAACCTTAGAAAGACAACATTACTAAGCAGCCCACTTTGATGGTTGTTTTCTTGCCCACTGTCGGGGATAACCTCTATTAACTGGTGTCAGTTTCAGACAGCTGCAGTACCCAGAACCGAGACCTTTTCAATTCTCCCCAACCTTGATACACACACTTTCGTACCTAAATTTCAGAATGATGTCTTTTTGATGTCTAAAAACAAAGCATTTTATAATATCTCATTATCCAAGCTTTCTAGGAACAGAGAAGATTTTCCTTGAAGTTTGTTTATTCCTGGCAGGGTTAAAAACATATAAACTACCCTATTTATATTTATGTCTCCCTATATATCTACAGATTGTAGAAATATAGAAAGAGATGTGACCCAAAGACAAATGGTCAGTCATCTGAAAGTGTTGCTGCGTGCTAAGGAACTCTGGAAATTTGCATTTCCATACCTTTTTCCACTTAGAGAAGAATCTCAGTGAGGGAGGTGGCCCAGGAACAGCGCTTCCCCGTTGGCCACCAGTTCCTGTGTCTGCTCGAGACTCCACCAAACCATTGGCTTGCACATCTGTCCTGCAAAGGGAGCAGATAGAACCCAGAACTCCAGGCCCTGCCCCAGGAGTGAGGCTCAGGTGCACTACTGAGCTCGACCTGTTCTCAGATAAGTCAGAAATGTGAGGTAGGTAAAAATGACTTCACACAGCACAAGAGAAAAAGGAATTTAAAACATACTTGTTTTGTATTAAATCCCATCTCACTGTAACATCAAGCCACAATATCTTACCTTTCAGCCTTCATCCAATCTCCCACTGCTTTCTAATGTTGACCCGGCTGTTAGCGTAGCCCATGGTCATGGCAAATCCTCTCACAGGTCAGAGCAGCCATGAACTGTGTGCCATCTCATCAGGAGGATCAATCGCATCAGCAAAGGCATCCTGATCATGTTCTCAGAGCCAGGGCCAGCCCAGCCTCCCCTGCCATCAGTATTGCTCACGCTCTGCACAACACATTTGTACTTGGTTTTGTCTGACAGAACATAGAATCAGTGTTCTCTTAGATGACTCAATGTGAAAAGCGTAATGTGAAAAGTACACACCTGATCGTGGTTGTAAAATCCATTTAAGTGTTCATGCAACATGGTGAGTTTTAAAAGTGAAGTGTGCTGTGATACTACAACCAATTGACTCAAAGATTAAAGCACGCACGCACACACACACACACATACACACGTGTATCTCTTACGACCTGTAATGATTGAAAGCAATGGTTTTTTTGCAGTTTAAGATGCAATTTTTAATCTGTGTTTAAAAACGGAGTTCATATGGGTGTGACACGTGAACTGGGAGGCACAGATCCACTTGCAGAACCCAAAGATACACAATCAATTTTGAAATGCAACTTAAGCCATTAATTGTTGGTGTGAATTTAAAATTTTCTAGTTGTTTATATGGTAGTATGCTGCCGAAGAGCAAAGCATTCTCTGCACAAAAGAAAACACTGTAGTGGCTTCGATTTTAATTAGAACTTTCTCCCTGGTGTTTCTTTATAGACTAAAACAAAATCTTTTAAGTTTCTTTACTACAGGTAAAAGCTATGTGCAAGAACCTCAAAATGCTAAAACCTAGCATAATGCCTTAGATCTGTTTTTAAGTCTTGTATATTCCTACATAGCTGTCCAATGTATTATATTTGTATAGTGAATTGTGTAAAATTTTTGAATAAGTAAGTCATCGCTTACCCGTATGTTACTGAACAGTGATGACAACTCGTTTCTTCAAACATTTAACTGTCTTCTCTTTTTCCTTTGTCATTTGTGGGTTTTATTTGTACAGTTCCTCATGAAGTTGCATTTGAGATATGTGTATATGAAAAAATTATACAAGGGTAAAATTAAGCAATATATTAACTATGGTTCTTCAGGAGAAAGCTTACAGTGTTTCAGGTTGTGATTTATTTTCAAAACAGAGTTGACTCTGAACATCACTTTGTTCATCTGCATTGATGTTTGTATTTCTAGTGTGAGCAGTTTATGCAAAGGTAGATATATACAGAGAAATTTTAAATACATTTATGCAAGTTACTATTGCTTTGCTGATGCTATTTGCTTATTTGATGTTAAATAATGCTATTGTAAATAAAGAATCTGTTGTTACTGC
ENSMUST00000006037_13142475 CCCTGGAGAAACTGTCTGCATCTTTCTTCAACCCACTGGGCTTACAAACATTTACCAGTCTGGAGAGCTGCGTCTCTTTGTGTTGCCACCTGACATGCCGCCAGTTCTCCCAGGACATAGCAGCAGACAGTCGGGCCCTGGGCCCGCAGCATAGAGCGTGCTGGCTTGGCTGCCACCGGAAGAGTTGCCTCTCCCGACAGCCTGCAGCTCGCCTCCAGACCAACCCGCAGTCTGTTCACTGCATTCACCGTAGTGCAACTTAGATCTCCTGCAGAGTAACTGTCCC
ENSMUST00000027068_13564702 TGGATCGGAAGCTGACTGATTATTGTCCCCAAAGAATCTGCTTTCTGCTCTATCTTTCAGCACTAGCAATTTTTCTTTTCTAAAAATACAGTTTATGCTCTTTGATTTCTGCTGTTGTCCTGTTCCTGCATCGTAAAGGGCATTGAGGGGAGGATAATCACTCTGAGTGAGAACATTGTAGCTTAGACTCAGCTACCTGCCTTCAGAATAGTTTAGGGACCACCTTTCTTTTCTCTTCTTTTCTCCTCTTTTCTACCCTTTTCTTTTTTTTTTTCTTTTTCTTTTTGGGTTGGGTTTGGTTTGGTTGGTTTTGTTTTGTTTTGTTTTGCTTTGCTTTTTGTCCTTAATGGTTTTTTTTTTTTTTTCCTAATGGTTTGGGGAGAAACCATTTACAAACCCCTGCATAACCAGTGAACATTTTTCTTGCTCTCACCAATTTTTTTATAATATTATAGCAAGGTGACCTGTTCTAAGAAGGTCATATTTTTTAAGTTGTCTTCAGGGTAAAATGGAAATACTATAAAGTCAGATGTCAAACTTTTAATGTTTTCAGTGTTCTCTAATTTTTAGGAATTTTTTGTAGCCTTTACACCTGAAAAAAAAATTTGTAAAAATCACCAAAATACTTGTGTGCTTTATTTTCTAAGTTGTGGCTGTACATGTTACATCCCATTCAAAAGTACTGATGGCTACTGCAAGATTTATTGCCATCCATTGGAGTAGGTGTCTTATTAACATAAGGAAGTGAAGTACTTAGGAAGTGAAGTGAACTTTTTGTGCATTTTCAACATTTATCAACTGGCAATCAGAAAATGTTTATTGTGAAGAGGAATATTCAACTTACATAGCCCTTTTTGATATGTTAAGTAATGATTCTTAATGGGCTTGTTGTAAGTTTGATATGCATAGCATCTTAATGAGATTCTATTTAACCTGCAAGCCCTTTTGAAAAGTAATGCCTACTTGATTTCTATTAAAAAGAAAAAGGTACCAGGTAATTCTATTTGGGAAACGAATGCACTAACTTTAAAGAAATTGAAAATCCAGGTGGATAGTCTTAACAGAGGCATGCTTTATGTTATGTTAGAGCTTTGGACCCATCTTTAATTGAGAAACGTTTATCTGTATAAAACATATTTTTGGATAAATATATATATATATATTTGTATCTACAGAAAGGCTCTGAAAAGCATTTGAGTAAAATCTTGGTCCCCTTTTCTATGCTTGTCCTCGCACCCTGCGCTTGGTCTGTCCACTGTTGTTCAGCACATACATGCTCCATCGTTTCTCACTCTGTCACCAGCTAAAAAATGTCCGTGCCATGTTGACTATAGAAGCCACAAGCCTCAGGCCTGTGGTTAAGTTGCCATGCTGCTAGAAAGTCATGCTTTCTCTTCTCCAGCCGCTTACCTGCTTCCTGGGAAAGTAGTCGCTCCCTGGAGCAGTACCGACTTTCAGTGGAACCAAATTTCCGCCCTTAAGACTGGCATTATATTGAACGATACATTGAGAAATCAATCGAAATAAAAAATTTTTACTTTCACAAGCTGTTTCCTGAACAATTCCTTCACTGTAATGTTTAAGCTATTTTGAACGTATATTCTCATTAAAGTGTACTATT
ENSMUST00000027071_13624845 TTACAGATCAGTGAAGTTCTGTCTTGTTTTGCTTTTAGAAGATGGTATTTTCTTTTAGCTATAGATTATATATTTATAGAAAATATTAAATGCACAACTTTGAAAATAACCCTTGATACTTGTAATCCGTGATAATTGTAAAATATGTAAATTACATTTTATATCTGGAGGACAGGTTACTGATCTAACCTTGGTCTTGGAAGGTTTTACCAGAAATTCAGAATCTAGCACTTTTTCAATTTTCTATGGATTAAGTAAAGTGGTTATTAAGAATAATAGATTTTGAACAATTCAAACCAGTTAATACTTTAGAGTTTGATTGTTAGGGTTTCTATTGCTGTAAAAAACAAAAATGACTAAGGCAGCTCTTATAAAGGAAGACATTTAATTAGGGCTGGCTTACAGTTCAGAGATTCAGTCCAGTATCATCATGGTGGGAAGTATGGCAGCCTGCAGACAGACATGGTGCTGGAAAAGGAGCTGAGAGTTCTACATCTTGATCTGAAGGCAGCCAGAACAAGACTGTCTTCTGCAGGCAGCCTGGAGGAGGCTCTCCCAAGCCCACAGCGACACACTTCCTCCAACAAGGCCATACCTCCTAATAGTGCCACTCCCTATGGGCCAAGCATTCAAACACATGAGTCTATGGGGGCCGTTTCTATTCAAACCACCACAGTTATTTGTTAGCATTTGCCAGTAATACTGCTTTCTTTAGCTACTTCAATCAACAGCACACATATCTGCATACGCATTCCTTTTCTTCAGCCCTGTCAATGCCTTTTACATACCAAGTTTATTTCACTTTTCTATCAATTATATCATTTAAGTATTGTTTCTACAGTTCTATGCTATGTTTATTTTCTTGTAACGGTATCCCATAAGCAATTCATAAGTTGATCATTAACAAATACTAAATATACTAATTTAAAATATTATGTGATTAATAATAAGTAATTCTTAAAATTTTATTTTATGTGTATGAATATTTTGCCTACATGAGTATCTGTGCACTCCATGTGTGCAGTGTGCACAGAGGCCAGAAGGGGCACTGGATTCCCTGGAACTGCAGTTACAGGTGTTAGTCACCATGTGTGTCCACAGAATCAAACTGGGTCCTCTAGAAGAACAGCCATTGCTCAGAACTGCTGAGCCATCTCATCTCTCCAGCCCACGACAGCATGCTTTGCAATTTTAGATTTTAGTATAGAAATGGCCATCCGTTTATATATGAATTATATACTAGAAAGTGTTTTCTTTTAATTAGAAGATGGCAAGATAGTCTTTTAAATATATAAATAACATTCTCAAATAATGGTTAGAATAGTGGTACTGCATAGTAATTTCCTCCAAATTAAAACATTCCGTCCTGGAGGGAGACTCCTAAGACTCGGGAAGTAAATGAAACTTAATGGGGCTCAGGAAATAAATAACTCACAAGTCTTAAAAAGTTTCTGAAACTTAAATAATTCAGCAGGTCCCTCCCCAAGGTTATCTCGGCAATACTGATTGCTGGAGAGAAGAGACTTTAGCCTCCTGAGCTGTCTACAGGTAATAGAGGAGAGCTCCAGGAAGATGCCTTTCCTGAGGCAACACCTCCCCACCCCACCCCACCCGCTGAAGTGGGCTTTTCAGTGATGCATTTTTATGCAAGCTAAACACATTTTTTTCTTGTTCCATGTAAATATGTCATATACCCAGAAGTGTTCCATACTACAAAATAACTAAAAACTCAAGAATTAAAAGCCAGTGACCCAGATAACTCACAAATGGACAACAAATGTTTCTCCAAAGAAGATGCCTAAGAGAAAAACTGTTTCTCGGGCTAGAGAGATGGCTCCGCGGTTGAGAGCAATGACTGCTCTTCCAGAGGTCCTGAGTTCAATTTCCAGCAACCACATGGTGGCTCACAACCATCTGTAATGGGATCTGATGCCCTCTTCTGGTGTGTCTGAAGAGAGCAACAATGGATTCACATACATAAATTAAATAAATAATCTTTAAAAACAAAAAAAAAAA
ENSMUST00000088542_13701384 CTTGTGAATTCATGAGAAATATTTTATTTTTTTTGTTTCATTGCCTAGTAAAAAAAATGTCTGTCATATGTATGTGTTGTTACTTAGTTTATCACCTCTGTCTGAAATGAGTTATGGCACATGGTGAATGAGAGCATAGTAATATTTTATGGTTTAAAATAATTTCTTCTTTGTGTTGCTGAGGATCAGGCCTGCACATGCTATGTAAATATTCTACCACTGAGTTGCACCCCCAGCCATCTCGCTGGTTCCAAAAGTCTTGAGTGTTGAGATAGTTGCTTTCTGTCTGATAGAGCTGCCATGTTGTTCCTCAAGTGGAATAAACAATGTGGTCCCATAA
ENSMUST00000027066_14168954 CAGCTTCCTGCCAACTTGACACTGCACAACTGCCCTGTGGCCAGAGATAACCCAGCAGGCTTGTCTTCTTGTGTCAGTGCTGGACTTCAGGATGTACCAATTTCAGCATATGGATGCATAGCTGCTGCGGGCTTGACTGCTACCCTCGGGGTTAATGGAGGACCATGTGTATTCTTCAGAACAGCTGTTGACTCTAGTACTGTGAATCCAGTGAAAGTAAGCCATGAGAATGTTCTCACACAGTGTGGTGTGTCTTGGCTACATTAACTACATGGTTCAAACCTGTGAAGAAAAGACCTACAGACACTTTGGTTTTCGGCAAATGTGATACAAACAGCGTCTGTGATCCAGCAAACTTGATCCCACAACAAAGACTCCCACGCGTCACCTGGACAACCATGGAGCTATTTTATTTTCTCAGAGGTTCACTTTTTGGTGTCCCCCACCCAGGGCAATCTGTACTTCGCTACTTATTTATGAAAAAAGACTTTGAAAAAACAGATTTGCTGAGGTATAATTCATATACCATATGATTCACCAAGACAGACTTCTCGGCTTCAAATAGTTGAAGGGACAATAGCATAAGAAATAATCAATAAAAGGCCTTGGCCTGACAGTACAGCAAGTACTTTGAATTTTAGCACATTGCAAAAGTAGTTTAAAGTATGTCTAATTTAAATGTGTAAAATGTACATCACTGAGACAATCGTGTACAGAAGGAATTTTTGGTGTAAATTTGTAATAATGGATGATTCTTACACATTCTGTTTAGGGAATGCTATTATGAGGTAGAAATGCTTTCCTAGGAAGCTTGGGCACAAACTCCTGCAGTGCCTTATCTAAGGATTGGGTATAAATATTGTAGATAATGGATCTTTTTGATAATGTTATCTAAGACCAAAAGCATGAATGTCAAGTGTCAACAAGGATTTTATTTTCTTAGTCTTTTATCCCATTCATTTTTCTAATTTGTGTACGTGAGTGTGTGTGTGTGTGTGTGTGTGTGTGTGTGTGTGTGTGTATTGGTTAGTTAGAAGGGACTTGATAAAAATAACAGTGGCTCACAACTTAAAAGTTTTGAAGTCTTCCTGACCACCTCCCCGACTTTCTCATTTCAACACTAATGTATTATATGTAACTACTTGGAAAAGAATGACTATTCAAACACTTCATCCCACAGAAAGAATATAGATGATAGATATATTTTATTAATAAAATTAACTGGAGCCTAGCAGAGTCTCCATGCACTCAGAATGATTACCGTGTCTGGGATTCTTGTTTATATCAACGAGGACTTTACTACATAACTGGGTCAGCAGCACTTCTCATCCCATCTCTTACTCTTTCCTTCCCACCCAGACAAGGTTCATTGCCCGATGGTGGGTTGGTCTGGCCATCATCAGAAACACTAATGTTGCTCTCTACGTATGACAAGACAGACATAAACCTAGAGGGTGATGGGAGAAACACAAAAATGATCATGTTTGTCATGTTATAAAAAAGATTCTTCCAAACTGATGAATTTGTATACGGTCAGGAGTCTTTCTCATTGTGGTCTTTGTGTTGCCATAAAATTACCCTTTGGATCAATTTTAGTTTATATTATTAAGTTATTAATAATATTATTTAATACTGGGGGCAGCAGGTTTGACCCAGAGTAGCAGAAAAACCACCCTACTTTTTTCTATTCTAAAAGTCCATGTTGCTGCTAAAATTAGTCGTTATAAATTCTCTAAATTGTTAAAAATGAATAATGGAATTAGTTTCTCCCCTGATGCAGACAGAAATGGCCAGTGTTGAGACCTCTTCATTTGATGCTGTTGTATTCTGCAGACTGAAAAGACAGCCTTGACCTTGGCCTTACTGTAAACAGGTGTGCTGTGTCCACGATTGTGTACAGAACTTTTTTTTTCTTCATTAATGTTGTGTTTAAATTAATAAACTTGATTTGTGCAGTACTGT
ENSMUST00000080664_14168954 CAGCTTCCTGCCAACTTGACACTGCACAACTGCCCTGTGGCCAGAGATAACCCAGCAGGCTTGTCTTCTTGTGTCAGTGCTGGACTTCAGGATGTACCAATTTCAGCATATGGATGCATAGCTGCTGCGGGCTTGACTGCTACCCTCGGGGTTAATGGAGGACCATGTGTATTCTTCAGAACAGCTGTTGACTCTAGTACTGTGAATCCAGTGAAAGTAAGCCATGAGAATGTTCTCACACAGTGTGGTGTGTCTTGGCTACATTAACTACATGGTTCAAACCTGTGAAGAAAAGACCTACAGACACTTTGGTTTTCGGCAAATGTGATACAAACAGCGTCTGTGATCCAGCAAACTTGATCCCACAACAAAGACTCCCACGCGTCACCTGGACAACCATGGAGCTATTTTATTTTCTCAGAGGTTCACTTTTTGGTGTCCCCCACCCAGGGCAATCTGTACTTCGCTACTTATTTATGAAAAAAGACTTTGAAAAAACAGATTTGCTGAGGTATAATTCATATACCATATGATTCACCAAGACAGACTTCTCGGCTTCAAATAGTTGAAGGGACAATAGCATAAGAAATAATCAATAAAAGGCCTTGGCCTGACAGTACAGCAAGTACTTTGAATTTTAGCACATTGCAAAAGTAGTTTAAAGTATGTCTAATTTAAATGTGTAAAATGTACATCACTGAGACAATCGTGTACAGAAGGAATTTTTGGTGTAAATTTGTAATAATGGATGATTCTTACACATTCTGTTTAGGGAATGCTATTATGAGGTAGAAATGCTTTCCTAGGAAGCTTGGGCACAAACTCCTGCAGTGCCTTATCTAAGGATTGGGTATAAATATTGTAGATAATGGATCTTTTTGATAATGTTATCTAAGACCAAAAGCATGAATGTCAAGTGTCAACAAGGATTTTATTTTCTTAGTCTTTTATCCCATTCATTTTTCTAATTTGTGTACGTGAGTGTGTGTGTGTGTGTGTGTGTGTGTGTGTGTGTGTGTGTATTGGTTAGTTAGAAGGGACTTGATAAAAATAACAGTGGCTCACAACTTAAAAGTTTTGAAGTCTTCCTGACCACCTCCCCGACTTTCTCATTTCAACACTAATGTATTATATGTAACTACTTGGAAAAGAATGACTATTCAAACACTTCATCCCACAGAAAGAATATAGATGATAGATATATTTTATTAATAAAATTAACTGGAGCCTAGCAGAGTCTCCATGCACTCAGAATGATTACCGTGTCTGGGATTCTTGTTTATATCAACGAGGACTTTACTACATAACTGGGTCAGCAGCACTTCTCATCCCATCTCTTACTCTTTCCTTCCCACCCAGACAAGGTTCATTGCCCGATGGTGGGTTGGTCTGGCCATCATCAGAAACACTAATGTTGCTCTCTACGTATGACAAGACAGACATAAACCTAGAGGGTGATGGGAGAAACACAAAAATGATCATGTTTGTCATGTTATAAAAAAGATTCTTCCAAACTGATGAATTTGTATACGGTCAGGAGTCTTTCTCATTGTGGTCTTTGTGTTGCCATAAAATTACCCTTTGGATCAATTTTAGTTTATATTATTAAGTTATTAATAATATTATTTAATACTGGGGGCAGCAGGTTTGACCCAGAGTAGCAGAAAAACCACCCTACTTTTTTCTATTCTAAAAGTCCATGTTGCTGCTAAAATTAGTCGTTATAAATTCTCTAAATTGTTAAAAATGAATAATGGAATTAGTTTCTCCCCTGATGCAGACAGAAATGGCCAGTGTTGAGACCTCTTCATTTGATGCTGTTGTATTCTGCAGACTGAAAAGACAGCCTTGACCTTGGCCTTACTGTAAACAGGTGTGCTGTGTCCACGATTGTGTACAGAACTTTTTTTTTCTTCATTAATGTTGTGTTTAAATTAATAAACTTGATTTGTGCAGTACTGT
ENSMUST00000168081_14168959 CAGCTTCCTGCCAACTTGACACTGCACAACTGCCCTGTGGCCAGAGATAACCCAGCAGGCTTGTCTTCTTGTGTCAGTGCTGGACTTCAGGATGTACCAATTTCAGCATATGGATGCATAGCTGCTGCGGGCTTGACTGCTACCCTCGGGGTTAATGGAGGACCATGTGTATTCTTCAGAACAGCTGTTGACTCTAGTACTGTGAATCCAGTGAAAGTAAGCCATGAGAATGTTCTCACACAGTGTGGTGTGTCTTGGCTACATTAACTACATGGTTCAAACCTGTGAAGAAAAGACCTACAGACACTTTGGTTTTCGGCAAATGTGATACAAACAGCGTCTGTGATCCAGCAAACTTGATCCCACAACAAAGACTCCCACGCGTCACCTGGACAACCATGGAGCTATTTTATTTTCTCAGAGGTTCACTTTTTGGTGTCCCCCACCCAGGGCAATCTGTACTTCGCTACTTATTTATGAAAAAAGACTTTGAAAAAACAGATTTGCTGAGGTATAATTCATATACCATATGATTCACCAAGACAGACTTCTCGGCTTCAAATAGTTGAAGGGACAATAGCATAAGAAATAATCAATAAAAGGCCTTGGCCTGACAGTACAGCAAGTACTTTGAATTTTAGCACATTGCAAAAGTAGTTTAAAGTATGTCTAATTTAAATGTGTAAAATGTACATCACTGAGACAATCGTGTACAGAAGGAATTTTTGGTGTAAATTTGTAATAATGGATGATTCTTACACATTCTGTTTAGGGAATGCTATTATGAGGTAGAAATGCTTTCCTAGGAAGCTTGGGCACAAACTCCTGCAGTGCCTTATCTAAGGATTGGGTATAAATATTGTAGATAATGGATCTTTTTGATAATGTTATCTAAGACCAAAAGCATGAATGTCAAGTGTCAACAAGGATTTTATTTTCTTAGTCTTTTATCCCATTCATTTTTCTAATTTGTGTACGTGAGTGTGTGTGTGTGTGTGTGTGTGTGTGTGTGTGTGTGTGTATTGGTTAGTTAGAAGGGACTTGATAAAAATAACAGTGGCTCACAACTTAAAAGTTTTGAAGTCTTCCTGACCACCTCCCCGACTTTCTCATTTCAACACTAATGTATTATATGTAACTACTTGGAAAAGAATGACTATTCAAACACTTCATCCCACAGAAAGAATATAGATGATAGATATATTTTATTAATAAAATTAACTGGAGCCTAGCAGAGTCTCCATGCACTCAGAATGATTACCGTGTCTGGGATTCTTGTTTATATCAACGAGGACTTTACTACATAACTGGGTCAGCAGCACTTCTCATCCCATCTCTTACTCTTTCCTTCCCACCCAGACAAGGTTCATTGCCCGATGGTGGGTTGGTCTGGCCATCATCAGAAACACTAATGTTGCTCTCTACGTATGACAAGACAGACATAAACCTAGAGGGTGATGGGAGAAACACAAAAATGATCATGTTTGTCATGTTATAAAAAAGATTCTTCCAAACTGATGAATTTGTATACGGTCAGGAGTCTTTCTCATTGTGGTCTTTGTGTTGCCATAAAATTACCCTTTGGATCAATTTTAGTTTATATTATTAAGTTATTAATAATATTATTTAATACTGGGGGCAGCAGGTTTGACCCAGAGTAGCAGAAAAACCACCCTACTTTTTTCTATTCTAAAAGTCCATGTTGCTGCTAAAATTAGTCGTTATAAATTCTCTAAATTGTTAAAAATGAATAATGGAATTAGTTTCTCCCCTGATGCAGACAGAAATGGCCAGTGTTGAGACCTCTTCATTTGATGCTGTTGTATTCTGCAGACTGAAAAGACAGCCTTGACCTTGGCCTTACTGTAAACAGGTGTGCTGTGTCCACGATTGTGTACAGAACTTTTTTTTTCTTCATTAATGTTGTGTTTAAATTAATAAACTTGATTTGTGCAGT
ENSMUST00000027062_14753346 AGGGACAGGGCAGTTAGATGGATTGTGGTAAACGCAAAGGACTGGGCCAAGGAAGTCCCACTGGATTCTGGACCTTCTCCTTTCCCTGGGCCTGTGAACAAGACAGGAGACAAGTGTGGTTTGCCCTCCTGGAGCGCAGGTGGCCATGGGTGCCCCAAATCAGTGCAAACTTCTGTAACCAAAGAAAGCCCAGTTTCAGGGGAAGAATACGTGGACCAGGTAAAAACCTAGGGCTTTAGCTCTGATCACAACCCCCTGCCTGCTATCTGAGTCCAGTGCAGAAACGGGTTGGTTTTGAAGCTAATCTTGATTGCCTTGTGGTTGATGGCAAGGTCCTGCACAGCCAGGTCCTTCTGTGACCGTGGATGAGAGCTGTTTCCCAGCACTAGAAAGAAGGCCGGCATTAGAGCTCTTCGGGGGCCTGTCACTAAGGGCAGTGTTGCTACAGACAGTGGCATACTCTTCCTGGGCAGGACATGTTGAGGTGGAGACATTAACTCCAGGTGCTGGTTTTGCTCGAAATCTCTGCAGACTGGGGTTCATTTCCTGAGTTCCCTCCTCTGTTTAATCAGTGTTGGGTCTCCATTCAGTGAGTGCAGCTTGTTTATGGGGTCTCAGCTCCTTCCCACCCACACTGTCCCCTATTTGGGGACATGTGCTTCACCCCTCTAATTGTCTCACCCTGCCACAGCATAGCCTTCTGTGGGGTTCCTGGTCTTTCAGGGATGTACTATTCTTCCTGGTCCAAGGACTGTGTGTGGTGGGTGGCTGGGGCTAGGGCTGGTCTCTATTATACTGGTTTCTACCCAGTACATGGTGCTTAGTGGTCCTGGCAATGCTGCACTATCATGGTAACTAACATATGTAAATAAATTTATTTTTTATGGACAAAA
ENSMUST00000067599_14755947 CCCAGGGCTCTGCTGAACTTGACTCCGGATCCAAAAGTACAGCCGCGAGCTGAGCCTTTTGACAGGACTATTTATCTGTACTCTTAGGGAAAAGCCACCCCCCTCCCCCTCGGCAAAGTAGAGGGGGCTTGAAAGGGGGACAAGAGGTGGGGCAGGGGCGTGGAAGGGGTGGGGATCGTTTTTTCCCCCCTGAACCCTGCGGTTAGCGGGGCGGGGGCAAGGAATGTTTGCGCGCAAAGCAAAGACTTAGGCCTCTACGCCCACGACTGACCCTCAGAGTATCTGTGCGAGGTAAGTGAGATTTGGGAACAAAAAGAAAAGACCTTGTTCCTACTCATTCCATTTTCACCTGCAGCTGGTCTTAGTGGGAACTGAAGAATCTGAGCATGCCCAGTGCGGCTTGTCTCCCAGTGTGTTCCTGGGGACCTGTCATTCAAGTTCATTACTCAAGATGTGTGTTTGCTTATCCAAGGCTTCATAGAACGAGTACAGAGAAAGAGCAAAAACTAAGGAGCAGCTCCAATGACCCATCTCTTGACCCCCATCCCCCCTCCGCCCCCGCTTTTATAGTTCACATGGCAGCGCTTTTTTTCTACTTTGTCTTGTTTCATCTTCAAGCAATTTCTGAAACTTACATGTTATGATGTCCATCTTGCAAAATCACTGGGAGAGCAAATAAGTGGGATCAGGAATCTGTGTGTTTGTAGCATTTCAGTAGCCACAAGCCTCCTAACCTACACATCAAGAGATGTTATTTTCCACTGTTGTAAGATTTCCTCCGCGTGATTAAGGTTTGGACTCAGACCCAACGCTTTGAGAGCAAGTTCTTGGATGCAGAATAGTATGTCAGCACAGTTGCCTTGCCAAAATTAAAGAGAAAGGAAAGGGGAAAAGCAAAGCAAAGAAAGACCAATAACAACCAAAACCCAAAGGACTACCAAGCAGCCCCTAGAATTGTGCTGCATTTCAAGTCACAACAAAACACCTTGCCTTCCCCAACCCCAGAGCAGACAAAACAAGGTGGAAGGCAGGCCAAGTGTGCTCAAGCTGAGGGGCTTTGTTAACAAACAGACAGGTGTCAGCCGGGACTCCCGCTGTGCTCCAGACGGAGGAATTGGTGCCCTTAAAGGGTTGGGGTTTGACTGCCTTGGCTGAGCAGAAGGAAGCTGAGTTTCTTTTCTGTTCCACTCTGTTGTCTTCTTGTACTTCTCCTCTCACAGGTTCCAGATGAGAGTGGGTCAAGCAGATACGCGGATGCAGAAGCTGCCTAGCAAATTCTAGTCTTTACAGCAGAACAAATAGCTGAGCCCTGAGCCTGAAGTATCATAGCAGGTGGCTGGCAGGGGTTGATTCGGCCCTTCAGGCTTCCCTCCACCTTGTCTCAAGGCGATACCTCCCACTTAGGGGTATTGTGTACAACCACCCCTACTTGCTACCGTTCCTGAAGTTTTCTTGTACCTTTTGTCTTTGGTTGGGGGTAGGGTAAGAGAGGTTCTCATCGTGAGACAATTTGAGTAAAAAAGTCCTTTGCTCTCAGATTTTCTGGGTTGGGGAAACGCAGCTGTATTTGGCAGAGAGTTGGGTTTTGTTTTGTTTTTGTTTTGTTTTGTTTTTTTTGTTTTGTTTTGTTTTTGGATTGCTTAAACTTGACTGTAGGCAAGCCTGGCCAGGCAAAAGGGGGCGGGGTGGAGATGGGGGTGCAGGCAGAAAGATGGAAGGCAGAGGTGTTACATATAGATGACTTGAAGCTATCACTATAAATACATACTCTCACACATTAGGGGCAGGCATATAGGTTTTAAAAATCTGGGTTGTTTATACAGGTGCAGAACAAAGCTTTTCCTTAGGAAAGATTAATGGTGGGGGTATGCGGCATTTCTCTAAACAGTTCCCCAAACTGCCCAACCTCAGCGCTGAGGATTAAGGCTGCTTTCTCCTCCTTGTATCCTCCGGAGAACCCTCCTTCTCCTCTCCTCCCAGGCTTCCCTTCTGTCCTGTCCCTTCACTGCGACTGACTACCGACTGACTACCCAGCTCTTGGGAAAGAAACCTCTCTGCACACCTTTACGAATCCTACTCTCCTTTCTCTTTCATTTTTGTGAGCATTTTATTTCTAGTCTGGCTGTGACTTTGTCCTTTTGCCTTCTTCTGGCCTCAGATGTGAGAGGGAGATGAGTGGACCACCTCTGCGTTCCATAGTAGTGAGCAGCTGCAGCTTGGGCTGTGTTGCAGTATCCAGCATTTGTTCCTCTTCACACATTGGCAGTGCTTGACTTTCCTTCTCCTCGAAGCATCCTGAAAGCCCAGAGAGCACAGCACAGCGCAGCTTTCTTGAGTGCCTATATTTTCCCACTGTTTTGATGTAACCGCATATTGTAGGTGAACGGTAATGTCTTTATTTTTCCATTAATAAAGCACTCTGAAGTC
ENSMUST00000041447_14872648 TTCTGTGTCTTATGGGAGTGGGAGACTGCTTTACATACTTATTTCAGTGAATTTCAGTTTGGAAAAGAGCAAAGAAACAGAAAGTTGACTAACATTGCTGCATGGAGATCCTAGTTCCTGCAACCTCACCCATACATATGCTCATATTTCCTGTCAATTACTATGTATTGAGAAGATCCTTTCTGACATGTTCAATTTGAACATGAAGGATAGTCTCTTTCGAGTGAATAAAAACCAGGGTTGTTGGAATGCATATTATGGAGGATAAGAATTAATGTAACTATTAAGGCAGAACACAACTACATAATACAAGATGCATATAATTCCAAGTATTATATTTAATCTCCTACCATGTTAAACCTTCCTGTGTTATAACCTGTCTGGGACACTATAATCTCTGTTCCTACTATGATTAGATCATAGTCTCACCCTCCTCGTCCCATCACACATGACATCATTTTGAGCCACATGACAGAAGTCCTAGTTAGTAGACTGTGATAAGTATGAATGTTACAATAGAAATGTGTTCCCTTAGTGTTCATCAGTTGTGATGGTTTAAATGAGAAACGTTGCCCACAGACTCATACATTTAAACCCTTAGTCCCAGTTGTTGCTGCTGCTTAGGGGGGCCACACAGCCTTGCTTGCTCTCTCCTTTCTGAGTGTGGAGAGAAATGTGATCAGTAAGACTCCTGCTCCTGCTGCCATGCTCTTTATTCCATTATGGACTTCTTCTGAAACTGCAAGCAGAAATTCACTGTTCCTTCCTCAAATTTCTTTTGGTCATGGTATTATATCATAGCAACAGAAACTAACTTATGTACCAATGGTCTTAATAAAGAATAAAGCCTGTACAGTC
ENSMUST00000175681_15711630 CAAAAGCAATAAAAGAAAAAGAAAAAAAAACTGTTTCTTAAAAATGCGATTAATAATGCCGTGAACTAAAATTTGAGAAACCCCTCCCCCTAATACCAGTGCATAAAATATTATTTTTTGCATGGCATGAACAGTATAGTTTAAGTACTGTTTAAATAAAACCGAGTCCTGAATAGCGAGCAAATAAAGTGCTCTCTTAGGAACCTGTGCTCAGCCATGTCTGACATTTTTGCTCCTTTCATTTCCAATAGCAGGCAGGTTTTGGAGTTTCAACTCTTACCTCCCAGTGAACTTTAGAATTTGCACATGAAAGGATGAAATGTTGTTGCATGTGTTCATGCTTACGGGGAGAAAGGTGCTTTCAGCTTGCAAACTTTGCATAACTTTGTAAATAGGCCTGGATGTAAATGTGCCTCAAACATGTGGACACGCCATTTCTGAGACACAGGTACCTCCTTCACAGCTACTGCCTGAAGGAGCTGTCCAGACTTCCTGTTGCAAAATTGTAACCTCTTCTTAACCCATTTTGTGTATCTTGCTTTGGATTATAAAGCTCTTAGGTTTGTTTAAAGGAATACAGTATTTTTATTTTTAGGATATAATTTGGAGGGTATATTTATATGTATTTTCACTTATTTGTGATACAGTTGACAGGGTATTTTTCTTTTCTTCTTTTGCTTTGTTGTTGCAATTGTGATGTTCTTATAAATCATGGAAATTAGTAAGATTTAATGACCAGATATCAAGTATTTGGAATTTAAGCTTGAGCTTTTACCTATAAACTAAATATCATGTCATAGATTATTACAGAAATTCAAGTTTACACAAAGCTGAAAATGTACAGAAAGTTCTATTATAAAATAAAACTTTTAATTGGTACTCCACATTCAGAAATCACCTTTAAAACAATGTGTGCTTCAGCACTCCAAACATGGATCTGCTGTCCAACATACAAATAAAGAGCTGCTAAAAATGGAAATTCCATAAAACGACTTTTAAGAAAATAAAAGTAGAACCCCCATAAGAGACAAAGCTGGTCCCAGCATGAGATACCGTGCTAGGAGCCCAGGTCTGGGCCACTAGGGTAGAGACCTAGGATGACAGTACACGGTGCAGGAAAATGTCCTTGTAGACGTAAGTCCTTCCCAAGCATGGCCAGAACACTCGGTAACTGCAGCAGCCCTACAAGCTTTCTCATGTTTCCAAGCCTGGAACTTTCCTTGCTAAAAGTCATGCCAGGCATTTTCCTACTGAGAACACCAAATCCAGAGGCACTGGGCACTGGGGGTTACCCTGCTCACCAGACTCACCTTGCTTTGTGGAAATCAAAGCTCCAGCTACTGATGAGAAGCTGCCGGCTGTGCAGTCTCCAGGATGTCTCCAACCTGGTGGGATCTCACGTGCATCCAAAGGGAAACAGTCCAAATTATTTCTAAGCCTCCTTAAGATCTCAAATTAATGATCTCTTAGTTTCCTGGCAATGCTCAGGTTTTGCGGCAGCAAAATGCATTTCGTGCATGTGTGTATATAGTTCAGGGAAATGGGGAAACTGCCAGCACAAACTACAAAGTGTATTGTTTAAGGGGGGAAAAAATCTAAATTTTGTTCTTTATTCTTTAAAGGAAAAATGTTTACAAAAATAGCCCAAATATTTAGAATCTAATATAAGTCTTGAATATTTCTTAACAGGATCTGGTCATTAAATCTCAAATAAGGAAATGAATTTTGATTTTAGTTAAAATTCAGGCAGTCCTGATATTAAGAATAATTTGAAGTATTCTTTTGTCCCATTGTGCTTAGAATTTCTTAATGGTTTTTATGTTTGTTTCAAAACAAAACCTTTAAGAGTTTATACTCATTAATCATTGATATTTATATTATGCATACTTCTTTTTGTGTCTAAAAACTAAGTGTTGATCAGTTTTTGTAAATCTAGAGTATTTGAATTTTCTATATATAGTTTTACAAAGTCAAGCAGGTCTATCTATTGTTAAATGAATAGCAAATAAGTTACAAAGATCATTTTCTTCATACAGCCTCATGAAGCAGTTATTTTCTAAGGTCTCTTATTAATGAATCTATTTTTTTTTATTCATTTGGCTTATTGCCATATGACCAGTGTCTCACGTTCCATGTCTGTCAGGCCTTCTATTTAGCACCCCGCTCCATAATGCTTATGATGGGGACCCTTACCCAGGCTCTGCTGTTTTCCCTGGAAGCATTTTTCTGAAACCTCTCCCTTTCATTCTCAGAGATTGCTGTTTATTTCATTTTTATATTTTAAAGAATTGTTTTTAAGTCCTTGGAAATTTCATAGTTTGAGTCTTTCTAGTTCCTCTGAGACAAACGTCTTCAGGTAGGAGAAACAAATGAACACTTTCCTCTAAGAAATCTTCAACTGTGCTGTTTTACAAGGAGGTATTTCCCAGAATGCACCTATGAGTCCCTTCTAAACTTTGGCAAATGGCGTCAAACTCAGAGGAGAACATGTAAGTCTGGAAAGACCTGGATACATCTGTCAAGCGGAGTTCTTTTTGAAGTCTTGTATGTTCTACATTAAAAGTCCATGGCCATGCTGCAACTTACTCCATGACATGTATGTTTGAGAATTTTAAAATGCTGTTTTATATTATGTATCAACTAGTAAAACTGACAGTCTTATAACT
ENSMUST00000170146_15713066 GCCTCCTTAAGATCTCAAATTAATGATCTCTTAGTTTCCTGGCAATGCTCAGGTTTTGCGGCAGCAAAATGCATTTCGTGCATGTGTGTATATAGTTCAGGGAAATGGGGAAACTGCCAGCACAAACTACAAAGTGTATTGTTTAAGGGGGGAAAAAATCTAAATTTTGTTCTTTATTCTTTAAAGGAAAAATGTTTACAAAAATAGCCCAAATATTTAGAATCTAATATAAGTCTTGAATATTTCTTAACAGGATCTGGTCATTAAATCTCAAATAAGGAAATGAATTTTGATTTTAGTTAAAATTCAGGCAGTCCTGATATTAAGAATAATTTGAAGTATTCTTTTGTCCCATTGTGCTTAGAATTTCTTAATGGTTTTTATGTTTGTTTCAAAACAAAACCTTTAAGAGTTTATACTCATTAATCATTGATATTTATATTATGCATACTTCTTTTTGTGTCTAAAAACTAAGTGTTGATCAGTTTTTGTAAATCTAGAGTATTTGAATTTTCTATATATAGTTTTACAAAGTCAAGCAGGTCTATCTATTGTTAAATGAATAGCAAATAAGTTACAAAGATCATTTTCTTCATACAGCCTCATGAAGCAGTTATTTTCTAAGGTCTCTTATTAATGAATCTATTTTTTTTTATTCATTTGGCTTATTGCCATATGACCAGTGTCTCACGTTCCATGTCTGTCAGGCCTTCTATTTAGCACCCCGCTCCATAATGCTTATGATGGGGACCCTTACCCAGGCTCTGCTGTTTTCCCTGGAAGCATTTTTCTGAAACCTCTCCCTTTCATTCTCAGAGATTGCTGTTTATTTCATTTTTATATTTTAAAGAATTGTTTTTAAGTCCTTGGAAATTTCATAGTTTGAGTCTTTCTAGTTCCTCTGAGACAAACGTCTTCAGGTAGGAGAAACAAATGAACACTTTCCTCTAAGAAATCTTCAACTGTGCTGTTTTACAAGGAGGTATTTCCCAGAATGCACCTATGAGTCCCTTCTAAACTTTGGCAAATGGCGTCAAACTCAGAGGAGAACATGTAAGTCTGGAAAGACCTGGATACATCTGTCAAGCGGAGTTCTTTTTGAAGTCTTGTATGTTCTACATTAAAAGTCCATGGCCATGCTGCAACTTACTCCATGACATGTATGTTTGAGAATTTTAAAATGCTGTTTTATATTATGTATCAACTAGTAAAACTGACAGTCTTATAACTTCAAATACCTCTTTTGTATACCTTGGAAAACATCACCCAAGTTTAGGTAGGACTACCTGAAGGGGCTATTGGAAGGTTGTGCTTCCAAGAGTTCATTTCACCATTAGCTAGCTCAGTGACCAAGGATAAATTCCAATGAGAAAGATTATTTGAATGGCTTCAAAATTACATGATCCTTCTAATGGCAAAGCTGTTTCTGCTGGGCCTCTTAACCAGTGCAAATTGCCCAAGACGTTTTTAATTTCAAAGATAAGAGCATTGAAACAGGTATGCATTGAGTCCTGGGATACTGCTCAATGGTAGAGGACCTTCCTAGCATGTATGACACCCTGATTAATCTCCAGCACTGTAGAAGACAAAAACGGGGGAGACAGGAAGAAATGAGGGACCTATCTGTAGGTCCACACATACACCAAGTGGATCCCTGAAATTGACCTAATTGTTCTCTAAACATTTCACTAGAAATGCTCTCACTCTGACACAGTCAACTGCTTTGAAGCAATACCATGATGAGACCAGATCTAATAGGAAAAGAGAGTTGATGACCAGTGTCCATTCCCATATTCTCTTATTAACATTCTTATTCCCATGCTGGCCACGGAAATTTTACATTTTACAATTTATTTTATCTTGAAATTATAAAGATTTGGAGGGGGTAGCTTAGGTATGTTCTTTCTCGACAGTGCCCAGAATTATCAGTAAAGATAGAGAAATCTGCTCTTAGTTCTATTCCACCCAGGTCACTGGTGAGTGGCCGACCTTGACCTCACACACACCATCTGGCTCTAAATATGGCATCCTAATGTATCACTGGAAAGGGTGTTCAATGGCTAAAACCATGTAAATAGAAAGCATATTGCTAATATGAATGTTTTATTTTAAAGTAGCAAATCTGTGGGGTAGTAAGAGCTAAGAACCAAGTTAGGCACTTATGTTTGCCAGTTGAGAATTCTGTCAATAGCATACATGGCCTTTCTCTCAAGAGAAGACTCCACTATTTGTGATGTGAGGTGGCACACACATGAGGCAGAAGTCTATAGAAAGCCACTTGATCTTCCTGAACAAAATCAGACAGAGATAAATCCAATTCAGACTAAAATGCATCATTTATTGAATGTCATCACTATTTTGCTGTTTACTCATTCAATCAACTCTAGATGAATATCTCCCTCTTCCATGCCAACCACACAAGGGTTCAGTTCTCTTCCCTGACAAGGACAGATTCAGCTCTTAGCCTCATGAAGCCTTCTGACACTCTTGGCTGGCTGCACCATTTATGGGAAGCTGAAGATATTTGTTGTTACTGCAAAAAGGTCACCTATCAGGCAGAAAAAAAAAAAATCACCCAATGATCTCATCAGAGAGTCATAGAACATACATAAATTATCTTACTTTTCCAAAGACCTATTTTTTTAAGAAATAGATGAACTGAATAAAGCCTAATTTATAATCATGTTTGATCAAGTTTATTTTTCATGCTTGAAAAAGCAAATTGTTGATCTGATTACATGAGGTCATAAACTATCTTTGTTATCTGGTAAATTAAAAAATAATATTTTATGGTTGGTAGTGAACCTTAGTGGTAGAGTATTTTGTCTGCATTAAGCCCCGGGTCAATCACCAGTACCGAAACAAAAAAAACATTATTTTAATTTCTTATCAAAATAGCTAATAATAATCTGTCACAAGTAACTAAAGCAAAATTTAATACTAGTAAGAAAGGACTAAAAATTTTTACATTTATGAATAAATTTTAAAACAGCATTTTAGTGCTTTTCTTCCTGCAGTCTCTTGGCAACATTACAAGAATATATACCTCACTCAACCCTCTAAATTCTTAACATTTAGAAGTCAACATTCAAAAGTCTCTTGGTTTGGCTCAAAAATTTAATCACTAGGTCTATGGAGATTTGAAAGTATATTTGGTTATTTTGCCACTGCAATGTCTTCCTCAAAGTAACAAATAGATAAATAGCAGACAAATAGAAGATAGATAAGTAGATAGACAGACAGACAGATAGATAGATAGATAGATAGATAGATAGATAGATAGATAGATAGATAGATAGATG
ENSMUST00000027057_15843083 GACACTGGAGGCTGGATGGGTTTGATTCAGCTTAATACAAGGATAAATACTTGGATCACTACACTTTGTTTACAATTTCCTGGTCAGTAATGATAAAGCATTATGGTGGTGGTGGGGCAGTGAGGAGGGGGAAGAGAAAGAGAGTTTTTGTTTTTTTGGTTTTTGTTTGTTTGTTTGTTTGTTTGTTTTTTAGAGGAGATTTGTGCTTTAAATCTATGTCATCATTATTTTCTGAATCTTTATTTTTGTAAAATATAGATATGTTGAACCCTACCAAATTCAGTACCCCATCCCATATTCTGTTTTAATACAAAAGAGTCTAATAAGATTAAATGAATATATGACT
ENSMUST00000040695_15853862 AGCACCTGGGAGCGACTTCCGAGCATGCGTGTGAATGGGCCGAGTATTGACAAGCTGCATTCAAAGCTTCCGAGGCCTCCAAAAGCTGCGCCAGGGACCTGGACTCTCGCATTGCTACGCTTTGCCACTGAGAAAGAACATTTAGGGATAGTTCTCAAGGTAGACCACAGTCTCTTGGTTTTTATTTTTAATGAGTTAAGGACTCGTACTAAAAGCTCCTATGGCCTGTAGACTTTTACCTTACATTTGGTCACAGCATACATGTCTATACTAGAATCACTACCATGTGCTCCAGTTTGGGGCAAATTGTTGTTTAAGGCACCTATGTTTTCTCTTTCTCTCACCCTCCCTCTTTTAAAAATTAAAGGTTCTCATTATATAGCCTGAAGTTCACTACGTAGCCAGGCTGGCCTCTAATTAATAGACATCTGTCTGCTTTTGTGGGAAGAACAGGTCAAGACAGAGTTTCTTTGTGTAGCCTTTGCCATCCTGGAACTTGTTCTGTAGATCAGGCTGACCTCTAACTCAGAGATCTCCTGTTTCTGCCTCCCAACTTCTAGTATTCAGGGCCACCTATACTTAAGAGCTTCTCACTTTAAAAAAAAAAAACATATATGTGAACTTTCACCCATAAAGTTCCTATACTATTTATTACCCTTATAAATTCTAAACTAGCTTCAAGTAAATCATCATAAATAATTTTCCACAGGGAAAGTTGTCAAAATTTCAAAAGATGTTTTATAATGAAAAGCTATAAACATTTTTAAGGAAGTAAAAAAAATTTGGTTTAGATGAAAAGATCAAATATTCATGCTAGATCAATAGGACTTTCTTAAAAAGTTACAATTTTCATGACATTTTGGCACCAAATTAGCCAACTGCTTCAATTATTAGCATTCTATCATCATTCATATATAAGATTTCTCAAAGTATAGAGGCTGAAGCAGAATAAGACATATCTTTTAATGTCTGACTTCATGCTTAGTTAAAGGTGCTCGCTAGTTTTCTCCCTATGGCACAGAGGGTAGAAAACACAGATTTTCCTGCAAACGTTATGATCTCCTTCCTACTCAGAGAATATTAGCTTTACCCTTGGTTGGGAGATAACTGAGTTTGTGGCTAAGTGGCATGGTGTGCTCACAGGCCTAGGATGGCAAGCTGTTTCTCAGCATCTGCAGTCATCTGGTCCAGCTTCCTCATCTGGGACTCGACTTCAGTGAAGATCATCCTGACTATGCCCAAGACTCCATTATAGGACCTCAGCCTGGCTTTGTTTTGAAGCAGGCTTAAAATTGAGGATAGTTTCTTTGAAGAATTGAATCAATACTTAAATGGTATAAATCCTTTGGTGTGACTAATCACTCACTAACATAGCTAACTAAAATGCAGACTTTTTGGTGCCGATCATTTAACTACTGTGGCCAACAAGAAGCTTAAAGGGGTAGCAAATGTCTCCTGATAGTATTTCTGATTTTATTTTTATTTAACTGCCAAAGGTATTTTCATAGAAAATTAATTTTAACAAAAACCTTTAATTTGGGGGCTGGAAAGTTGGCTTAGCAGTTAAGTGTGCTCATTACTCTTACAGAGGACTGGGGTTTAGTTCTCAGCACCCAGGGAACTACCGGTAGCTCACAACTACCGGTAGCTCCAGGATGTTTGGTCGGGCACTCTGAGGCATAAGTAACCACTTAAGTGAATGGAAAGAGGTATGCAACTTTTAGGTTTAGGTGAGAGATATAAGCTTACTTATCTTCCTTCCCTCATAAATTATGTGGGTAACATAGATGAGAAGGGGGGAGGGGCAGTCTCAGCTTAGCGACTTTAAATGTATCATTTTTTTCTCATGTAATTGTCCTCAAACCCACTGTTTACTTGAACTT
ENSMUST00000115367_16065979 CGGGTTCCAAACCATGTGATGCTTTCTTCCCTGGGTTTGTGGTGCACATTTGCCATGTTTCTCTTTTTTCCTTTCACTTTTTTGATATGTGATGTGATATACATACAAATGAAATGTAAATAGCAAATAAATATTTTATGTTATATA
ENSMUST00000145070_16065979 CGGGTTCCAAACCATGTGATGCTTTCTTCCCTGGGTTTGTGGTGCACATTTGCCATGTTTCTCTTTTTTCCTTTCACTTTTTTGATATGTGATGTGATATACATACAAATGAAATGTAAATAGCAAATAAATATTTTATGTTATATA
ENSMUST00000151004_16065979 CGGGTTCCAAACCATGTGATGCTTTCTTCCCTGGGTTTGTGGTGCACATTTGCCATGTTTCTCTTTTTTCCTTTCACTTTTTTGATATGTGATGTGATATACATACAAATGAAATGTAAATAGCAAATAAATATTTTATGTTATATA
ENSMUST00000058437_16101295 GTGTCACCCATTGTATTTTTGTAATCTGGTCAGTTAATAAACAGTCACAGCTTGGCAAATTGAAA
ENSMUST00000027053_16131418 GAGTGTTTTTGTACGGAGTGCCGTTTCTATCAGGATAGGTGGTCCGTGCGCATCAATCAGTACTGACGGTCTGGATTCTAACCCCATGCCGACTCTTTTTTTTTTTTTCTAATCAACTTTTTAAAAAATAAAGTGTAAATTAACTGACTAGTGTGCTTGAAAACTGTGAGCTTGGGTTTTTGCCAATGGGGTCTTTTCTAGACAGGGCCCTAAAAATGAGTCCAATATTTAGACAAACACTATGTTACATCATTATTTTTTTAATGAACATAAAGTCTAGAAATGATGACTACAGTGTGTTTCACGTGGGTCCCCACAGAATTGATTCATTCATTATCGTGGAAGCCCAGCCAGCATTCAAGGACCGACAGTGTAGTGCTCTGTTGTGTTCTCGGTTCTTCTCCTGCAAGCCTGGGTGGCTTGCTTATGGTGTCTGTGGATTTTTTGATGTCAGTTTGAGATCAGCGTAGTCTGAGCATCACAATGAAGGCCACCAGTCTCTTTCTTAAACTTACAGTGACTAAATATTGGGTGATTTTCAAATTCAGTCTCTGAAATACTAAATTAAATGTTTAGAGACCTGGTTAATCCACGTTTGTACATTTTCTACCTGTGAATCTTGCTGCATATAGAAAGTGCCCTTTCCTCACGGAGCTGCAAACTTGTGTTAGGGGAGGAAGTGGGGGATCTTGTCTACAGGACACAGCAGCTCCACAGAGATAATGGGAATTTCTGATTAAAAAGTCCCCGTACTTGTGCCAACTTTAATTAGCTTGGGGAGCAAATCTTATATGGAGTGTTGTGGAAGGGTGGAAAGATTTCTTTGAAAAGTTTATTCACATTGTAGAACAGCAAATGACATTTTTACAGTATTTTTTTGTAAAGCAAACTATTTTGTGCCTTGAATTTGGTATATGTGTATTAGTGAAACATTGTAAAAGTGAATTTCTACCTCTGTATCTATGTGTACCATCCTCTTGTAAATTACTATGAACTACTATGTGATTGCTTCTGTTTGTTCGTTCTAGGATGTCTTTTTTAAATAGTGACCAATGTTTAAGGCTGTTAAAATAAGCCAACTTTTACAAATCGGGATGTTTTCTAAAGAACTGATTAAATACGTACATAACTGAGTTTGTGGTTATTAGCTATCAACCTCATTATAAGGCAAAGCATTCTGAGGTCTTCCCCTGCCTATCTTATCCTGCTTACTCAAAGAAAATGTTTGAATGGGGTCATAATTAGGGTGGGTTTTGCATACTCCAATCTCTAGTCTCACCATCTGCCTATAGTAGGTTCTTCACCAAGAGCTTGTTTAGAAATGGGAAGAGAGAACAACCCCACTGCCTGTATTAGTGTGGGTGTCTCTGTTACTCCACTGCCTGTATTAGGGTGTGTGTCTCTGTTACCCCATTGCCTGTATCAGTGTGGGTGTCTCTGTTACTCCACTGTCTGTTTTAGTGTGGGTGTCTCTGTTACCCCACTGCCTGTATTAGTGTGGTTGTCTCTGTTATTCCACTGCCTGTATTAGTGTGGGTGTCTCTGTTATCCCACTGCCTGTATTAGTGTGGGTGTCTCTGTTATCCCACTGCCTGTATTAGTGTGGTTGTCTCTGTTACCCCACTGCCTGTATTAGTGTGGGTGTCTCTGTTATCCCACTGCCTGTATTAGTGTGGGTGTCTCTGTTACCCCACTGCCTGTATTAGTGTGGGTGTCTCTGTTATCCCACTGCCTGTATTAGTGTGGGCGTCTCTTACTCCACTGCCTGTATTAGTGTGGTTGTCTCTGTTACCCCACTGCCTGTATTAGTGTGGGTGTCTCTGTTACCCCACTGCCTGTATTAGTGTGGGTGTCTTCTGTTACCCCACTGCCTGTATTAGTGTGGGTGTCTCTGTTCAGGGATCTCACATTCTGGAAGGGGCCTGGCTCACTGCTGATCTTTATTATGCGTTTGGACTTCTCATTAGGAATGACAACCAACCATGCCTTGAGGCAGTGTAAGACTGAATTTACCACCTGCTGCTTGATTTTCAATTATGGGTTTAAATAAGCACTTGAAGTAATGTTCTAACAATGTTGTGTAGGTCAGCTATTTTCAAGTTATCTAGGTCTTTTCCCACTTAGGCTAGGATATACAAAACCATTCTAGAGAAATCTGTTAATTTAATAGTCTGTTTCGTCAGCCTTAAAGCCAACAAGAATCCTCATTACATTTAATTTTGTTTTCATGTGTTGGAGTCTAATCTGTTTCTATTTTTGTTTGGTTTGGCCCTTATAAAATGGTCCATCTCCAAGTTCAATAAACCTAATTTGTTTA
ENSMUST00000162751_16228674 CAGCTCCCAGAACCCACGGCTGCCACTGCGTCCGTATAAACCTGTCAGCACGCACGAGGGTGTCTGTGTTCTAGGAAACGAATGACTAATAGCATTATGAGTCTTATGTGAAGACAACACTATTCTAACACAGGAGATAATGTACTTGGTACTGTTTATTCAACTGGGGGAAAATAAAACTTTGAGCATTTCCCTTGGAACTTGAGATCAGATCATAACTCACTTGCCCAGAGGCAGCAGAAATCTGATCCTACTACTGGAGCTTAAAAATAACAATTAATGAAAAGTGTTAGAAACAAGGCTACAGTTTTAAAATGGCTTGGTTCTGTCCTTGCAATTGCTTTGTCGTGGCAAGTGTGTTGTTCTACTCTCTCTTGTTTGAAACAATGCTTGACAATTCAGAAATTAACCACTGATGTGCTGTGGAATGTGATGCTTGTCCTCATATAGTCTCAGTTTCTCTTTTTATGCAGATATTTGTGACCTTCATCTTGCACATACAACCAAATTATTTTAAGGTGCATAGCACAAAGATGTATGCAAACAACTGTTTTAAATCAGGTCTGATAACTGATTTAAATATAAATAATACTAGGAACAAGTAGTTTCCATATATTTCGGAACTTTTAAAAAGACAAAATGAAACAAAACCGAGCAGTTATGGGTTTTGTTCTATAGGATGCCATCAGCCATCGAGGGGGCGTCTTGCCTCTGCCCATCGCTCCAGGAGTCTACGCTGTCGTGGAAATTGTGCCCACCCCCATCTGTGTGTTGTAGCCACTCACTGTTCACATCGAGTGTCTCTAGTAACTGCCTCTGGACTCGGAACAGTGAGTAGGATCAAAATAAATACTGTACATGGTGGGGAATGGAATGCCTGTTGGAGAAGCTTCTAGCCAATCACGCTCTGGACCAGCATGTTGGAATCCAGTGTGGGGCAAATGCAGTAAAGATTTGTTCCGTTTCTGTATGAGTTGTTCCTTCAGTCCCTTCCTCCCGCCTTTTAAAATGTCAGCGTTGTGAAATCTGTGGGGAAGGTCACCACCCAGCCTCACTGTCCTACCCAGTCATGGAATTAAAAGTGACTGTATCTATGAAA
ENSMUST00000054668_16228801 CAGCTCCCAGAACCCACGGCTGCCACTGCGTCCGTATAAACCTGTCAGCACGCACGAGGGTGTCTGTGTTCTAGGAAACGAATGACTAATAGCATTATGAGTCTTATGTGAAGACAACACTATTCTAACACAGGAGATAATGTACTTGGTACTGTTTATTCAACTGGGGGAAAATAAAACTTTGAGCATTTCCCTTGGAACTTGAGATCAGATCATAACTCACTTGCCCAGAGGCAGCAGAAATCTGATCCTACTACTGGAGCTTAAAAATAACAATTAATGAAAAGTGTTAGAAACAAGGCTACAGTTTTAAAATGGCTTGGTTCTGTCCTTGCAATTGCTTTGTCGTGGCAAGTGTGTTGTTCTACTCTCTCTTGTTTGAAACAATGCTTGACAATTCAGAAATTAACCACTGATGTGCTGTGGAATGTGATGCTTGTCCTCATATAGTCTCAGTTTCTCTTTTTATGCAGATATTTGTGACCTTCATCTTGCACATACAACCAAATTATTTTAAGGTGCATAGCACAAAGATGTATGCAAACAACTGTTTTAAATCAGGTCTGATAACTGATTTAAATATAAATAATACTAGGAACAAGTAGTTTCCATATATTTCGGAACTTTTAAAAAGACAAAATGAAACAAAACCGAGCAGTTATGGGTTTTGTTCTATAGGATGCCATCAGCCATCGAGGGGGCGTCTTGCCTCTGCCCATCGCTCCAGGAGTCTACGCTGTCGTGGAAATTGTGCCCACCCCCATCTGTGTGTTGTAGCCACTCACTGTTCACATCGAGTGTCTCTAGTAACTGCCTCTGGACTCGGAACAGTGAGTAGGATCAAAATAAATACTGTACATGGTGGGGAATGGAATGCCTGTTGGAGAAGCTTCTAGCCAATCACGCTCTGGACCAGCATGTTGGAATCCAGTGTGGGGCAAATGCAGTAAAGATTTGTTCCGTTTCTGTATG
ENSMUST00000162627_16228804 CAGCTCCCAGAACCCACGGCTGCCACTGCGTCCGTATAAACCTGTCAGCACGCACGAGGGTGTCTGTGTTCTAGGAAACGAATGACTAATAGCATTATGAGTCTTATGTGAAGACAACACTATTCTAACACAGGAGATAATGTACTTGGTACTGTTTATTCAACTGGGGGAAAATAAAACTTTGAGCATTTCCCTTGGAACTTGAGATCAGATCATAACTCACTTGCCCAGAGGCAGCAGAAATCTGATCCTACTACTGGAGCTTAAAAATAACAATTAATGAAAAGTGTTAGAAACAAGGCTACAGTTTTAAAATGGCTTGGTTCTGTCCTTGCAATTGCTTTGTCGTGGCAAGTGTGTTGTTCTACTCTCTCTTGTTTGAAACAATGCTTGACAATTCAGAAATTAACCACTGATGTGCTGTGGAATGTGATGCTTGTCCTCATATAGTCTCAGTTTCTCTTTTTATGCAGATATTTGTGACCTTCATCTTGCACATACAACCAAATTATTTTAAGGTGCATAGCACAAAGATGTATGCAAACAACTGTTTTAAATCAGGTCTGATAACTGATTTAAATATAAATAATACTAGGAACAAGTAGTTTCCATATATTTCGGAACTTTTAAAAAGACAAAATGAAACAAAACCGAGCAGTTATGGGTTTTGTTCTATAGGATGCCATCAGCCATCGAGGGGGCGTCTTGCCTCTGCCCATCGCTCCAGGAGTCTACGCTGTCGTGGAAATTGTGCCCACCCCCATCTGTGTGTTGTAGCCACTCACTGTTCACATCGAGTGTCTCTAGTAACTGCCTCTGGACTCGGAACAGTGAGTAGGATCAAAATAAATACTGTACATGGTGGGGAATGGAATGCCTGTTGGAGAAGCTTCTAGCCAATCACGCTCTGGACCAGCATGTTGGAATCCAGTGTGGGGCAAATGCAGTAAAGATTTGTTCCGTTTCTGT
ENSMUST00000027052_16228810 CAGCTCCCAGAACCCACGGCTGCCACTGCGTCCGTATAAACCTGTCAGCACGCACGAGGGTGTCTGTGTTCTAGGAAACGAATGACTAATAGCATTATGAGTCTTATGTGAAGACAACACTATTCTAACACAGGAGATAATGTACTTGGTACTGTTTATTCAACTGGGGGAAAATAAAACTTTGAGCATTTCCCTTGGAACTTGAGATCAGATCATAACTCACTTGCCCAGAGGCAGCAGAAATCTGATCCTACTACTGGAGCTTAAAAATAACAATTAATGAAAAGTGTTAGAAACAAGGCTACAGTTTTAAAATGGCTTGGTTCTGTCCTTGCAATTGCTTTGTCGTGGCAAGTGTGTTGTTCTACTCTCTCTTGTTTGAAACAATGCTTGACAATTCAGAAATTAACCACTGATGTGCTGTGGAATGTGATGCTTGTCCTCATATAGTCTCAGTTTCTCTTTTTATGCAGATATTTGTGACCTTCATCTTGCACATACAACCAAATTATTTTAAGGTGCATAGCACAAAGATGTATGCAAACAACTGTTTTAAATCAGGTCTGATAACTGATTTAAATATAAATAATACTAGGAACAAGTAGTTTCCATATATTTCGGAACTTTTAAAAAGACAAAATGAAACAAAACCGAGCAGTTATGGGTTTTGTTCTATAGGATGCCATCAGCCATCGAGGGGGCGTCTTGCCTCTGCCCATCGCTCCAGGAGTCTACGCTGTCGTGGAAATTGTGCCCACCCCCATCTGTGTGTTGTAGCCACTCACTGTTCACATCGAGTGTCTCTAGTAACTGCCTCTGGACTCGGAACAGTGAGTAGGATCAAAATAAATACTGTACATGGTGGGGAATGGAATGCCTGTTGGAGAAGCTTCTAGCCAATCACGCTCTGGACCAGCATGTTGGAATCCAGTGTGGGGCAAATGCAGTAAAGATTTGTTCCGT
ENSMUST00000162435_16228816 CAGCTCCCAGAACCCACGGCTGCCACTGCGTCCGTATAAACCTGTCAGCACGCACGAGGGTGTCTGTGTTCTAGGAAACGAATGACTAATAGCATTATGAGTCTTATGTGAAGACAACACTATTCTAACACAGGAGATAATGTACTTGGTACTGTTTATTCAACTGGGGGAAAATAAAACTTTGAGCATTTCCCTTGGAACTTGAGATCAGATCATAACTCACTTGCCCAGAGGCAGCAGAAATCTGATCCTACTACTGGAGCTTAAAAATAACAATTAATGAAAAGTGTTAGAAACAAGGCTACAGTTTTAAAATGGCTTGGTTCTGTCCTTGCAATTGCTTTGTCGTGGCAAGTGTGTTGTTCTACTCTCTCTTGTTTGAAACAATGCTTGACAATTCAGAAATTAACCACTGATGTGCTGTGGAATGTGATGCTTGTCCTCATATAGTCTCAGTTTCTCTTTTTATGCAGATATTTGTGACCTTCATCTTGCACATACAACCAAATTATTTTAAGGTGCATAGCACAAAGATGTATGCAAACAACTGTTTTAAATCAGGTCTGATAACTGATTTAAATATAAATAATACTAGGAACAAGTAGTTTCCATATATTTCGGAACTTTTAAAAAGACAAAATGAAACAAAACCGAGCAGTTATGGGTTTTGTTCTATAGGATGCCATCAGCCATCGAGGGGGCGTCTTGCCTCTGCCCATCGCTCCAGGAGTCTACGCTGTCGTGGAAATTGTGCCCACCCCCATCTGTGTGTTGTAGCCACTCACTGTTCACATCGAGTGTCTCTAGTAACTGCCTCTGGACTCGGAACAGTGAGTAGGATCAAAATAAATACTGTACATGGTGGGGAATGGAATGCCTGTTGGAGAAGCTTCTAGCCAATCACGCTCTGGACCAGCATGTTGGAATCCAGTGTGGGGCAAATGCAGTAAAGATTTG
ENSMUST00000159558_16343407 TTTTAAAGAAAAAAACAAAAAGAGAAAATAAAACTCATTAGCCCCAAATCCTTCATTTCTGTCCACCAGAAGGCTCATTCTTGCCTGCTAATGTGGCCTCCATGCCATTAACATTGTAAGTTATTTAGAAACACAAAAGACAGAAAAAAAGAGATTCATAGCACATGTCTTATTTTCTGTCACTACTGTCCAGGAACTCTGTTGCTGCCTGGCTTTCTGCCATATTGATATTCACATCTGTACTCTCTGTCTCTCTCTTTCTCCCTCCCTCTCCCTCTCTTTCTTCCCCTCCCTCTTCCTTTCCAATCCTGTCTACCTTCCTTTCTTCCCCTCCCTTCTCCCTCATGTCTCCATCCTTGCCTTCCTCCTGGGTCCTGTCTTTCAGTTGGTCTTGATTGGCACATCCATCTTCTCATTTTGTTTTGCACAACCAAGATTCTCCCAGGAGACATTTGGTGTTAGTGTTTACATCACTTCCCCTTTTTACAGTCACGGTTGAGTCTTTCTGCTGTTGATTTGATTTTATAGCAGTTTTGAATTTCCCATCCTGCAGTTAGTAATGACACAGGTACATTTATAAGGTCCAGCACCCTTGAAGTCTGTTACCTTAGGGGGCATTAAACATGGCACTGAGCAGTAGTGGAACACTTTGTGGATGTTGGAGGTATAATGAGTATCTGTTGTACTGGATCGTGTGCTGGGCCAGGGTGGAGAAGCATCTACCGCCACTGATACAGCAGCTGTCTCATGATGATCTCAGAGCAGCACACAGCTGTCATGAGTGTAGACTTGGGAATGGAGCTTCTTTCCCACTTATTCTTGTTCCCTTTGGGGGGAAATACCCCATGAAACCAACAGGAGAGATTTTAAAGGAATTGTTAATTGTGGGAAGGGAAGTTTATGTGTGCCGACTCCTAGTTGCCTTGAAAGCCAAGTACTGAAGCATAACTGTCAACCGACGGGATGAGACTGCAGCTTGCGTGTGCACAGGACACTCTGGCTCCCCACATTTCACTGCTTCACCTTCCATCTTAGTCTTCCTTCTTAAGACCAAACTCTGTAATTTCTTGTAGAAATGTTCTAGATCTGTATTATGTAGAAGATATCATGTATTATAAATGTTTCATGGCATCAGTTATACAATGAGAAAGAAGATGATGTGTTGGGAGTATTTTGCATGTTTGGTTTGGTTTTTCTACTTCACAGATCCCTTCTGATTCTTTCAATTCTATTGCCAGGTAGTCGCTAGTGTTTCTAATCACACAATTGATTTAATTAATACGATGCTGAAGAAGCTGTACTAATTATTGACTCTGTCATCGGAAATTTAAATGATTAATTTCAAGTTATAATTTCAGAATTTGTTATTTACCTTAAGAATTACAATAAATCACTGTTTAAACAAAAGACTTTGATTCATATAGTGAAAGCACTAGACTAATATTTAGTTCTACCAATAATCTGCATAGTATAAATTAAAATAAACTGTGATGAAAAGTGACCCACTGCTCATTTATAAATGTCTGCGAGTGATGGCTCGGCTCTGTGCACGCAGTACATGTTGCACTCTGGCTTTTGGCTGAGTTTTGAAGTTTCTGAGTTCCTTATGCATTAGTCCTCGGCCATGACAGCAGCTATAATCTTATCCTATCTTCACTTTAACCGAATTAGAGTCTACTACCCCTATTGCTGGGCTCGCTGCTTACACCTATCTCAAAAGCTTGCTCTGTGGTAATATTCTCTTCCTCATGGACAAGGTAAACATCTCCAGATCTGTGACAGTGGTGGTTACACATTGCTGTGCTGTGTCACTGGAGTGAGCGGGTGCTGCACGTGGACCACAGCCTGCAGCCGCAAGGCAGTCTCTGGAGAGTGGCCTCTGGTCTGCGATGAGTGCACACATCATCATGTCACCCTAGATGGTTCTTGTGATAAGAGTTTTAAAGTGTATTTCTTTCTTGGTAATTTTCTCAGGTAGGAAAATATACGGATTTTTTTTTTGTTTGTTTCTTACATGATTTAATTAGACTGTAGCTAGAAAGTGGAAGACCAGCTTGTTAGAAATTATATGCTCTTCTGTTACTTTTATTTCTGGAATTTGAAAACAATAAATTCATTTTCTTTGTAGGTCAGTAGCTTTTCATCTCATTCCACATTGAACAGTTGTCATTCCTACTGAATGTGTAGGCTCTGCTTAGGCCTTCCATTGCCCACTGTGGTATGATTTAAGCCTAACTAAGCTACTGCGCTCTCTTGTAGTGCCAGGTTAAGTCAGATGAGTCTGTGGAAAA
ENSMUST00000128957_16343486 TTTTAAAGAAAAAAACAAAAAGAGAAAATAAAACTCATTAGCCCCAAATCCTTCATTTCTGTCCACCAGAAGGCTCATTCTTGCCTGCTAATGTGGCCTCCATGCCATTAACATTGTAAGTTATTTAGAAACACAAAAGACAGAAAAAAAGAGATTCATAGCACATGTCTTATTTTCTGTCACTACTGTCCAGGAACTCTGTTGCTGCCTGGCTTTCTGCCATATTGATATTCACATCTGTACTCTCTGTCTCTCTCTTTCTCCCTCCCTCTCCCTCTCTTTCTTCCCCTCCCTCTTCCTTTCCAATCCTGTCTACCTTCCTTTCTTCCCCTCCCTTCTCCCTCATGTCTCCATCCTTGCCTTCCTCCTGGGTCCTGTCTTTCAGTTGGTCTTGATTGGCACATCCATCTTCTCATTTTGTTTTGCACAACCAAGATTCTCCCAGGAGACATTTGGTGTTAGTGTTTACATCACTTCCCCTTTTTACAGTCACGGTTGAGTCTTTCTGCTGTTGATTTGATTTTATAGCAGTTTTGAATTTCCCATCCTGCAGTTAGTAATGACACAGGTACATTTATAAGGTCCAGCACCCTTGAAGTCTGTTACCTTAGGGGGCATTAAACATGGCACTGAGCAGTAGTGGAACACTTTGTGGATGTTGGAGGTATAATGAGTATCTGTTGTACTGGATCGTGTGCTGGGCCAGGGTGGAGAAGCATCTACCGCCACTGATACAGCAGCTGTCTCATGATGATCTCAGAGCAGCACACAGCTGTCATGAGTGTAGACTTGGGAATGGAGCTTCTTTCCCACTTATTCTTGTTCCCTTTGGGGGGAAATACCCCATGAAACCAACAGGAGAGATTTTAAAGGAATTGTTAATTGTGGGAAGGGAAGTTTATGTGTGCCGACTCCTAGTTGCCTTGAAAGCCAAGTACTGAAGCATAACTGTCAACCGACGGGATGAGACTGCAGCTTGCGTGTGCACAGGACACTCTGGCTCCCCACATTTCACTGCTTCACCTTCCATCTTAGTCTTCCTTCTTAAGACCAAACTCTGTAATTTCTTGTAGAAATGTTCTAGATCTGTATTATGTAGAAGATATCATGTATTATAAATGTTTCATGGCATCAGTTATACAATGAGAAAGAAGATGATGTGTTGGGAGTATTTTGCATGTTTGGTTTGGTTTTTCTACTTCACAGATCCCTTCTGATTCTTTCAATTCTATTGCCAGGTAGTCGCTAGTGTTTCTAATCACACAATTGATTTAATTAATACGATGCTGAAGAAGCTGTACTAATTATTGACTCTGTCATCGGAAATTTAAATGATTAATTTCAAGTTATAATTTCAGAATTTGTTATTTACCTTAAGAATTACAATAAATCACTGTTTAAACAAAAGACTTTGATTCATATAGTGAAAGCACTAGACTAATATTTAGTTCTACCAATAATCTGCATAGTATAAATTAAAATAAACTGTGATGAAAAGTGACCCACTGCTCATTTATAAATGTCTGCGAGTGATGGCTCGGCTCTGTGCACGCAGTACATGTTGCACTCTGGCTTTTGGCTGAGTTTTGAAGTTTCTGAGTTCCTTATGCATTAGTCCTCGGCCATGACAGCAGCTATAATCTTATCCTATCTTCACTTTAACCGAATTAGAGTCTACTACCCCTATTGCTGGGCTCGCTGCTTACACCTATCTCAAAAGCTTGCTCTGTGGTAATATTCTCTTCCTCATGGACAAGGTAAACATCTCCAGATCTGTGACAGTGGTGGTTACACATTGCTGTGCTGTGTCACTGGAGTGAGCGGGTGCTGCACGTGGACCACAGCCTGCAGCCGCAAGGCAGTCTCTGGAGAGTGGCCTCTGGTCTGCGATGAGTGCACACATCATCATGTCACCCTAGATGGTTCTTGTGATAAGAGTTTTAAAGTGTATTTCTTTCTTGGTAATTTTCTCAGGTAGGAAAATATACGGATTTTTTTTTTGTTTGTTTCTTACATGATTTAATTAGACTGTAGCTAGAAAGTGGAAGACCAGCTTGTTAGAAATTATATGCTCTTCTGTTACTTTTATTTCTGGAATTTGAAAACAATAAATTCATTTTCTTTGTAGGTCAGTAGCTTTTCATCTCATTCCACATTGAACAGTTGTCATTCCTACTGAATGTGTAGGCTCTGCTTAGGCCTTCCATTGCCC
ENSMUST00000131257_16343571 TTTTAAAGAAAAAAACAAAAAGAGAAAATAAAACTCATTAGCCCCAAATCCTTCATTTCTGTCCACCAGAAGGCTCATTCTTGCCTGCTAATGTGGCCTCCATGCCATTAACATTGTAAGTTATTTAGAAACACAAAAGACAGAAAAAAAGAGATTCATAGCACATGTCTTATTTTCTGTCACTACTGTCCAGGAACTCTGTTGCTGCCTGGCTTTCTGCCATATTGATATTCACATCTGTACTCTCTGTCTCTCTCTTTCTCCCTCCCTCTCCCTCTCTTTCTTCCCCTCCCTCTTCCTTTCCAATCCTGTCTACCTTCCTTTCTTCCCCTCCCTTCTCCCTCATGTCTCCATCCTTGCCTTCCTCCTGGGTCCTGTCTTTCAGTTGGTCTTGATTGGCACATCCATCTTCTCATTTTGTTTTGCACAACCAAGATTCTCCCAGGAGACATTTGGTGTTAGTGTTTACATCACTTCCCCTTTTTACAGTCACGGTTGAGTCTTTCTGCTGTTGATTTGATTTTATAGCAGTTTTGAATTTCCCATCCTGCAGTTAGTAATGACACAGGTACATTTATAAGGTCCAGCACCCTTGAAGTCTGTTACCTTAGGGGGCATTAAACATGGCACTGAGCAGTAGTGGAACACTTTGTGGATGTTGGAGGTATAATGAGTATCTGTTGTACTGGATCGTGTGCTGGGCCAGGGTGGAGAAGCATCTACCGCCACTGATACAGCAGCTGTCTCATGATGATCTCAGAGCAGCACACAGCTGTCATGAGTGTAGACTTGGGAATGGAGCTTCTTTCCCACTTATTCTTGTTCCCTTTGGGGGGAAATACCCCATGAAACCAACAGGAGAGATTTTAAAGGAATTGTTAATTGTGGGAAGGGAAGTTTATGTGTGCCGACTCCTAGTTGCCTTGAAAGCCAAGTACTGAAGCATAACTGTCAACCGACGGGATGAGACTGCAGCTTGCGTGTGCACAGGACACTCTGGCTCCCCACATTTCACTGCTTCACCTTCCATCTTAGTCTTCCTTCTTAAGACCAAACTCTGTAATTTCTTGTAGAAATGTTCTAGATCTGTATTATGTAGAAGATATCATGTATTATAAATGTTTCATGGCATCAGTTATACAATGAGAAAGAAGATGATGTGTTGGGAGTATTTTGCATGTTTGGTTTGGTTTTTCTACTTCACAGATCCCTTCTGATTCTTTCAATTCTATTGCCAGGTAGTCGCTAGTGTTTCTAATCACACAATTGATTTAATTAATACGATGCTGAAGAAGCTGTACTAATTATTGACTCTGTCATCGGAAATTTAAATGATTAATTTCAAGTTATAATTTCAGAATTTGTTATTTACCTTAAGAATTACAATAAATCACTGTTTAAACAAAAGACTTTGATTCATATAGTGAAAGCACTAGACTAATATTTAGTTCTACCAATAATCTGCATAGTATAAATTAAAATAAACTGTGATGAAAAGTGACCCACTGCTCATTTATAAATGTCTGCGAGTGATGGCTCGGCTCTGTGCACGCAGTACATGTTGCACTCTGGCTTTTGGCTGAGTTTTGAAGTTTCTGAGTTCCTTATGCATTAGTCCTCGGCCATGACAGCAGCTATAATCTTATCCTATCTTCACTTTAACCGAATTAGAGTCTACTACCCCTATTGCTGGGCTCGCTGCTTACACCTATCTCAAAAGCTTGCTCTGTGGTAATATTCTCTTCCTCATGGACAAGGTAAACATCTCCAGATCTGTGACAGTGGTGGTTACACATTGCTGTGCTGTGTCACTGGAGTGAGCGGGTGCTGCACGTGGACCACAGCCTGCAGCCGCAAGGCAGTCTCTGGAGAGTGGCCTCTGGTCTGCGATGAGTGCACACATCATCATGTCACCCTAGATGGTTCTTGTGATAAGAGTTTTAAAGTGTATTTCTTTCTTGGTAATTTTCTCAGGTAGGAAAATATACGGATTTTTTTTTTGTTTGTTTCTTACATGATTTAATTAGACTGTAGCTAGAAAGTGGAAGACCAGCTTGTTAGAAATTATATGCTCTTCTGTTACTTTTATTTCTGGAATTTGAAAACAATAAATTCATTTTCTTTGTA
ENSMUST00000162007_16344291 TTTTAAAGAAAAAAACAAAAAGAGAAAATAAAACTCATTAGCCCCAAATCCTTCATTTCTGTCCACCAGAAGGCTCATTCTTGCCTGCTAATGTGGCCTCCATGCCATTAACATTGTAAGTTATTTAGAAACACAAAAGACAGAAAAAAAGAGATTCATAGCACATGTCTTATTTTCTGTCACTACTGTCCAGGAACTCTGTTGCTGCCTGGCTTTCTGCCATATTGATATTCACATCTGTACTCTCTGTCTCTCTCTTTCTCCCTCCCTCTCCCTCTCTTTCTTCCCCTCCCTCTTCCTTTCCAATCCTGTCTACCTTCCTTTCTTCCCCTCCCTTCTCCCTCATGTCTCCATCCTTGCCTTCCTCCTGGGTCCTGTCTTTCAGTTGGTCTTGATTGGCACATCCATCTTCTCATTTTGTTTTGCACAACCAAGATTCTCCCAGGAGACATTTGGTGTTAGTGTTTACATCACTTCCCCTTTTTACAGTCACGGTTGAGTCTTTCTGCTGTTGATTTGATTTTATAGCAGTTTTGAATTTCCCATCCTGCAGTTAGTAATGACACAGGTACATTTATAAGGTCCAGCACCCTTGAAGTCTGTTACCTTAGGGGGCATTAAACATGGCACTGAGCAGTAGTGGAACACTTTGTGGATGTTGGAGGTATAATGAGTATCTGTTGTACTGGATCGTGTGCTGGGCCAGGGTGGAGAAGCATCTACCGCCACTGATACAGCAGCTGTCTCATGATGATCTCAGAGCAGCACACAGCTGTCATGAGTGTAGACTTGGGAATGGAGCTTCTTTCCCACTTATTCTTGTTCCCTTTGGGGGGAAATACCCCATGAAACCAACAGGAGAGATTTTAAAGGAATTGTTAATTGTGGGAAGGGAAGTTTATGTGTGCCGACTCCTAGTTGCCTTGAAAGCCAAGTACTGAAGCATAACTGTCAACCGACGGGATGAGACTGCAGCTTGCGTGTGCACAGGACACTCTGGCTCCCCACATTTCACTGCTTCACCTTCCATCTTAGTCTTCCTTCTTAAGACCAAACTCTGTAATTTCTTGTAGAAATGTTCTAGATCTGTATTATGTAGAAGATATCATGTATTATAAATGTTTCATGGCATCAGTTATACAATGAGAAAGAAGATGATGTGTTGGGAGTATTTTGCATGTTTGGTTTGGTTTTTCTACTTCACAGATCCCTTCTGATTCTTTCAATTCTATTGCCAGGTAGTCGCTAGTGTTTCTAATCACACAATTGATTTAATTAATACGATGCTGAAGAAGCTGTACTAATTATTGACTCTGTCATCGGAAATTTAAATGATTAATTTCAAGTTATAATTTCAGAATTTGTTATTTACCTTAAGAATTACAATAAATCACTGTTTAAACAAAA
ENSMUST00000127420_16344299 CTCCAAAAGGAATTCTTCATCTTTCTCCTGATGTTTATCAAGAGATGGAAGCTAGCCGCCACAGAGTGACCTCTGGCACAACTCTAAGCTACTTATCTCCCAAAGATATGAACCAACCTTCAAGCTCTTTCTTCAGTGTGTCTCCCTCATCAACTAGTTCAGCCACAGTTGCCAGGGAACTCCTTATGAATGGAACATCTCCTACTGCTGAAGCCATAGGTTTAAAAGGAAGTTCTCCTACTTCCCCTTGTTCTTCAGTACAGCCTTCAAAACAACTGGAATATTTAGCAAGGATTCAAGGCTTTCAGGTATGATTTTAAAGAAAAAAACAAAAAGAGAAAATAAAACTCATTAGCCCCAAATCCTTCATTTCTGTCCACCAGAAGGCTCATTCTTGCCTGCTAATGTGGCCTCCATGCCATTAACATTGTAAGTTATTTAGAAACACAAAAGACAGAAAAAAAGAGATTCATAGCACATGTCTTATTTTCTGTCACTACTGTCCAGGAACTCTGTTGCTGCCTGGCTTTCTGCCATATTGATATTCACATCTGTACTCTCTGTCTCTCTCTTTCTCCCTCCCTCTCCCTCTCTTTCTTCCCCTCCCTCTTCCTTTCCAATCCTGTCTACCTTCCTTTCTTCCCCTCCCTTCTCCCTCATGTCTCCATCCTTGCCTTCCTCCTGGGTCCTGTCTTTCAGTTGGTCTTGATTGGCACATCCATCTTCTCATTTTGTTTTGCACAACCAAGATTCTCCCAGGAGACATTTGGTGTTAGTGTTTACATCACTTCCCCTTTTTACAGTCACGGTTGAGTCTTTCTGCTGTTGATTTGATTTTATAGCAGTTTTGAATTTCCCATCCTGCAGTTAGTAATGACACAGGTACATTTATAAGGTCCAGCACCCTTGAAGTCTGTTACCTTAGGGGGCATTAAACATGGCACTGAGCAGTAGTGGAACACTTTGTGGATGTTGGAGGTATAATGAGTATCTGTTGTACTGGATCGTGTGCTGGGCCAGGGTGGAGAAGCATCTACCGCCACTGATACAGCAGCTGTCTCATGATGATCTCAGAGCAGCACACAGCTGTCATGAGTGTAGACTTGGGAATGGAGCTTCTTTCCCACTTATTCTTGTTCCCTTTGGGGGGAAATACCCCATGAAACCAACAGGAGAGATTTTAAAGGAATTGTTAATTGTGGGAAGGGAAGTTTATGTGTGCCGACTCCTAGTTGCCTTGAAAGCCAAGTACTGAAGCATAACTGTCAACCGACGGGATGAGACTGCAGCTTGCGTGTGCACAGGACACTCTGGCTCCCCACATTTCACTGCTTCACCTTCCATCTTAGTCTTCCTTCTTAAGACCAAACTCTGTAATTTCTTGTAGAAATGTTCTAGATCTGTATTATGTAGAAGATATCATGTATTATAAATGTTTCATGGCATCAGTTATACAATGAGAAAGAAGATGATGTGTTGGGAGTATTTTGCATGTTTGGTTTGGTTTTTCTACTTCACAGATCCCTTCTGATTCTTTCAATTCTATTGCCAGGTAGTCGCTAGTGTTTCTAATCACACAATTGATTTAATTAATACGATGCTGAAGAAGCTGTACTAATTATTGACTCTGTCATCGGAAATTTAAATGATTAATTTCAAGTTATAATTTCAGAATTTGTTATTTACCTTAAGAATTACAATAAATCACTGTTT
ENSMUST00000149320_16345594 TTTTAAAGAAAAAAACAAAAAGAGAAAATAAAACTCATTAGCCCCAAATCCTTCATTTCTGTCCACCAGAAGGCTCATTCTTGCCTGCTAATGTGGCCTCCATG
ENSMUST00000115359_16459715 GATTCATCTGCATTGTTTTTAAAGTGATACTGCATTGTGTTTACAATGATAATGGCTGTATAGCATTCCATTGCATGAATAGACAGTAATTTGGTAGTATTGAATTGTTTGCAGATTGGACACTTGGAAATAATACTGCTGTAAACATTCTTGTATATACACCTTTCTGTTGGGAGTGAACCTAGGATCATCAGTACTGCTGGGTAATAGGTTTCCATGTACTAAGAATTAACACACACGGCCAAGCTGCCACTGGTGCACCCTAGTAGCAGTTAGGAGGGCTCTCTGTGGTCTTGTTTATCATTTGACTTTTTTAGCTTTTCATGACAGCGGTGTTAATACTTCATTGTGGTTTTCATTTGCATTTCCCTATGGATGATGAAGCTGCTGGTGAAGTGTGCTCGCTCGTCCATGGTGTCATTTGTCCACTGGTGTTAGAATGGTCTCTTTAAAAAGGGATGGTTGGGAGTTACATTGTTTAAAAAAATATGTTTTCTTTTTAATGACGGGGATTTTGTACATATTCTAGATTCACATAGTTTGTGAGATATGTATATTCCAGGATATTTTTCTGAAATATTACAGAATATCTTTCAAAAAT
ENSMUST00000145092_16460104 GATTCATCTGCATTGTTTTTAAAGTGATACTGCATTGTGTTTACAATGATAATGGCTGTATAGCATTCCATTGCATGAATAGACAGTAATTTGGTAGTATTGAATTGTTTGCAGATTGGACACTTGGAAATAATACTGCTGTAAACATTCTTGTATATACACCTTTCTGTTGGGAGTGAACCTAGGATCATCAGTACTGCTGGGTAATAGGT
ENSMUST00000144138_16460213 GATTCATCTGCATTGTTTTTAAAGTGATACTGCATTGTGTTTACAATGATAATGGCTGTATAGCATTCCATTGCATGAATAGACAGTAATTTGGTAGTATTGA
ENSMUST00000182554_16540790 GTTTGAAATGTCTGTTCATGGCCTGTGCATTTCTTGGAGCCTTGTTTACATTGGTAGAGGAGGACTCAGAGGTCTACAGGAAAAGAACCGCCTTTCCTTTTGTTTAATACGTACCTCGGATATGTTCAGTCAAAGGATCGTTTACCACAATAATATCTGCTAAATATCCATTGTAATCCAGTGAAATATGTTCCATCATGTCCTGGATCAATTCTGTTTCCAGTTTGGCCTTTGGAGATCCATAATGTTAGAGTAGTATTGAAGGCCCACTAAGGGAAAACTCTACCCTTCCAAAGAATGGAATCTTCCTTTGGGGGAAGACACTCCATTGTCTCCTTCCTTATGAGCTGATCCCAGTTGGGCAGGTCAGTCACTTGGCCAAGGGACCACTCCTTAGGAAGGTGAGTCTACCTTAAGCTGTGCTAAAAGGCTTGGAGGAATGAATAGTACTTCTTTAAAATAACATTATAATATACTTTTCCTTCCCATAATCCCAGTCCTTAGAAGCTACCATGAGGTTCTGATGGTTTTGTCTACCTTTCTAAGTCCTGACTCAAAATACTGTGACTTGCTGGTCGTGGTGGTAAATGCTTTTAATCTCAGCCATTGGGAGGCAAAGGTAGGTGGATCTCAAAGAATTTGAGGCCAGCCTGGTCCATTTGGTGAGTTCCAGGTCGTCCAGAGCTACATAGACCTTGTCTCAAATAAACTTTTCCATTTTCTTCTTTTCTGTGTTCCTTTGGAAGCTGGTCAGAGCCTAACAATGCTTTTGCTTGTATCATGGGCTTCCTTGGTCTTTCTGTAACATCCAACCCAATGTCATGTGGCTGCTTGTCCTAACTGAACTGTATACTGGCTTAACTCAAATAACATGGCTTCCTTTGGCCCTTCTTTGTTCTCCTTTGGACAGCTGCCAAGGTTCACAGCATGTTTGCTCTGGGGGTTTTTCTTTTAAACTTTAATAAAATTGTCCTTGAGATTC
ENSMUST00000182984_16569406 TGCCGCTGCCCTCCTCCTGTAGCAGAAGATAGTCCTACTGAGAAATGAGCACTTTGATCATTCAGTCTTTGAACTTTAACCTTTGACTGGAAGTGACCTATAGGCAATGAAGACTACTTCCTTTTACTGCATTTTTACTCGTGTGCATTCTGGGCGCATGTTGATCGCTGGTTCAGTCCAGTCAACCGACATGCTTTTATTAGTCATACAGTATTAATGCAGGTGTCAGGAAATGTCAACTATAATTCCATTTTTTATTTTTATTTTTTTAAGCTTTTGGAAAAGTTCCAGGTCCTCGTGTATTGTGCAATAACAGTGACTTCCTCAGTGGTTTGGGGACGTTCATTGCCGGCAATGGACGTTGTAAAAGGAAGAGTTTTCTTAACTCCTGCCACTTGGTGATTAATGCATGATAGGGCCTATGAAATGAATTTATCAGTTGTTGTGGGATTATAAGGAAAGTGAGGGATCCAACATTACATTGAAAGCCACCCCAATTGTTTATATTTGGATTCTATGCACTGTGATCCTAAGGCCAACAGCATGAAATTACATGCATCTTTAAAGGACCGAAAGAAAGATCATTGCATATTTATTTAATTGTTTATATCTGCTGTCAAATTGTTTTGACATGGAAAGTTTTCGAGGAACATTGGCAGAGAGGTACAATATGTTATCCCTATGGTGAAAATAAATTCATTTGTTGTATATACTCCTCAGTCTCTGAAGTGAAGGTGTGAATAATAGAGTGTGGATGGTTAACCAAGGTGTTGTTTGGAAGTAAAAGAAAAAATGGCAGTGATGATTAAATTACTGCCATCCATCATTTGGGCCTGTTATTATTTTTCCAAGTATATTATACTCTGTTACTTCCTGCTAGCCATCAGCATGAGCCCTATTGCCTAAACACTATTTCATTTATTTATGTTTGGAAAAAATCCATAAACATTTTTGTTTGTAATCTTGTTTCTTTTGTTATGTTTTCAGTTGTTTAAATGTTATAATACTTTAATTGAAAGAATTTTGTCAAGTTTTTTTTTCTTGTAAATTTTCTTTACTTGTATCATCTTGTCCTTCAATACTGTACCCTAAAATAAGAAATACATTTTTGACAGAGGCTTAATGTTTTAACAAAAGAGTGTGGACATTTTTATTTTAAGATTTTGGTAAAAGGATACTATAAAAACAATGTTTGCTTATTTGTCTCACTTACCCATTGTGTAGGGTTTCTTGGAAGAACTTGTTTTGTTTGTTGAGAAGATTTTGCCTACAGTTAGATGAAGTTTTTCTGTCTGCCTGTCTGTCTGTCTCTACTCTTATCTATCTGTATGTATGTAGGTATCTATCTATCATCTCTCTCTCTGATCTATAAAACAATTGTTGAGAAGGTTCCATCCTAAATACCATGTACCATGTAATGATTATATAACTAGGTCTTTTTAAGAAGTGATTAATGTATTTTATAAATTACCTTTTCACATATGCAAGCTCTGTTTCTATGACAATGTTATTTTTACTGATGCCTTACTGTTATAGTCTTTTTGAATATCCTGCAGTGAATATATTAATCAATTTGGGCTAAAAATAAAAGCCAGTTGGCTGAAAGGTCTGACGGTATGTAAACCCATAAAAAAATCATTCAACTGATAATTGGTAAAGAATATTTTAAAAATTGTTTTTAACCTCTGTGTAGATGACATTTTGTAGCTTTTTACATGTTGTTAATTAAGGGCATATAATTTTACACTCTAAAAGTATAACTGCTGAACTCAGGGGTGGGTAGACTTCAAAAATATGTCTACTGTAGAAATAACTTGAAAAAAATTAAATCCATGGCCAGCCACCAAATTGTGGACACTGTTT
ENSMUST00000117146_16569782 TGCCGCTGCCCTCCTCCTGTAGCAGAAGATAGTCCTACTGAGAAATGAGCACTTTGATCATTCAGTCTTTGAACTTTAACCTTTGACTGGAAGTGACCTATAGGCAATGAAGACTACTTCCTTTTACTGCATTTTTACTCGTGTGCATTCTGGGCGCATGTTGATCGCTGGTTCAGTCCAGTCAACCGACATGCTTTTATTAGTCATACAGTATTAATGCAGGTGTCAGGAAATGTCAACTATAATTCCATTTTTTATTTTTATTTTTTTAAGCTTTTGGAAAAGTTCCAGGTCCTCGTGTATTGTGCAATAACAGTGACTTCCTCAGTGGTTTGGGGACGTTCATTGCCGGCAATGGACGTTGTAAAAGGAAGAGTTTTCTTAACTCCTGCCACTTGGTGATTAATGCATGATAGGGCCTATGAAATGAATTTATCAGTTGTTGTGGGATTATAAGGAAAGTGAGGGATCCAACATTACATTGAAAGCCACCCCAATTGTTTATATTTGGATTCTATGCACTGTGATCCTAAGGCCAACAGCATGAAATTACATGCATCTTTAAAGGACCGAAAGAAAGATCATTGCATATTTATTTAATTGTTTATATCTGCTGTCAAATTGTTTTGACATGGAAAGTTTTCGAGGAACATTGGCAGAGAGGTACAATATGTTATCCCTATGGTGAAAATAAATTCATTTGTTGTATATACTCCTCAGTCTCTGAAGTGAAGGTGTGAATAATAGAGTGTGGATGGTTAACCAAGGTGTTGTTTGGAAGTAAAAGAAAAAATGGCAGTGATGATTAAATTACTGCCATCCATCATTTGGGCCTGTTATTATTTTTCCAAGTATATTATACTCTGTTACTTCCTGCTAGCCATCAGCATGAGCCCTATTGCCTAAACACTATTTCATTTATTTATGTTTGGAAAAAATCCATAAACATTTTTGTTTGTAATCTTGTTTCTTTTGTTATGTTTTCAGTTGTTTAAATGTTATAATACTTTAATTGAAAGAATTTTGTCAAGTTTTTTTTTCTTGTAAATTTTCTTTACTTGTATCATCTTGTCCTTCAATACTGTACCCTAAAATAAGAAATACATTTTTGACAGAGGCTTAATGTTTTAACAAAAGAGTGTGGACATTTTTATTTTAAGATTTTGGTAAAAGGATACTATAAAAACAATGTTTGCTTATTTGTCTCACTTACCCATTGTGTAGGGTTTCTTGGAAGAACTTGTTTTGTTTGTTGAGAAGATTTTGCCTACAGTTAGATGAAGTTTTTCTGTCTGCCTGTCTGTCTGTCTCTACTCTTATCTATCTGTATGTATGTAGGTATCTATCTATCATCTCTCTCTCTGATCTATAAAACAATTGTTGAGAAGGTTCCATCCTAAATACCATGTACCATGTAATGATTATATAACTAGGTCTTTTTAAGAAGTGATTAATGTATTTTATAAATTACCTTTTCACATATGCAA
ENSMUST00000133639_16581936 AGACGACCACCAGATAATTCCTTTTATGTGCGAACATGTAACAAGAATCCAAAGAAAACAAAATGGT
ENSMUST00000115352_16642766 ATAAAATAAATTATAATAAACTGTTAATTTTTTTCAGTATTTAATACCTGTAGTTCAGTTAGTAATTTTTTCACATATAGCATGTTGCCTGTATGAAATTGAGCTGTAAAGCTAATTGCCGAGCAGATTCCTTCTGTCATTTGCATAGCAGAGTTGAAATTTGTTTGCTACATCAACAAATTAAGGACATTTCACAAGTCAAAAAATAAATAAATAATGCCAGTTTATAGATGGTTTGCTTTCTCCTGGATATGACCTTTAAAATTATAACTGATAGAGCAAATCCTGGAATATAAACGTAAATGAATATATTCTACAGGTAAATACAGGGGCTTTTTATGTTTCTAGTGTTTTTTTAAGAACCAGTTCTGATCTTATGCCACTGAGCATTACTAGAGTTATGCAAATAATTACATGGAAAACATGTTTATAACTTAGCCAAACCTTGATTTTTGTAACTCAAAGAATAAGAGTTGAAATTTCTTATGTGTTTTTTTATAAACTGCAGTATTGTTTAAGTGC
ENSMUST00000177501_16677426 ACCTGTTCTTCATTTGTGCTTAAATGTCATGTATTTTCAGGGTATAATAAGATTGCCTTTATTTTGTTATTGTTAGTTAATGATTGTAGAAACAAAACAAAACAAACAAAAAAGTGTAAGGGCTGAGGACACAGCAATTGGCACTGTGTTTGCTGATGTGAGGCCCTAGAATTGGCCTTCATAGAAGCAGGATGCTTTTGTACACTTAGAATCCCAGCACATGGGACAGCGAGGTAGGAAGATTAGAAATCTGAGGTCATCCTTGGTAATGTAGTAGGTTTGAGGTTAGCCTGGACCTTGTCTTAAAAACAGAAGTTGAAACTATCAAGCAGAATTTCTGAAAAATTTTTACATGACAATGTTCCTATGTAATAAAATATGTTTAAATTAAATATGTAAAATGTGGATGGTCATGAATATTCTGGTATATGTATGGCTACATTTATTTACTTATATTTTGTTTTTAGACAGAATCTTACTATGTAGACCAGTCTGACCTTGAATTCATAGAAATCTATCTGCTTCTGTGTGTGCCACCACATCTGAGCCATGTATGGCGGTACATCAGAACCGGAGCGGTGGCTCAGTGGTTAAGAGCACTGGCTGTTCTTCCAGAGGTCCTGAGTTCAGTTCCCAGCAACCACATGGTGGCTCACAACCATGAGGGGATCTGATGCCCTCTTCTCGTGTGTGGATGTATATGCAGGAGAGCACTCATACATTAAATAAATAAAGGATTAAGGCCTTAAATAAATTAAGGCATGCCACCA
ENSMUST00000065373_16677426 ACCTGTTCTTCATTTGTGCTTAAATGTCATGTATTTTCAGGGTATAATAAGATTGCCTTTATTTTGTTATTGTTAGTTAATGATTGTAGAAACAAAACAAAACAAACAAAAAAGTGTAAGGGCTGAGGACACAGCAATTGGCACTGTGTTTGCTGATGTGAGGCCCTAGAATTGGCCTTCATAGAAGCAGGATGCTTTTGTACACTTAGAATCCCAGCACATGGGACAGCGAGGTAGGAAGATTAGAAATCTGAGGTCATCCTTGGTAATGTAGTAGGTTTGAGGTTAGCCTGGACCTTGTCTTAAAAACAGAAGTTGAAACTATCAAGCAGAATTTCTGAAAAATTTTTACATGACAATGTTCCTATGTAATAAAATATGTTTAAATTAAATATGTAAAATGTGGATGGTCATGAATATTCTGGTATATGTATGGCTACATTTATTTACTTATATTTTGTTTTTAGACAGAATCTTACTATGTAGACCAGTCTGACCTTGAATTCATAGAAATCTATCTGCTTCTGTGTGTGCCACCACATCTGAGCCATGTATGGCGGTACATCAGAACCGGAGCGGTGGCTCAGTGGTTAAGAGCACTGGCTGTTCTTCCAGAGGTCCTGAGTTCAGTTCCCAGCAACCACATGGTGGCTCACAACCATGAGGGGATCTGATGCCCTCTTCTCGTGTGTGGATGTATATGCAGGAGAGCACTCATACATTAAATAAATAAAGGATTAAGGCCTTAAATAAATTAAGGCATGCCACCATTACCCAGTATGTGTTTGTTTGGTTTTGGGTTTTTGTTTGTTTTGTTTTTAGTTTTTTTAATTATTAAAATCTTATGTGT
ENSMUST00000026881_16709538 AATATGCTGAATACACACACACACACACACACACACACACACATATGTATATATATATTTTTTTACCC
ENSMUST00000038382_16994938 TTGGAATTAGGACAGGTAAGCATAGCCTTAATTTCTACACATAATCATAGTAATATCGTTTTCTCTAATTCCAATTTACAATTTCTTTTAAACAATGGCATTGTCCCTCACTTTAATTTTGAATGTGACTCAGTATGGTTACTTAACTGCTATAACTGTTTCGACTCATCAGTGAAGTCATGACAACTAGTAGAGTTAGCCCACAGTTCTGCCTTGGTGTCCACATCCCAGTCCGACTCAGACACAGGCAAGGACGCTTAGATCGGGATGGGATCACAAGAGAGATGAAACTTGGAAAATTCAGCCAGAGGACCTTTCACGTCCCCCAGCAATGCTTTGTGTCTTTGGGGTCCTCTGAGAGCTGAAGCACCCAGCATGGTGAAAAGCAAAACTTAATAATGATTCTTTTTAAAACTTTTTAAAACTCTGCTGAAGCAGCCCCATCCGGCGAAGTTCTCGACGTTGGCTACTCCATCTGTCCTAGCAGAATGTGACTAAACTGGAAATGTATGGACCTGCAGATTTTTTTTTTTTTTTTTGATAGAAGTCAACAGCTGCCTTACTATTTTACCATCTGACGTTTTTTTAGTAGGGAGCTGGAGAGAGAGGACTGCCAGAGGAATGCAGTCTGAGGATTGTGTTGCGGTGGGCGTGGCTCCAACATTCACTCCTATCTCATTAGAAGTAGGTAGCACCGTCACTCAGCAGTCTTCTGCTGTGACCTGCTGCTTTAACATCTCCTGGAATGTTCTGGAAGGGAATGTTTCATTTGCTTGTGCACGACTCTGCTCATTTCTGCTGTTGATTTAAATATGATGTATGTCATCTTCCACCTGCAGTCCTGGCTGGATGAGAACACACTGGAAAAGCAGCAACAAAAGACTAGTTTATATCTATATATATCTATATATACATATATATATATATATATATATAAAATGTATGTATGTATGTATATATAGTGTTTATTTTAATAGCAATGCATTGTTTTCATGTTGTTTATTCTTTTTAAACCAATAAAGGGTTACTTATCTTTAAAATATAGTGATCTGATGGTATTATACCTTCCAAAGAAATAATTTAATTTTAAATATTTTTAACATCATTGAGGTGAGTTGTTGATGCACTCAGGAGGTGTTAAGTTTTAAAAGCTGAAGGACAGACAACCGAATACTAAGAAGTGAAGTCAAAATGTTGCTTGGATTGCAGTAATCAGTGGTTACGGGTTCAGTTTCATTGCTGACGTACGTTACAACCAAATAAAATCTTGTCAGTGGCTCTATTAATTCCCATGAAAGTTAAGCAAGATCTATTAATAGCTACTCTTCTCTTTCTCCACCCCACCCCCAACGCGAATTTTGGTTGAATGCCTTCAGGTGTTTAAGCTTTGTTAAGTCACTGCCCCTTCTCTGCCTTCAATGTTTTTCAAAGTTGTTTTGTAATTCTATATTAAATTTTAAAGACTTAGACGGTTTTATTTTAAATATTTGTCTTTTGCTGTCCTATATCATTCTGATATTGATTTTTTTCTATTAAATAATTTATTCAGAAGCATGCTTACTTAGGGAAACTACATGATCTTTATAAAAAATAATTATTTAAAAAGAAATCAGGGTAGGAAAGGTATGTCTGAGTCTCTTAAAGGCATTACCTGGTGGAGGGGGAAGTCTTCCTAACTTTTGTCCATGGTGTCATGGTGTCAGCCGAGTCTCTCCCTTAGGAGCCTTTGCAGAGCAGAAGGGACAGTGCGTGTCACTCCACTGGCAGCACAGGGGAGGACTGAGTGCTTCATCACCTTCTGGATAGTAAGCCAGCAGTGGCTTCTCCAGAAGGGCGATATATTGAGACTTTAGGGTATGACCAGTATGGATTAAGGAAGAAGGCAGAAAGAGAGCAAATAAAAATCAAATTACAACTTGTATATTTATTTTTTACATTTTGCTTTGACTTTTAAATTTAGGGAGTCCATTTTTACTCAAGAGCAAGCTAAGTTCCTCTGTCGTCCCCACAGTCTCCCTGCCCCTTCCTCCCCTGTAGCTCCTTATGCTGGGAAGGCTGGGTTTTTTGTTTTTGTTGTTGTTGTTGTTGTTGTTGTTGTTTTTTAAGAAAATAGACTATTTAATATTATTAAGTGTTTATTTAAATGTGTAATGCTTTGAAAATAATGGGCAACAGAGAACTAAAAGATGTTTATGAAGTGAGCTTGTTGGCTACATTTATAAATATATATGATTTATAAGCTTTTTTAAAACAATGCTCAAATTGTGGGTATTTTTCTAAAATGTGCACAGTTGTATTTTCCATGAAGGATCTTTCTAATGGGTTGTTATACTGTACTCTACATTTTGGACAGCACGTGAAGTCTGCCAATGTACTTAATAAAACATGACTTTGTTTATTTAAAGTTTCTTTCTGTGAAAAAAAAAAAAACCACCTCCCTACTGGTGGGTTCCTTAATTTATAATCCTTGAAACCAAAATGTATAATGTACAGTTTGTACAACTGTAACTGCCCTAATAAAAATGTTGGTTATTAATAAAA
ENSMUST00000026879_17161510 GTTTGTTGGGATCTGTGGTAGCAGCACACGGAATCACTCCACTAGACCCTCATCCACTTGTCCAGACCCAGTGAAGATTTAGCCTTGGCAATTAGTAGAGAGCATACTTTATATAATTCACGGGGAGCTCATGTGGGAGAAGGAGCTAATGATATGTTTTTTTCTTCTTTCTCTCTGTCTCTTTCTCTTTCTTCCTTTCTTTTTTTGTAGACAACATGACTTACTTCTAATCTATCCCTAAAGGCCAGTATAACTGCTGACAGATTGGGGGGAGGGAACCTTTGATGGAGATTGTTAGTTCATGTATGTTCTCAGGTATTTTTTGAGAGGTTGTAATTAGGAGCAGACAGTAATAACAACCCATGATTGCTCATAGTGCCTCACCTGAGAGTGACTGCAGGTCTGGGTGTTGAACAGTTATAGGATTCCTCTGGGACTCAGAGGCATCTTTGTTATACTAGACAGAGTTCAGACACAAACAAGACATTGTACTGATTCATCTTTCACTAGCAGCTTTAGGCATAAGTAAAGGAGAAAATGAGAAAGGGGAGAAAGAAAATGAGAGAATGAAGTACATCCAGAACAGAGCAGTAGATGCTAACCTCCAGTGGCCTTCATTGCTGCCCATGGTTGCCTCTCTCTTTGGGGAATTTCACATATACCTACTTGTGGTCATGTACCCTCCTTAACTCAGAACTTTTAGGGAGGAGAGGGCTGGGAAGTTAGTGGGGATAGTATACTGGGGAGAAACCTATGCACTGCATAGAAAACACTTCATTTGACCTTAATTATGAGTTACACTTGTTAATTTAATAAGATTAAGTTATTATGCACTTGAATGAGATGCCCATTGAAACATATGTCTAGCACTTTTATGAATGTCTAAAAGGATAGTAGGGTAGTCTTCATGGCTCCCATGGCCACGTGAGGTGCTCATCCTGTATATGATTGTCTTCAGTCCTGGGAACCTTGGCCTCGACAGCCCTATTTATGCATACAAGTAATATATAGATGAATGTCTCAAGTAAATATGGCTTATGGATGGTAGTGGATAATTTGATGAGAACTAAATATGCTTAGTTTTATTTGGAGAGACTAGTACATTCATGCACAAACTGTTGGCCAGGCTTTGTATTTGTTTATGATTATTGACAGAGCTTTACATTAAAGAAAAAAGTAAAAGCTAGCATTAGATATTGACAGCTAATTTGGGAAAGGTAAAATATATAGCTAGCTAGATGTCCACCCATACTCATCCATGTGTGTTTAAATATTTGGGGGATATATCAGTCCATATGGAAGAGACGGTTCATGGATGACCTAGGAATAGCCATCAGACTATAATGCATGATTTTTGCTCAGGACAAGCCTCCTATTAAAGCAGGGAGGCAGTTTTCCTGGAGCTGGCTGTCAAAGCCTTAGGAGAAGCTTCAAGAATCTGATGGGAAGCTTGTCCACAGACTGTGAGTAAAGAGAAAGTCTGCTTGGATGACCTCAGGTGAACTATGCACATGGCCAAAAAATGTACTGACGTTTATTAATAGGAAAATGTCACAACCAGCAAGCAATGGCTTTCTGATGATAAAAACAATTCTATAATTCCTTTTTGATTCTATTATTCCATTTCATAAGCTAGATGTACTTAAAAAAAGAACCCATATGAGCAGGATGTGTCCTGTTTGTAAAAAACAAGCAAAACAGCAACATCAAAACAAAAAACCCTAACACCCCCATGTGAACTCAGATCTATGATGAGGAAATGCACGCAGCTTTTGTGCCATCTTCCTCTGCCCATCAATGTGTCATGCAGAGTGTCTGAATCTGCTTATTGCTAGGACATTGCTGTCATTGTATTTATACAACAGTCATAAAATTAACTGACTAGTGATTCAGAATTTCTTACAATGTTCTGATAGAAATAAAAAGTGAGGCACAAAGAAGTAACAATGGGAATTTTGTAAAAAAAAAAAAAAATCTACAAAAGGTACTTATTTACTTGTGAAAGGATTGTTAAAGAGTGAATTTTCTTTCAGTATATGTTATGATGGAGTCAGAAAATCACCAGGAAATTATGATTTTCATCTGTAATTTATTTGGAGGTAGATGTGTGCCAGTGTTCAAGGCGAGGCATCCAAGCCTCTTCAATGTTTTATAGGTAGGTATTCTTGACATTAGTGCTTTAAAAATATTTGTCTAGTGATAAAACCCTGACCACTAGATGTCGCTGTTCACCCAGTAGTCTAAGACTGTTCCATTTGGTTTGGCATGTGTGAGAGGTTTCAAGTGACGATAAAACATTAATGACCTTAGTTTCTGAGGGAATCTTCATTAAGATTAGCCACCTGTGAAAAAGTTTGGGACAAATGTAGTATTGATTTCTTATGCGTTGCGAGTGATGTCAGCACCGTATGATAAGGAGGTGCACAGCCACTGTTAGCCAGAGAGGCACTTTAATGCATCTTCTTTTTAGGATCATGGTAACTGGTCAATATGCTTCTCATGTGAAAAAAAAAAGTATAAATGCCACAGCTAGAAAATGCCCAAGGCATTAACAGGTTATGTTGCCTATTTCTTAACATACATGCACACTATTTTATTGGTACTGCCATTATATGCCTTTTGATTCTCAAGACTGGTGAACTGCTTGCTCGTTTTAGTAATCATTGCTATTGATATCAAAGTTGTAATGTATTGTTGATTGTCATGGGAAATTAAAGATATTATTCTGATGGTAAGATCAATAAAAATAATTTGAAAATAAA
ENSMUST00000088476_17624971 GCTTTTTCCTTTCAAGGGGATACAATGGTTTCTGGACTAATAAGCATATATATATATATATATATATATATATATATATATTGTGAAGTTTGAACATCTTATATTTACTTTATTGTAATCCTGTTTTCATTTTAATTGCCAATTTACTAGTGTTTATCTAGAGTGTTAAGTCTTAGATACAAACAAAACATCATTTTCTACTTTTGAACTTAAGTTTAAATTACTGTATTTGTAGCATACACATATGTAGCTATGTACCCACAGTTGTTGCATCCAATTCTAAGACCTGCAATTCAGAGAAATTATGTTATTATGACCCTAAAGAGTGGGATGTATGTTCAAGCTATAATATATGTGTACTCCTATGTATACATATATAAAGATATGCTCACATATATGATGTGTGATATGACACATAGGTAATAATATGATGTGGTCGTTAACAGGGGAAAATTAAAAATATACTTGAGGTCATGAGACATTTTCAGGACAACTTCTATAATTCCCATGAATGTATAATTTGCAACTCAGTGATATTTGGAAATAACTTAATTAAGCAATTGTTGAATTCATTCTGGAGATACTTTATTTGGGTCTACAAAGTGAATGTTCAATTTATGTAAGTTTCCATAACACACCTTTTGCTTGGTTTCATTTTGGTTTTGAATTAGTAAGCATGTTTAGTGTTTACTGTGACTAATTTACTTTGCTGGTTATGGTCTGATAATTACATTTAATTCTTGCCTTTGAGAAGCTATCAGATGTCCCTAAAATAATAATTTTGCTATAAAATTATTTTTATTAGATATTTTCTTTTTTTCACATTTCAAATGTTATCCCCTTTTCTTGTTTGCCCCCCTGAAAACCCCGTATAACATCTTCCCTCCCCCTGCTCACTAACCTACCCACTCCCAGTTCCCTGTTCTGGCATTCCCCTACACTGGGGCATTGAGCCTTCACAGGATCAAGGGCCTCTCCTCCCATTGATATCTGACAAGGCCATCCTCTGCTACATATGCAGCTGGAGCCATGGGTCCCTCCATGTGTACTCTTTGGTTGGTGATTTAGTCCCTGTGATCTCTGGAAGTATTAGTTGGTTCATATTGTTGTTCCTCCTATGAGGCTGAAAACCCCTCAGCTCCTGGGTCCTTTCTCTAGCTCCTCCATTGGGGACCCTGTGCTCAGTCCAATGGTTGGTTGAGAGCATCCACCTCTCTATTTGTCAGACACTGGCAGAGCCTCTCAGGAAATAGCTATATCAGGCTTCTGTCAGCAAGCACTTGTTGGCATTCACAATAGTATCTGGGTTTGGTAACTGTATATGGGATGAATACCCAAGTGGGGAAGTCTCTGAGTGGCCGTTTCTTCAGTCTCTGCTCCAAACTTTGTCCTTCCATAGGTATTTTGTTTCCCCTTATAAGAAGGACCAAAGTATGCACACTTTGGTCTCCCTTCTTCTTGAGCTTCATGTGTTCTGTGAATTGTATCTTGGGTATACTGAGCTTCTGGGCTAATATCCACTTATCAGTGAGTGCATACCATGTGTGTTCTTTTGTGAGTGGGTTGTAAAATTATTTTTAGCAAATCATTTTTTATGTGTTTTGAGGGAACACACATAGTAACCACATACAGATAGGATAATTGGTAAACTCTACTGTCTCACATTAAAGTGCCTGTTTCCCAAGAGACTCCAGCTTCAATATACAAATGAGAGATGTAAGGTGTCTTAATTATATTTTTGTGAAGTGATATCATGACCAATGTTGCTTTAAAAAAAAAACACTTAAAATTGGAGACTTCCCTACACTTTCAGAAGGCTAGTCCATGATCATCATGGTGGAGAGTTGGAGCTGTTCAGGCAGGAAGCAAGGCACTGGAGCCATAGTTGAGAGCTTATTTACAGGCAGGAGGCAGAGTGAGTGAGACTGGGCTTGTCCTTGGCTTTTAAAACATTTAAATCAACCATTTGGAAATATATGTCTTAATTTAAAAAAAAATTTTTAAGAGAGGACAATATAACACCTGGGTCAAGACACAAAACAAATTATATTTAAAATACGTGTGCATATGTGAGTGCATTCATGTGTGAGCATAAGCATAGACTTAGAAAGTAAGTAAGCCTGGTCCTTTCAGAGGGCAAACAGGAGAAGAAAGCTACATATTTAAACTCCATACACAGCTGCAGTTCCTTAGGTGGATACATTGAAGGATGACAGTTAATTTCGTTCAATTCAATAGGAGATATATCCACAATCTGGATACTGGGCCTTCTTAAAGACAAACAAATGGTCTAAAAACTTTTAAACACTGAATATTGGGACTAAATGTTTTGTTAATAAGCGACCCTGCCTTTGTGGAAACATATATGGACCTTATTTAAATAAGTATTTAAGTATTTTAGAAATACAATAGAGAAAAGAAATATTACATAATTTAGAGTTGATCTAATTTCCTTTTCCTTCTTTTATTTCCTTTGAGACAGTCTCACATAATCCAGGTTAACCCTAAATTCACTGTATAGTCAAGGATAACCTGATTCCTGATTCTCTTGCCTCTAACTCTTAAATGCTGGCTTTATAGATTTGTACCACGTAGCTAAAGGTAGGAATTTTGTTTTGATGACATCTGCTTGACTTACTTAAGAATTTTTTTCCTTAAGGTTACTGAAGTAGAGCCATATAAACAGTAGTTTACAATCCTCATTTCCAGGTTACTTTCCAGTTTATATGTGTAGGAAGGTTTCTCAGTTCAAAGAAATAATAATGGTATTTATTATGTAGGTCCCAGACTTGCCCAGAAAAGTCAATCTACCATATTATCAGAAATTTATGAATATTAAAACAATCACTCATAGAGCTTCTTCTTGGCATGGACTCTTGTAATTAATTGCATATATTACAGCATGTTACCTACTGGATGTACTATAATAAATGTTTAATTCAGTAGATTTTTCAGAATTAGTTTAAAAGTCTAAAATTGTAAAAGCTAAAGTGAGCTTGCCTTTTCAAAACGTTTAAAGACTAAAAATTCTCTAAAACATAAAAGTTTGAATATAACAAATGTCCAAAAAACGTCATGCATGGCATGGTACTGAACTTGGGGTCTTCAAGCATGCAAAACAACTCTTTCAAAACTACAGCTAGAACCAGTAGCTTATTTATAACTTTACAAGTAAGCCAAAACCACAACGGATATATTTGTTATTCTGTCTGTACTTTTTAACATTGGTATGTAAAATGCCATGTGAAATATTCTCTTTCCTGGGCCATTGCAAATGATACTTTGCTTGTATCAATATAGTGTCTTACATTTGCATGGGGGTGCTAGGTTTTTGGATTTGCACTGTAATTCTCAGAGATGGAACAGGCCTGGCTATAAACTGTGTCACACAGGCAACTTTAAGTCATCAGCATTAAAGATATTATTTTGAAAGGTTTCATCAAAAATATGACTAACAGTATTGATTTCTCCCAATAATATTTATTTAGGGGAAAAGTAACATGTTGCTACAATATCATTTTTTAACCTTCACATAAGGGAAAAAATAAATATGAAATTGCTGCACTACTTACTAGAAATGTGTGTAAACTGTGCAGGTGTGGTCTTAGCATTCTTGTAATGACAGACAAGCTTGATTTAATAACACAGAAGCCAAGATGATTAGCACTATTATTTTTGCTTTTAACCCATCAAAGCTTCTCTAGAACTTTTATCTAGCTCTGCTGTTATCTGCACTTGAGATGTTCATGAAAATTTTATTTCTAATTTTTATACAGTCTTGATACAGTATACTCTGAATATTTTAATCAAAAATAATATATTTCTCATATTTTTGAATTAAACAAACCCATAAAGTTTACACTATGAATCCAGTGCATATTTATACTACTTTAAGTATTTCACTTAAAGGTTCACTCCTTGCTTGGTAAATAATGCAAAAATAAATGGATGAGATGAAAGTTTTCCTAAAGGAAGGCAGTACTAAAACCAGTACTATTTTTCCCCTTGGTATTTAGATTTCACAATATCATGCATGGAATGTGAATCTTATAGATAGAAAGATTTACCTACTCAAGTATTTAGGGGATAAAATTATATTTCTAGTAGTAGTTAATATTGTTTTTTTTTTTTTTTACAGGGGTTTTGTATTTGTGTGTGTGTGTGTGTGTGTGTGTGTGTGTGTGTGTGTGTGAAGATATTCAAACCTATGGCAAGGCCTTTTAAAAGTTGTGGCATGGCTCAACTTGGAATTGTAAAATGCTGATTAAAATAGAAAGTTAAACAAGTCAATGGTTAGTGGTGCTGAAAAAAATACAATTACCATATTGTTACAATTTTTGAGGTTTTTTTGAAACTACAGTTGTTACTATTAGATATGAATGAGCAATAGTTGCCTATTCTGCTGCTAAATATATGGTGCTAAATGAATTGTTAGTGTCAACAGTTTTAAAATCACTTCCTTTTAAAATCTATTCTTGATTCAGAAGTAATAGCAAAACTTTCTAATCTTTACCAATATATGACAGTTGAATCTGCTTTCTCTTTATTTAACAATACAATATCATTACATGTAAATATATTTCTTTAGAAGTGACCATTCTTCAAGTGGATATTGGTTTTTCTTTGTGTGTGTGTGTTTGTGTGTGTGTGTGTGTGTGTGTGTGTGTGTGTGTGTGTGTGTGTGTGTGTGTGAGAGAGAGAGAGAGAGAGAGAGAGAGAGATGTATGGCCTGAAAGGTAAAATTACCCGTGTTAACCATGCTGCAGGCCGTGGCGCCCTCTGGTGTTTCAAAAGACAAATTTGTATATTTGATAAAAGCTATTTGTGCTTAGTGAAAATTTGTTTTGCACTGTCCCAGAATTTTTCACCCTGGATCTCCCAGGATTAAAACCACAAGACAAGCTTGAGTCTATTGACATGCCTTCTTAAGAGTAAAGAACCCAGACAGTACTTCATTCACTTTAAAAAAAAAAATGTAATGTCCACTCTAAGGTACTTAGTTTCAGTTTTATTGTATTTTATTTTATTGGAAATGATTTATCATTGCATCTCATTTTTAAGAGTTGTTGTTTTACTTAGCTCAGGACATATCGTAATAGGAGACCATATAAAATAGTAACTAGTTACATATACCACGGAGCCATCTATGCTGATTGCATATCTATCATTTGTGTGTTATGCTTCATACTACAGAAGTAACACTAACTTGCTATTATTCCAATAACAGTTTAACTTATGACACTCATGTGATGATAGATTTCATAAACTGTCTTAAAGCATCAGATAACCTCAGGTTATTTTCAAACTTGTTTAAGAATGGGAAGCTCTTCTAGGATCTAAACCACACACAAAGCTTCAAAATATGGACCTATTCTTTTCAAACCTAGTGCCCGGAAACTTTATTCTTTGGGCTGTAGAATTTCATTACACTAAACGACATTCTGCTAAGTTAGTTAATTACCCGGATTTTTCCTGAAACAATCAGTTACAGAAAGAACAAAATTTGAAAGCCTAAAGTATTTCTGGAGTTCTTTTACATAACTACTTTCACTCTGACTGTGCTGGCAATCTACTAGTTTTGAAGGGAATCAAACACTGGGCTCATTTTGTCCCTGGCTGCTTATTACAGCATTTGTGTTTTTTTTTTTTAATTTTACTTTTAAGCTGGATAATGAATTAAGTATGGTGCATATATGAAGAGTATGCTTTTTAAAAATATGTTCATCTTTCAAGTATTTATATAGTCCTAAAATTGAATGTATCACTTCAGAAATTGTAAGCATAAATATGACGGCTGGCTGCAATTCATTCTGTAGAGTTGCATTGGTGAACAGGTGCTCCTTTATGTAGTGATACAGTGTTATGAATGTATGGATTTTTAACCTCTGTACTTGCAGACCATAGCAAATGTAGCTTTTAAACCTGACTGTGTTATTTTTCCTTCAATAAAATATTATTCATTATTTTG
ENSMUST00000159958_17764115 CCGGGAACACTTGGAAGGGTAACAGAAAGCCTGCTCCAAATGCCACATTTCTGATGTCTGTATACAACTGTAACATTGCTGTACAGAAGAGAAAACGTATTGCCAGCCCACCATGAGACTACAAATGCGGGCCACTCTTGATAGACAAAGTCTATAAAATAAAATATTAGCTTTGGGGAAATTAATGAACATTAATGGTTTTAGAAATCCTGTGTTAAATATTGCTATATTTTCTTAGCAGTTATTTCTACAGTTAATTACATAGTCATGATGTTCTACATTTCTTATATTATATGGTGCTTTGTATATGCCACTGATGAAGTATATCTAAAGTGACTGTGAATGGCCCTTAGAGAATTATCTGTGCATTGAAAAGCAATCAGCCTGAAAACTAAATGAAACTTTTAAGTCACTTTTGTTTTTCAAACCAGTCCAGTATTCAGTTCTGACCTATTTTAAATCTCTATCTGCCTTACCCTTAGGACTGGGCAGTTTTTTCTCTTGTGTTAAGTTTCATTGTGCAGAATATTAAGTCCTGATGTGGCACTTGTTATTTTGTATTAAAATAGTCTTTTAATTTCCAAGTGAGAATATTTGGTTCCTTGGGAGGGGCCACACTGGCATGTGGGGAAAGCCCAAGCAGTGTGATGGAATCATGTAGTAACTAGAGGGGGAGATGGCAGTCAGAGCTTGCTGACAGAGTTGTTATTTGAACTGAGTTCACTTTTTTCATCTTTTTTCATTTGTATCCTGGCAGGTACTTCTGCAGGCCAGGAAGTATAATTAAAGAGAGAGAGAGAGAGAGAGAGAGAGAGAGAGAGAGAGAGAGAGAGAGAGAGACTAACGAACTGGTGCATTATATTATTATTACCACTGGTTTTCATAATGGTAAACAGCTTTATGTATAAACCTTTCATTAGTGTGATCCTATGGTAGTGATGCATTTGTTTCTGTGAAAATATATGTGCTTTGATACTTAAATTCTGTAAAATGTTAGGGTATTTTTTATTCCTGCTGGTGAATTTTTCCATAAGAATATTAAAAGTAATAAGTTTCAAAAAGATTATTTTTACTTTTACATGCATGGTTTGACTTGGAATCATTCTAAAAAAAAAAAAACAGAGTTGATTTTATTTATCTAAATTGACTTACTGACATCAATATAAATAAGTGGTTCCTAGTAGAAATGCACAATTTCTACCTAATCATGCAGAGATTTGCTTTTTGGAAAAATAGTCATTTATTTAGAAACATTATAACAAGAGAAATGTTGAATAAGAGGAGTGCTATGAATTTAATAAAAAAGAAATGAAGTATCAGACAACAAGGTAATGATTATAATTATGGAAGAGCTGAGTAGAAAATAACTACTTCAAATATTTTTATATGAGTAGGGATATAGAAGCCAATACAATGGAGATAATTTGAATGCAGGGATCAGGGAAAGGAACTGGGTAATAC
ENSMUST00000095075_17764115 CCGGGAACACTTGGAAGGGTAACAGAAAGCCTGCTCCAAATGCCACATTTCTGATGTCTGTATACAACTGTAACATTGCTGTACAGAAGAGAAAACGTATTGCCAGCCCACCATGAGACTACAAATGCGGGCCACTCTTGATAGACAAAGTCTATAAAATAAAATATTAGCTTTGGGGAAATTAATGAACATTAATGGTTTTAGAAATCCTGTGTTAAATATTGCTATATTTTCTTAGCAGTTATTTCTACAGTTAATTACATAGTCATGATGTTCTACATTTCTTATATTATATGGTGCTTTGTATATGCCACTGATGAAGTATATCTAAAGTGACTGTGAATGGCCCTTAGAGAATTATCTGTGCATTGAAAAGCAATCAGCCTGAAAACTAAATGAAACTTTTAAGTCACTTTTGTTTTTCAAACCAGTCCAGTATTCAGTTCTGACCTATTTTAAATCTCTATCTGCCTTACCCTTAGGACTGGGCAGTTTTTTCTCTTGTGTTAAGTTTCATTGTGCAGAATATTAAGTCCTGATGTGGCACTTGTTATTTTGTATTAAAATAGTCTTTTAATTTCCAAGTGAGAATATTTGGTTCCTTGGGAGGGGCCACACTGGCATGTGGGGAAAGCCCAAGCAGTGTGATGGAATCATGTAGTAACTAGAGGGGGAGATGGCAGTCAGAGCTTGCTGACAGAGTTGTTATTTGAACTGAGTTCACTTTTTTCATCTTTTTTCATTTGTATCCTGGCAGGTACTTCTGCAGGCCAGGAAGTATAATTAAAGAGAGAGAGAGAGAGAGAGAGAGAGAGAGAGAGAGAGAGAGAGAGAGAGAGACTAACGAACTGGTGCATTATATTATTATTACCACTGGTTTTCATAATGGTAAACAGCTTTATGTATAAACCTTTCATTAGTGTGATCCTATGGTAGTGATGCATTTGTTTCTGTGAAAATATATGTGCTTTGATACTTAAATTCTGTAAAATGTTAGGGTATTTTTTATTCCTGCTGGTGAATTTTTCCATAAGAATATTAAAAGTAATAAGTTTCAAAAAGATTATTTTTACTTTTACATGCATGGTTTGACTTGGAATCATTCTAAAAAAAAAAAAACAGAGTTGATTTTATTTATCTAAATTGACTTACTGACATCAATATAAATAAGTGGTTCCTAGTAGAAATGCACAATTTCTACCTAATCATGCAGAGATTTGCTTTTTGGAAAAATAGTCATTTATTTAGAAACATTATAACAAGAGAAATGTTGAATAAGAGGAGTGCTATGAATTTAATAAAAAAGAAATGAAGTATCAGACAACAAGGTAATGATTATAATTATGGAAGAGCTGAGTAGAAAATAACTACTTCAAATATTTTTATATGAGTAGGGATATAGAAGCCAATACAATGGAGATAATTTGAATGCAGGGATCAGGGAAAGGAACTGGGTAATACAAAAGAAAAATGAAAAGCAGAGTGTCAGAAGTAATTTCAGAAAAGTAGTTTAAGAATAAGGCAAAATTGCCTGGTCATTTCTTGAGGATTAGCAGACAGTTAAATTGCTCAAAGGGAAATCAAGAGTTTTAAAACATAGTGTTCTAGAATTATTTTTTCCCAAAATACACATTATCAATTTTCTCCATACTGGGTATTTTCACTTTATAGAGAACTAGATTTCATAGGACATTTTATACAAGTGTTTAATCGTAACTTTCCTGCATGTGTGTGCGTGGTTGCATGTGTCTTTCATCCTCTGTGTTCTGGGAACTCTTCTTCCTGGAGAATTTCCATCCCTTTTGCCAGGCTAAGGTTCTGTAGACTGCTCTCTAGTTCAGTTTATAGAGACTGAGACATTTTTGAGGGGGAAGAGATGGAAGGGAGGGGATTGAGGGTGGTTGGTATATACAGCGTATGTGTGAAAATAAAAGTGTAGTATGATGTGGTAAAAGACAATATTGGGCACGCAATATACCATATCTTAGTTTTTGTTATTCTCATTTTTATTTTCATTTTCCATGAAAAAACTGTTCACCTCGCATATTATAGTGCTTCTGTTGGTGAACATATTAAAAACTGATCATTTTCAAAAGATGACTTTCTCTATCCCTTATTCATCATCCTTAGTTCGTCTAAGTTCATTCTTTGAAGGATGCCTCACCAAATATGAAATCTTGCAGAAATTTCCCTACAGTTCTTTTGATATGAATTAAATACTGTCTATTAT
ENSMUST00000026876_18115191 CCTAAAGTTTGCTACTATGCTCTGAAGATAAAGTGTGTTTTCAGGCTCAATTATTTCACCTTAATGTAATGTACTGTAAGATTTTGTACTGAATTTCATTTTTTTAAATTATGCTCAAGAACTTAATTTTTAACCATCATTTATAGACATCAATATATTTTCATCAATTCTGTGCCCAGTGCATGTAATAACAAAGATTTAAATTTCATTGTTTAATGAAAGGGCAAGTCAAATGCTTGCCCCAAATTTAATACATGTGATTTGTGATATGTAGCTAAACTTAATCCAGCTAATGAATATTCTTCATCTGTAACTTGTAGTAAAATAGCTTTTACCTAACCCTTTTCCCAATATCTCCACTTCCCAACAACCCTAATTTTTTTTGTTTTAATGTTTAATTTTCATTCTATTTTAAATCAGACATTAAAAATATTCAAC
ENSMUST00000115340_18115204 CCTAAAGTTTGCTACTATGCTCTGAAGATAAAGTGTGTTTTCAGGCTCAATTATTTCACCTTAATGTAATGTACTGTAAGATTTTGTACTGAATTTCATTTTTTTAAATTATGCTCAAGAACTTAATTTTTAACCATCATTTATAGACATCAATATATTTTCATCAATTCTGTGCCCAGTGCATGTAATAACAAAGATTTAAATTTCATTGTTTAATGAAAGGGCAAGTCAAATGCTTGCCCCAAATTTAATACATGTGATTTGTGATATGTAGCTAAACTTAATCCAGCTAATGAATATTCTTCATCTGTAACTTGTAGTAAAATAGCTTTTACCTAACCCTTTTCCCAATATCTCCACTTCCCAACAACCCTAATTTTTTTTGTTTTAATGTTTAATTTTCATTCTATTTTAAATCAGACATT
ENSMUST00000115344_18115600 CCTAAAGTTTGCTACTATGCTCTGAAGAT
ENSMUST00000088463_18250980 ACTGCCACACAGAAGTACTACTTACTGTCCATTCCAGAAAAGAAGTGCACTGAAGCCCAGCTCAAATCTCCATCCATGCACACACCATTAAGTTTGAGAACTGAGAAGTAAACCATTGCATAGCTGCAGTGGAATATACATTTTCCTGCATCTTTTGAAGAATAGCTACATTGTTTTGAGTATTTTCTACTGCAATAAAAGTGCTGTGAACATTTTTATC
ENSMUST00000037294_19166179 CTGCATCAAACAGAATCTATTTCCAGAGAGTCTTGCTGCTCATATTTTTTTTTCTAATATATACATCATTGAGGGTGACTAATCTTCAGCGGACCAAATCTTTACCCTCCCTGAGCCCTCCATAAAATGAAATCAAAAGTGGAAATGAAAACAAAAAAAAGTAAACAA
ENSMUST00000027059_19234348 AAAAAAAAAAATTAAAGAGAAGGAAAATGTTTTAAATACAAAAGGAAAACAGAAAAAAAATAAATTTAGCTTTAACATATTGGATTGGCTTTGGAGGAATTATATTAGGTAGAATACACATACAATCAAAATTTAAAAAGAAAGCTAAATAACGTTAAAAAAAAATAAACTGAGGCATACAACGGAGCAACAAACCGGCTCTCGGTGTCTATTTCAAGATACACGTGGAGACAACCGTCCGGATTTTCCACTTCGGTTCTTTCGAATTTAGTAATACAGATAAAAAAGGAAAACTATGAATCCCCCTTTTGGAAAATAAAACGTGAGACTAAACATGAGAACACGCTAACTTATTGGAAGAAAATTGGAGAAACGTTGGTGTCAATGCTTTTGAGAGCTGGTTGACTGAGACGCACGAACTTTTAAATCTTTAATTTAATTTTTTTTTTTTTTAAGGAAACTCTCGCACTTCGCGCCCTCCATTTCTCCTCATTCTCCTCACCGCTGCTTCCCTTTCTCCCTTCCTCACAGCGATCCCGGAAATCTGCTGGGTGATCACGAGTGTGATTAGCTCTCTGGTGTTAGCCCCTTTGGTGTCCAGACCGCGCCTTGCGTTCCTAACTCCCCTGAGCCCAACTCCCCTACCTCCCCTCCACCCCCACCCTCACCCTCACCCCGCCCCGGTGTGTTTAATTAGGGAGGCCAAGGGTGGGGGTGGGGGACAGGCGGAGGCTCTAGCTTTTGATCCAGGCTTGAGAGCCCAGGCTCCCGCGGCAGAGAGGAAACCGATAAGTTGATTCATCTTGGTTCCTTTTAGAAAATGTTACTAGTCTCCCAGACGTGACAGCACCTGTTCACAGAGAATATTACATTTGTTATACTTGTGTCATCTAGCGGTATAGTTTAAAAAGAAAGGAAAAGAAAGGAAAAAACAAAAACCAAAACATGAAAACTTTGATTAGTATGTAATTCCTTCGGAGGGGTATGTACCACTGACTCTCTTCTGTTTCCCCAAGCTTTACCCGCATGGTTTATGAGCTTCTTCAAGGAAGATTTGGGCTTCCTACACAATCTATAAGGTACTGAGAAACAACAGCAACAACCTGATCCTTTTTAAAGTTAAAGCCTGCCTGTCAGATTCGGCAGGTTTTACTTCTTTAAAGAAGCTCAAAGAGAATCATTTAGGAAGTGGCCAGTGTTGGGGGGAGCGGCTTTGGATTTCTTGCTAACACACCTCAACGCAGGAATTCCAGCAGGGGCGGGACACTGCAGAATGCATTTTAAGGGAGTCGAGTAAGGTATCTTGGCTTTGGGACCTATATTGTAATGGTATTGTCTTTACTGGAAAAATGGATTCCATTTCCTTGGGCTCTTTGGGGACTGGATGTTTTAATGGGGGAAAGAAGTAGTTTTGCTGAGTGATTGGGGAAGACAGTCTATAAACTACCATGACTCTGCTTTATGAATGAAACAGTTTTCCTTCTCAGACACACAGGTATTTTGGCATAAAATGGTACACACACACACACACACACACACACACACACACACACACACACCAGAAACACAAGGCAAAGGGAACGAGATTGTATTTCAACTTTGAATTCCTGTCTTGATTTATTGGGAATATTCCTAATGGATGAAGTTCCATGAATTTAATGTATCTCTCTTCTCTTAGTCCAACTTTTTACTGTACCCCATCTTAATATTACCACGAAGTAAAACCGGCACCTTTAGCAAGTTCAAGGAGTAGAGTATTTGATTGGTGCACACATTTAGTTTGGGTACACTTATTTTTTTTCACCTACCTAGACGGGAACTTTATAAAATCCATTAGGATATATGTTCAGATGTTTTCTGTGATTTACACAGTCCCTTCCCCCAGTAGTCTGGACTCTCAGTATTCCTATCTTTTTCAATCCACTTTGAAGCAAGGGAAGGGGTTGAAGTTTTAGGGACCCTCTGAGGGAATCGCTCAAAGGATGAAGGTTGTAAACAAAAATTGAGGTCAGGCAACATCTCTGCTCCTATCTCTAGCTGCTTCTGAGCCCCATAGGTTTCCAGGACACAGCCCTAGACGAGGCTGAAAGGAGTAGAAAGGGCAGGAAAAAATACATGTGTGAACTATAGATTCTCATCTTTCCTCAGTTTAGAAGCCCACCCCATTTGTCCAAGAACCTGGACGCTTGCATTAGTTGAATTCTGATTGCACGAAGCCAGCAGAAAACACATTGAAAAACATCGTCTCCTTTCCTTGCAGGGCAACGCGCCCCACGCGTGTGACATCGAGAGACGCGATGGATGCGCCTTGCTCTTACTGTGCAGGTCCTGGGAACATGTGGGCCACTGAAGCCCAGTGGTGTTGAGGACATAGAATCAGCAGCTGCTGAGGGCGCGAGCCGTACAGGCCCTTCTTGCTCTCGGCCTCACCCTAAGGGCTAAGGCAGCCGCGAAGGGCCGGTTCCCGAGTAGGTAAAGGGGCGGCGCCCCACTGGCTGCTGCGGGGGAGGGATGCCAGAGCTCTGTAAAGCCATTTTGCCGCAAGCGGTCACTAGGGGCTCTACTCTCAGAGACCTTGTAGCTTGGAAAAGTCCATGGAATTTGAAACTTCCATGTGTTCTTTATTGCCAGGAAGTGTGGACATTTTTTTTAATTGCCTGAAGTGTGGACATGAAATAAGAACTGTCATTCTTGGGTAGGTAGGCTCCCTTAGATGCCCTGATGTTCCTGTGAGCATCAGCGAAGGGGCAGCTAGATAGACCTGGCTTGAGGCTTCCCTCCCCCATCTCCGGGGTTGTCTTCTGTTTCTGTTCTTTTTCTCTCTCTTCACGTCGGACCTTTCGCCCCCATGCTTTCCTTAGCCAAGCCGGCTACATTTATCTGATAATTGAGTTATTAAAAGATTTGGTTTCCTTGGATTTATAAATCAATAAACAGTAGGATTAACGCAAGAGTTTGCCTTTTAAGTCAAGGAAAAACGTTTAAGGCCAGGCCCTTTGAGTTTTGTTTTCAAACCAAACAGGTGAGTTACAGTCCTATACTCTCCCCTGCACTCTGTAGATGGCTTATCTTATCTAGGCCCGCTCCCACCACCCCCAAGCCCTACCAAATGCCGGGGGTCCAAAACCAAATAGCTAAAGACTGAAGCGTAGGCCGGTGACTGCTGGAGTTCCCCCAAGGTCCTTGGAGCCCCTTCTTTTTGAATCAAGCATCCTCCTACTTTTATTCTGAGTCTCATGGAGTTTGTTCCTAGGTGAGGATTCCCTCTCCAGAGACCTTTAATTTTCATCCCAACTACGAAGTAACTTTCTTTTCTTCTTTTCACCAACTTATCTTGCCCCCCCCCACTTCCTCACTTCCCCACTTACCTGCCCAAAACCTACTCCTTCTTCCATAGCTTTCTCCACCCCCATATAAAGAGCTCAACGGGCTTTTGAAGATCCGACCTTTGTTGGCCTTGGCCAGGAACTTTCTCTTAAGCAATTATTTCATAACCTTTGAAAACTGGTCGAATGGGAAACCCCAACCTTCCAACTTTTCTACACACTTCGTTCATGGTTACAAGACCCCTCCCTATTTAGAGTATTGATAGAAAATTCATCGCCATACCTGATATCCTGTACTTGTAATACATTCTGTGGGAAGGAACTGATGACCTCAAACCATCAGACTCTGCCTCAAGTGCTCAGAGAAACAAGAGCTTCCCTCCTTTGCTGATATACATTAAATTATTGGTAAAAGAAAAAAAAACCAGAAGTATTGGATTGTTTTCTTAAAACAAAACAAAACAAAAACCCAAAAAACACAAAAAAACAACAAAAACAACGGGGTGAACACCATTTCTTCTTTAATGCCAAAACCGTTTCTCCTTTTGAGTTGGCCTTTAATTCAGTACCATTTGTTTTGACCACCCAGTCAAGAGGTAACAACTGCCTCTTCTCGAGGGCACTCTGGAGGGTATCTGTGTTAAGTTTGTATATATTTATTTATGCTTAATTTAATGGGAATGTGTAAATATGATGAGCAAGTAGTTTGGGATTATTTATCTGTGACTCTATACCTCTGTGAATGGGTGGTTTAAAAGAAAAAAAGAACCGCTTGACCCTAGCTAGAATCCTATTTGAATTCTTCTGTTCTTTATAGACAAGCTGTTATGGTATTGGGTAGAAATTGGTTTATTGTCCAGTGTTAATCTGATTTACATAAATAAAAAAGATTGTTGTGTTTTTGTTGTGTTCTCCTCTTCAGTTCCTTAAACATAAAGATTGTTCCATTCTACAGACAGAAACAAAGATATAGCAAAAAAGATTTCTTCCTTTTGCACCCCCGCCACAGACGTACATACAGTGTTTTTGTTACAACAGAAATATAATAAATTTTGCATATC
ENSMUST00000064976_19234348 AAAAAAAAAAATTAAAGAGAAGGAAAATGTTTTAAATACAAAAGGAAAACAGAAAAAAAATAAATTTAGCTTTAACATATTGGATTGGCTTTGGAGGAATTATATTAGGTAGAATACACATACAATCAAAATTTAAAAAGAAAGCTAAATAACGTTAAAAAAAAATAAACTGAGGCATACAACGGAGCAACAAACCGGCTCTCGGTGTCTATTTCAAGATACACGTGGAGACAACCGTCCGGATTTTCCACTTCGGTTCTTTCGAATTTAGTAATACAGATAAAAAAGGAAAACTATGAATCCCCCTTTTGGAAAATAAAACGTGAGACTAAACATGAGAACACGCTAACTTATTGGAAGAAAATTGGAGAAACGTTGGTGTCAATGCTTTTGAGAGCTGGTTGACTGAGACGCACGAACTTTTAAATCTTTAATTTAATTTTTTTTTTTTTTAAGGAAACTCTCGCACTTCGCGCCCTCCATTTCTCCTCATTCTCCTCACCGCTGCTTCCCTTTCTCCCTTCCTCACAGCGATCCCGGAAATCTGCTGGGTGATCACGAGTGTGATTAGCTCTCTGGTGTTAGCCCCTTTGGTGTCCAGACCGCGCCTTGCGTTCCTAACTCCCCTGAGCCCAACTCCCCTACCTCCCCTCCACCCCCACCCTCACCCTCACCCCGCCCCGGTGTGTTTAATTAGGGAGGCCAAGGGTGGGGGTGGGGGACAGGCGGAGGCTCTAGCTTTTGATCCAGGCTTGAGAGCCCAGGCTCCCGCGGCAGAGAGGAAACCGATAAGTTGATTCATCTTGGTTCCTTTTAGAAAATGTTACTAGTCTCCCAGACGTGACAGCACCTGTTCACAGAGAATATTACATTTGTTATACTTGTGTCATCTAGCGGTATAGTTTAAAAAGAAAGGAAAAGAAAGGAAAAAACAAAAACCAAAACATGAAAACTTTGATTAGTATGTAATTCCTTCGGAGGGGTATGTACCACTGACTCTCTTCTGTTTCCCCAAGCTTTACCCGCATGGTTTATGAGCTTCTTCAAGGAAGATTTGGGCTTCCTACACAATCTATAAGGTACTGAGAAACAACAGCAACAACCTGATCCTTTTTAAAGTTAAAGCCTGCCTGTCAGATTCGGCAGGTTTTACTTCTTTAAAGAAGCTCAAAGAGAATCATTTAGGAAGTGGCCAGTGTTGGGGGGAGCGGCTTTGGATTTCTTGCTAACACACCTCAACGCAGGAATTCCAGCAGGGGCGGGACACTGCAGAATGCATTTTAAGGGAGTCGAGTAAGGTATCTTGGCTTTGGGACCTATATTGTAATGGTATTGTCTTTACTGGAAAAATGGATTCCATTTCCTTGGGCTCTTTGGGGACTGGATGTTTTAATGGGGGAAAGAAGTAGTTTTGCTGAGTGATTGGGGAAGACAGTCTATAAACTACCATGACTCTGCTTTATGAATGAAACAGTTTTCCTTCTCAGACACACAGGTATTTTGGCATAAAATGGTACACACACACACACACACACACACACACACACACACACACACACCAGAAACACAAGGCAAAGGGAACGAGATTGTATTTCAACTTTGAATTCCTGTCTTGATTTATTGGGAATATTCCTAATGGATGAAGTTCCATGAATTTAATGTATCTCTCTTCTCTTAGTCCAACTTTTTACTGTACCCCATCTTAATATTACCACGAAGTAAAACCGGCACCTTTAGCAAGTTCAAGGAGTAGAGTATTTGATTGGTGCACACATTTAGTTTGGGTACACTTATTTTTTTTCACCTACCTAGACGGGAACTTTATAAAATCCATTAGGATATATGTTCAGATGTTTTCTGTGATTTACACAGTCCCTTCCCCCAGTAGTCTGGACTCTCAGTATTCCTATCTTTTTCAATCCACTTTGAAGCAAGGGAAGGGGTTGAAGTTTTAGGGACCCTCTGAGGGAATCGCTCAAAGGATGAAGGTTGTAAACAAAAATTGAGGTCAGGCAACATCTCTGCTCCTATCTCTAGCTGCTTCTGAGCCCCATAGGTTTCCAGGACACAGCCCTAGACGAGGCTGAAAGGAGTAGAAAGGGCAGGAAAAAATACATGTGTGAACTATAGATTCTCATCTTTCCTCAGTTTAGAAGCCCACCCCATTTGTCCAAGAACCTGGACGCTTGCATTAGTTGAATTCTGATTGCACGAAGCCAGCAGAAAACACATTGAAAAACATCGTCTCCTTTCCTTGCAGGGCAACGCGCCCCACGCGTGTGACATCGAGAGACGCGATGGATGCGCCTTGCTCTTACTGTGCAGGTCCTGGGAACATGTGGGCCACTGAAGCCCAGTGGTGTTGAGGACATAGAATCAGCAGCTGCTGAGGGCGCGAGCCGTACAGGCCCTTCTTGCTCTCGGCCTCACCCTAAGGGCTAAGGCAGCCGCGAAGGGCCGGTTCCCGAGTAGGTAAAGGGGCGGCGCCCCACTGGCTGCTGCGGGGGAGGGATGCCAGAGCTCTGTAAAGCCATTTTGCCGCAAGCGGTCACTAGGGGCTCTACTCTCAGAGACCTTGTAGCTTGGAAAAGTCCATGGAATTTGAAACTTCCATGTGTTCTTTATTGCCAGGAAGTGTGGACATTTTTTTTAATTGCCTGAAGTGTGGACATGAAATAAGAACTGTCATTCTTGGGTAGGTAGGCTCCCTTAGATGCCCTGATGTTCCTGTGAGCATCAGCGAAGGGGCAGCTAGATAGACCTGGCTTGAGGCTTCCCTCCCCCATCTCCGGGGTTGTCTTCTGTTTCTGTTCTTTTTCTCTCTCTTCACGTCGGACCTTTCGCCCCCATGCTTTCCTTAGCCAAGCCGGCTACATTTATCTGATAATTGAGTTATTAAAAGATTTGGTTTCCTTGGATTTATAAATCAATAAACAGTAGGATTAACGCAAGAGTTTGCCTTTTAAGTCAAGGAAAAACGTTTAAGGCCAGGCCCTTTGAGTTTTGTTTTCAAACCAAACAGGTGAGTTACAGTCCTATACTCTCCCCTGCACTCTGTAGATGGCTTATCTTATCTAGGCCCGCTCCCACCACCCCCAAGCCCTACCAAATGCCGGGGGTCCAAAACCAAATAGCTAAAGACTGAAGCGTAGGCCGGTGACTGCTGGAGTTCCCCCAAGGTCCTTGGAGCCCCTTCTTTTTGAATCAAGCATCCTCCTACTTTTATTCTGAGTCTCATGGAGTTTGTTCCTAGGTGAGGATTCCCTCTCCAGAGACCTTTAATTTTCATCCCAACTACGAAGTAACTTTCTTTTCTTCTTTTCACCAACTTATCTTGCCCCCCCCCACTTCCTCACTTCCCCACTTACCTGCCCAAAACCTACTCCTTCTTCCATAGCTTTCTCCACCCCCATATAAAGAGCTCAACGGGCTTTTGAAGATCCGACCTTTGTTGGCCTTGGCCAGGAACTTTCTCTTAAGCAATTATTTCATAACCTTTGAAAACTGGTCGAATGGGAAACCCCAACCTTCCAACTTTTCTACACACTTCGTTCATGGTTACAAGACCCCTCCCTATTTAGAGTATTGATAGAAAATTCATCGCCATACCTGATATCCTGTACTTGTAATACATTCTGTGGGAAGGAACTGATGACCTCAAACCATCAGACTCTGCCTCAAGTGCTCAGAGAAACAAGAGCTTCCCTCCTTTGCTGATATACATTAAATTATTGGTAAAAGAAAAAAAAACCAGAAGTATTGGATTGTTTTCTTAAAACAAAACAAAACAAAAACCCAAAAAACACAAAAAAACAACAAAAACAACGGGGTGAACACCATTTCTTCTTTAATGCCAAAACCGTTTCTCCTTTTGAGTTGGCCTTTAATTCAGTACCATTTGTTTTGACCACCCAGTCAAGAGGTAACAACTGCCTCTTCTCGAGGGCACTCTGGAGGGTATCTGTGTTAAGTTTGTATATATTTATTTATGCTTAATTTAATGGGAATGTGTAAATATGATGAGCAAGTAGTTTGGGATTATTTATCTGTGACTCTATACCTCTGTGAATGGGTGGTTTAAAAGAAAAAAAGAACCGCTTGACCCTAGCTAGAATCCTATTTGAATTCTTCTGTTCTTTATAGACAAGCTGTTATGGTATTGGGTAGAAATTGGTTTATTGTCCAGTGTTAATCTGATTTACATAAATAAAAAAGATTGTTGTGTTTTTGTTGTGTTCTCCTCTTCAGTTCCTTAAACATAAAGATTGTTCCATTCTACAGACAGAAACAAAGATATAGCAAAAAAGATTTCTTCCTTTTGCACCCCCGCCACAGACGTACATACAGTGTTTTTGTTACAACAGAAATATAATAAATTTTGCATATC
ENSMUST00000088448_20057779 CAGCTGTGGGCATGGAGCACTGTATGAAAAGGAGAAAATGTTCAAAATTATTTCTGCATTGTAAATGGGAAAGGAGAGGTCTGATCTGTTTGGACAAATAAGGAGAATGTGAACTCTAAATCTTTAAACTTTAATATGGAAGACAGTCAGGCAAATGCTTGTATACTGAGATTGTAATCAATCATGTCTCTTGTACCTCTCATTGATCCTAACCAATTCCAGCAAATAATAGGACCTCAAAAACTTGCTGATATTTTCTGGGGTTCAAACTGGTTACGTTGCAGCCAACTTAATACCTGTGCTATAAATACTGAATTTCAGTAAGCAGGAACTGTGATTAAGATTCCCTATAGTCAACACTCAGGATGCTTTAGGCTTGTCTTATGGAAGACCTGTTATAGCTTTAGTTAGCTGATGTTGTATCTGCAGTGCTATAGAAATACCCAGGAGATATTTTACACCAACGTTTACCCTCCCTCCAAACAGAGTTAACTTAATAAAAGTTACTTGTAGATTTTA
ENSMUST00000027061_20733860 ACAGAGACCCGCGGCTGACCCCTAAGAAACCCCCACGTTTCTCAGCAAACTTACTTGCATTTTTAAAACAGTTCGTGCTATTGATTTTCAGCAAGGAATGTGGATTCAGAGGCAGATTCAGAATTGTCTGCCCTCCACAATGAAAAGAAGGTGTAAAGGGGTCCCAAACTGCTTCGTGTTTGTTTTTCTGTGGACTTTAAATTATTTGTGTATTTACAATATCCCAAGATAGCTTTGAAGCGTAACTTATTTTAATGAAGTATCTACATTATTATTATGTTTCTTTCTGAAGAAGACAAAATTCAAGACTCAGAAATTTTATTATTTAAAAGGTAAAGCCTATATTTATATGAGCTATTTATGAATCTATTTATTTTTCTTCAGTATTTGAAGTATTAAGAACATGATTTTCAGATCTACCTAGGGAAGTCCTAAGTAAGATTAAATATTAATGGAAATTTCAGCTTTACTATTTGTTTATTTAAGGTTCTCTCCTCTGAATGGGGTGAAAACCAAACTTAGTTTTATGTTTAATAACTTTTTAAATTATTGAAGATTCAAAAAATTGGATAATTTAGCTCCCTACTCTGTTTTAAAAAAAAATTGTAACAATATCACTGTAATAATAAAGTTTTGG
ENSMUST00000039046_20777151 CAACGCTGCATACAAAAATCAGTTGAAGACTTCCACTGAGAAAAAGCCTCCTTTTATCCAGAGCTCTGTGTGAAGCCCGATCTCCAAGTCTTTATGCTTTCTAGGACTCTCAGTAAGGTGTGCATGGCATTCTTGCAGCTCTGCAGTAGATATAGCTTGAACTTTCTGGCTTGCTTTAGAATTGTTACCAGTCCTGGTGTGTTCCCAATGCCTCACTTAAACTCCTAAAAACAAAGGTAAATGAAGGCACCCTTGGCCCAGTCTCTTTGTGTTAGATGATGACCACAGTTCTTGTCTGTCAAGACTGTCACTTTGATGCAGTACCATTCTTGTAGAGTTCAATGAAATGCTCATATTTGTGATGGAAAGAAAACAAACATAATCAGAATGCATGGGAGGAGGCCTGTGTAGCAGGGGCTGGACTGGCAAGGAAGAAGCACACATGGTATGTGTGTTTTTAGAGAAAAATTTGGTAAATATAAATGAAGTTGGCATAAACTATTATATATTTATGTTGGTAGGGGAACTATACATATATTTATGACCTATTGATTATATATCAATTTAGTAGAAAATTAATATATCCATTAATTATATAATAAAATATTTTTAATTC
ENSMUST00000053266_20802974 AGTTGTTGCTACCAAGTACTGCCCTGTCCCCAGCCTTTGTCTCCCATCCTCCAGTAACTTTTTTAAGGGATGGAAGCTGATGGTGAGACGATCAGGACTTGGTGGAAGCTTTGTGTATGACTTCTGCCTTGGGGCAAGAGCTGGAGGGAGGGCCAGGACTCAGGCAGAAGGCCTGCCTCACAAGCCCCAGTCCTAAACATGGGGAGTCTTCATGATTTGAGCTGTGTTTCTGGGCACAGCTGTGTCCTGCGTTTGTTACTTGTGTTTTTACCCCCACCCCCAGGCACTTTAGTCCAGGAAGCTTTGAGGTCTGTTGGGCCAAGAGTGGCTCAGGCAGATGACAAGGTTGGATTGGAGAAAGCTTTCTTTGCAATTAGACTAGTATGTATTGTTGACCTAAATATCCAAGACATTCATACTGAGTAAATATAACTATTTTGTACATGTGGACTTCATGCTTTGTGCTTTAAAAAAAATACATT
ENSMUST00000068880_20935689 GGTCCTTCAAATGAGGAAAGGTGTGGAGGTGGGCTACTGTGACTTGGAGAAAACTTGACCCAATAATAGAAGTTGACTTTTTATTTTTCAGGCTTGATTTTTTTTCTAAATTAATATGTATTACGGGCTGAGGATGAAACTCACATTGGTAGAGAGTGCTTATACAGCATGCAGAAAGCCCAGGGTTTGATTTCCCAGGGCCACAGAAGCCAGGGGGAGGCACAGGCAGGAAGATCAGAAATTCTAGGTCACCCTCTGACATATAGTGAGTTCAAGGCTAGCCTTTGATACATGATAGATACCATATCTCAAACAAAATTATTATGTATTTTCAAAGGCATGGTATGACTATGGAATTTCAAATGCAGGCCATTTGAGAGTTTTAAAACAGTGCGTTCATTTTTCTGTCTGGGTGATAGCCTTGTTTGGGAAGAGATCTTGGCTAAGATTCATGAGACCCCAAACTAAGGAGAGCCATCTTCACCCATGAGCAATGAGCAGAATTCTGGTTGTAGCTTCCAAAGAGTAGTCCTGAAACTAGACAGATATTTAAACTGGACTGCCAAGTATAACCTTGCCCTAACAGAACAGCCACCCTCCGCGCTGCTGGGCTTGGTGTCTGTGTAAACTGACCAACGAACTCTGTCTTATCAGGATTTCAGATTGCTTTGGGTGGAAAAAAACAGAATCTTCAAGAAGTTTCCTTGAAACTCTTAGACAAAATGGACTATTCAATTTATCATTCCTGGTCTCGACCACTGGTTCTTCTCTCAGGATAACCAACTAAGCTGGCCAATTTGCCTGAAGTACTACTGTTCTCATCCCTAGTCTGCATGGTAACAAAGAATCCCGAAGCTATTACCCTTCCAGGAAATGCTTGGAGCCATATGAACATTCAGGAAGCTGATTCCCGCGTAATACAGAGGTATCGACAGATTTAACAGTGCCAAGAGCTGCCAAGAGACCCAGCCAGCAAGCACGGCTACCCTTGCCTGCCTGCTGCCCATGGGACCCTTGTAGTTTATATCTGAGGACAGCAGTATTAACTGCCAGCCACTTAGGGTTGTCTTGCAGGTCAGGAGATTGGTTGTCTGAAGGTTTGAAGAGACTCCTTTACAAGCATGGTTCTAAAGTTCTCCGAGAAAGCAGACTATGTCAAGCGGATCCTAAGATCCAAGGTTCAAGCTGCTGTTAGATGCTGCCCCGTGAAGGACCAACGCAGCTACCCCAGTTCAGAGTCCTCATGAGGCAGTTCCACCTCCGACTTGAGAAGAAACCTTAAAATGGGTCCTAGGAGGGGTGAATGTGTGCTCACCGTCGTTGGCCCCTGAAGGTCCCTTGAGTAAGAACGAGGCACCTGATGGCCGAAGGCACTGTCCGTGATATGGCTGCCAGCCCCTGATGTGAGGGGAGTGGTGCTTGCAGCTGAGATGTTCTGGCCACACAGCTCTCCCCGAGGACTGTCTTCTGCATGAACCCAGTGGAGGAGGCTGTGTTTGAGGAAGGGCTGAGGTGCCCTCTACTCGCAGGCTGCACTTCCTATCATTATAAGGTCCCTGTGTACTAAAAAAGGAAGCTAAAGTTTCCAACTCCAGTTAATGAACCTCCTCTTGCTAGTCTTAAAACCTTTGTTTTCTATATATATATTTTTTGTGCGAGTGACTTGTGAATTTTGTGCCTTATACATGGGAATGTCTAAACTCTTTTATTTTAATATATGCACACATGGAATTTTTCTGTTTTGTGTTCTTGGGACAAGAAAAAAAAAGGAACCCCCAAAAGCTAGAGTGACCTGTCAATCAACTATTAATCTGTATGTGAGAGGGGTCAGCAGCAGTATCCCTGCTGCTTTTAAATCAAGAGAGCATGTGTCTCCTGCACTGTTTTATTAGATGGGGTTCTTGTTCATTCATGGTCAAGAAGATGAACGCCTATGCTAGCCAAATGACCCAAGGTTCTGATTGTCTAGGTCAAGTTCATGCCAAGGAATGTTAGCAAAACTGAACGGGTTTGGACTGAGCAAAGACTTCTTAGGGTGTGTATGTGTAAACGCTCCAAGTAGAGGGTCTGTTTAAAATGGGAACCAGAAAGTGTTAGAAGTTCTGCTGTTGTGGATTCAAAGACTGTATTCTTTTAAAAGTTGGTGGGAAACGTGAGAGAGGAAAGGGATGAGGAAGGCGGTCTTCTGGTGGTATCTGTGAACAAAGATTTTTTTTTTTCCTTTTTCCTGAGATCAGATCTCACTGTATAACCCAGGCTGTCCTGGAAATCCTTATGTAGACCATGCAAACCTTGACCTCTAGAACTCTATAGAAATCAAGCTGTCTCTGCCTCCCACATGGCAGGGCTAAAGGTGTGGCATTCTGAGTCTTGTGGACAGGGATCTGTGGTATTCAATGGTCCTGCAGCCTAGGGTCGAGCTGAACTCTGTTCCTCACAAGTCTGTGACACCCGTGACACCCGTGACACCCGTGACGCCCGTGAGAAACGTGAGATACTGGCGTTCAGTTCCTAGTTTAATTATACAACTATTGCTAACTATGGACTTGGGAACTGATGAAAAAGAAAAAGAAAGTGATTTCTATGGAGTTGGGACTTGAACCTAAGACCTGCAACATGTTAACAAAGAGTTCTCCCATTGATGTGCACCCCAGGCCAAGCAACCGTGTATTTATAATAGATATTTGGGGAGGGCACTGAGGTGGGGGGAAAACACCAGTATCTAATTGGAATAATGCAAATGCCTTTACAAATGCATACACAAATGGGTGATTTTTAACTCTTCAGAGTCCTCAAACAGTGTCATTAAAATGGGCCTATCAGGATGGTAAAGACTAGGCTAGTTTAAAAGTAACAACCAAAAATTGTAAAGAGGAGTATGCATGCCTCTTGATTTTACAATGGAGTTTGTCACCCTGCAAAATCAGCATAATGTTTAAAAAGGTATAAGGGAGATAGTTTATCTTGCTCTCCAAAACTAGAAATTTTGGTTGTTGCCTCTCTTAGTTAAGACTTTCAACCCATTAATATGTAAACGCCTCTGATAAGATTAAACCATCAGTCATCT
ENSMUST00000167119_20935689 GGTCCTTCAAATGAGGAAAGGTGTGGAGGTGGGCTACTGTGACTTGGAGAAAACTTGACCC
ENSMUST00000038447_20990689 CCTGAACGAGAGAATGCGACAACATTTTTGACACTGAGCCGACATTGAGAAATCTACCACCCAAGCCTTTCAATAACTCCGGAAGTGGTATTTCTTTTCCCACTCTTCTATTTCACTATTACTCAAGTCTAAATTAATATTCAAAGAATT
ENSMUST00000037998_20996296 CGCCACTGTGCTGAGAACAGGGATCCTCTGGATGAGGAAGCCCTGGCCCCAGCTCAGTCTCTCCACCCTCCTGCCCATGCTCGTCTCCACCAGCAGAAGCCTTGGCATCAAAGGGGGAGTTCCTCTCTACCTTCTAGTCTTTCTCTTCTTTCATAAACCATTCTCAATAAAGCCAAAAATCTTATACTCTTGCTCCCCTGAGCCGCCAGATGGCCTCACCTCTGTCCTATCTTGAGTTTTCTCAGAGGCCTGCATTCTCCTGATTGTCTTCCTGCTCCTTCCCTCCTCCTCCTCCTCCTCCTCCTCCTTCTCTCTCTCTCCCTCCCTCCCTCCATCCGTCCCTCCCCCTGTCCTCCTCCCCTCTCCCTCTCCCCCCTCTCCTCCCTCTTCCCCTCTCTTTCTCTCTCCCCCTTCCCCCTTTTCTCACCTTCCTCCCCTCTCTCTTTCTCTCTCTCTCATGGCTGCTTCTCATCCTCCTTTCTTCCTAACTTTAATGTGCAATTTCTCTGATTTGTACAACCGGGGGGAGCTAAGATGGCAGCCCTGCCCTTGGGTCTCAGGGCTTGCCAATCTGGAAGCCTCTGGCCAAGGAGCCTCCCCTAGAGCTGGTGGCAGATCCTCGGTGGCCCTTGTGGACAGATTGGATTACAATATTCTTGGTGCTGACCGACAGACAGTCAAGATGTAGGATTCTGGTTCTACGCATCCTTCGCTTTGGGGACATAGTGACTTAATCCAGAAAGACAGTGTTAATTAACTATTGAGTCCCAGGACTCCAGAGAGCTTCCAGTGTGTCATTTGAATTGGAAAGCAGCCTGCCTTCACTCTCTGAGGGGACATGCTAAGGAGGATGTGCCTTCCCACTTGTCCCACAAGAGCAAAGCACATCAAACATCTGCCTCTTCTAGAAAGGTGGCTCGACAAACAGAAGAGTCGATCTGGACCATTCTCCACCCACCAGCATCTGAAACCAAACCAAAAGGCAGTTACAAACCCGCCCAAGACACGCTGTTCCCAAGTCCAGAGATGGCCTGCCCCAGCCGGCCAAACTTGCAACCTCAACTTCATCTCTCTGCAGAAACAGGAAGCCCCAAGGACTCCATCGCCCGCCATGTGTTCCTTTGGCCACCTTCCCTCTGGCCTCACCTGAGTGTTCTTTTAAAGTTGTTAATGTTGTTTGTTGAGCACACCCAGAGCCTGACACCAGGATGCCTCAGGGTTACTCTTCTGGTTGCATGAGCTGACACAGCCATGTCCACAGGAGTCTGTGACCCCCTTCCCTTCGGTGTTCTTTCCTCTCTCTTCTACCTGAAGACGGGGTCATCAGGTCCTTATGGTACCTTGTGAGGACTTTTAGAATGGATTTAGGCTTTAAAGGGTCCCCAAACTCTGAGCTAGAGTATAGGGGAGCAGTTCTTGGTAACACAAGACATTAATGTTACCTAATATTCTGCCTGGCCTTCCTTTGACACCATATCTGAGACCAGAGCTTGAGTGTTTACCCATAAAGAGGGAGCTGGGTCTTCAGCAAGAGCTCCCTTCCAAGCCACTGACGATGGATGTAAAATCTAGTTTACCCACAACTGAGGAATTTGGTTCCAAACACCAACGTGGCATTCTTTTTCTCTGTGTCCAGCTTACACATAGACATGCTGGATGTGTTGAGCATACAGAATAGAGATGAGATCCCCTTGGCTTCTTGTGTGTGAGCTTAGGAAACAAGACAGAATTTTGAAAACTCATTCCTCTATTCTCTCCCTCTTCTTTCCTGGCCCTTCTCTGGGCATCCCCAAAGAATTGATCTGGCACCTTTCAGCCAGTGTAGCCCACCTATCCGGGTAGGGATTTTAATTGAGTTTATGCTTTGAAATGCCTTCTGTTGCTGTGTGGAAGCTCAGCCGGTGGCTCCCAAGCTCACCTTACCCCATCAGTCTAGGTGACCTCCTGGACCATCTCCAAGCTAAGAGCCTGCCTCCCTAAGTTGCTGGCAGGCCCTTGCCAGCTCACTGCAGGAACTTCGTCTCTAGGCTGAACTACTTAGTTACTCCTTAAGTAAATACTTGTGACAAGCATGAGACATGTGAAGGTCTTGGAGGAACAGGGGTATAAAGAGCAGCTGTCTTGGATCCAGGGGTCCTGTCCCTCTGGAGGGGTTTGTTATTCCCGGTACACTTAGATGCCTGAGATGATATGGATTCATTCCTTAGAAGTCTTGCAAGCGTCCTCTGTTGCTGGTTTGTTGGGATTGATCTAGGCTCTTCTAGAACATAAGGTCAGTAGTAGGAGTTTGGGGTGTTCATTTCCAGAAAAGCCTGAGACCAAGGGCAGCAGCTCGCCAGCCTTGACTTCTGGGCTGTTAGCAGGCTTGGGAGAACTATGGGGTGCTTTCTCACCCACCCAGCCTCTCTGGCATTGATGTTATAGGAAAGCCAAGACTTTGTGAAGTTGGCACAAACCTTGTTGCCAGAATTACAGAAACTAAGTTCCACACCATCCTTCAAACATGCAGGCTAGCATGTAATCTGGGTGCTCTGGCCCCATTCTTTGTTTTTATGCAGGCTCTCCTGTCCCCAAAGTACCACACCCTTAGTGAAGGACCTGCCATACTCCGCCAAGTTTGAGATGTTCAGTACCATCTACCAGGACCAGAAGATTCTAATCACTACCTCAGCAGCCACTGCCTGTCTCTCAACATCCCTGGAATTCCAGTAGGTGCCAGTGGCAGGACTGGTGGACCGAGAACCCCCTGTTGCTAGTTGCCCTCCCCAGAGGTGTGGTGACTCAGGGGACAGTTACTTCTACAAGCTCCTCAGGCTTGGGTGCCTACACTATGAATTAGCTCCTTGTCTTCCTCCTATGGTCAGAGGTGGTCCTGGGGAAGAAGAAGCAGGCTAAAGCCAGGGAAGGAGGCTTTCTGCTATTCTGGTCAGTCCTAGCCCTGTGTCCCTAACTGGTTCACAGCAGCGGCAGCAGCAGCAGCATGTGGCTAGCCTAAGGGTGAACTTTAGTCACTTCTATTTAGATGACTATGCTCTGGCTACTCACACAGTACTTTTGAAGAGTGCCTGGGACTGTAAGAGCCCCTGAAGGTTTATTCCCCTGTTTAGTCCCCTCCGGCATTTTTTTTTTAAAGTAGGAACAGAAAGAGTGCATTTTCCAAAAGTCTACAAAGCTCACTTAGATTCCACACATCCTCAAAGAAACTTGCTGACTTCTTGCAGCGAGGGAAGGCCTTCATTTGCATTTGTCTTTAATGGCTTTCAGCCTTCCTGGTTGGGTTTGCTGAAGTCTGGAGTGGGAGGAGGTATAGGGTCCGGGCTTAGGGAACTTTCTCTGCTTGAGGGCCTCTGTGTCTACAGCACATTCTTCTCTCTGGCTCTGTTCTGGTGCGGCATGGACCGACAGGCAGTGAGTCAGAACAGTGAGCTGCTCTTCCACCTCCCTCGGCGTCCTGAGTGCAGCCTCTTCCCTCAGAACAGGATGCTAGGGAGAACATCAATGCCAGGCTTTTGAAAACATCCGTAGAACCCTTCTCCAGCCCGTGGTGAGCGTGAGGAGGATGCTGGCACCGACTTCTCGCCCTTTCCCTGCCTTTTAATACAAGTGTTAGCTCCATTACATCTGCTTTCAAAGCTTTGCAGATGAGAAGAAAAGTCACGCCGAGTGGCCTCTGTGAAACTTTTGTTCTTGTCCTAAGCAGGTCCTTGTCCTGTCACTCTAAAAAGTGCCTTATATTGCCTTGTGGCCTTCACTGGTACTGTATGGCCTGGCCCCCCAACTGCCAAGGCTCTAGGGCTGACTGGCATACAAAGCCAATGACAGCATACCTCAGTACAGCTCCAGGGGAAAGGGACATGGGTTGACAGTATGTGTCATTTGTTATGACCCTCTTCTCCCTCACACATAGCGTGAGACCTTGCTTGTTCTCTTTTTTTTTTTTTTTTTTTTTTCTAGTCTCCCATTGTCTGTACCTTCTGGCTGTGGAAGCTTGTGAGGTAACCCAGCTGCAGACACCCATGCCTCCTGTCTAATAAGGGAAGCTTGGGGGTTGGGAAAAAGGTCACCTCTGTGTACCTCTGGCCCTGTGTGGCGAGCCCTGCTCTTCCAGTTTCCTCATTCCCACCCCAGGTTAGAAACAGCACCCTCTTCCTATCTGTTTTAGTTCCATGTAGCCCAGAGTCTGTATGAGGAATGTGTTTACTTGTGCTCCCTTGTTCCAAGTCTTAGCTCATTGGTAACCTGTTTGGCAGTGCCTGTGATCTGGTAGCTGCAAAGCTCCTGGATTCCTGTCAGGGTTATCTTGTGTTCCTAGTACCACACCAATCCCCTCCCTGACCCTAGCCTGCTTGCCTGCCTGTTCCCGCCTGCCATTCCGGGTTGTGCAATAACCCTCCCAGCCGGTGGTCTTGTCCCTTACTGCATCCATCCTGCAATATCTGGAGAGAGGGGACCCACAGGAGAGGTCGTCATCATCCCTTACAGAAGTGTCAGTCCCTTCCTATTGCTGTCATTCGCACGGCCCTGCGTGGGTTTCTGTGGCAATCTTACAGAATGTGTTGTGACGTCTTCGAGATCTTTACGTTGTTTTAAAAAATAAAATAAATGTGTTGAAGAAAACAAAAACAAAAGCATCCTCAGACCGGGACATTGTCAGTGTCTGGGGATAAGATCAGTCTGGAGTCGCTGACATCACTATCATCACCAAAGGCATTCCAGGGTTTCTTGTTCCTGTGCAAACAATGGGCCATGTTTCCAAGAATCAGCCACAGTGGTGAGCCCTGTCCGCCCCGCTACTGCTCGCCCACCCCCATGATGGGGCCTGGCTGTGGTGGTGAGTGCTGCATTCTTTGGGGTACAGATTCATGTGTGATTAAACCTCACTTTTCAGTTACTCTGTTTAACACACACTTGAAGGATGAGCGGAGGAGCTGGTGCCCCTGCGCAACTCACAATGCAAATGTGGACACTTTGACTGTTTTTCTACATTAGCCTGTTCATGTTATGGACCAAATTCAACAAGGAACTCAAGGAAAATGTGTACCTGCCATATTTATGCTTTCTTATTAAAGGGTTGGGGGAGGGGCGTCTTACTTTTGGTGAAGTCTTTTTTTTTTTTTTTTCCAGAGTCCTTTTTCCACTGTTTCTGTCTGGTTTTAGAAACAAGCTACAGTTTTGTATGGATTTTTTAAATGTACATTTTGAAACAAATGATCAAATATTTTCTGAAATACATGAATAAAGGGCACAGAATTATTGGTCATAACAA
ENSMUST00000027064_21229586 CTCAGCCTCATGATGATCCTGAGACTTGTGCTGCTGCTGCTGTAGCGTCTGGACAAGCTGAGAGCCAAATGCCCAGCATGCTAAGTGCCTGGCACGGCAGGTTCCTGCATTGAAGTGGTCATTTTAAATACATGGGAAATGTCTTATATTGAAATGAAAATAATGTCACTATAATATTTAAAAATCATTGGCAATGTTTATTTACCCCCAATGCCTTTTTATTTAATGCACAAATTTATTTAGATGTTTCTGTTTGCTAATCCTGCTCTTTAATGCATTGTTACTGCTCATTCCCTTTGTCTCTTTATATCTGGAAATTGGGGACTTGCAATTTTCTGCTTTTGACAATTCCAAACACTATGAGTGAAATAAGTTAAATAAGTTAACTGCATCCTGTCAGACAATGGGATTCCTGTCGTGGGCCACAGGGAGTGTTAATGAATTATAAGTCACTTTGTACTTAGGGGTTTTATTTGTATTATTGGGGGTGGGGCAGGTTTGCATAGAAGGAATTCTATTCTCAGCACATCAGCATCCTGACACAATGCACTCAGTGTTGAAATAAAATGCATCTTAGTC
ENSMUST00000027065_21229631 CGTCTGGACAAGCTGAGAGCCAAATGCCCAGCATGCTAAGTGCCTGGCACGGCAGGTTCCTGCATTGAAGTGGTCATTTTAAATACATGGGAAATGTCTTATATTGAAATGAAAATAATGTCACTATAATATTTAAAAATCATTGGCAATGTTTATTTACCCCCAATGCCTTTTTATTTAATGCACAAATTTATTTAGATGTTTCTGTTTGCTAATCCTGCTCTTTAATGCATTGTTACTGCTCATTCCCTTTGTCTCTTTATATCTGGAAATTGGGGACTTGCAATTTTCTGCTTTTGACAATTCCAAACACTATGAGTGAAATAAGTTAAATAAGTTAACTGCATCCTGTCAGACAATGGGATTCCTGTCGTGGGCCACAGGGAGTGTTAATGAATTATAAGTCACTTTGTACTTAGGGGTTTTATTTGTATTATTGGGGGTGGGGCAGGTTTGCATAGAAGGAATTCTATTCTCAGCACATCAGCATCCTGACACAATGCACTCAGTGTTGAAATAAAATGCATCTTAGTCTAA
ENSMUST00000027067_21264963 TTCAGGCAACTATAAGTACATAGCCCCCACAAAGCCAACCTTCTAAAATTTTGCATCACATTGAAGTGTTTTGACTAAGTGTTGACCCTACTTAGAAAGCTAACAAGTTTTCTAAGGCGTCTGTGTCAATTCAGGTAGACATGACTGACGAGGAACGGCCGGATGCTCTCTAGTTGTAGTTAAAATTGAAATCATGATCACTTCCTCGGATATTTTCTTACTGTTCAATAAAACAAAACAAGCTTCTTAGACTCTGGAGTATTCGAACATTGTCATTCAATAGCTGTCATATCCTTGTCAAACGGAGAAATCTTCCTGTCAAATTCTGGTTGATGCAAAAATAATCTTTCCTTATGGAGAGTGCCCTTCCTGACCAAATACACACAGATGTGTGCACAC
ENSMUST00000121676_21264963 TTCAGGCAACTATAAGTACATAGCCCCCACAAAGCCAACCTTCTAAAATTTTGCATCAC
ENSMUST00000178379_21272910 CTGCTTGGTACCTTCCAAGAGGTTTGGACCTCCTGTTAACAGCTTTCCTGTTAAGCAGTTCAATGATGTAATACCTGAGTGTATCCATTTCCACTTTTAGTTTAGGTTAGTCCCTTGGTGTCTAATCTGTGCCAGAAGTTATATGTCCCTACCAATGTCATTAAATCTGTAGT
ENSMUST00000088407_21351094 ATGCTTTGGGAAAGCAGCAGTTTGGAAAAGCAGTGTTGGTGGTGGTGGTGGGTGGGTGGGGGACAGGTGTTTCATCGGCCTTTAAAAATTAATAAAAGATAGTCAAGGAACTTTGAATTGTGGACCATATTGGCAATCTCTAGAATTGTAAGGCATAAGATTACACTCTTGCTGGTGTAAGATTCTGGCAAAGGTATCTGTGACAGGCAATGCCTTTGATGTTGGTCTCTTTTGTCTACACTAATCCGACCTAGTGGTAGAATTTCTGGGCAAGGCAGATTCCAAGGTCTGGGAAGGCTACAATTTCTCCCAAGAATTACAATCTGGGAGGTGGGAGTGGAAACAAGATGTAAATTGCTTCTCTCACATGGAAGCACCTTAGGCTGTGTTACTGGGAGTGTCTGATTAAAGCAAGTTGTATTTAAAATCGCAGGAGGGCCTGGCTAGACTACTGCCAGGGTGACCTGCCATAGTTAGTTTTTAAATCAAACTGGTTCATGGTAGTATTTACTTGGCACACAATTTTTTTTTCAAAGTCAAAACATTTATTATGCACTTAACAAAGGGGGACAATCTTCTCATGGAAAGGTGCCCCTATTATGACACGCTCAAACTACAATAGTACTAGTGAAGAAAAGAATGCTTGACACTTTTTGCAGATGGAACATCCATTCTCTTGCTCAGAGGAAGATCTTTCCTTTACAATGTGTCTCAGGCTTTTAGGTGCTTGACATATCCATGTTCCTATCAGCAATGGACATTGACTTTCGATTTTGTCCATCTCTAATACTCAGCTTTCATTTTTTTGTTCCACAATCAATATTCCAGTAGTTCTCTCTGGTATAGGCAATGCTGGGTCTCCAGATCATAAACTTAGGACCCACAACAGTTTAAACATTTGGATGTAGCAAATGTGACTCTGTTGGGCTGCCTATTAGCCCAGATTATGTCCAGAAGACATAATTTCAACTAACTCGGATTTAATAGGAGTTCATTTAAGTCCTTTACAGAGAAAGTTGTCTTCTAGGAATTCTTGCTGATACTTGTAACTTCTTGAAGATTAATCTGTTACTATTTGTTCTAATAAAGATACAGGTGGGTACATGA
ENSMUST00000070223_21369728 ATGCTTTGGGAAAGCAGCAGTTTGGAAAAGCAGTGTTGTTGTTGGTGGTGGTGGTGGGTGGGTGGGTGGGGGACAGGTGTTTCATCGGCCTTTAAAAATTAATAAAAGATAGTCAAGGAACTTTGAATTGTGGACCATATTGGCAATCTCTAGCATTGTAAGGCATAAGATTACACTCTTGCTGGTATAAGATTCTGGCAAAGGTGATCTGTGACAGCAATGCCTTTGATGTTGGTCTCTTTTGTCTACACTAATCCAACCTAGTGGTAGAATTTCTGGGCAAGGCAGATTCCAAGGTCTGGGAAGGCTACAATTTCTCCCAAGAATTACAATCTGGGAGGTGGGAGTAGAAACAAGATGTAAATTGCTTCTCTCACATAGAAGCACATTAGGCTGTTTCACTGGGAGTGTCTGATTAAAGCAAGTTGTATTTAAAATTGCAGGAGGGCCTGGCTAGACTACTGCCAGGGTGACCTGCCATAGTTAGTTTTTACATCAAACTGGTTCATGGTAGTATTTACTTGGCACACAATTTTTTTTTTCAAAGTCAACACATTTATTATGCACTTAACAAAGGGGGACAATCTTCTCATGGAAGGTTGCCCCTATTATGACACACTCAAACTACAATAGTACTAGTGAAGAAAAGAATGCTTGACACTTTTTGCAGATGGAACATCCATTCTCTTGTTCAGAGGAAGATCTTGCCTTTACAATGTGTCTCAAACTTTTAGGTGCTTGACATATCCATGTTCCTATCAGCAATGGACATTGACTTTCGATTTTGTCCATCTGTAATACTCAGGTTTCATTTTTTTGTTCCACAATCAATCTTCCAGTAGTTCTCTCTGGTATAGGCAATGCTGGGTCTCCAGATCATAAACTTAGGACCCACAACACTTTAAACATTTTAATGTAGCAAATGTGACCCTGTTGGGCTGCCTATTGGCCCAGATTATGTCCAGAAGACATAATTTCAACTAACTCAGATTTAATAGGTGTTCATTTAAGTCCTTTACAGAGAAAGTTGTCTTCTAGGAATTCTTGCTGATACTTGTAACTTCCTGAAGATTAACCTGTTACTATTTGTTCTAATAAAGATACAGGTGGGCACATGA
ENSMUST00000147615_21384900 GTGATTGGACTTCTGTGTTAGTTCTTAGTTACTTGACGTTTCCTTTGACAGTTGTTTGGGGTTTCTGTTAGAATTTCTTGTATTCATAATTTCACAGATCTTCTTTGGTAATTTCTTTGGGAAATCAGCCAGTGGGGGTAGGGGAAGGAGGTTCTTCATTAACCTTTGAAAAAACAGGTGAAAGATAGGTAAGTTTGATTTGGAGGACCTTACTGGCAATTTCAGGCAGTGTAAGATTACACACTTCTAGGTGTAAGATTCTGGCAAAGGTATCTAATGAAACACATTGCTGTGACACGTAATGCCTTTGATGTTGGTCTCTTTTCTTTGTCTACACTAATCCAAAGGAGCTGTGGAATCTCTGGGCAAGGCAGTCTCCAAGGGCTGGGAAGTGTACATTGTCTCCCGAGAGTTATTATTAGGGAGGTTGGAGTGGAAACAAGATATAAATTGCTTCTCTCACATCAACAGCACCTTTTGCTATGTTAGACCAGGAGGGTCTAATTAAAGGAAATTGTACTTAAAAGTGCAGGGGTGCCTAGCTAGACTACTGACCCCCAACCTCCAGCCACTTTAGGGTTTCAGAGAACAGCCTCTCACTGGTTTTGAGGTTTCTTATTGGAAAGGGTTAGGGTTGATAGAATACAGCTGTGGAGATTATTGGCTGTTAGCACCTGGGTAGAAGAGTGGGGAACTCTGGTCTCAAGGCTGCCTATGGGGTAGATAAGTGGAAAAAGAGTTATCACCTGTGTCTTGGAGTTTAGCAAGGCAAAGAGGTAGGTGTACATCAGTGGGCTACAAGTTTTGCATATTCTGGAAACTGTGGTTTATATCATACATTAGGCTCTGGAAAGAAACTTATTCTTGTAAGGTATTGAGATCTAATGACAATGAATGATATGTGGATCCTGATTTGGGCTCTCAACTGATTTGAGTGGAAAACATTGGTTCTGCAGAGAACTTTCAGTAGACTTAAGATTATCCTAGTCTTAAACACTGACCAGTGAGAGGTGAGAAGATTCAGGGTCCTGATGGAGACAAGTTTTAAGTGGACAGGAAGGTCACCTGGTGAGCATGACCATGAGCCTTCAGCACTGTCCCTGAAGCCTGAAGTTGGGGGAGGGTTAAAACATGCTTTCTGAGATCTATAAATTGACAATCAAGGGTATTGGAATTCCTTAAACATGTTCTCTTCACAGGGCTCTTCAGCCACTTGTGTCTTACCAGGACACCATTTCCCTATTCTAGGAGAGGGAGCAGTGTCCTGAGCAGAGTATTACCACAGGGGGGTGTGCTGAGATGGTTGATATACACTGGTCTGAAGCTACCAACATAGTTCCCTACTTTCCTTGATCAGTAATTAAATAATTTGATTGGTTTCAGAATAGTAACTGAACCTGACACACTCCATTTTTTTGTATGTTGATTGTTTGGTTTCTTTCTTTCTTTGGAACATTAAAGTTTGTTTTATTTA
ENSMUST00000029667_21398403 GTTCTTTGTTTCCTTTCTAAGCATAGCTGTTCTTTTAGCCATACATATCACTGCATGAAGTACTCTGGAAGCCCGTCTATAGAGTTGAAATCGCACAAGAGTCAGGAAGAACGCGAAAGGCCATTTATAAGCCTGTTATCTTTTAATTGCATGAAAATGCATGTTTAGGGGTGGCAGAAATTCCAAGGTACATCGACATTAATCCATGCATTTAATAACGTACCTTGAGTCTAAAATCCCAAGCCAACAGTCGCTGCTGATGCTATGGGGTGTGTGAAGATGCCGGGATATTAGTTCAATTGCAAGAGTTGACGCTGTGTTTTGAAATTGTGAAAGTAAACACCTTCAAATTTCAGGCATTTCTGCTTTATGACTAGATACCAAGTACATTTTCAAAATTAGGCCATAATGTATGTTTAGACACAATGGCTATCAACAGCTGCTAATAACAAAAGTAAAGCAGAATTTGGGATATAACCGAAATGGCTGCTTATTTCAAGAAACCTTTGCCAGCCCGTTTCTCCTAAGTCATTTCATCAATGTGATTTGAATGTCAATCTGTGTGCTTCTGGTGACTTAGCGCTGTGGCAAGCAGTTTCGCACATTGTTTTCATGTTGTCCTTTACGCTGCGAATGTTTTCCAATTAGAATATGGCCAGATAATGTTATTGAGGGCCAGTGGGGGAGGAGACCTCCCCTTCCTACGGCATCTTCCACTTCATGACAACATAGTCTCTAATGGAGGAGTCAACCCTGAAAATGGTCAACCTCTCTACAAGCATATGAAGTACTGGTGGATTTAACAGCCTGTGCAACGGGGCTGGTCTCTCTGTGAGGATACAACCACAGGTTTGCCCATCCTGTCCCCTCAAATGGCCAGGGTGACTAACAATTCCCATTTAGTGGACATAGAGGTATAGGGCCTGGGGAAGGGGTTTCCTACTTGAGGTTGGGGGAAAACAACTTGGAAAGACTCCACAGTTACCACAGGTGGGTGACATTAAAGGAAGTACATCTCCATCCCCCCCCCCCCGCACCCCATGGGCAAGGAGGAGAGGAGCCCAAAATTTGAAATAAATAACTAGATTTTCTTAGAAAAATAAATATTGCTAGGAAATCCAACTACCTAAACACCCACTTATTCTTGTATAGCAGAGAATTTTGCAAGCTATTTATTTTTAATATGCCCTGAGTGTCTTTTGCTATTAAGTAGCACATTTTGCATATGAAAGGCTAAAATGAAACTTCCTTTACTTTTATACTATAGTGAACATTTTTCTATTCTTCCCAACAAAGTTATCCCACATAAGAAACTACCGGCTCAGTTTCCAGATTATGAACATTTATAACTGCAAACCAGATAGCACTGGATGGGTCTGCAGATCAAAACTCCTTAGTCATGTATTATGATGGAAAAGAAACAAATAAAAAAGTGTATTTATTAAAAATGCATTTCCCAAAAGGCAAGCAATACTGGCTGCTTGTTAGAATTCAACCCCATACCTGTAATCATGGAGACGGGGAACCGAAGATAGAGGATCATGAGTTCAATGCTAGCCTGGCTCATACAGCAAGACTGTGTAAAGAGAGTGGGGGGGGCGGGCTGCTAAAGAAAGATCTATAACTGCCATTTAAATTATATAAGCTTTAACTAAAAGATTCCTGAAAGAAGATGTTTTTCTTTTTGTGCTGGGTGGTCTGGGTTGGGAGAGTTGGGGGCCTTTTCAACCTTTTTAGCATCCAAGCCAAATGAGCAGAATCTCTAGGGATGTCAAGTGGTTGATGGAAGCAAGGAAGGCTCTCAACCCACCAGCCTCTCCCCCAGCAGAACGCTGTCCCTGAACAATCGCCCTTACTTTTCTTTCCCCTAACTGGTAACTCTACACCACAATTTTGCTTTAAAACTTCACCAGGTTTCAGCCAGCCTCCACCCTCAAGCAAACCAATTCTCTCTTCCTCTGTTTCTTCCCAACCTTTAAGTAACTTTGTCATTTAAAGTCTTCCCCCCCACCCCTTTCTCTCTCTCTCTCACCCCTCAAGGACACATGCAGGGTGTGGTCGCACACCTCTAATCCCAGGATTTGAGAGGCAAAGTTGGGTGGATCTTTGTGTGTTCAAGGCCAGTCTGGTCTACAAGGTGTGTTCCAGGCCAGCCAGGGTGACAGAGAGACCCTGTCTCAAAAAAAAAGGAAGGGGGGGGGGGGGAGTGTGTCTGAAAAAAAGACAAACAAAAACTTTCTTGGACTCTTAATACGGTCTCTTAGAGTGTAGCATTCAGGATCTTCTGACCTATGAGAACATCTTTAAAGTCTAAATTCTACACTCCATTGAAATTGGAATGCTCCTCAAGCCTTTCGAGCTATTCTTCTCATTTTGCAAACAGACTGCTACTCAATTATTATATGATGTTTTATTTACCTATGTCTCCAACCAACCTGAATGATGTACCCTCCAACGGACATTACACACATGTGTGTATACCCACAACACATCCCTCACCATTGAGCAAAAGCCAGAGAAACCTGCCTGGCACTGAACAAGGCTCACTCCAAATACGGGCTGAGGAAGAGGAGGGAGCTGACAGCTTCCAGACAGCACTGATACTGTCTCAGGTTGAACCCCACTGGCAGCAAGAATTGTGAATGTATCAGGGACCCCTTCTTCTTAGGCATCCTCGGGCCTCAAGCACAGTACAGTTCATCTAACATAGCTGAAAGCTGAAGATTCAGAGACAAAGCCTAAACGTGTCCCTACGGTCTTAAGCACAGCAAAAATGTGAAGAATGGCATTGAGAACGATGTCTGCACATTGAAGCCATGACCACTTTGTGTCTGCTTTATTCTAGCACAAAACCACCTGGATGTTGGTAGGTTTTGGGTGTGTACATTTCAGAGGTATGTCTATTATGTCATGCTCTGGGGGAACAGAGGAGGGGTCTCCCATTTACACTTAGCAGAGACCCATTGCTCCACCCCAAAGAGTGGCAGGGGTGACGGAAGGGGAGCACAGGTTAGCCGAGCACACTGAATAACCCTGTGCTTTCTCAGCCCAAACCCATCTGCCCTCCGCAAACCACAGGGTTGGTGGAGCTCATATAGAACAGCAATCATCCCATGCAGGAAGTTACCTAAAACATGTTTGCCACGTCTAATCTAAATGTTTGCATCATTACAATGTACAAACATTACAATGTTTGTTGAGCCAAATTAATATCTGTAGATGGCAAATTCATTTAATTTAAGAGCTTTATTGGGTTTTCTAAGTACTTAATTTGGGTTCTTAGGTGCCTTTCTGACCTGCTATTGGCTCAGCCTTTTGGTATTTTGTTTTTTTCTGGAAGGTTCTTAATATGAAAATCAAAAAAGCCTAATAGAGGAGTTGAGGCACACACTAGGTATATATCATACCTATTTCCAGAGCAAAACTATAAAGAATGATGAAACCCAGGCAAACAGATCATCCAGTCAGATGCTATCACAGATGCTAATTCCCCAGAACCCAATTTATTTATTTATTTTTTTTGCCTTAAATGACATGGTTGTGTTTTTGTAAGGAAAATTTAATTTAATATAATTATGTGCATTTAACTGAGCAGTTCCAAAAGTCATGTACGAAAACAATGCAATTGTCTGTTTCCTGAAAAACAACTAAATCAGGAATAGCACACCCATTTCAAGCTATCATTAAAATGTAATTTCCTTTGCTCTTTTACCAAGATGATATGTTTTAAACTAAAACATTAAAAAGATGTCTATAAACA
ENSMUST00000115300_21398408 GTTCTTTGTTTCCTTTCTAAGCATAGCTGTTCTTTTAGCCATACATATCACTGCATGAAGTACTCTGGAAGCCCGTCTATAGAGTTGAAATCGCACAAGAGTCAGGAAGAACGCGAAAGGCCATTTATAAGCCTGTTATCTTTTAATTGCATGAAAATGCATGTTTAGGGGTGGCAGAAATTCCAAGGTACATCGACATTAATCCATGCATTTAATAACGTACCTTGAGTCTAAAATCCCAAGCCAACAGTCGCTGCTGATGCTATGGGGTGTGTGAAGATGCCGGGATATTAGTTCAATTGCAAGAGTTGACGCTGTGTTTTGAAATTGTGAAAGTAAACACCTTCAAATTTCAGGCATTTCTGCTTTATGACTAGATACCAAGTACATTTTCAAAATTAGGCCATAATGTATGTTTAGACACAATGGCTATCAACAGCTGCTAATAACAAAAGTAAAGCAGAATTTGGGATATAACCGAAATGGCTGCTTATTTCAAGAAACCTTTGCCAGCCCGTTTCTCCTAAGTCATTTCATCAATGTGATTTGAATGTCAATCTGTGTGCTTCTGGTGACTTAGCGCTGTGGCAAGCAGTTTCGCACATTGTTTTCATGTTGTCCTTTACGCTGCGAATGTTTTCCAATTAGAATATGGCCAGATAATGTTATTGAGGGCCAGTGGGGGAGGAGACCTCCCCTTCCTACGGCATCTTCCACTTCATGACAACATAGTCTCTAATGGAGGAGTCAACCCTGAAAATGGTCAACCTCTCTACAAGCATATGAAGTACTGGTGGATTTAACAGCCTGTGCAACGGGGCTGGTCTCTCTGTGAGGATACAACCACAGGTTTGCCCATCCTGTCCCCTCAAATGGCCAGGGTGACTAACAATTCCCATTTAGTGGACATAGAGGTATAGGGCCTGGGGAAGGGGTTTCCTACTTGAGGTTGGGGGAAAACAACTTGGAAAGACTCCACAGTTACCACAGGTGGGTGACATTAAAGGAAGTACATCTCCATCCCCCCCCCCCCGCACCCCATGGGCAAGGAGGAGAGGAGCCCAAAATTTGAAATAAATAACTAGATTTTCTTAGAAAAATAAATATTGCTAGGAAATCCAACTACCTAAACACCCACTTATTCTTGTATAGCAGAGAATTTTGCAAGCTATTTATTTTTAATATGCCCTGAGTGTCTTTTGCTATTAAGTAGCACATTTTGCATATGAAAGGCTAAAATGAAACTTCCTTTACTTTTATACTATAGTGAACATTTTTCTATTCTTCCCAACAAAGTTATCCCACATAAGAAACTACCGGCTCAGTTTCCAGATTATGAACATTTATAACTGCAAACCAGATAGCACTGGATGGGTCTGCAGATCAAAACTCCTTAGTCATGTATTATGATGGAAAAGAAACAAATAAAAAAGTGTATTTATTAAAAATGCATTTCCCAAAAGGCAAGCAATACTGGCTGCTTGTTAGAATTCAACCCCATACCTGTAATCATGGAGACGGGGAACCGAAGATAGAGGATCATGAGTTCAATGCTAGCCTGGCTCATACAGCAAGACTGTGTAAAGAGAGTGGGGGGGGCGGGCTGCTAAAGAAAGATCTATAACTGCCATTTAAATTATATAAGCTTTAACTAAAAGATTCCTGAAAGAAGATGTTTTTCTTTTTGTGCTGGGTGGTCTGGGTTGGGAGAGTTGGGGGCCTTTTCAACCTTTTTAGCATCCAAGCCAAATGAGCAGAATCTCTAGGGATGTCAAGTGGTTGATGGAAGCAAGGAAGGCTCTCAACCCACCAGCCTCTCCCCCAGCAGAACGCTGTCCCTGAACAATCGCCCTTACTTTTCTTTCCCCTAACTGGTAACTCTACACCACAATTTTGCTTTAAAACTTCACCAGGTTTCAGCCAGCCTCCACCCTCAAGCAAACCAATTCTCTCTTCCTCTGTTTCTTCCCAACCTTTAAGTAACTTTGTCATTTAAAGTCTTCCCCCCCACCCCTTTCTCTCTCTCTCTCACCCCTCAAGGACACATGCAGGGTGTGGTCGCACACCTCTAATCCCAGGATTTGAGAGGCAAAGTTGGGTGGATCTTTGTGTGTTCAAGGCCAGTCTGGTCTACAAGGTGTGTTCCAGGCCAGCCAGGGTGACAGAGAGACCCTGTCTCAAAAAAAAAGGAAGGGGGGGGGGGGGAGTGTGTCTGAAAAAAAGACAAACAAAAACTTTCTTGGACTCTTAATACGGTCTCTTAGAGTGTAGCATTCAGGATCTTCTGACCTATGAGAACATCTTTAAAGTCTAAATTCTACACTCCATTGAAATTGGAATGCTCCTCAAGCCTTTCGAGCTATTCTTCTCATTTTGCAAACAGACTGCTACTCAATTATTATATGATGTTTTATTTACCTATGTCTCCAACCAACCTGAATGATGTACCCTCCAACGGACATTACACACATGTGTGTATACCCACAACACATCCCTCACCATTGAGCAAAAGCCAGAGAAACCTGCCTGGCACTGAACAAGGCTCACTCCAAATACGGGCTGAGGAAGAGGAGGGAGCTGACAGCTTCCAGACAGCACTGATACTGTCTCAGGTTGAACCCCACTGGCAGCAAGAATTGTGAATGTATCAGGGACCCCTTCTTCTTAGGCATCCTCGGGCCTCAAGCACAGTACAGTTCATCTAACATAGCTGAAAGCTGAAGATTCAGAGACAAAGCCTAAACGTGTCCCTACGGTCTTAAGCACAGCAAAAATGTGAAGAATGGCATTGAGAACGATGTCTGCACATTGAAGCCATGACCACTTTGTGTCTGCTTTATTCTAGCACAAAACCACCTGGATGTTGGTAGGTTTTGGGTGTGTACATTTCAGAGGTATGTCTATTATGTCATGCTCTGGGGGAACAGAGGAGGGGTCTCCCATTTACACTTAGCAGAGACCCATTGCTCCACCCCAAAGAGTGGCAGGGGTGACGGAAGGGGAGCACAGGTTAGCCGAGCACACTGAATAACCCTGTGCTTTCTCAGCCCAAACCCATCTGCCCTCCGCAAACCACAGGGTTGGTGGAGCTCATATAGAACAGCAATCATCCCATGCAGGAAGTTACCTAAAACATGTTTGCCACGTCTAATCTAAATGTTTGCATCATTACAATGTACAAACATTACAATGTTTGTTGAGCCAAATTAATATCTGTAGATGGCAAATTCATTTAATTTAAGAGCTTTATTGGGTTTTCTAAGTACTTAATTTGGGTTCTTAGGTGCCTTTCTGACCTGCTATTGGCTCAGCCTTTTGGTATTTTGTTTTTTTCTGGAAGGTTCTTAATATGAAAATCAAAAAAGCCTAATAGAGGAGTTGAGGCACACACTAGGTATATATCATACCTATTTCCAGAGCAAAACTATAAAGAATGATGAAACCCAGGCAAACAGATCATCCAGTCAGATGCTATCACAGATGCTAATTCCCCAGAACCCAATTTATTTATTTATTTTTTTTGCCTTAAATGACATGGTTGTGTTTTTGTAAGGAAAATTTAATTTAATATAATTATGTGCATTTAACTGAGCAGTTCCAAAAGTCATGTACGAAAACAATGCAATTGTCTGTTTCCTGAAAAACAACTAAATCAGGAATAGCACACCCATTTCAAGCTATCATTAAAATGTAATTTCCTTTGCTCTTTTACCAAGATGATATGTTTTAAACTAAAACATTAAAAAGATGTCTAT
ENSMUST00000174183_21402163 GTCCAGTCCATCGAATCCAAGCTGGACTGCCTGCTGGATATCTATCAACAGGTCCTCCGGAAAGGCTCTGCCTCCGCCCTCACTCTGGCATCCTTTCAGATCCCGCCTTTTGAATGTGAACAGACCTCTGACTATCAAAGTCCTGTGGATAGCAAAGACCTGTCTGGCTCAGCACAAAACAGCGGCTGTTTAACGAGGTCAGCCAGTGCCAACATCTCAAGAGGCCTGCAGTTCATCCTAACACCAAATGAGTTCAGTGCTCAGACTTTCTATGCGCTTAGCCCTACTATGCACAGCCAAGCTACCCAGGTACCCATGAGTCAAAATGACGGCTCCTCCGTGGTAGCCACCAATAACATTGCAAACCAAATAAGCGCCGCACCCAAGCCAGCAGCCCCAACAACTTTACAGATCCCTCCTCCTCTCTCGGCCATCAAGCACTTGTCCAGGCCAGAACCTCTGCTCTCAAACCCCACCGGCTTACAAGAGAGTATTTCTGATGTCACCACCTGCCTTGTTGCCTCCAAGGAAAGTGTTCAGTTTGCACAGTCAAACCTGACCAAGGACCGTTCCCTGAGGAAAAGTTTCGACATGGGAGGAGAAACTCTGTTGTCTGTCCGCCCCATGGTGCCCAAGGATTTGGGCAAATCTCTGTCTGTACAAAACCTGATCAGGTCGACAGAAGAACTGAACTTACAGTTTTCAGGCAGCGAGTCAAGCGGCTCTCGAGGCAGTCAAGATTTTTATCCCAAGTGGAGAGAATCCAAATTGTTTATAACTGATGAGGAGGTCGGTGCCGAAGAGACAGAAACAGATACTTTTGACGGCACCCCACCGCCTGCGGGGGAGGCTGCTTTCTCATCAGACTCTCTAAGGACTGGAAGGTCACGGTCATCTCAGAACATTTGTAAGACAGGAGACAGTACAGACGCCCTCAGTTTGCCTCACGTCAAACTGAACTAA
ENSMUST00000081544_22286251 TAAACTCCTAACCTTCCAGCCAAACTCTACATTTCAGGATAATTATCAGAACCAGATATTTCATGATCAAGAGCATTGTTGGAGACAGACAATCAACTTGTGTTTTGCCTGTAGTAGTTGTTCGATAATTGTGTCCCAATTGTTGTTTAAAACATGGCTTCGTATGACAGAACAAGGCAGTCAATCACATTGCAGTAAGAATCGACATGCTAGTGAGAGCCACTGACACTTCTTGCAAATAGGAAAGAGAGAGAGAGAGAGAGAGAGAGAGGGAGAGAGAGAGAGAGAGAGAGAGGGGAAGGAAACCTCAAGTTCACACACACACCAAACTGAACAAACTGGAAAGTCTCACTCTGTGAAAAGGTGTACTTCACACATTTCTGCACAGACCACAAGCAGTGTTGTTTCCCTGGTGTTTGAGATTCTTTAGTTCTTCTGAGTGCTTTCCTTGTTTGAGCGTTGTTTGCTGGTTTTTTTCCCCATTGTCTCTCTTTCTCTGTCTTCACTATATTTGTTCTTTCCACTAGTTTGTTTGTTTTGTTTTGTTTTGTTTTTCATTTTTTTGTCTTTGTCTTTCTTTGCTTCGTCATAACAGAGTTATGGTGTTCACAGAGACCCTTCCTTTCTTTTTTCCAAAAGCACCAAAAAAGGGCTGAAGCCGTCTCTGTAGCATTTTCCCCAAAGTTTTCAAAAGCTGGGCAAGGTAAAGCCAGGGAAGGGTATCAGCGGCAGCCAGTTTACAGTTCTTCCAAGTCTTGTATGTGGAATTTACACACACACACACACACACACACAGACAGTAAAAATCATCACCCAAACTAGTAGTTGCAGAATCACTTCTCAGTGAAGAGCGTATCTGTTCCCATTCCAGATAATTCATTGCTATTTTCCATTGTTTGGCACAGAAGACTTTGAAGGACCTAGAACTGATGCTGGGGATGAAGGCTAACCACATAGTAGTGCTTTGGAAACCCTTTCCGAAATGCCTTTTTACTTCCTGATAACAAAAGAAAAAAAAATGTTCATGTGTAGAAACCATGCTCTCAACTCCCCAAAATGGTGACTAAGAATGGATTTGAGCCTAAGACACTTTCAGCTATGCCCAGGCTTCTCAGCCATGCCCCAGAGTAGACTTGTCTGCCCTGGAAAGAGCATAGTATGAGCTGTTTAATATTGCACTGGAAATTCCAGTTCATAAACTCTGCACTAAATTAATGTTTTTATTGGATTTCAGTTTACATTTCTTTAAGGTCAATGCAAGCACAAAGCTTGATTTTTTTAAATGCACAATATCTTACTTTGGGGGAAGAAAAAGAATACAGCCAAATACCAATTTGCATATTCTTCATAATTTCCCTTGTGACCTGTGTATGTGCTGCAGGCGCCTGCTTGGTCCTGCAGCTGCATCAATATGCACCCCCTCTCCTTTTATGAGTCGTTCAACTTTTTGTGATTTCACAGTTAGAGCAGCATGACCTGGAGCTGTTCAAAGCTGCATGCATTTTGTATAAAAAAATATGAAAAAGAAAGAAAAAAAGCAAAGAGACAAAAGGTTATTTAATAATGTATGTTAGCTCCATATAGGCTGGCTTGTATGTTGCATGTACTTGTACAGTTTGCTTGTTAATTACTATATTGAAATAACCAAGAAATCTAAGCCATCCATTTTTGTTATAGACATTTTGCAGGTTTTAGCCAGACTCAGTATGTGGGTCTGGTGTGAAATGTCTATAGATGGACTTTATTTTTTACCCTCTGGAAAACATGATGTAGTATGGACCAAAATTCCTTCTAATAAATATTTTGGTGTCGATTCCTCCTGTGGGGCTGTGACACATGTAGACACTGTGTAAACACTAGGTTTTAATCCATAGACATACTGCCTGCACCAAGTGAATCATTTATTATTATTTACACATGTCAGAATTCCCTGTCCATTATCCCACGGGGCACAGATTGACCACCACCCACCATGCTGTGCAGGAAGAACTGAAGCACTTGGTGCACTTCTACTAGATTCCGTTCTGTCTTAGTGGCCAACAATCAACCGATTAAAATTGGGTAGTAATATCTTTCTATCTTGACCACTTGTCTTAACAACCCCTTGTGCTTTTAAGTGGACTTCCCACTCATGTATGTAAACATGTTTAATAAAACTTACTTTTCATGTC
ENSMUST00000115273_22286251 TAAACTCCTAACCTTCCAGCCAAACTCTACATTTCAGGATAATTATCAGAACCAGATATTTCATGATCAAGAGCATTGTTGGAGACAGACAATCAACTTGTGTTTTGCCTGTAGTAGTTGTTCGATAATTGTGTCCCAATTGTTGTTTAAAACATGGCTTCGTATGACAGAACAAGGCAGTCAATCACATTGCAGTAAGAATCGACATGCTAGTGAGAGCCACTGACACTTCTTGCAAATAGGAAAGAGAGAGAGAGAGAGAGAGAGAGAGGGAGAGAGAGAGAGAGAGAGAGAGGGGAAGGAAACCTCAAGTTCACACACACACCAAACTGAACAAACTGGAAAGTCTCACTCTGTGAAAAGGTGTACTTCACACATTTCTGCACAGACCACAAGCAGTGTTGTTTCCCTGGTGTTTGAGATTCTTTAGTTCTTCTGAGTGCTTTCCTTGTTTGAGCGTTGTTTGCTGGTTTTTTTCCCCATTGTCTCTCTTTCTCTGTCTTCACTATATTTGTTCTTTCCACTAGTTTGTTTGTTTTGTTTTGTTTTGTTTTTCATTTTTTTGTCTTTGTCTTTCTTTGCTTCGTCATAACAGAGTTATGGTGTTCACAGAGACCCTTCCTTTCTTTTTTCCAAAAGCACCAAAAAAGGGCTGAAGCCGTCTCTGTAGCATTTTCCCCAAAGTTTTCAAAAGCTGGGCAAGGTAAAGCCAGGGAAGGGTATCAGCGGCAGCCAGTTTACAGTTCTTCCAAGTCTTGTATGTGGAATTTACACACACACACACACACACACACAGACAGTAAAAATCATCACCCAAACTAGTAGTTGCAGAATCACTTCTCAGTGAAGAGCGTATCTGTTCCCATTCCAGATAATTCATTGCTATTTTCCATTGTTTGGCACAGAAGACTTTGAAGGACCTAGAACTGATGCTGGGGATGAAGGCTAACCACATAGTAGTGCTTTGGAAACCCTTTCCGAAATGCCTTTTTACTTCCTGATAACAAAAGAAAAAAAAATGTTCATGTGTAGAAACCATGCTCTCAACTCCCCAAAATGGTGACTAAGAATGGATTTGAGCCTAAGACACTTTCAGCTATGCCCAGGCTTCTCAGCCATGCCCCAGAGTAGACTTGTCTGCCCTGGAAAGAGCATAGTATGAGCTGTTTAATATTGCACTGGAAATTCCAGTTCATAAACTCTGCACTAAATTAATGTTTTTATTGGATTTCAGTTTACATTTCTTTAAGGTCAATGCAAGCACAAAGCTTGATTTTTTTAAATGCACAATATCTTACTTTGGGGGAAGAAAAAGAATACAGCCAAATACCAATTTGCATATTCTTCATAATTTCCCTTGTGACCTGTGTATGTGCTGCAGGCGCCTGCTTGGTCCTGCAGCTGCATCAATATGCACCCCCTCTCCTTTTATGAGTCGTTCAACTTTTTGTGATTTCACAGTTAGAGCAGCATGACCTGGAGCTGTTCAAAGCTGCATGCATTTTGTATAAAAAAATATGAAAAAGAAAGAAAAAAAGCAAAGAGACAAAAGGTTATTTAATAATGTATGTTAGCTCCATATAGGCTGGCTTGTATGTTGCATGTACTTGTACAGTTTGCTTGTTAATTACTATATTGAAATAACCAAGAAATCTAAGCCATCCATTTTTGTTATAGACATTTTGCAGGTTTTAGCCAGACTCAGTATGTGGGTCTGGTGTGAAATGTCTATAGATGGACTTTATTTTTTACCCTCTGGAAAACATGATGTAGTATGGACCAAAATTCCTTCTAATAAATATTTTGGTGTCGATTCCTCCTGTGGGGCTGTGACACATGTAGACACTGTGTAAACACTAGGTTTTAATCCATAGACATACTGCCTGCACCAAGTGAATCATTTATTATTATTTACACATGTCAGAATTCCCTGTCCATTATCCCACGGGGCACAGATTGACCACCACCCACCATGCTGTGCAGGAAGAACTGAAGCACTTGGTGCACTTCTACTAGATTCCGTTCTGTCTTAGTGGCCAACAATCAACCGATTAAAATTGGGTAGTAATATCTTTCTATCTTGACCACTTGTCTTAACAACCCCTTGTGCTTTTAAGTGGACTTCCCACTCATGTATGTAAACATGTTTAATAAAACTTACTTTTCATGTC
ENSMUST00000097809_22286251 TAAACTCCTAACCTTCCAGCCAAACTCTACATTTCAGGATAATTATCAGAACCAGATATTTCATGATCAAGAGCATTGTTGGAGACAGACAATCAACTTGTGTTTTGCCTGTAGTAGTTGTTCGATAATTGTGTCCCAATTGTTGTTTAAAACATGGCTTCGTATGACAGAACAAGGCAGTCAATCACATTGCAGTAAGAATCGACATGCTAGTGAGAGCCACTGACACTTCTTGCAAATAGGAAAGAGAGAGAGAGAGAGAGAGAGAGAGGGAGAGAGAGAGAGAGAGAGAGAGGGGAAGGAAACCTCAAGTTCACACACACACCAAACTGAACAAACTGGAAAGTCTCACTCTGTGAAAAGGTGTACTTCACACATTTCTGCACAGACCACAAGCAGTGTTGTTTCCCTGGTGTTTGAGATTCTTTAGTTCTTCTGAGTGCTTTCCTTGTTTGAGCGTTGTTTGCTGGTTTTTTTCCCCATTGTCTCTCTTTCTCTGTCTTCACTATATTTGTTCTTTCCACTAGTTTGTTTGTTTTGTTTTGTTTTGTTTTTCATTTTTTTGTCTTTGTCTTTCTTTGCTTCGTCATAACAGAGTTATGGTGTTCACAGAGACCCTTCCTTTCTTTTTTCCAAAAGCACCAAAAAAGGGCTGAAGCCGTCTCTGTAGCATTTTCCCCAAAGTTTTCAAAAGCTGGGCAAGGTAAAGCCAGGGAAGGGTATCAGCGGCAGCCAGTTTACAGTTCTTCCAAGTCTTGTATGTGGAATTTACACACACACACACACACACACACAGACAGTAAAAATCATCACCCAAACTAGTAGTTGCAGAATCACTTCTCAGTGAAGAGCGTATCTGTTCCCATTCCAGATAATTCATTGCTATTTTCCATTGTTTGGCACAGAAGACTTTGAAGGACCTAGAACTGATGCTGGGGATGAAGGCTAACCACATAGTAGTGCTTTGGAAACCCTTTCCGAAATGCCTTTTTACTTCCTGATAACAAAAGAAAAAAAAATGTTCATGTGTAGAAACCATGCTCTCAACTCCCCAAAATGGTGACTAAGAATGGATTTGAGCCTAAGACACTTTCAGCTATGCCCAGGCTTCTCAGCCATGCCCCAGAGTAGACTTGTCTGCCCTGGAAAGAGCATAGTATGAGCTGTTTAATATTGCACTGGAAATTCCAGTTCATAAACTCTGCACTAAATTAATGTTTTTATTGGATTTCAGTTTACATTTCTTTAAGGTCAATGCAAGCACAAAGCTTGATTTTTTTAAATGCACAATATCTTACTTTGGGGGAAGAAAAAGAATACAGCCAAATACCAATTTGCATATTCTTCATAATTTCCCTTGTGACCTGTGTATGTGCTGCAGGCGCCTGCTTGGTCCTGCAGCTGCATCAATATGCACCCCCTCTCCTTTTATGAGTCGTTCAACTTTTTGTGATTTCACAGTTAGAGCAGCATGACCTGGAGCTGTTCAAAGCTGCATGCATTTTGTATAAAAAAATATGAAAAAGAAAGAAAAAAAGCAAAGAGACAAAAGGTTATTTAATAATGTATGTTAGCTCCATATAGGCTGGCTTGTATGTTGCATGTACTTGTACAGTTTGCTTGTTAATTACTATATTGAAATAACCAAGAAATCTAAGCCATCCATTTTTGTTATAGACATTTTGCAGGTTTTAGCCAGACTCAGTATGTGGGTCTGGTGTGAAATGTCTATAGATGGACTTTATTTTTTACCCTCTGGAAAACATGATGTAGTATGGACCAAAATTCCTTCTAATAAATATTTTGGTGTCGATTCCTCCTGTGGGGCTGTGACACATGTAGACACTGTGTAAACACTAGGTTTTAATCCATAGACATACTGCCTGCACCAAGTGAATCATTTATTATTATTTACACATGTCAGAATTCCCTGTCCATTATCCCACGGGGCACAGATTGACCACCACCCACCATGCTGTGCAGGAAGAACTGAAGCACTTGGTGCACTTCTACTAGATTCCGTTCTGTCTTAGTGGCCAACAATCAACCGATTAAAATTGGGTAGTAATATCTTTCTATCTTGACCACTTGTCTTAACAACCCCTTGTGCTTTTAAGTGGACTTCCCACTCATGTATGTAAACATGTTTAATAAAACTTACTTTTCATGTC
ENSMUST00000097810_22286251 TAAACTCCTAACCTTCCAGCCAAACTCTACATTTCAGGATAATTATCAGAACCAGATATTTCATGATCAAGAGCATTGTTGGAGACAGACAATCAACTTGTGTTTTGCCTGTAGTAGTTGTTCGATAATTGTGTCCCAATTGTTGTTTAAAACATGGCTTCGTATGACAGAACAAGGCAGTCAATCACATTGCAGTAAGAATCGACATGCTAGTGAGAGCCACTGACACTTCTTGCAAATAGGAAAGAGAGAGAGAGAGAGAGAGAGAGAGGGAGAGAGAGAGAGAGAGAGAGAGGGGAAGGAAACCTCAAGTTCACACACACACCAAACTGAACAAACTGGAAAGTCTCACTCTGTGAAAAGGTGTACTTCACACATTTCTGCACAGACCACAAGCAGTGTTGTTTCCCTGGTGTTTGAGATTCTTTAGTTCTTCTGAGTGCTTTCCTTGTTTGAGCGTTGTTTGCTGGTTTTTTTCCCCATTGTCTCTCTTTCTCTGTCTTCACTATATTTGTTCTTTCCACTAGTTTGTTTGTTTTGTTTTGTTTTGTTTTTCATTTTTTTGTCTTTGTCTTTCTTTGCTTCGTCATAACAGAGTTATGGTGTTCACAGAGACCCTTCCTTTCTTTTTTCCAAAAGCACCAAAAAAGGGCTGAAGCCGTCTCTGTAGCATTTTCCCCAAAGTTTTCAAAAGCTGGGCAAGGTAAAGCCAGGGAAGGGTATCAGCGGCAGCCAGTTTACAGTTCTTCCAAGTCTTGTATGTGGAATTTACACACACACACACACACACACACAGACAGTAAAAATCATCACCCAAACTAGTAGTTGCAGAATCACTTCTCAGTGAAGAGCGTATCTGTTCCCATTCCAGATAATTCATTGCTATTTTCCATTGTTTGGCACAGAAGACTTTGAAGGACCTAGAACTGATGCTGGGGATGAAGGCTAACCACATAGTAGTGCTTTGGAAACCCTTTCCGAAATGCCTTTTTACTTCCTGATAACAAAAGAAAAAAAAATGTTCATGTGTAGAAACCATGCTCTCAACTCCCCAAAATGGTGACTAAGAATGGATTTGAGCCTAAGACACTTTCAGCTATGCCCAGGCTTCTCAGCCATGCCCCAGAGTAGACTTGTCTGCCCTGGAAAGAGCATAGTATGAGCTGTTTAATATTGCACTGGAAATTCCAGTTCATAAACTCTGCACTAAATTAATGTTTTTATTGGATTTCAGTTTACATTTCTTTAAGGTCAATGCAAGCACAAAGCTTGATTTTTTTAAATGCACAATATCTTACTTTGGGGGAAGAAAAAGAATACAGCCAAATACCAATTTGCATATTCTTCATAATTTCCCTTGTGACCTGTGTATGTGCTGCAGGCGCCTGCTTGGTCCTGCAGCTGCATCAATATGCACCCCCTCTCCTTTTATGAGTCGTTCAACTTTTTGTGATTTCACAGTTAGAGCAGCATGACCTGGAGCTGTTCAAAGCTGCATGCATTTTGTATAAAAAAATATGAAAAAGAAAGAAAAAAAGCAAAGAGACAAAAGGTTATTTAATAATGTATGTTAGCTCCATATAGGCTGGCTTGTATGTTGCATGTACTTGTACAGTTTGCTTGTTAATTACTATATTGAAATAACCAAGAAATCTAAGCCATCCATTTTTGTTATAGACATTTTGCAGGTTTTAGCCAGACTCAGTATGTGGGTCTGGTGTGAAATGTCTATAGATGGACTTTATTTTTTACCCTCTGGAAAACATGATGTAGTATGGACCAAAATTCCTTCTAATAAATATTTTGGTGTCGATTCCTCCTGTGGGGCTGTGACACATGTAGACACTGTGTAAACACTAGGTTTTAATCCATAGACATACTGCCTGCACCAAGTGAATCATTTATTATTATTTACACATGTCAGAATTCCCTGTCCATTATCCCACGGGGCACAGATTGACCACCACCCACCATGCTGTGCAGGAAGAACTGAAGCACTTGGTGCACTTCTACTAGATTCCGTTCTGTCTTAGTGGCCAACAATCAACCGATTAAAATTGGGTAGTAATATCTTTCTATCTTGACCACTTGTCTTAACAACCCCTTGTGCTTTTAAGTGGACTTCCCACTCATGTATGTAAACATGTTTAATAAAACTTACTTTTCATGTC
ENSMUST00000097811_22286251 TAAACTCCTAACCTTCCAGCCAAACTCTACATTTCAGGATAATTATCAGAACCAGATATTTCATGATCAAGAGCATTGTTGGAGACAGACAATCAACTTGTGTTTTGCCTGTAGTAGTTGTTCGATAATTGTGTCCCAATTGTTGTTTAAAACATGGCTTCGTATGACAGAACAAGGCAGTCAATCACATTGCAGTAAGAATCGACATGCTAGTGAGAGCCACTGACACTTCTTGCAAATAGGAAAGAGAGAGAGAGAGAGAGAGAGAGAGGGAGAGAGAGAGAGAGAGAGAGAGGGGAAGGAAACCTCAAGTTCACACACACACCAAACTGAACAAACTGGAAAGTCTCACTCTGTGAAAAGGTGTACTTCACACATTTCTGCACAGACCACAAGCAGTGTTGTTTCCCTGGTGTTTGAGATTCTTTAGTTCTTCTGAGTGCTTTCCTTGTTTGAGCGTTGTTTGCTGGTTTTTTTCCCCATTGTCTCTCTTTCTCTGTCTTCACTATATTTGTTCTTTCCACTAGTTTGTTTGTTTTGTTTTGTTTTGTTTTTCATTTTTTTGTCTTTGTCTTTCTTTGCTTCGTCATAACAGAGTTATGGTGTTCACAGAGACCCTTCCTTTCTTTTTTCCAAAAGCACCAAAAAAGGGCTGAAGCCGTCTCTGTAGCATTTTCCCCAAAGTTTTCAAAAGCTGGGCAAGGTAAAGCCAGGGAAGGGTATCAGCGGCAGCCAGTTTACAGTTCTTCCAAGTCTTGTATGTGGAATTTACACACACACACACACACACACACAGACAGTAAAAATCATCACCCAAACTAGTAGTTGCAGAATCACTTCTCAGTGAAGAGCGTATCTGTTCCCATTCCAGATAATTCATTGCTATTTTCCATTGTTTGGCACAGAAGACTTTGAAGGACCTAGAACTGATGCTGGGGATGAAGGCTAACCACATAGTAGTGCTTTGGAAACCCTTTCCGAAATGCCTTTTTACTTCCTGATAACAAAAGAAAAAAAAATGTTCATGTGTAGAAACCATGCTCTCAACTCCCCAAAATGGTGACTAAGAATGGATTTGAGCCTAAGACACTTTCAGCTATGCCCAGGCTTCTCAGCCATGCCCCAGAGTAGACTTGTCTGCCCTGGAAAGAGCATAGTATGAGCTGTTTAATATTGCACTGGAAATTCCAGTTCATAAACTCTGCACTAAATTAATGTTTTTATTGGATTTCAGTTTACATTTCTTTAAGGTCAATGCAAGCACAAAGCTTGATTTTTTTAAATGCACAATATCTTACTTTGGGGGAAGAAAAAGAATACAGCCAAATACCAATTTGCATATTCTTCATAATTTCCCTTGTGACCTGTGTATGTGCTGCAGGCGCCTGCTTGGTCCTGCAGCTGCATCAATATGCACCCCCTCTCCTTTTATGAGTCGTTCAACTTTTTGTGATTTCACAGTTAGAGCAGCATGACCTGGAGCTGTTCAAAGCTGCATGCATTTTGTATAAAAAAATATGAAAAAGAAAGAAAAAAAGCAAAGAGACAAAAGGTTATTTAATAATGTATGTTAGCTCCATATAGGCTGGCTTGTATGTTGCATGTACTTGTACAGTTTGCTTGTTAATTACTATATTGAAATAACCAAGAAATCTAAGCCATCCATTTTTGTTATAGACATTTTGCAGGTTTTAGCCAGACTCAGTATGTGGGTCTGGTGTGAAATGTCTATAGATGGACTTTATTTTTTACCCTCTGGAAAACATGATGTAGTATGGACCAAAATTCCTTCTAATAAATATTTTGGTGTCGATTCCTCCTGTGGGGCTGTGACACATGTAGACACTGTGTAAACACTAGGTTTTAATCCATAGACATACTGCCTGCACCAAGTGAATCATTTATTATTATTTACACATGTCAGAATTCCCTGTCCATTATCCCACGGGGCACAGATTGACCACCACCCACCATGCTGTGCAGGAAGAACTGAAGCACTTGGTGCACTTCTACTAGATTCCGTTCTGTCTTAGTGGCCAACAATCAACCGATTAAAATTGGGTAGTAATATCTTTCTATCTTGACCACTTGTCTTAACAACCCCTTGTGCTTTTAAGTGGACTTCCCACTCATGTATGTAAACATGTTTAATAAAACTTACTTTTCATGTC
ENSMUST00000164877_22286915 TAAACTCCTAACCTTCCAGCCAAACTCTACATTTCAGGATAATTATCAGAACCAGATATTTCATGATCAAGAGCATTGTTGGAGACAGACAATCAACTTGTGTTTTGCCTGTAGTAGTTGTTCGATAATTGTGTCCCAATTGTTGTTTAAAACATGGCTTCGTATGACAGAACAAGGCAGTCAATCACATTGCAGTAAGAATCGACATGCTAGTGAGAGCCACTGACACTTCTTGCAAATAGGAAAGAGAGAGAGAGAGAGAGAGAGAGAGGGAGAGAGAGAGAGAGAGAGAGAGGGGAAGGAAACCTCAAGTTCACACACACACCAAACTGAACAAACTGGAAAGTCTCACTCTGTGAAAAGGTGTACTTCACACATTTCTGCACAGACCACAAGCAGTGTTGTTTCCCTGGTGTTTGAGATTCTTTAGTTCTTCTGAGTGCTTTCCTTGTTTGAGCGTTGTTTGCTGGTTTTTTTCCCCATTGTCTCTCTTTCTCTGTCTTCACTATATTTGTTCTTTCCACTAGTTTGTTTGTTTTGTTTTGTTTTGTTTTTCATTTTTTTGTCTTTGTCTTTCTTTGCTTCGTCATAACAGAGTTATGGTGTTCACAGAGACCCTTCCTTTCTTTTTTCCAAAAGCACCAAAAAAGGGCTGAAGCCGTCTCTGTAGCATTTTCCCCAAAGTTTTCAAAAGCTGGGCAAGGTAAAGCCAGGGAAGGGTATCAGCGGCAGCCAGTTTACAGTTCTTCCAAGTCTTGTATGTGGAATTTACACACACACACACACACACACACAGACAGTAAAAATCATCACCCAAACTAGTAGTTGCAGAATCACTTCTCAGTGAAGAGCGTATCTGTTCCCATTCCAGATAATTCATTGCTATTTTCCATTGTTTGGCACAGAAGACTTTGAAGGACCTAGAACTGATGCTGGGGATGAAGGCTAACCACATAGTAGTGCTTTGGAAACCCTTTCCGAAATGCCTTTTTACTTCCTGATAACAAAAGAAAAAAAAATGTTCATGTGTAGAAACCATGCTCTCAACTCCCCAAAATGGTGACTAAGAATGGATTTGAGCCTAAGACACTTTCAGCTATGCCCAGGCTTCTCAGCCATGCCCCAGAGTAGACTTGTCTGCCCTGGAAAGAGCATAGTATGAGCTGTTTAATATTGCACTGGAAATTCCAGTTCATAAACTCTGCACTAAATTAATGTTTTTATTGGATTTCAGTTTACATTTCTTTAAGGTCAATGCAAGCACAAAGCTTGATTTTTTTAAATGCACAATATCTTACTTTGGGGGAAGAAAAAGAATACAGCCAAATACCAATTTGCATATTCTTCATAATTTCCCTTGTGACCTGTGTATGTGCTGCAGGCGCCTGCTTGGTCCTGCAGCTGCATCAATATGCACCCCCTCTCCTTTTATGAGTCGTTCAACTTTTTGTGATTTCACAGTTAGAGCAGCATGACCTGGAGCTGTTCAAAGCTGCATGCATTTTGT
ENSMUST00000073179_23100473 AAAGGTACTGACTCGGATGACCGTGGCTCCCGCAGGACAATCGCTGTCCCCCAGTCTCCTAGCAATAGCGATACTGGGAGACCCTGCAGCCAAGCCTGGTGCCATGAGCAGGGATCCTCTTGTCCCTGCCTAGGGGCCACTTCCCCGCCCTCAGTTTTCCATTTTGGCTTTTTAATTTTACTTTTAAAAATAATTGTTATTAAACTGATGGGACTTTAAAAACGAAGAACTATACTAGGACCGTAAGTAGAGAATTGTAACTTTGGTAATTAACATACTTTTCCCCTGATCTCTGTGAGTCACATCACCTGAAACTGCTGAGTTGGACATCATCAGCAATGTGCGGTCCTTTTTCTAAGTGAAGCCTCCTCCAATTTCTCTAGGGATTAAGGAGTAATACATTTTAAAAGTATGACTGTCAACAAGCGAATCATACCCGTAAAAATGCTAATTTCATTTGTTTGGTTGATCTATCAATTGAGTAGATTTGTAAAATGAGTCTATGGCGCGATGGTAGAAAATGCTGAAGGACAGTTATACTCTTGTCTTCAGGGAGCAAAGCCTAGTGACATGCGACCAGGGGAGAAAGTACACACGCAGAAGAGGGAGGACGTAGAACGAAGGACTTGGGGCTGCTGTCACCCCTTCTTTTCTCTGAAGGGGGAGTTCAAGTCATACCCCTTCCCACCTCAGAGGATGGAGAACCAAGAAATCGACCCTTCCAGGACCCGGAGCTTTTCCAAGGCACTTCCTGCTAGGCCTAACTTCCACCAGGCAGCCTCGCCTAGTTCAGTGCCTGGCTAGTAATCTCCAGCTGGCTTTGAGGCTTGGCCCATCATTTCCCAATCCACAGCAAGGACCTGTGCTCAAGCCAGGATATCGTCCCAGGCTTGCTGGAGTTAGTAATGTACCAACGTTTCAGCACAGCCTGGAGCTTTTAAAGACATTGAAGCTGTTTTCCCTCTTGCTATGGAGACACGGGAATTGGTATCCTAAATCTTTGGGTTTGAATTCCGTTCTCATCACTAGCTCAGCAAGTCCAGACAAGTCACATAACCGTTTCAAGCCTCTGTTTTGCTCCTGTTAAATGGCAACAATAAAAGCAACTCATACAGTGAGAAGTTACCTCCAGCACACCAAGAGCTAGCTACGATTCCATTTCTTCTCTGTTTCCCCCCTGCCTCTTTCTTACAAATATGTTACTTTTGGCTCATTTTCTTCACTGAATGGGGACAAGGAAGATAGTAATAAAAATGTACATTTACAGTTGTTTAAAAATAAAATTAATAAGCCGAAA
ENSMUST00000027343_23366424 AGAAGTAAAAAAAAAAAAAAAAAAAAAAAAAAAAAAAAAAAAAAAAAAACTGCTTTCTAATGTGTCCTGAAGAACAGAAATGAGGTCACATTTAAAATGTTGGCCACCTGTGACTTTTGCTGTAAGCCTTTTTATTTTGGATCACAATGAATTGGACATTAAATAAGAAGTTTTAAGACCAGATCCAATAAAAGAATACATTTAGGATGTGTTTTCAAATTCTGTATATAACAGTCACTTTAAAAATAGTTTCAAGTTATCTAGATGCAGTTCCATAGCATTTGGTATTCAACACGTTCTCGTGAGAGATTCCTGCAGACATCAAGACCTCTGGTGATGCGGCAGCACCTGGTTTTTAGACTAGTGAAGGATGCTGCGTGAGGTGTGCCCAAATGTTTCCAGAAACTAGTCTGGATTCCCTGATTACAGCGCCTCTGTGCTCTTAGCTTTGGTGGCTGCTCTGGCTGGTCCTTCCTTCCCATTGGTCTGCTGTCCTCGTCTTCCCCACTCTGCTTGCCTGGGCATCACCATCTCTCTCAGCCTCCACACGAGTGTTCTAGTACATGTTAGGATCCTCTCCTGTACCAGTGTCCAGGTGTAACAGACAGGATTTTTACTAGTCTGATTTCGGGATTTTTTTTATGTTCATAATAATAAAAATATTCTCAGTATTGTTTAGAAAGGATTTTTTTGTGTGTATGTGAAAAAAGGAACAAAAATAGACTTGTTTTTTGGTGGCTGTTCTATACAAAATTGATAGTTGATCATGGATGCACATCACTGAGGAATATTATAAAAATCACAAAAAATTAGTCATTTTGAAAAGATGACTCTTTATATTGTCAACAAGCAAATTGTCCTTTGACCCATTAGTGTAGTGATGCCCTGAGGCCTATGCTGATGTCACCAGTCCACGGTGTCTATACATGTCTATGCATCTTCATGTATCATGTGTATGTTCATCTCATCTTCATGCACTGTGTCTATGTTCATCTTCCAGTATTGTGTGTGTATGTTTATCTTCATGTATTATATGTGTATATTTATCTTCATGTATTGTGTGTATATGTTTATCTTCAAGTATTGTACATTCATCTTCCATTTGCCATTTGAAATTGAGAACAGTTTGAAGTTATATATACCGACTTTAAGTAAATATTAGATTTGCATAGCATTGGTTGAAAGTTTTATTTTCTACAGTGTTATTGTTAATTATTAGTACAAATCAGAAGACAATCAGAAACACTGTGATAGCAACTTCAGAACATTCATACAGACAAAATGATGAACAGAAAATATTTTTACTTTTTTTTTTAACTGAGCAAAGAACTGACTTAAAAAATCTCTCTTCAGCTTTTCAGAAAAGCCCCATATGTTTTCCCCCACCCCACCCGCACACCCCAGGGAACGTTTCCTATTTCCTTTTCGTAGTACATATAATCGTCTTCTTGGCTTCTTCAGCCCACAACTTTCAGTGGTGATTCCTACAAAACACTCCCACTATTCTTAGGTTAGGTTTTTAGAAATAAGATTTTATTGTTTATTGTTCGATATACACAGCCCAGTTATTTATCCCTACTTTATTTGTGCACCATAGTGGCACAAATATGATACATACTTATTTGTGAATCATATCCCTGTAAGTAAGACAAGAAACACTTCCTCATTCTAGGTACATAATACACCAGCTTTAGCTTGTACCGATTTGTGAGGTGTTAAGATTTTGAGGTAGTAATCTTGGTTTAAATTCGGTTTAATGCAAGGAGTTCATGGGCTCTCTTATGTGGTATTTGTAGCAACAGTCTAAAGATCTTAGTAGACATTTATACAGGGTTCAGGAATGAGAGAGGATTGCCAACTCAGGATGAGTTGTAGGGATATGAGCAATTAAATAATATATTACTTTTGAACACACAATGAAACATTCAGACCATGTTAAAGGTATTTAGTATAAAAACATGGGACTAGGAGACTAGAGAGATGACTCGGTGATAAAGAGCTCTTGTTGCTCTTCCAGAGGACCAGGGTTCAACTCTCTGTGCCTATATGGAGAGATCACAATAGCCTCTACTACCAGGAGATCTGGCTCCCTGCTCTGGCTTCTGGGGGCAGTGGGACCTGCATGCATGTGGTGCACATACATACACACTCAAGCGCATACATACACAGAAATAACTTTTTAAAATAGACATGGAGTCAGATACTAAAAATATTTTTTCTTAAAAACCAAGCTACCAGATACTAAAGTTAATACAATACAAATTACTTAGAAGTTACAGTATGCCAGAACCCTTAGAAATAAAAACACTTAACAATTTAGATTCTAGAGTATTATTCCTTATTAGTGGTGTTGTTAGGTTATGCTATTTAATTTGAGAATACTTAGTCTCTAGAGGAGTACACCCTGGCTTTCATCCAAAATAGTGGCCTTTTTCTTGCAGCAGTTATTTAAACTGCGTCCTCGTAACATGACAACGTTTCCTACATTTAATCTGTAAATAGCAGAGAAAATAGTGAAGAACAAGTTGAAGTAAGTCATTCCTCATGCTGATAAAAATTGAGCATCTCGAATTTTTTCTATTAAGAGCACTTTGTACATTTAATAGTTTTTTAACATCAGATCTATAGACGATGTGTTTATGTGTGTGTTCGCTATCAAGCAGTGGTCCAAATTTGACTTAGCTGTTTTGTGTTTCTCCAACCATCATATGCTTACAGTAATTGACTGAGAAGCTGTTCCAGGAGATGCTGTGCAGCATGGCCAAGTAGTTAGATGCATTGCTGAGCATCCACAGGTGTTTTCATGTGGTCTTTGTTGTACCCAAAGCGGCAAGGATACAAAGTATCAACTGTCGATAAAATTGCATTTCACAACAAATAGATGCTATATTGCTTGATTAGCTTGGTGCAGTTCTAATATTTTTTTTTTGCTTTCATATTTCAGAGGAGAAAATATATGTGAAGATATTTTGAAATACTATAAAGTGATAAATAGTTCTATATTTCTGTATGGTGGAGATGTTTCTGACATTAAGATTATTGTATTGTTCTGTGTTTTCCAGATCATTCTCATAGGAAATTTTAAATGATCATGACTTGAAAAAAATAATATCTGCTTTCTCTAAATCGAGGCTTATTGTCAGTTCTAAAATTAAATTGTAGAGTTTTATTTTGTTTAGGTTTTGAAATTATAATTTTTAGTTTTAAGGAATGAAGACCTACAACTCAGGAGTTACTAAGAAAGTTTTAAGACTTGTTTTTTGATGTTACATATATAAATAAATGAATGTGTAATAAAAACCTGTCATAGCCATGGTGCATTGTA
ENSMUST00000144602_23815536 AAAATACTCTCTATACTTTTGTCTAACAAAGTTTATACATCAGTATTGGGTTGGGCATATGGGGTTTAGAGATAATGGAACCATAGCTCCCACCTCTGTGTAGTCTATTAGCTAAAACCTTTTGGTGCCTCTGTCTAGGAAGCTGATATATTAAATATGTCATGTCTAGTGACAAATTTGGTAATAAATTAAACTTGACAAGTCA
ENSMUST00000140583_23815536 AAAATACTCTCTATACTTTTGTCTAACAAAGTTTATACATCAGTATTGGGTTGGGCATATGGGGTTTAGAGATAATGGAACCATAGCTCCCACCTCTGTGTAGTCTATTAGCTAAAACCTTTTGGTGCCTCTGTCTAGGAAGCTGATATATTAAATATGTCATGTCTAGTGACAAATTTGGTAATAAATTAAACTTGACAAGTC
ENSMUST00000063663_23845188 CCGCCAGGACCAGCAGGTGAGGACAGGAAGTCTGGAGCGTGGGCTGCTGCCCATTCAGGTACTGTTCCTTTGCCTTCAGCCTTTCCTTACCGCCGATGGACGGCCGTTTCGACAGCTACCTGGATGCTACAAAATGTGTTGTCTTCATTTGTCTGCATGTGTTTTCTGAACTGGAAGAGTTTTGTAGAGTGAAGCCACATGTCACTGAAAAGGACAACGAAGTATCTCACACTGCTCCCTCCCTCCCTCCCTCCCTCCCTCCATCCCTCCCTCCCACAAGCCATCTCAATACTGCTAGAATGACAGGTTTTAGAAGCTGATGAGGAGTACTCTGTCAATTAAATATTCCCAGTTAAATTCTTGGCTTCACAACATGAACTATTTGGAAAGCTGATGGCAGTGTACACTGTAGGAAATAAAACCCACAAATAAAAAGGTGTGTGGATTCATCTGTTTAATATAGGGAAATAACATTTTGTCAATACTAGGCACCATAAAATGTAAACACAATTACTGTCATAAACCTGGATATACCTTCAAGGATTAAAAGTGGCTTTGTTTTAGTTACCCTGTGTGCATATAGTGCAGAAAAAGGTCTTCATATTAGCACTATGTACATGAGAAGAGGCCCACATTACAAGAGGCAATGGAAATTTGAATTCTGAAACCTTCATTGAGTTTTACAGTAGCATCCAGGTTTATCTCCGTTCACTAACCACGTTCCCTGTTAAGCACATCATAACAACAGCACAGTGGAGTGAGTGATGAATAAAAGAATTTGATACACTAGAAAACAGTGCTCAGTGATACATTTACATTCTATTTATATGATTAAACATTTGATCATACAGTACCTTTCTACAGGATTACTGGCTAATTTGGGGGTGGGGTTTATACTGTTAGAGGTATTACTAACATGATAACTACTTCCCTTATATGCAAACGTTAGAGCTATAATTTTGCAAATAAAACTGATTATGCAAGTTAACTGAGCAGCTTCCCAATGTGGCTTAGGACATCATGGGGAGTATGAGCAAAGCTGCCCTCCACACAGATGGTTTCTCAACCTGCTTTCACATCCAATTTAATCAGCACAGACCAACACGGTCAATCAGGTCATTCTTAATGTGAGCAAATGGGGGAAAGAAAAAATACGTTATGTACATGAATAAATGGGAACTAGATGCCTTTGCAGCGAGGAATGTTGGGGTCGGTTCTGGATGGAACTCTGTGACAGCTTCTTACTTCCACAGCTGTGTGCTCAGCGTCTGCCCCGATGAGCTTCCAGACCACCCTGCTGTCGTGCTGGGAGGCTGGCCAAAACCTGCACTAGCGTTAGCACTACTGAGGTTCATGGCAGCCATCTGCTGATTCATCTGCGAAACACAAAAGGCTTGGTTTACAAGGAGGACCCTCTTTTCACTCCTGACTCCTTAGCTACAGCCAGACACTTCATCAGATGTGAAAATTAGTCCAGACACTGGATGTGGACTACACTGAAGTCTTTCTACTGAAATCAGTTACTTTTTTCTTACTTTTTTCTGAGTTAGGTGTTACTTATAAAGTAATCCATAATTAGTTCACTTTCTAGATTAACCACAACTGAAAACACATCAAAGTAATCTTTGAGTTTATATCTGAGACCATCACTCTTCTGTGACTCCAAGACTGAGACATTTTAGAAAGTAAAACATCTAAAATTACCCTAACATTTACAAAATACTCATACCTCTCTATTAACATCCTAAATGACCTTAATATACTTCCTAAACATTAAAAAGGTCATATAGCATATGTTTTAGGTTTATGTTATAATAACATAAACAGCTAAAATTAAATTTCATTATATGCTATACAATAAACAACTACATGTACTTTTCTTTCAGGCTAAAATCCAGTATATTTATCAGGCTCTTAGCACAGTAGTTCTCCCACTACCCAGTTTGGTGACGGAACAAGAGATGCAGGATTTACCTAAAATAGTTTCAAACCTATGTTCAACATTATCTGTGTTCTTTGTGCAAATTTTTTTTAAAACCCAAGACATAATAAGCACACATGTGTCTACAGACAGGTAGCTTCCATCTTCCCTTCTGCTCACTCTTGTGGCCTTGCTGTTCTTCACTGGCTCTCCTGTACTCTAACCTGAGTCATGTGAGCCTGAGCATCCTGGTCACAGAAAAGCTGTTCCTAGTATCTGACATCATTCCCGAGGTTTCCAATGCATAAGCAGTGTGTACGTATATACCTATAAACCGCAGCTGTCACAGCACACGAGCATTTGTAAGATACACGGTGATTCTGTGAATGTTAGTTAGCAGACATTGTTCTGAAGGTAAACTAGGGGTCTTAGTGGTCCTGGTTCCTGTGAGATGCTCGGTGGACCATCATGCAGGAATGGGAATGGGACCATGAGCACTAAGTCAAAGCCTCTGATGTGGGGTAACAGCAGAAATGTTACTCTAACCTAAGCCAGACAGACATGGAATTTATCAGTGAATACCTGAGGGAAGCAGGGTTTACATTCTCACCATGGGGATTCCTGAGCCAATGGATGTTCCTCATACATCAACAGGCAGTAACCACATGACAGCGGCAGCCTTGATCCCTCATAAAACTGTGCTTTGAAAATATGAAGCTGGATTTCTATCTCACTGATAAGAATTAATAAAAAAAAATAAAAGATGCAAACTATCAGTGAAGATACTCTGGTCTAAGTGAACTATGAAGAGATCCCACCCAGGAGCCAAGTAAGCATGGCTGGCACCAAGCCTGACAGGTAGGAGCTGAGGTATGTCTTAGATGCTGCCCAAGATAAGACTACTTCTAGCTAGTACAGGCATGTTCACCATTACAACTTGGTTACAGTCTGAAATGAGGAAAGGAAAGTCCTAACATTTATATATAGAATAGTCTTAGTAAGGACAGTAACTAGTCATTTATCTATAAACACTTGGATCTGGCCAAACTTATCCCTTTCTTTTGTTCCATCATTAGAGTTCAAAACAAATAAAAGTCCCAATATACAAATGTGGTTTCTTAGATGTTAAGGTGGTAGAAGCTACAAGAGCCTTACCTGTGAGAGGTTCCACTGAGGCTGCTGGGCTTGTGGCAAGCCGAACTTACTCTGTGGTGCACCCATTTGTCCCACCATTCCTCCCTGAGGGCCAACAACATTCTGAGGAAGTGGCATCACTCCAGTCTGTGCGTTTCCCATGAACCCATTGTGCATGGGCATGCCCACCATCATGCCAGTATTCTGTCCCATCATATTTCCTATAAGACCGGGAGCTGCAGGCACTGGGACGCCCATGGAAGGAAAACCTTGAAATGCAGTCGGTGCTTGTGAGGTAAATGGTATATTTGTGGGTCCCATAAACACACCTGTATTGTAAGAACCATGAATAAAAAAAGAAAAGAACAGGTCAAGAAGAGGCTCTTTATATGGCTGCACTCCTCTCCGGAGAAAGGGGCAGAAAACTCAAAACAACCCATGCCTCAACCTTCAGAGCTGTTACTCCAGGACACAGACAGACGCACAGCCTAGAGGACATGCTGCTCTTGCTGACTGGTACCACTGCTCTCACAAAACCCAACCAGGCAGGGAGAGAAGTGGTTCTTTGTTTTATGAAGAGGTAGGTGGGTGGCCACACAGTTTCAGCCTATATATGAAATAAGCTTATTTTGGAACTAAGGGTCTGATGTATTAAAACTGAATAATTATATGCTTATATTTCACTACAATGAAAGACAGTTCCAAGTTTTGCATAATTATACATATGTATAGTTCTGACTGCTTAATTGTTTACTGCAGAGGAAACAAGAGTTTACACAAAGTCAAATTCATGTAAATCCAATCCAGTTAATTCCTGAACTCCTGTCTTATAAACTTGTAGAACAATATCAAATGATATGTGAACAACTTGTTATGTCTCAAGTGAATAAAGTTCTGTGAATCCTATATTGTTTAA
ENSMUST00000027339_23845625 GAAGCTGTCACAGAGTTCCATCCAGAACCGACCCCAACATTCCTCGCTGCAAAGGCATCTAGTTCCCATTTATTCATGTACATAACGTATTTTTTCTTTCCCCCATTTGCTCACATTAAGAATGACCTGATTGACCGTGTTGGTCTGTGCTGATTAAATTGGATGTGAAAGCAGGTTGAGAAACCATCTGTGTGGAGGGCAGCTTTGCTCATACTCCCCATGATGTCCTAAGCCACATTGGGAAGCTGCTCAGTTAACTTGCATAATCAGTTTTATTTGCAAAATTATAGCTCTAACGTTTGCATATAAGGGAAGTAGTTATCATGTTAGTAATACCTCTAACAGTATAAACCCCACCCCCAAATTAGCCAGTAATCCTGTAGAAAGGTACTGTATGATCAAATGTTTAATCATATAAATAGAATGTAAATGTATCACTGAGCACTGTTTTCTAGTGTATCAAATTCTTTTATTCATCACTCACTCCACTGTGCTGTTGTTATGATGTGCTTAACAGGGAACGTGGTTAGTGAACGGAGATAAACCTGGATGCTACTGTAAAACTCAATGAAGGTTTCAGAATTCAAATTTCCATTGCCTCTTGTAATGTGGGCCTCTTCTCATGTACATAGTGCTAATATGAAGACCTTTTTCTGCACTATATGCACACAGGGTAACTAAAACAAAGCCACTTTTAATCCTTGAAGGTATATCCAGGTTTATGACAGTAATTGTGTTTACATTTTATGGTGCCTAGTATTGACAAAATGTTATTTCCCTATATTAAACAGATGAATCCACACA
ENSMUST00000129254_23846296 GAAGCTGTCACAGAGTTCCATCCAGAACCGACCCCAACATTCCTCGCTGCAAAGGCATCTAGTTCCCATTTATTCATGTACATAACGTATTTTTTCTTTCCCCCATTTGCTCACATTAAGAATGACCTGATTG
ENSMUST00000027338_23995939 GTCACGCACTCTCACAACTGCAGAATCATTACCTGAACTGTTTACTTCAAGTTGTTTTCTTTTTCTGTGTCCTTTAAGTGTGTAATTTCCATCGTATGTCCTAAAATGCATGTGACAGCTTTGAATAGCAAATGCTGCTATAGATGAGGAATGTGGAAACGCTTCCATTAGCATCTTAACCTCACCTTAAGTGTGTCAGGGCAGAGTCTGGGATGAGAGCATCAAGTCTTTGCCACGATCTTTTTGTCATTTATTTAATCAGTTGCTTATAAAATACATGTGTAAATAAAGACCTCTTGAAATTTTTCTTTA
ENSMUST00000181961_24005885 AGTTCACACC
ENSMUST00000027337_24010758 GACCGAAGCATCATTAGAGACTTACCAATTACCTCATTCAGCAGTGATTTAAATAATGTATTATAGTTGTGTAGATGCTAAGTTTATGACATATTTATACCTTTTTATATGGAAGATAATTTATATCATCCATGTGTAGAGCCTTTTAAACATCAACTTTACTTTCTAGGTAATGTGGCTGTGCAATAGTTTTTTAATTTTATCTTTTTACTTTTCTATTTTTCATATATTTTGCTACCTAAGTATTTCAGTGAACCTTGTGCCCATGTGTATGTCTGATCTTTTATTATTGGCTTCCACGATCCTTATTCAGACTATATCACATTAAGAGCTGTTATTGCTAGCATAGTATTTTAAATTCTCTAATTTGGGGCTTTTGGTGGACAATAAATTTTACCTTTAACACTTTATTCTGTTTAAACTGGAAGTAAAATAATGGCTGCTAAAATGTATTTTTGAAATCAACTTCTTTAATCCTAAGATATTAAATTTACATTTGATCAAACCAGGTGGTTCATACATGCCAATGTTTTAAAGGTTTTCTATAAAATCATATTGTTGCTGTTAAATGTGTCATGCTTATTAAAATATATTTTTACTGGTAATTTCAACATTATTTCTCATGTTGACTTTTATTACTGGAACTTTTCTTGTTCATGACGAGCGTATAAAGATTTTGACTGCCCTCTGCCGTGACTTGGCTGTAATTTTGTTGGATTTAATAATGTTGCTTGAGCTTCTCACAGCAGCTCTGTGACCCTTTTCATAGAGTTCCTTGTACAGAATAATTAAATGTGGAAAGTTATGAAATACTTTTATGAATTTAGATAATTTTTAGATACTATTAAAATTTATCAGGCTAAAAAATCATGTAAATCAAATATTCAGTTTAAAATTGAGAGACAATTAACTTTACATGTTTGGTGGTACAAATGCAGGTGTTTTTGATACATGAAAATATTGAGTCTTTACAAAAGGTGCTGATTAGCATTAAATTCACTATTTTTCCTCCTGTTTTACTTGTGAAAACAGTAATGCACTGAGGGTGAGTAGAAAGGACTGTTTCCGTTCACCGATTGCTGTGGACAAAGGGTTGTTGAGTCTGTGTTGTGTATAATGGGTGCGTGTTTATTTTTAGTATCCTGTTAATTGCCTCTGATGTTAATAAAGGAGCAATGCCCTTTCTGCAGGGATAGCAATGACATTTGTAATGCTTGCTTACTCCAAGAATGCTTGGGCGTGCAGCAGTGGCCTGAATAACACTCCTCAATGCTGGATCAGTTCCACAGTGGCATGGCCACCCAGCCTCGGGGGATCCTGGGCTCGCTGCACAGCACCCAGATCTCTTCTGAGAATGTGTTCCCATCATTAAGTGATAAATGGTTGCCTGTGATTTCATCCATAACTCGGTAGTGTAATCTTTCAGATATACCAAGTTCTTAAAGAATTTCATTGATTTTTTTATAATTATTTACTTTTTAAAAATTATTCAAAATTTTTATTAACTGAACTAAGCAATAAATTTTCCAAAGGT
ENSMUST00000054588_24251862 AATCCGTAGCGTTGTAGGCTCCCTGCACAAAGCACACCTGTTAGCAGAGTGTGGGGGGAGAAACGATACCAAAACTGGGGCAAAGCCTCAAAGGTTTCACCTCTGACATCATTACATAAGTGCTACTTGACAATCAGATTTAGAGCAACTGGTGCTATTCAGTAAGTCTTGTTCCTTGTCCATGGAAGGAAGGTAGGAGAGTCAACAGACAAGAGTCAAATTCAATTTCTCTTTAGCCAAATTTATATATCCTCTTCCCAGGAGTTTGAATTTTAGTGTGCTATGAATGGATATATGATGTGTTGTGGGTCACTGTGCCAACAACAACAACAACAACAAGCTGTTCACATTACCTCAGTTGCTGTCATTATTTTTATTTCAATTAAGATATTGATCTCAGATTATTCATTCAGTTATATCAAGTATTGCTAGGATACTAAGGAACAGACCCCACTACATTCAATAAAATTGGTGCTTAAAATCTTCATCAGGGCTGTGTCCCAAAAGTGGTCTCTATACATCGCATGGTGGTTTTGATATTTACTATGAATTTGTGAATAGTGTGTACTGCATCCAATCCCATTTGTATTCTAAAATCCACGTGAAAGCAAAGAAGTAATACCCTGACACACATATGTTTTGTGGCTGACATTATTTATTTTAAAAGTTTGAGGTAACATGTCTGGTTGTACCAAAGAAAAAATAAACACGGTTTCCTAGTCTTTTGTGTGTTCTAAAATAAGTAGTCATGTTAAATGTGGTTACATGTTAATTGAACTGGTTTAGAGTCATTAAAATTTTGACTTACTGCTACTTCTAAAAA
ENSMUST00000088349_24251862 AATCCGTAGCGTTGTAGGCTCCCTGCACAAAGCACACCTGTTAGCAGAGTGTGGGGGGAGAAACGATACCAAAACTGGGGCAAAGCCTCAAAGGTTTCACCTCTGACATCATTACATAAGTGCTACTTGACAATCAGATTTAGAGCAACTGGTGCTATTCAGTAAGTCTTGTTCCTTGTCCATGGAAGGAAGGTAGGAGAGTCAACAGACAAGAGTCAAATTCAATTTCTCTTTAGCCAAATTTATATATCCTCTTCCCAGGAGTTTGAATTTTAGTGTGCTATGAATGGATATATGATGTGTTGTGGGTCACTGTGCCAACAACAACAACAACAACAAGCTGTTCACATTACCTCAGTTGCTGTCATTATTTTTATTTCAATTAAGATATTGATCTCAGATTATTCATTCAGTTATATCAAGTATTGCTAGGATACTAAGGAACAGACCCCACTACATTCAATAAAATTGGTGCTTAAAATCTTCATCAGGGCTGTGTCCCAAAAGTGGTCTCTATACATCGCATGGTGGTTTTGATATTTACTATGAATTTGTGAATAGTGTGTACTGCATCCAATCCCATTTGTATTCTAAAATCCACGTGAAAGCAAAGAAGTAATACCCTGACACACATATGTTTTGTGGCTGACATTATTTATTTTAAAAGTTTGAGGTAACATGTCTGGTTGTACCAAAGAAAAAATAAACACGGTTTCCTAGTCTTTTGTGTGTTCTAAAATAAGTAGTCATGTTAAATGTGGTTACATGTTAATTGAACTGGTTTAGAGTCATTAAAATTTTGACTTACTGCTACTTCTAAAAA
ENSMUST00000115244_24263994 AAAAGACGGAGGAAGACATCGCGTCTAGTGCTATCTCCAGGCCACTTGAGCCGCCACTGCAGGCTTCACAACCACGTGCTCTCAAGGCTTATGAGTTTTTGGACTGCTTTATTTTAGTTTTCTGATACAGAAGCAGACATCCAAAGCAACCATCTGAGTCCTATTCTGACAGTAAGAGCAGATCCGTATTTTCAGATGTTTGCCAACTTCTTTCCATATGTTCTGTTTCATTGTGGCTCTGAGTTCTACGGCTTCGGAAGAAAAATGCAAGCGAGCCTGTCATGGGCTCTTCAGAAAAAATCACGTGAGACGATTTGGTACACAGACGACACAGACCTTGTGAACTCGTCAACGTGACTAGGTTTTGATTCCTGAATTTTAACTTTTCTAATTTATCTTGATTATTTTGTTCATATTTAAATTTACTATCGTTACTTTAGTTTTTCTTTCTGCTCTTTTGAGATTGAAGTAGTACATTACTGCTGTTGACTGTCTTAGGACTGATTTTTACAAGAAGTCCTATACTGTCCTACATTCATTCGATTTATGCAGAAAAAAATATGCAATAAGAGATTCGCTTCTAACTTATTAAAAACAAAACTATGTGAGACTGTTTATCAAGAAGCCCCCAAACTCATCATAGCCAACATGCTTTTGGCTTTTTTTGGAGCACGCCTCACTGACACGAACACATGC
ENSMUST00000051344_24279770 CAGTACACTTAAGTTAAATTTTCTGTTT
ENSMUST00000095062_24762737 ACGGCCTTCTGTCCTAAGGGCTTAATGAAGCTGGCTGAATATCTATTATGCGTTTTCAAAAGTTTAAAGTAACATTAAAATGAACTGTCTAGCTTTCATCAAAAATGAGAGCATGGCCATTAAAAAGTACTATATTTTTTATGTTTCCTGAAGTAGCATTATTGTATCATAGATTAACATTTAAAATTGCTATAATACTGTGTAAATACAGAGTTTCCAGGTTTGTGAGGGAATGTTTGTGGAAATTTTCTTTATTGTAAAATAGTGTTAAATTTATTAAAATCTTACACAATATACATTCCCTTTGTTGCTTTTAAGAAACATAAGAAGTCACTTTGTCTTGTGCCTTAGGGTCTCTGGAATAATGTGAAACTTTTAAGTAGCTTCCGCTGATTGGCTAAACAATGTCTCAGTATTGCTTGTGGGTAAGCATAACTCATGGGCAGCTTGCTTTCAATTCTGCCCATAACATAATGAGTCTAACTCAAGTAGAGTTCGTGAAAAAGTGTTAAACTGCCTAAAACCACAAGACTCTAAGATGTGTTCCAGGTGGCAGTGTTCAGATCTTAATCCATGGAGTACCTCTACAAGAATATGTAGATAAAATTTGTTTTATAGAAGGCTTTGAAACTTGGAAGGTCATAAATGGAAATGTCAAGAATGAATGCTGAAGACTGAGCTTACTAAGCGTGGTAGGTCACGTGACAGCATACTCAGCTGCTTCTCATGTAAAGGATTTGGAAACCTGTGAAAGAAAATGAAAGTTGTGTGACTTAACAGAGTTTTCTGACTGCGTTCTGGGCAGTGAAAATAAAGGCTTAATTCGCTAATGTCAGCTAGGACTTATTCAAAAGTATTTACCGGGATGCTTGAAGTAAAAGATCTGTATGGCTCAGGAGAAGACCTAAGAGTTAACTCGTCTGCCCCTGAATCTTCGGCCCAAGTTCTGACTGTACTTGCTGCTCTGATTGATTCCCTGCCTCACCTGAGAAGCTTCTAGAACCTGCTAGGAGACTTGGCTTCTGTTCCCACTCTTATGTGATTCACCGGGATGCCGATCCCTTCTGCTCCTAGTTCACGTTTTGGGGGTGTGGGTCAGTCCCTTGGCCTCCCCCTGCATCCCGACCCTGTACTCTTGCTTGTCTGTAAGCTCCGTTACTGCTTCAGTTGCAACACTAAGCCTCTCTGCTGTTTGTTTATAGCAAAAGGCCTGGCCTGTCAGTATTAGGCTCCCATATTGTGCCCACCAAAAATCAAGACCGCCTTATATATGAAGCCCATCATGAAGTTGTGTTGGTTTTTTTCTGCCTATCTTTTCTTTACTCTGTCCTCTCTTCTATCTACTTGGTGCCACTTACCCTGTTAGAATATATCCTTCCAAAGTCACATGTTGAAGTCCTCACTCTAGCTGGAGAAATGGCTCAGCAGTTAAGAGCACTGGCTGCTCTTCAGAGGTCCTGAATTCAAATGCCAGCAACCACTTGTGATGGGATATGATGCCATTTTATGGTGTTTCTAAAGTCAGGGCACTCATATATATAAAATAAATAAATTTAAACAAAGAAAGGTAATCTAGGTAAGATTAGGCCGTTGAGTGGATCCCTCCTAGAGATGTCTGGGCTCTGCAGGCAGCTTGGGGACGAAGTCATGGAAGGACACAGAAAAAGGCAATCTATAAGCCAAAGAAAGAGACCTCTAGAAGCCAGCTCTGCCAGCACTTTGCCTGTCAACATCTGGCTTCCATAGCTGTTGGATAATACATTTTCACTTGACAACCCATTGAGTCCATGGTGTTTGCCATTGAGCCAAGGCAACTAACTAACACACGCTGCCTCCTAAACTTCCTCACTACCTGTGCTTCCAAGTCCTGACTCCTCTCAGCTTTTTCTTGACATTTAAAACAGAAATGGAATTAGTTCATTGCTTCGCTGTGAAAGGCTTTCACTTATTTTAAAATGAAACCCGTAAGCCCCTGCATGGTATTTAAGGCCGTTCTGATGTTTTATTTGCTTGCAGGGCTCTTGGCCATTTCCTCTGTATTTACATGAGTGATTCCTCATAGCCGTACTTGAATGGTTCCTTCTGCATACTTGAATGCCCAGGCAGCCTTTCCCCTAAGGAAATTCTTTATCAACCCTTGGGCTTGGGGTTATGTTGCTCCTCTAAGGGCTGGAGGAGAGAAGATGCTGGCTCTTGGCTGTTTGTGTGGACCATGACAGGACAGCGGATGGTGACTGACTGCTTCCATGTGCACCTGCACATTGCAAAGGTTTTCTGACTTTGTTCTTGGGAACCAGAATAACTCGTAGAGAATACTCGTAGAATAACATGTAGAGAGTACTAATAGGTGAATTTGCTAATTTGAAGCTATAAACATGTCTACATTGGTTAAGCCTACATAAACTATACTTTTATCAAAGTATCAGGAGGCATATATATCTTTTGAGACTTTTTTTGCTATCTAATAAGTTTAGAAATATCCTAATTATTCTATATACTTACGATAGGATTTTTTTTTGTTAGACCAACTTCTTAGCTTACCATGGTACTCTTTATTGTTTAAACAAGAAAATTTTAAATATATATTTTGCTCCTTTCATTTCCTGAGTGTTAAGAAGCCTACTTTATTCAAATGCTACTTTGTCCCCCTTTTGGTGTAATGAAATGTGTTGGACTTTATATTTCCATAAAGCTGACTTCTAAGTGTCACGACTTCGACTAATGAACAGCTTCTCTCCTTTGAAGTCTTCACAGAAATGCCTAAATTAGAGATCATTCAGAGCATTGGCTTTCCAAAGACTGAGGGCCCTCATGTCCCATGTCGACTTCAAAGTGATCAATTTATGTAGCCATGAATCGGAAATGAGAAGCCTGGAACCAGCTTCTAGCCAGCTCAGGGCTGCTGCAGCAAAGGAAGTTTAAAAAGGAAACAAAACAACAACAACAACAACAAAACCCTTACTGTGCAGGTAAAAAACTGGTTAGGAGCTCCAAGGAGAAAAAAAAAATAAAGTAGCAATGTTTTCATGAACCTACAAGATAGATCAGCAGTGGCTCGGGGCGTGGTGGCACGCCTTTAATCCCAGCACTTGGGAGGCAGAGGCAGGTGAATTTCTGAGTTCAAGGCCAGCCTGGTCTACAGAGTGAGTTCCAGGACAGCCAGGGCTACACAGAGAAACCCTGTCCCGAAAAAACTAAAAAAAAAAAAAAAAAAAAAAAAAAAGATCAGTAGGTAGTTTGCACACAGGCCTTCCCATCTGAGTCCCATCTCAGTCTCCCAAGGAGAACAGGCCAGAGAGACCTGGATCTCAGAGGACCCAGAGAGAACAAGCTCCTGAGACTGGTCCCTGACCTGCCTATGCCTGCACTCCCACATATGCAGCATAAACTAATAGTGTTTTCTGGTGTACTACTAAGGTCTTATGAATGTTACATATTTAAAGTAATGTACTGATTTAGAAACAATCTACAGACACAGCACACTTGATGTTGGCCACTTTGTCATCTTTCTGTCACTATGACAAAACAAAATCATATTAAAAGGAACTTTGGTTCCCAAATGC
ENSMUST00000126626_25067476 GGCAATCAAAAAGAACTTAGGTAGAGACACAGTCAAATACACTGACACTGAGACTTGGGAAGCCTGACATTTCCACCTGGACAGTGTGACTTTCCTCTGTCAGGACCCTTCTTGTGCCAACATCAGTGTTTTCTTATGGCAATTTCTCACTGGTCAGGCTAGTGGAGAGAGACGGCCAAGTGTACAGTTCTCACCACCCCGTGTTGTAAGTACCCGTGGAATGGATTTGTAAGGTAATCTTTATAGATAAACCTCAAGCAAGGATTTCATGTTGTAACAGCTTCATGTGGTTTAGTTTTCAGAAAACTTCACCATGAAGCACAATGTATATATTTATGCAGTTTTTAAAGTTTATAACAGTCTGTTTGGCCATTACTACACTTTTTACTTTATAATATAAAAGCAAAGTTTTTGTCATTAAATGAATGTTTGTTGAGCTACATTCTTCATTGCTTTAAATGCAATAAAGTAATAATCTCACTTTTATATGAATAATATATTTCACATCTTTATTATTGCAGTTTTCTCTAGAAGGCTCTGAGTAGCTTTCTCTGCTGCAGCTGTGTATAAAATATTTAAAATGTTGTATGGTGTAAATAAACTTTTGTCTACATATCAGTTTTTTAGTGCATTTTATTTTGGATTTGTTGAACAGAAATTTACATATTTATAAAGTTTTCTTTTTCAATACC
ENSMUST00000151309_25067550 GGCAATCAAAAAGAACTTAGGTAGAGACACAGTCAAATACACTGACACTGAGACTTGGGAAGCCTGACATTTCCACCTGGACAGTGTGACTTTCCTCTGTCAGGACCCTTCTTGTGCCAACATCAGTGTTTTCTTATGGCAATTTCTCACTGGTCAGGCTAGTGGAGAGAGACGGCCAAGTGTACAGTTCTCACCACCCCGTGTTGTAAGTACCCGTGGAATGGATTTGTAAGGTAATCTTTATAGATAAACCTCAAGCAAGGATTTCATGTTGTAACAGCTTCATGTGGTTTAGTTTTCAGAAAACTTCACCATGAAGCACAATGTATATATTTATGCAGTTTTTAAAGTTTATAACAGTCTGTTTGGCCATTACTACACTTTTTACTTTATAATATAAAAGCAAAGTTTTTGTCATTAAATGAATGTTTGTTGAGCTACATTCTTCATTGCTTTAAATGCAATAAAGTAATAATCTCACTTTTATATGAATAATATATTTCACATCTTTATTATTGCAGTTTTCTCTAGAAGGCTCTGAGTAGCTTTCTCTGCTGCAGCTGTGTATAAAATATTTAAAATGTTGTATGGTGTAAATAAACTTTTGTCTACATATCA
ENSMUST00000146592_25067550 GGCAATCAAAAAGAACTTAGGTAGAGACACAGTCAAATACACTGACACTGAGACTTGGGAAGCCTGACATTTCCACCTGGACAGTGTGACTTTCCTCTGTCAGGACCCTTCTTGTGCCAACATCAGTGTTTTCTTATGGCAATTTCTCACTGGTCAGGCTAGTGGAGAGAGACGGCCAAGTGTACAGTTCTCACCACCCCGTGTTGTAAGTACCCGTGGAATGGATTTGTAAGGTAATCTTTATAGATAAACCTCAAGCAAGGATTTCATGTTGTAACAGCTTCATGTGGTTTAGTTTTCAGAAAACTTCACCATGAAGCACAATGTATATATTTATGCAGTTTTTAAAGTTTATAACAGTCTGTTTGGCCATTACTACACTTTTTACTTTATAATATAAAAGCAAAGTTTTTGTCATTAAATGAATGTTTGTTGAGCTACATTCTTCATTGCTTTAAATGCAATAAAGTAATAATCTCACTTTTATATGAATAATATATTTCACATCTTTATTATTGCAGTTTTCTCTAGAAGGCTCTGAGTAGCTTTCTCTGCTGCAGCTGTGTATAAAATATTTAAAATGTTGTATGGTGTAAATAAACTTTTGTCTACATATCA
ENSMUST00000135518_25067550 GGCAATCAAAAAGAACTTAGGTAGAGACACAGTCAAATACACTGACACTGAGACTTGGGAAGCCTGACATTTCCACCTGGACAGTGTGACTTTCCTCTGTCAGGACCCTTCTTGTGCCAACATCAGTGTTTTCTTATGGCAATTTCTCACTGGTCAGGCTAGTGGAGAGAGACGGCCAAGTGTACAGTTCTCACCACCCCGTGTTGTAAGTACCCGTGGAATGGATTTGTAAGGTAATCTTTATAGATAAACCTCAAGCAAGGATTTCATGTTGTAACAGCTTCATGTGGTTTAGTTTTCAGAAAACTTCACCATGAAGCACAATGTATATATTTATGCAGTTTTTAAAGTTTATAACAGTCTGTTTGGCCATTACTACACTTTTTACTTTATAATATAAAAGCAAAGTTTTTGTCATTAAATGAATGTTTGTTGAGCTACATTCTTCATTGCTTTAAATGCAATAAAGTAATAATCTCACTTTTATATGAATAATATATTTCACATCTTTATTATTGCAGTTTTCTCTAGAAGGCTCTGAGTAGCTTTCTCTGCTGCAGCTGTGTATAAAATATTTAAAATGTTGTATGGTGTAAATAAACTTTTGTCTACATATCA
ENSMUST00000041838_25067678 GGCAATCAAAAAGAACTTAGGTAGAGACACAGTCAAATACACTGACACTGAGACTTGGGAAGCCTGACATTTCCACCTGGACAGTGTGACTTTCCTCTGTCAGGACCCTTCTTGTGCCAACATCAGTGTTTTCTTATGGCAATTTCTCACTGGTCAGGCTAGTGGAGAGAGACGGCCAAGTGTACAGTTCTCACCACCCCGTGTTGTAAGTACCCGTGGAATGGATTTGTAAGGTAATCTTTATAGATAAACCTCAAGCAAGGATTTCATGTTGTAACAGCTTCATGTGGTTTAGTTTTCAGAAAACTTCACCATGAAGCACAATGTATATATTTATGCAGTTTTTAAAGTTTATAACAGTCTGTTTGGCCATTACTACACTTTTTACTTTATAATATAAAAGCAAAGTTTTTGTCATTAAATGAATGTTTGTTGAGCTACATTCTTCATTGCTTTAAATGCAATAAAGTAATAATCTCACTTTTATATG
ENSMUST00000064487_25831050 TGGGAAGAAATGAAGAAAAGCTACCTTTGTTGTCCGTTGAGAAGGGGGATAAGGAAGATAAATTTCTACACGACTCCACCGTTTTATTTACTTATTGTTTATTTTGCCTCTTGTACAGACGTCTGAAGATGCATCAGATAGACTTCACATGCACATGCAGGTCACTCGCCAGCTAGTTTGGTCTCTACTTGTGTACGCGGTTGGTGGTTTGCAAAACAAGTGTTTGAATAGTGTGCTTATGTGGTGGGAGGAGACATAATGGGTAATGCATTTGGGCAGAGTCCTCCTAAGGGTGAGTTGCCTGAGCAGCAGGTGAAGTTGAATGAAGCAATTTTCCATCATTTGCTCTACTCCCTCATTTGCATTTTTTGTTCCTCTTCTTGTTCCTCTCCCCTGGGGCAATTGCATAGCCAAGAACAGGATTTTCAAAGGAAGGCTATCATGAAAACAGGAAGGTACTGATGATCTTTTATGTACCAGAATTGTTTGAAATATTAAAATTGGCTCTTTGGCTCCTTGCATCTTACTGCATATTAATAGAATGACCCTCTTCAAGGCTTTTCTCTTTTAGGACAAGCATTGAAGTAACAACCGGTAAGGGAAACAGTTAATCACTTTCCAGCAGGCTTCAACAATGTTCCCAGGAACAAATCACCAGGGAAAGCAGCCTGGGTGGCATTTTGGTTTTGTGTCATTTCTGGTTCATTACAATGCTTTTATTCATTTAGGGGAATGTGAAAAGAAAATGCTCTCATATGTCAAATGCAAAATCCCAAACGCTGTGTATATAGTGAGCATATTTTCTTATTTAAAAAAGACTATTCTGCAG
ENSMUST00000097801_26681814 GCCTTACCAGCAAAGGCCAAAGAATGGGTACCTCAAGCCATTCAGAAGATGTCCCATCTCCCCAGTCATTGTTTTCCCCTATTGGTACTTGGCAATAAATGTTGGCATTTTTCCTGAAATACATTGCAATAAATACTG
ENSMUST00000059937_28776144 ACCTACCAGCAAAAGCCAAAGAACAAGTACCTCAGGCCAAACGGAAGATGTCCCATCTCCACAGTCATTGTTTTCCCTTATTGTTTCTTGGTAATAAATGCTGGCATTTTTCCTG
ENSMUST00000065469_30718554 GAATTTTTGCTGTTGATTGCAAGTTAGCTGCAGTGTGAACTACAGACTGAGAAAGAGTCAAGGAACTGCCGCCTACCTTGGACCACAGGAGGTGCTGTAAGGAGACACAAGCCCTTTAAAATGCACAATTAGAGTGTCCCTGAAGACTCTCAAGTTTTCCTTAAAGAGTCTGGCAAGTTGCAGAAGCTCAAGGCCCAGCTAATCTTACTTCGTTCCTGTTCTCTTCTGTTTAAAATACCAAATTATTTTGCAGTGCTGAGCTGGTGGTTGCCAGCTGAAACTTCAAGTAGAATTAATAACCAGAGCTGATGTCTGGAATCCACAAGTAGGCCAGGACTGCAGCACATCCAAGGGCATCCACGCCGCTGAACCCGGATGAGTAATGCTAATAGCTGTGGAAAAATCCAGAGCAAACAGAAAAAACCCTTGTGTGTAACTGTGAAAAGAGGACTCTTGTCGCTACAGCATCTGGGGAGACTATTTACCTTCGCAGTAATTATACTTGAGTGGCCTTCAACTGAACAACTGAAGTGACTCAACAGAGAATTGCAAAAGGGGGAACAAAGGAAGTGTGGTGTTTTGAGGTCAATTGTGTAATCTTTTTACTTACATACCATTTTTTTTACATAATAAATAATTTACTTTAAAAGT
ENSMUST00000088310_30802342 AACTGGAGGCTGCTTTAGCGTCTTACATGTGTGTCTTTATAAGATTGCCTGGTAGGACTGTGCCATCTTAACCCTCGGATTGCTGCTTGGCAGAGCAGTAAACTATGCTGGTGCACGGTCCTGTGACCAGTGCCCTCCGCCCCTTCTTTACACCACTGTCCTACCTACAGGAATTTAATATTTTTAAAGTTTTACAATACTGTATATTCAAAGATTTGTTTAATTAATATGCAATAAAGGCTTAGAAATTTTAGTTTTATTCCTTAATTGGTAAATATGGTTAACTATGAAATATATTTCCTGCCTCTAGTGAATGTCCTTTCTATAATGACTAATTTGAAAGTAATCTGTGCTCTGTACATTTGTTTTCAATTGCACTGTTTTTAAAGAAAATGTAGAGGAGCAGCAAAAAAGCCAAGCGACTTCCCGATGAGACCATACTATTTAGGTGGCAGTTTTTGACTGTATCACGACCCCAGGGAGGTCATGGGTTGCTTTAATCTGTGCTCATTGAAGGCGTTTCTTACCATGTACTGCAGTTTGTGGTAGGCCATATCCCTTTCCTTTCTGGCTCTTCAGAAACTTGAATACTTAAGCTTGTACATGATCTTGTGTTTTGCTATCCTTTTTACTGTAAAATGTAAATATTTTAAGGGATATTTTGATTCTAAATATGATAAAAGAATTTCTCACCTACTTTGTGTGTGTGATTTGAAATTCAGTAGTAAAAGAGATTCTTCGAAGCTTCTTCTCAAGACATTATTATTTTACTCAGCCAAGAGTATGTAGATACACTGTCAGACACGGCCTAAGAGAGGAATGGCTTTCTTACATCTTAGATGATTCACGTCTAAAGAGGCTAGTGCTTAGAACTTCCAGCAGATAGCTCTGCAGTTACCCACTTAGTTGCTGTTATGTTTCTGGAAGCTTACATATGATTAAACACAGTAATCATTATAAAACTGCAGAACTTAAGTGAAATGTATTTTGATTTTTGATTTTTTTGTGGGGGGGTAAAGTGATTTGTTTGTAGGGCAACTGTAAAACTGAGTATGCCAGTTTGACTTGAAATAGAAAATACACAAGACTGTTGTTCTTTCAGATCTAAATTTATCTACACCCCGAAATACATCTTATGCTGATGTTTAAAACCTAAAGCAGTAGCTGCCAGATGATGCTAACACTCGAGACCCCACTCAAGAGCGATCAGTTCTTATCTACTTGTACCCATGAAGAAGAATTCCAGTAACTCCACAAAATTAAGAGAACTGTTTTTAAAGGATTACCAGGTTTTTGAAACCGAATTAACCTTGCTAGAGAAAACAGCAGTCAAACATTTTGTCTGAATTGCAAGGATTGCAGTATATTTTTTTTCCATCTTTACCTCTGAAATTTATCATCATCATGAAAGTTCTAAAATGAAGGATTTCCGTTTAAATAAAGTATTTTCAACGTTT
ENSMUST00000027232_30940303 AACTGGGGTGCCTGATGCCATTGCCTTGGAAGTGGAACTTCAGATGGGACCTGATTTGTCATGCATATTACCCAATGTGTCGGCTTACTGAATAAGTCTACTGCAGCTCCACAGGAATACTGAAAAACCAGTCTTACCAGGCCACAAGTTTGACAGAATTGCAACCTCTATATTTGGGCTATGATCAACATGTTTGGACACTTAGCAAAAGATTTTTGCTGGTCAGCATTTAAAATGTGCTTATTATTTGTACCAATTGACCTTTCCTAAAATAAGGTATTGAGTTATGTCATTAAATGTACTCCTGTGCCAGAATATTATTAGTCTATAAGGAATTTAGAAGGATTAGGTGCCAAAATACCCAGCACAATACTTGTATATTTTTAGCATCATACAGAACCAAAATTGCAGGAACTGAGAACTCTAGACCATCCATGGTGTATTCCTTCAGTCATTTCAAACACTGCAGGGCTTCTCTCGTTATCTGCCTGCTCACTCTGTTTACATCTCCCACACTTATGCCAGAATACGTCAGGTTTGCTTAGCCATCCTTTATTTTTTTTATTTTTTTTTTTAACTAAGTCTTGCGCTGATTATTTAATATGTCTGTCTCATTTTGTTTTGTTTTGGGAAACCTCTGTTTGAAAATCAACTTTGTTACAGAAGCACATATCTTCAACAATGTCTCCAGACAAAAAGCCTTATAGTTAATTTAATGTTTGCACTCAGAAGTGCAACCTAACAGGGAGGGCCTGAAAAAGAAACGAGAGGAGGCTATTAAATATTTTTAGTAATATGTTGCCTTTGTCATGTGCAGAACATGTAGAGTATGCTCTTTAATTTAGTAAATATTTTTAAGACATAGAGATACATTGTTGTAGCTAACCAATTCTTAATCAAAATTTCTGAAATTTTTGTGTTTTCCATACCTATCAGAAGTTTTCCAGCTTGTTTGAATTATGGCTTTCCTCTTCCCAATCTCTTGCAAAAAAGACAAAGTGGGATGGATCTGCTAGTGAACTGAGCAGAAATGTTTTATACGCCTTTTGAGCTATGTAACTTAATAATTGGATACTTGATCATTTGTTTTATTATGTAATCGATAAAATGGTGATGTGTATTAAAGTTAGTTCAACCATATATTTATACTGTCTGGGAATGTGTGGTTATAGTTCTGTGGGAGAAATAGTTTGTCAGTGTTCACCAGCTTGTAAAAACTTAGTATGAGAGCTTCAACATTTAAATAAATGATGAACCGCATTCGTCACTGAGGACACTTTTGCCTAAAATTAACTTAATTTGTAGAAAACAATGGATTCAGTTAATATCATTTCAATTTATGGAAAAAATTGTTAGGGTTGCCAAGTGCTTTTTATTAAAAGTTTCTCTTTAAAGGTCTAGATAATTGTGAATCAGTTGAATGTTGGGCACCGAGGGGAAACAGTTTGTAATAGATGATCTAGATTTTTCAGTTCAGTTCCATCAGTCACTTGTAGCTCTGCAATTTCCAGACCAGTTTTCTCATTTTTAAGTTCATTACATGCCTGTATATATTTTGAAATTAATTTGAACCTGAGTATTTGGCACATGATGGCTTAATAAATTTTAACTTTCAATAATCTGAAATGTTTCCTTTTCCTAGTTCATGCTCGTGTTAGATAAATAGGATTTTTTGAAATTTTGAAAAAAGGATATTTCATCTTACACATTTAAGGCTTTACATGCGAATCTAGCACTTAAAACGTGCTGGTCTATAGGCCTTTGCTTCTTTACTAAATGATACACTATTGCCACACAGCCCATAAGTAAACATGCTTTTTGGGAGAAGAAAGGTGCTGTCATGACTACTGAAAGTTTTGACTTTATTAGGTTGTATATATGGTGCTAGAAGTCACTTGCATTATAAACTTACCTGTATGTTACAAACTGAGATTTGCTTTATATTTTCTATCTGTGAGTACACTATCATTCTGCAATAACATCCAAGAAATACCTTGGGTCTAATAAGAATTTAAAGACTTATAAGCTGCATTCTTAAATGCAAGTTGGCTGTTATAAATTTAACTTCCTAGGAGGTTGGGGTATATATATATATATATATATAGCTCAGTGAATGAATGCTTGCCTAGCACACAGGAAGCCCTGAGTTTAATTCCCAGTGTCAGATAAATCATGCATAGTGGTATGCAGAGATTAGAAATCCAAGGTCATCCTTAGCTACATAATTTAGCTAGCCTGGTCTACATGAAATGCTGTGTCTAAATGTACTATGCCTGCTTAAGCTGGGGCACTTTTACTAGATAACATAGTGACTACTTGCTCTGGCTTCTGAATTGGGATCACAATGATACTGAGGCAAGTGATGTGATTACTCATTCAGGAGAAGAGGCCGTCTCCACTAAGAGGTACCATAAAATAGATGCCAGCAGTCATTGTGCCCACTGAGATCAAGGTCAGAGCTTTCTACACCCAGACAACTAACTGCCTGCCTAGTGATCACATTGCATGTGCTCAAGTTCCAGAGTGTTGTAAATGATAACCGGCCCCATAGCCTAGCTGTAATCGCAATCCTGGGATCTGTTGTGTTACAGTCATCTGGCAAATATCTGCTCCTGATATTTAGGAATACTGCAAAGGGTTTAGAATTGGGTGCCAGATTCTGTTAATTATCGCACTCCTTACCAGTAACAATTTTTTTGTATTGAAGTTTCAGGAAATGTTAATTTGGTGAGAATGCTTCAAATGGAAGTGACTTGGTTTCTTAATTTATAAGTGAAAGGTTAAAATACACAAATTAGTATCTGCTGTACACATTTATACCCCACATTCTTGAGTCCTTGAATTAATGGTGTGTCTGCATTTTTAACTCATGAATTGGAAATTAAAGACTTGCTTTAAAAGTG
ENSMUST00000076587_30942891 AACTGGGGTGCCTGATGCCATTGCCTTGGAAGTGGAACTTCAGATGGGACCTGATTTGTCATGCATATTACCCAATGTGTCGGCTTACTGAATAAGTCTACTGCAGCTCCACAGGAATACTGAAAAACCAGTCTTACCAGGCCACAAGTTTGACAGAATTGCAACCTCTATATTTGGGCTATGATCAACATGTTTGGACACTTAGCAAAAGATTTTTGCTGGTCAGCATTTAAAATGTGCTTATTATTTGTACCAATTGACCTTTCCTAAAATAAGGTATTGAGTTATGTCATTAAATGTACTCCTGTGCCAGAA
ENSMUST00000156220_30976950 ACAACTGAGCAAAGCTGCACAAGAATGGGACCCAGAGGCCTGGTCTGTGACACCTAGTCCAAGGCTTGGCTACTGGAACTTTCAGACAATGGTGGATTCCTCCTTTGCTTCTTTTTCTTTTTCTTTTCTCCTGTTTTAAAACCCATGTAAAGCTCTTTCTTTCGCTCTTTCTTTCTTTCTTTTTTTAATTCTGAAATACACCGGTTTTGTAGTGAGTTATTTTGTGGATAAATTGTAGTGCTTGCTTTTGTTAAGGTGGCATTTTTCACCTTTGCCATAATAAAAATATATGT
ENSMUST00000152491_30997867 ACAACTGAGCAAAGCTGCACAAGAATGGGACCCAGAGGCATGGTCTGTGACACCTAGACCAAGGCTTGGCTACTGGAACTTTCAGACAATGGTGGACTCCTCCTTTGCTTCTTTTTCTTTTTCTTTTCTCCTGTTTTAAAACCCATGTAAAGCTCTTTGTTTCTTTGTTTCTTTCTTTCTTCCTTTCTTTCTTTTTTTAAATTCTGAATTACACCTGTTTTTTACTGAGTTATTTCGTGGATAAATTGTAGTGGTTACTTTTGTAAAGGTGCATTTTCACCTTTGCCAGAATAATAATGTGTGTTTAAATAAACAA
ENSMUST00000127775_31141078 GAGTGCATAAGAGACCCAGCAACCAACCAGACAGAATGAAGGTGGACAGATACCCTCTGCATGTGGAGAAGGATAATCTTCACCAAGAGCCAGTTCCTATCTGGCTTCATCCATTTCATCCCCCCATCTCTCCTAACCTAGCTTTGAGAATGCTGATCATTCCATTTTTTTAAATTGTTTTTATTTTATGTGTATGGGTATTGTGCTTGCCTGTATGTCTATACAATACTATGATGGTGCCTGGTGCCAAGAAAGGCCATCAGATCTTCTGGAACTGGAGTTACAAACAGCTATAAGCTGTCATGTGGATGCTGGTATTCAAACCCTGTAAAATGTAACTTTGATTCCCCTGACATAATTGTTTCTAGTGTCCATACAAACTAATCTAGGCCTAGAGTGTTTTCATCCTCTGAGACTTACTGCTGAATAAGCCAACCCTTTCTAGCTCTTTCTGAATTCTGGCTGGCTGGTTCAACTCAGCTGTTCTGGCTCAAACTCCTCTCCAAGCTGAGAGTGGGCTTCAGCTAAGGACCTAGAAGACATAGGCAGCCTGATGAATGTTGAGTGTGCATTGATGTTCCTGGTAAAGGTATGTTAATGGGAACTCTGAAAGCCATATTTAAGGAATCTTCTCTTTCCTAGGGGTCATGGAGTACCAATAAAAGATTTTGAG
ENSMUST00000135245_31202942 AAACTCCGTGGATCACTTTTTCCTGAGGAATAAAAAGGACAGATTAACTAGGTTCTAAAACCTGAAGATAAAATGTGAAGATAAACGAAACGGGGGAAGAAGATCTTGATAATAAGAATGGGAAGTGTAATATCTGTGAGTTAGCATTAACTGTCAGGTAAAGTTTTTAAAATTCAAAATAAATATCAAAAATGAAATACTGAAAGAACTATTTTCTTGTAAAGACCTTCTGACAATTTTTAATATTTTAACTCAAGCCTTGATATGTTTTTAGATGTAGAGAACAGCAATCATAACTGCTTCACGTAGCTATACATAAATGCTCTAAGGATAAAGAAAGTCAGCATACAGCAAAATACAATGGTTTATAACTTTATGGAAATACTTAAAATTATAAATAAAAAACTTTAT
ENSMUST00000062560_31204531 GATGGGACTCTGCCCTGTAGAGATATGATGAGTAGCTAGTTTATCAGAAAGAAAAGATTGAGTCTTTGTAATGAACAATACTAGACAGCTTCTGCCCCTCTCCCATGGATTACTGGGCAGCTGAAA
ENSMUST00000027230_31223596 AACTGTATGAATAAGAAGAGATAGAAAGAAATCATGACAAGAACATTTTTTTTTCTACCTTTGAATACTGGTTGTTTATGTTCTCCCCCCACCCCCGACATATTTTAGAAAGGTTCAGAATTTTAGTGGTGTTTTGATCAAATATAGTCAATTCTATTACTGTTATGACATATGGTTGTTTCATACAATAAGGTGCTGTTCCATTTCTATAGTGAGAGCTGAATAAAATATTTTCAGGTTAACCATCTAGGTTATTACATGGTCAATCACACAGCAGAGCTATGACCATGAAATAAGTGATTCACTTAAATCAGCAGTCTGAAGAACTTCAGCTAACTAATTACATTACCATACAATCTGCTACATAGGGATTTGTCATTATTGTCACCAGAAAAATTCATTTGGTTGCTTTTTCATTGATTTTAACATGATTTAGGATGTTTTCAATCTAGGGCTTCAATATTGTTCTGGAACATATAAGTAAGAAAGGACTATAAATAATTTGCTGTGTCCTGTGAGACACATGTTTATTTGAAAAAGTAATATTTATAGATATATGTGTAGATTCATTTTCTCTTGTTTCTATCTTCCTAACTGTACATTATTATTTTTATAAATTTTCCGTGTTCCTTGTATTTTCTGTACTATTGAATGAGTTTATTTCATTACTATTTATTAAAAACGTATATTTT
ENSMUST00000171322_32543546 CAACACCCACCTGGTTGCTATGGTCCCCATCCCTGTTCTTTTCCATCACTGTTTCTTATATACCTCAGGTAGGGTGCGTTGAAGAGATATAAGACAGGTACTGAGCTGTCTCACTGGATGAAGCCCACTCTCTTCAATATAGTCCTCACGTGGGATGTGGGACTGATGCCCTAATGCCAACTCTAGGATGCACGCAACTATTGCAAGCTTAGTCTACTGCTGCTGCCCAACCCATAGGAGACCATGTGTCAAGAAATACTGTTTTGATGCTGGAATTAAATGAATTTATGTTTTTTTTTTGTTTTCTTTTTTTTTTAATCTTGCTTTTTTTTGTTTTTGTGTGGGTTGGGTTTTGTTTGTTTGTTTGTTTGTTTTCTTTTTGTTTAATGTTTCATTGAGTTTTGGGGTTTTTGGTTTTTTCTTTTTTCCTTTTTTTTTTGTTTTCGTTTTTGTTTTTGTTTTTGTGTGTGTGTGTGTGTGTTTTTTGTTGTTTTTATCTCTTGGTTTTTTTGTGTTTTGTTTGTGATTTCTTGTTTTTTTTTTTTTTTTTTTTTTGGTCTGTGTTTTGTCTATTTTTGGTTTTTGTTTTATATTTTTTGTTTTTTGGTTGTGTTTTTGGTTTTGGTTTTGTTTTATGTTGTTTTTTTATGTTTTGGTTTAGTTTTTTTGTGTTTTGGGTGTTGTTGTTTGTTCTGTTTTTTGTTTTTGTCTGTTTTTGTTTGTTTGTTTTTTATGTTTTGGTTTAGTTGTTTTTTTGTGTTTTGGGTGTTGTTGTTTGTTCTGTTTTTTGTTTTTGTCTGTTTTTGTTTGTTTGTTTTTTTATGTTTTGGTTTAGTTGCTTTTTTGTGTTTTGGGTGTTGTTGTTTGTTCTGTTTTTTGTTTTTGTCTGTTTTTGTTTGTTTTTGTCTTCCTGACCCCTCTCCACTGATTGTTTTCCTTAACTCACTTGCAAACCTTGGCCATTGTCATTTCCCATCCTCCAGTCCTTGTTTGAAGTGTCTATCTCTGAAAGGAATGTCCATCATGGTGCCATTTCCTGTTGAAGATCAGGAGGGACATCAGCAGGAAGAGGCAGAAGCCCTTCACTAGCATCTCTAATGCTGGACTTGTATGCTGTTCAATTAAAGCAGGCAATGGTGGTGTTTTTTTTTTTTTTAATGTTTTTTTTTAAAGTTTGATAATAGTATGAGAAATGAAAATGAGTTGCACAGACTGGCGCTGTTCTGCACCACTGTACTCTGCTGGACCTCTACAGGATGTAGAACTGCAGCCAGACTACTGACTGGACTCCAGGACAAGTTAGAAAAGCACCATGGTCACTTAAAGTCTCATTCTTTTCCAGACCTGCCTTAGTTTTGGAAGTTGATTTGACATAACTATAATGGCAAATGTCCATTTCTATCTCAGGTCTCATTGAATACAAACCCCATCTATTGCTGTATTGAATCATTTTTTTAAAAAAGTCCTATTCATTTTAAATTTTTTTTCTTAAGTTTTGGTATACATTAAGATTAAATTGAGATTTTTTTCTCATTAGATTAATATTCCCACTGTGGAAAATTGGGGATTTAGTATTTATAGTTGAAACCGCCAATTATGTAATAATCTATTTTACATGTGATAGTTTTAACTTTTCTATTCATTATCTTATGGTTGTGTTCATGCAATCTTTACTTAATAAAGTTTAAAGTTATTTGAACATTTCACAAGATCTGGTGTCTCGTGTTTCTTTTATGGCATCCTAATAAAGCCTGGTTTGTGAGGTGACCTGAGAAGCAGGTGTTGAGGGTGTGACTCATCAGCTTAAGCCTTAGATACATTGTGCACCCCAGTGATTGGGATTAT
ENSMUST00000027226_32657542 AGGTCCTCTTCATCTGTGACCTCCTCAAAGACAATTCATAGCCTGTGGTCTCCACATAAACAGCAACAAGACAAGTAATAGTCCTTTTTTTGTTTGTTTGTTTTTTCTGTTCTAGGAATAACTGCTCATAATTGCTCCCACTATTTCTTGTATTCCCTTATACTGTTAATGTGACGTGGACATTAGTATTATTTTAC
ENSMUST00000027312_33453811 TAAATGATGTGGCCACTGTAGTATCTCCTTTCCCCCAGCGAATACATTCCTGTTTGAAAGGTTTACAAAGGCACACCCATGCACACACACACATTTACTGGGAAGCAGGCTTGCTTCCACCTTACTTTTGACAGAATGGGAAAGGAAGCATTCCTATTGAAACTGTTAAAATCCTCAAGCAGCAAGACAATTAAAACTAACTTTTAAAGTTTTGTATAATGTTGGCCAAGTCCTCTTTTGGATTGTTTTTGCTAATAAACAACATGTATATGACT
ENSMUST00000051203_33670630 AAATGCATAGTATATCCTAGTACTTTGAAGCCTCAAAGTACCCACCTAAGATAGACTAAATCGGCGGCTGTCCCTTGAAACGG
ENSMUST00000138024_33724046 AGTGTCTAAGCCTTGACGGGAAAGAGAAACAGCTGTGCCGTCTAACCATGCCAGCCA
ENSMUST00000088287_33739393 ACTGTTTCATGGAGGACAAAGCTGAATTGCACCGTGCAGTTAACGGCACTGTGTGCGGGCTGTCCTGCGTGTGTCGTGGGCCTCTCACCACGCTCTGAAAGCTGACATTGTAACGCTGCTCTGCTGTGCTCCTCAGAATGTAGATGGCGCCCTCTGCTGGAGAATTACTGCTCTGTGGACTCACTCTAGTTTTTTACCTTAGACGAGGCTTCTCCTGTTTTTGAACGGACACCAGTGGAAATGTCAAAAACAGGTTTTGCTGAATTTTAAATTCTGAAGACAAAAACAACATGACTAACTACATCGGTAACCATTTTACCCTGATGGACCATGAGGGATGGCAAGCATTGTTCTGACACTGGGCGTCGAGCTTTTCTGGAATGTTCAGTCTGAATGCTTAAAGAACATATGGAAGGGAAACCCGGACTATGTCAGACTGCCCTGGTGTGTGTGTTGTCAGAGGTACTCGTGCAATATCCGTGATGTGCGGACTGTGGGGGTGTGCATGCAGACTCCTGGCTCAGGCAGTAGGCCTGTGCCCTGGGAAAGGGGATGCAGATTCTAGTCAGTTCGCTCGCTCGTACAACCATTGCGTATGTTTCTGGTCTCACCTGAGGCGTCCGGACATACTTTACAGAAAGAACTTGGACCCAAGTGTGCCAAACACTACCGCTAATTTTTACACTACTTTCCTATTCAAATTTGTATTTATGACATCTTGTAGAGGCAGTTTCCTCTCCGACAGGTAGATGAAAGGAATGTAAATGTCTGACTGCTCGGGCCTGTCCCTCCTGGGATTCTCCCAGAGCCTTCTCCATAGCCACTGTAAGCAATGTGCCCGGTACACACAGCAGCCTGCAGCCACTCAGAAGGCCCTGTGGAGCGCGTGCACACCAGCTTCTGGCTGCTGACCTGAGACCAAACTCTGAACTTCCAAGCTGAAGGGGACCATCTTTGCAGAGTGATGGTCTTTGGTCCTGATCACAGATTTTCTGAAGCCCTGCAACTCTAAGGCATCCTTTTGTTTACACTCTTAGTATAGCATTTACCATTATTGCTTAAGTTTTTCTGTGGCCTTTGGTGTACGTGGACCTTATCAGGAACGATCGGTAAGAAGCGCCTGTAAAGACCCGGTATGGGAAAGAAGGGGAAACGTGTGAGCTGGGCACCAGCCTGCCTGCCAAAGAGATAATATCATGAGTTCTACTAAAAACTCATTATCCTTAATCAGTCATTTTACTTAGAAAATATCAATAACCCGTTTCCACAGTCCTGGTTTTCATGTACTTCAAAATATATAAAAGTGATATTTCTTGGAACGTGTGCTTTTCCTTTCTTTTTTTTTCTTTTTTTTACTAAAATATATAAATAGTTCCTATATTTCTCTTGTCTTTTTTTTCTTTAAAGTTTACCCTTGGCGTACCACCCATCCTGCCCAGCACAGGTTCCTGTTGCGAGCAGAGGTCGCTGAGCGCCCTCCCTCCATGGTGGTCCACATGCTTGCTTTTCCCATTGGCATCCCAAGCAGGCAGGATCATCTGTGTGGTCAGCTGTTAGCGCCCCTGGTGCAGGGTAAGGTGGGGGACTTGGATCCACACAGTGGTGCCTGCTGTGAGACGTGATTTTTTTCCTCTTCAAACACAGACTCCTCAGTTTTTACACAAAGTAAATTTGTTGGCAAATAAATTAGTTGACCCTTTTAATGGCATTGGCAGAAAATTCATTCCTTATAGAACATTGTAGCTTTATTTGTAGCCACTAAATGCATGGTAAAAAGGTGTGTGGTCTGTCTCTTTAAAACAGTGTCTGGTGATGGCTGCCGTTTCCTTAATATTTGTTAGCTTGTCTCCCCGTCCCCCTCCCTCTCCCTCTCCTGGAGCTGAGGACTGAACCCAGGTAAGTGCTCTACCACTGAGCTAAACCCCAGCCCCTTCCTTAATATTTGTAACAGAAGTTTATGTGTTTTGTTTTATCCATTTTTTATGGGAGCATTTGTTACACATTTGGTTTTTACTTTGCACCACTGTATTTTCTACCTAACTTAAAAAGGTCTAAAATCAGCCACAGGTAATATTAATTTATCAATATATTCAATTCTGAAACCCTCAAAGGTCACGTTATTGGTTTCTTCTGTGACTGTAACGTTTATGAACTCTGGGCCACCAGACCTTTGTGCTCTAAGTAACTTTTGCAGTGTCACCGGTTCTTAGTGGCGGGCACAGAGCTGTGAAGTCATTGCTATATCTAAGAGTTCCTCAGGTTTCTGCAGTCTCGGCCTAAGAAGGAGATAGTTTATAAAACAGCCCATATACATACAGCAGTTCAAATAAAAGCAGGTTGAACTGTTTCTTCTCCACTCAAGGTGACCATACACATGGAGATTTCAAATTCCAGCACTACCACAGGGAGCATGTGTGACCCCTCCACTGCCGAGTGAAGTGGGGCGGATGCTCCTGACTTGTCTTGGCAGAGCTGAGAACTCGGGTATGGCCCTCCTGTCTTTCTGAGGGTTTAGGATGGGGAGTTGGCCTTAGAACCCGATGCTGCCCCCTGAGGTGCTCTTGTAATCTGAGATGCTGCTTGCCTCTGGAGGATCCTGGTGGCTGTGGTGAGTGCCCTGGGAGCACCTCAGAGAGATGTGTGGGCTGCAGGGAGCCCACAAGGGCAGAGCTTTGGCTTCCATAGCCTTAGGTGAGCAGATGGCTTTAGTCACACTAACAGTTACGTCGAACGTGCTGTTGCTCCTAAGAGTTTCACGTATAAAGCTGAAAAATACATCATACAAATGAAGCTGTCTGCACACAGGTAAACAAAACCCCAGCAGGGTCTGAAATGCCCAGGTAGCCAGCGCCCAGATGGCAGACTGATTCGGCCAAAAGAGTCTTGGTTACTGCCACTTTTCTGTTGTCACTTGAAGTATCTATAGTAGGATGTTGATAAATGGTATTTTAAAAATAAAATCTTTGGGTCAAAGGAAAAACTTAACCCCTTCTATATTTTTGTTACTAATAAATAATGCTTTTGTAAATCCGAATAGAAAACTACTTGTATGTTTTCCTATTGAGTGGTACTTAACGCCTTTGGGGTTAATTTTAAAATGTACTACTTGATTAAAATTTCCACAAAGTTGAATTCCAATAACTCAAAAAAATAAAACATTTCAAAGCTAGAA
ENSMUST00000115174_33739393 ACTGTTTCATGGAGGACAAAGCTGAATTGCACCGTGCAGTTAACGGCACTGTGTGCGGGCTGTCCTGCGTGTGTCGTGGGCCTCTCACCACGCTCTGAAAGCTGACATTGTAACGCTGCTCTGCTGTGCTCCTCAGAATGTAGATGGCGCCCTCTGCTGGAGAATTACTGCTCTGTGGACTCACTCTAGTTTTTTACCTTAGACGAGGCTTCTCCTGTTTTTGAACGGACACCAGTGGAAATGTCAAAAACAGGTTTTGCTGAATTTTAAATTCTGAAGACAAAAACAACATGACTAACTACATCGGTAACCATTTTACCCTGATGGACCATGAGGGATGGCAAGCATTGTTCTGACACTGGGCGTCGAGCTTTTCTGGAATGTTCAGTCTGAATGCTTAAAGAACATATGGAAGGGAAACCCGGACTATGTCAGACTGCCCTGGTGTGTGTGTTGTCAGAGGTACTCGTGCAATATCCGTGATGTGCGGACTGTGGGGGTGTGCATGCAGACTCCTGGCTCAGGCAGTAGGCCTGTGCCCTGGGAAAGGGGATGCAGATTCTAGTCAGTTCGCTCGCTCGTACAACCATTGCGTATGTTTCTGGTCTCACCTGAGGCGTCCGGACATACTTTACAGAAAGAACTTGGACCCAAGTGTGCCAAACACTACCGCTAATTTTTACACTACTTTCCTATTCAAATTTGTATTTATGACATCTTGTAGAGGCAGTTTCCTCTCCGACAGGTAGATGAAAGGAATGTAAATGTCTGACTGCTCGGGCCTGTCCCTCCTGGGATTCTCCCAGAGCCTTCTCCATAGCCACTGTAAGCAATGTGCCCGGTACACACAGCAGCCTGCAGCCACTCAGAAGGCCCTGTGGAGCGCGTGCACACCAGCTTCTGGCTGCTGACCTGAGACCAAACTCTGAACTTCCAAGCTGAAGGGGACCATCTTTGCAGAGTGATGGTCTTTGGTCCTGATCACAGATTTTCTGAAGCCCTGCAACTCTAAGGCATCCTTTTGTTTACACTCTTAGTATAGCATTTACCATTATTGCTTAAGTTTTTCTGTGGCCTTTGGTGTACGTGGACCTTATCAGGAACGATCGGTAAGAAGCGCCTGTAAAGACCCGGTATGGGAAAGAAGGGGAAACGTGTGAGCTGGGCACCAGCCTGCCTGCCAAAGAGATAATATCATGAGTTCTACTAAAAACTCATTATCCTTAATCAGTCATTTTACTTAGAAAATATCAATAACCCGTTTCCACAGTCCTGGTTTTCATGTACTTCAAAATATATAAAAGTGATATTTCTTGG
ENSMUST00000044691_33745484 CCTTCAAATTCACCGGCCCTTACAAAAGATGTAGAAAAGAAAACTACTATTTTCAATAGCTAGGTCTCTATGTTAGGCATAACCACTTAATTGATATTGGTAATTATTTCAGATGGGGAAGTATTCCAGTGTTGGCAGACACAGGTAACACTTAACACTAGGAATATTTCAGTCACCTACTTTGAAGTTTTGGACAGTGTTCCCATCTTGAACTGGACTCTAGCACTGTATATTTAACTTCTGAAGATGCACATGTAGTGTGTGTGTGTGTGGGGGGAGTAAAAAAAGAGGGGGAGCAGCAAAAGTCCCACTGCCCTTTCCTTGACTTCAGCACAGAGCATCCAGCCTCTGGAGCAGTGCACTCACATCGCAGTGTGAGCAGAGCACCCAGCCCTGGAGTGGTGCATTCACACCACAGTGAACAGAACACCCAGCCCTGGAGCAGTGCACTCACACCGCAGTGTGAACAGAACACCCAGCCCCTGGAACAGTGTACTCACAGCACAGTTTGAACAGAGCACCCAGCCCCTAGAGCAGTGTATTCACACCTCGGTGTGAAGAGAACACCCAGCCCCCGGAGAGGTGCACTCACACCAGTGTGAACAGATCACTCAGCCCTTGAGCAGTGCACTCACAGCACACAGTGTACCTAGAAGGATAAGCATATCAGAACTTCACCCTGCATGGTCTCCATGTTTCAGGCATCTGTTTTCTCTATGCATATGCATCTCATACCATGAATTTTTAGGTGTGCGTGGAAGCATGACAAATGTGAGGAGCCCACCTTCATTTTACCACTGTGAAGCTCCGCCCCCACCCCAGGGCCAGTGCTGACCGCTCTCTTCATGTGCTGCCTTGAGCTCACGCGTGTGCGGCGGGAGCACTTGCCTAACCACTTCCCTGTGGGCAGTTGGATGGTTTCAATTTGTTGCTGTGACTACAACATACTTGTATCTGCTGAGCTTTATTCTGTTCTTGGTCTTTTTTATATAAAATTCCATTAATGGGTTCATCAGGCCAAAGGATATATACATTTTCATGGTCTAGAAACATATTTCTAAATTTTTATAAGTTATATCAGTTTGTACTGTCTTCAGTAATTAAAAGAATCCATTTCGCTGAA
ENSMUST00000115167_33760472 TTAAAGATATTACCACACAGCATCAAGTGGCCTTGAAGAGACTCAGGAAAATGAAACCTTGACCCTGTTTTCTAAAAGAGACCAGGAAGCTACTAGGATAAATGTATCCCAAACGTGTTCTTTTCTATGTTCAGAATCTCGTATTTGCTTTGTATTTTGTGCTATTATGTAAATAATGAATGGAAGGAAGAGAATGCATACCAATGGAAACATAAACTCATATTCTAATATGATGGGTGACACGTTTCTCCAACTAACGCAGAATTCATGCATTTGGGTTACAGCCGTTTTCTAGGAGGAAAGGTGTGTAAAGTTCTCTTTCCTTAGCAGTGCGTCTTTTTTTGTACTTTACAAATGACTCTTTTATTTTTTTAGGAATGAAAATGAATATAAATAAAAGGTGCCATAACTCAGTTTTTTTCCAGAAATTCTCTGTGTTATGTGACCCTAATGTATAATATACCTTGGAGATGACTGTTTATGATTATTAGAAGAGAGCGATACACATTGATCACAGAAACAGATTCAAGTCAGTGCGGTTCCATGTGCTATTATGCAGCTGTATGCTTGCTCTGATTACAGTTGCACCTTACCACAATAAAAACATCTTTAAAGCAACTAAGAGGAAATTTTTTCTATCCCTTTCAGACTTTGGTATGATTTGAAATATCAAAGTATATGCATGGACTTAAACTTATTTTAATATAAATTTTTTTATATAAATATACTTCTAAAGAAATAGTGTTAAAGTCTAGTCTATTCAGGAATAGTTCTTAACTCCTTACAACTTCAGCTTCATGTGGGCTGTCTAGTTCTTCACTGAGTTGATCTGGGATGGCATATGTAGTTCTTAAGGGTCGGCGCCTCATTGGGAGTAAGAACCTTACCAGCGGAAGAAGCAGCGCCTCATTGCCTTGAAGTGTGTGTTTCATGATATTTGGGCAGAAATGTCATATAAGATACTTGAGACATAATTTGGCAATATTAAATACATTTCTCTAGCTGGGCATGCCTGTGATTCCAGTACTCAGTCTGAGGCAGGAGGACAACGTACCAAATTTCTAAATATCAAGCTTATTGTTTTTGCTAAAACAGAAAGATGTGGCTTGAATTTTCTCTTTCCTCTGCAGCACTGGATAATTTAGTCTGAAATGGAACGTCTGGTCTTTCACGTTCCTTCTTCAGGCTCTCCTGGAGGAGCAAGCGAGCTCCTTGGATGGTCTGTGACATCGCCATCCTCTTGTGCTTTCTGAGTAGCCCTACGTAGATTTTTTAGTAGATGTTATAACTTGAGAGTTTGTTATTCATATTGCAAAATCAACCAGACTGTAGTTTATTTTTCTTCTGTTTTTGTTTTCTTACTTTATTTCATGTATATGGGTACACTGTCGCTGTCTTCACACACACCAGAAGAGGGCATTGGATCCCATTACAGATGGTTGTGAGCCACCATGTCAGTTGCTGGGAATTGAACTCAGGACCTCTGGAAGAACAGTCAGTGCTCCTAACCGCCGAGCCATCTCTCCAGGCCCCTGTTTTTGTTTTTAAGTTGTTGTCACTGTGCATCCCTAGCTGCTTTGACATTTTATGTTAAGGTGTCAAGCAAGGCCATTAAAGGTGCTCCTCAGACCTTAAAGACACTTGCAGGAGTTTGCTAAATAGCAAAATGGGCTTCCCTGAAAGACGTGGAG
ENSMUST00000019861_33761544 TTAAAGATATTACCACACAGCATCAAGTGGCCTTGAAGAGACTCAGGAAAATGAAACCTTGACCCTGTTTTCTAAAAGAGACCAGGAAGCTACTAGGATAAATGTATCCCAAACGTGTTCTTTTCTATGTTCAGAATCTCGTATTTGCTTTGTATTTTGTGCTATTATGTAAATAATGAATGGAAGGAAGAGAATGCATACCAATGGAAACATAAACTCATATTCTAATATGATGGGTGACACGTTTCTCCAACTAACGCAGAATTCATGCATTTGGGTTACAGCCGTTTTCTAGGAGGAAAGGTGTGTAAAGTTCTCTTTCCTTAGCAGTGCGTCTTTTTTTGTACTTTACAAATGACTCTTTTATTTTTTTAGGAATGAAAATGAATATAAATAAAAGGTGCCATAACTCAGTTTTTTTCCAGAAATTCTCTGTGTTATGTGACCCTAATGTATAATATACCTTGGAGATGACTGTTTATGATTATTAGAAGAGAGCGATACACATTGATCACAGAAACAGATTCAAGTCAGTGCGGTTCCATGTGCTATTATGCAGCTGTATGCTTGCTCTGATTACAGTTGCACCTTACCACAATAAAAACATCTTTAAAGCAAC
ENSMUST00000139143_33761545 ATGTGGAATTAGAAGAAGCTATTAGAAGAAGTCTTGAGGAGATGTAATTAAAGATATTACCACACAGCATCAAGTGGCCTTGAAGAGACTCAGGAAAATGAAACCTTGACCCTGTTTTCTAAAAGAGACCAGGAAGCTACTAGGATAAATGTATCCCAAACGTGTTCTTTTCTATGTTCAGAATCTCGTATTTGCTTTGTATTTTGTGCTATTATGTAAATAATGAATGGAAGGAAGAGAATGCATACCAATGGAAACATAAACTCATATTCTAATATGATGGGTGACACGTTTCTCCAACTAACGCAGAATTCATGCATTTGGGTTACAGCCGTTTTCTAGGAGGAAAGGTGTGTAAAGTTCTCTTTCCTTAGCAGTGCGTCTTTTTTTGTACTTTACAAATGACTCTTTTATTTTTTTAGGAATGAAAATGAATATAAATAAAAGGTGCCATAACTCAGTTTTTTTCCAGAAATTCTCTGTGTTATGTGACCCTAATGTATAATATACCTTGGAGATGACTGTTTATGATTATTAGAAGAGAGCGATACACATTGATCACAGAAACAGATTCAAGTCAGTGCGGTTCCATGTGCTATTATGCAGCTGTATGCTTGCTCTGATTACAGTTGCACCTTACCACAATAAAAACATCTTTAAAGCAA
ENSMUST00000115164_33767619 GAAAACCAATAAACTGCTGTCTGCTAGTGAACTGCTGTCTGTTTCCTAAACCTTTGTGCTTTCATCCGTCTGTCTTGCTTGTCCTTTCTTATATACTTACATCTTGTTTGTTTGCTTTGAGCAGGATCTCTTATAGCCAGGCTAGCCTTGCTAGCCTCTGTCTGGAAGAAGCTGATATAGCAGAGGCTAGCCTTGAACACCTAATCCTCCTGTCTCTTCCTCCCAAGTGCTGAAAATCTTGCCCTATGCCATCATGCCTGGTATTATTACTTTCATTTTTTAGTGTTTCAGAATGAGGATTAATCACACTAATTTTTCACAGCCTTTTTTTATTCTAATAAAATCAGTGTCCACTTGTATAAAATATGTATTTATGTCATAAAACATATTAAAGCTCAAATTCAGATCTTCACTGTTTCTAAGATTGCAAATTTATCTTCAGATCTTTAGAAAGTGAAATATGGTCTGTCACCTAAATACATTCAGTTTTGCCCAAAACAGAGATGTTAATAGGTAAACAAGAAAGCAATGCCTAGAAGAAAAGTGTAGAGATTGAGAGCTTGGCTATGACACAGTGAGAGCTTGTAAGCTGTAAGTGCCTGGGGAGCTGGGCTCCTCCCCCCCCTTCCTCTCCCTCCTCCTTCTCCATTCCTCTGCTTGCCACTGCCCTGACCACCTCTGAGCTTGTCTGTGGTCACAAGTTCAGTTTTACCACCCAGTATTTGAAAAAGAAAGTAGCTTTGGTTTTCCTAATTTCTGACAGGAAAGGAGAGAATATAAGAATGATATTTAAATGTAATATACAGCTGTGGTGAGTCACACATGGTCCTTCTAGCAGTTCACAGACTGAAGCAGGAGGATAGCTGTGAGTTGTAGGACACCTTGGGCTTTGGTTACAAAGTGAGACCCTGTTTCTAAAGGTAGCAACCCCAAAAAAGGCCCTAATAATGAGAAACATGAGACCTGTCTAAAATTTAAAAAAAAATAAAAATAGAAAAGAGTTGAAGATTTTGGCAAAATGACCTCAGTGACAGAAAACCAGCTTCTTCTTGGACTGTTACTAGATGGATTAGCATTTCCCACTTCTGTTTTTTTCTAATATATTTGAAACTATAGGTTTAGTAAAAACTCACAATGAAGAATGTTACTCAAATCAGCAATTATAGTGGATCAGTTGATTCTACAAATTATGATTTTATTTACCCTCCCCTCCCTTTATGATTTGTAAAATAGTCTCTCATGGCCAAATTGGTTTTGAGCTCCAGGCACTCTGGCCCCCACCTCTGAAGTGCAGGGTGTAATGTCATGTGCCACCATGCTCAACTATCCATTTTGAAGCAGTAAAGAAGCTGGGCCTGGTGGCACATGGCTGCTAGCCACCCCTAGGGAGGCAGAGCCAAAGGGAATTGGGAGTTCTCAGCCAGCTGTGACAAAAGGTCACCGGGTTCATGCAAGATTAAAAAGGAAAGTGAATTCTTCCCTATTATACCAAGCCTTGGTTCTGAAGATTTTCTCCTACTCTGTAATTTTTATTTTCATCCACTTAGTCAGAGGTAGCCCAGAGGCCCATCTTAGTCAGTTTACATTTTGTTCAGAAATCTTTAAGCTTCATGTTTCAGAGATGAATGTAACACCTGCCACCTAAGTTTTCAGTAAAATGGCTTTCATTGAGGACATGCTATTTTACGTCTTATTCAAACATGTAGAATTTAGACATATAACTTCTGTTTTTCAGTCCTCTTTTTTTAATGCTATGGGTTAGACGTATTGGATTATGTGTTTGGGGGTGAGGAAGCCATGATTTAGGGAAGATTGAGTTCCTTACCCATGGCCTCTGCTTGCCTTTTCATCAGTACCATCCTGCCTGTTATAAGCCAGCGTCCGTGCTGGAGAGGGATTCTCTGCTCGCCGACTTGCACAATAACTCACTGCCTCTAGCCGTGTGCTTTAAGAGTGGGCTATAGAGCAAAGATGATGCATTTTGTTTACATAAAGGGATATGTTAGATTTTCTCTTCTTGAAGCAATATTTAAGAAGATTGATTGA
ENSMUST00000044455_33792136 TACTCTGACTCTGGATATTTAGCAGATTAGCCTTCCAAGATCCAATTTTACCTGTTCTTCCCCAGGTTGAAGGGCATCTCAAAAACAATGAGTACATCACAGCTGATGTTTGAGTTCTAGACTTTTAGAATGAAGTATATATAAAAAGACTTAAGCTTTATTGGCCAAATGGAGACTTTGTTCTAAGGAGTGTTGGATAGAGGTTTACACAGTATTTTTGGTCCAAACTAAGTCCAGAGAAGGGTACTCAGGAATCGTCTGGAATTTAAAGAAAATACATAGATGCATGCCTCAGGAAAATCTTGTTGGTAAACTGAGGACTAGCAAAGTTTTGGATCTGGAAACAATCTGCTACTAGATCAGTGTTTACTAAGACCGAAGTGTAAACCTTCATTTAAGGTCATCATTGCGTCTGGAATGTCAGGCTTCAGCTTGATGGGTCATCCAAAAATGACAGATCTGTTACATACAGTCCCTATGTTAAGACGATCAGCTCACCATAGTCCATACTATTAGCAAGCTCTGTGAGACTTCAGAATTAGTCTTGAAGCTATGTGTCTGCTGGAATTCATTAAAACTTTTGCCAAATCCATACTATAACTGGGGTGACTAAATGTCACAGGTCTACTTTTGGACTCAATCTGGAAAAAATATGGAAAAAAGATACCTGTAACATCAGTGTAGAAAAGATAAAGTGTCTTCATCTTGACTATGATGGGCTACCACACAGTCACTACTCGGAACGCTGCATGTGAGATAGCTCTTGTTGTCATCAGTTCTACTAGTCTTTGACTTACCAAGCTCTCATATGAACCACCTGTGAGACTCGGGCATAGAAGTCTCTCTGATGTGGGCCTTTCATTGAGATGGCCTTCTTAAATCTGTCTTCTAAGCAGTTGGTTCTTTTGAGCTTGATAGTGTATTACATTCTCACAATAGACAAATGTGTCATCGTGGCCCTGGAAATACAGGATATTTCTATCATCCAGGCATGCAAATGTGAACTCTTTAAGAGCAAGAATTTCAAACATGCCTGACAATCTGATCTCTCTTGAAATAAAGAGGGATGCCATTAGTCTAGACGTCGTTGTGAAATCCTTGAGATATAAAGTGTGACTGGGTGTTTTCAAGATACACAGCTGTTTCTGAATATCTAAATAATACTTTTTATTGAGTTCTTAAAAGGCTGGAATCAAGACTTCAGTGACATGTTCTTGGTTAAGTGGTTAATTTGTCATGTAATCTAATCGGACTCTCTCTGAGATGACTTAATATTTTGCTCCCAAATAATAACTCTCTTTTTGGAGCTGGCAGCAGATACCTCAGTTATATTAATGTCCCACAGTATCATCTCTTTAATCTCAAGGCAATGGCTGTATGATATACCAGCCCCTATGTCCCTGTCTTCGCAGCATGACTTAAAGTAGAGAAAATGTCAAGTTTGAGGGGGGTCTGAACGCTTAACCTAATGTAACTTGGCAGCCAAAAAATAATTTTTTCACAGATGTTAATTCTGTGACCTCTTGGTCACAAATTGGTCAAACATCTGCTTTTTCTTAATTTTTAATCTGCTTGATCAAAATGTTTTAGGTATACTATTAATGGAATATAGCATTGTCTTAAGGGTTTATGTGGTTCCTGTTTATCATAGTGGATGACCTTTTCTGTGATGCTCACGCTTTGTAATTCATTAGAAAACCCTTCCTACTTTCCTACACATATTCAGCAGCCTACTTAACCTACATTTCTTCTTTTTTGTTTTTGAGACAGGCTCTTACCACATATACGGAGTAGGCCCGGAACATGATTAGTAGACCAGGTTGGCCTTGAACCCATAGAGATATGCTTGTCTCTGTTTGGCTTCTGACTGCTGGAAGTAAAGGCGTGTGCTACTAGGCCAGGCTGCTGCTTTTCATTTGTGCCATATATATTGAAGGCACGAGGCTCCCACCTTGGAAGATGTTACTTTGTCAGATAATTTTAGGGTCTGTATTAGTCCTGTTTGTCTTATTTGTAGACCAAACAGGAACTAGTTTATCAAGATTGTTTAGCAGATATAACTGAATTGTATCTAGAGTTAATATTTACTTAATAAGTTAATATTGTCCACAGAATTTTTTACTTTGACTTTCTTAGGTTCCTACAAGGGGTCTCTAAAATGTCTCTCAAACTAACTCGAGATAAACAGACTTTTGTAGCTTGTATTCAGTGCTATACAAAGGGGTAGTAGACTTTAGCCCATGACTGGAGCAGTGCAGGTTTCCTCTGAGAAAGGGCTAACCACCCAGACTCTACTGGGGCAAGTTTGCACATGTCTTTGTGCAGCATTGGGCCTGCTTCAGCTCGTTTGTTCTTTTCCATCTTGCCCTGAATTAGATGCTACATATCACATGATTTATGAGATACTCTTGTTGTTTAAAAACAAAACAAAATAAATAATGCTTGGAGATGTGCTTTTGGAAACTGTTTTGGCACGCCCACCTAATTTATTTGTATCAATCCCCGCTTTATATTAAACGGCAACAAAAAAGCACAGAAAATTTAGCACTTTAATAATTTTGACATTATTGTACAGCTCTTAAGTATTTTCAAGACAGCACTACTCTCGTCTTAGATGTTTATGTTGTTCATTAATGAAGTAAAAGTAACATTGCTTGACCACTAATTGACAAACCCAAGCAACTCCAAAGAATTGCGTTTTTCTCAAAGTGAAAAATGCCGGGAAATCACCAAATTGGTGATGAGTCAGACAACCTAATAGCAGTGCTTGGCGGCTGAGCTGGTGTGGCCAGTGTGGTAGTGTAGGAGTGTGTAGCTCGGTAGTATTCCAGTATTCTTCACCTGTTTCTCTCTTTAATCTGGCATACTTGAATGATGATGGTGTAAAGGTAAAAGTTGGTACTTGGTCTAGTGAGACGCCCCAGTAGACGCCCCAGTAGAGGAAGATAGCATTGAGATTTACCCAGATGGATATTTAGATTGTGTCTGCCGTGTGCAGAGCCTGCATCAGAATTCCTGTTAGGTTGACTTTTGAGTGAGACTACCACTTGCTTTTCTGGATACCTTGAAGAGTTCATTTAATGATTTGGTTTTTCCTTTCATTCAAAGTGTCATTTCTTGACTAGATATAAGATGTATTTGGAGACGATGTGATTTTTTTTGTAGTTATTATATATATAGAAATACTATTTCCGTTTATTGTTCTATAAAGTGCCTTTTTAAATTTTACCCTTACGTTTAAGACCTAGCCTTTGATGTGGTATTTATGTAACGTTTGTACAGTGATTTACTCTTAGTTTGTTACCTTTATCACCTGTACAATTGCACTATTTAAATGTACTCCTTCTTAATGCTAACTTGTTTTCTTTATAACACTGTTACTAATTTCAGAAGGTTATAAAATAAATTTCCCTCTTATCATCACAGAAGTTCTTTTTAGGTTTTAGTAGTTGGTTCTGTTTTTTAGACATAAAAGTAGCTCTTTTTTTCTTTGCATGTTTGAGATTTTTCTGACTGAGTCATCTGTCTCGTATCTAACCTTGTTCATAGCCATAGCAACACTACTTCTATCTGCTAAATGGATGTTTCCTGGGACAGTAGAAGCGAGGACATTAAAACACTGAAGTTGGTGGCACTATAGATTTATAAATAGTAGTCTGTGGCAGCTTCCTTACCAGTATAATTACTTTTGTTTTCCTTTTTAAACTGGCAGCTTCTTTATCAGTATAATTGCATTTATTTACTTAGCCTTCAAAATGCCATTTTGAGGGCAGCATATACTCTTTCAGGCTACTTTACTGCATTATACCTAAGTGACCTGATTGTAGTGTCCTTAAGGGCCTGATACATCCAGGATATATACCTCTCAGGTATTGTAAGCAAGGATGTTGAAAAGACAGAGTCCAGAATTCCCTCTCTCTATAGGATTGGAGACCGATAAGGTTGAACATAGAGGTTAGCAGCACATTCATTGTTCTTGAAGTTAATTGGGATTCTGCTGAAGGCTTGAAATTATGTGTTAGATCTCTTTAGAAGTAGAAGATTGCAATAACAAAAACCTTTTTCTTTAATGTGAGGCATATTTTGCCCCAGTCTTGCACTGTCTAGTTCCTGTTTTTTGAAATTTACCCTTATGTACTTAATGTTGGTGGCTAGACTAATACCTAATTGTCACTGTGGGTATATCTTATGCATGTCATTCAATTGGTCAGATTGGTTCTGTATGGTTTTTAGTGGGCATACAAACTAGTTAGTTCTTTTCACTTAAATTTTAAAGGAGGAAGTTACCAATAAGTAAATGTTGATTACTGTATTGAATGCAAACCTTTCTTTTCATATCTAACAAGTTTTATAAACCATTAAAGTGTATGGAGTTTCCCTTCCTGAATGATTTTTGAGAATGCTGTTTTATTAAATCCTTTTTCTCTTATTACTGGAGTCCCATTTTTGTACTCCTGTGTCATTATTTATTTTACTTTACTATAATGCACTTTTGTAATGTGTGGAGCTTTGAGATCTTAGTGCTGGAGCTTGTGTTCATTCCCTGTAGGCTAGAGAGGTGCTCGCAGTTCAGTTGTGACTGCTCAAGCTGCCCCAAACATGGTTTTCATGTCTCCTCCTGGGACCAGGGACTTCAGGGCTGTGGCACCATGCTGGGCTTTTAGTCCTGTCCTCTTGGTGAGGGTTTGTGATTTTGATCTGTCTTTCCCAAGAACCTCTTTCCAAAAGGAAGTCTCATTTTTCCCTTAATCTCGTGGATGTTGATATTTTTAATTCTACCACTATCTACTTAACTGAAATGTTATGTGTGTGTGTGTTGGGAGCGGTAAATGTCTGTGTAGTGTGTGTACATAGCATGTGGAGATCAGAGGTTAATGTCAGGTGAATTCTTTATATACTTGGCACGTTTTTTTGTTTTTTTTTTTTGTTTGTTTAAGACAGGGTCTTTTACTGAACAGTGAGTTCACAGGGTTGGTGGCTAGACTGGTTAGCCAGGGAGATCCAGGAATCACCTCCTAGACCCCCATCATACTGGATTACAGATCATAGTGCTGGGCCCCGTATTTTACCTGGGTATTGCAGTACTTAGGTCCTCATACTTATGTGGCAAGCACTTTACCTATTGAGCCATTTCCCCGTCTCTTCCTTTCTTGCATGTTCAAGTTTCCCTCTTCCTCTCTTCCTCATCACCTCCCCCACTCCTTTTTCCCAACCAATCCTATTGGTTCCTGAATGCTGGAATTTCAAGTGTGAGCCACTATGTCCTATTTAAATGACATTTAATTTGTATGTTTAGTAGTCATAAGCATTTGTGATAAGAATGTTTTTAGTTTTCCCTAAAATCCTTAAAAATATACAGGGGCTAGGAATATAGCTCAGAAGGGATAGTGCTTGCCTAATGTGGCAGAAAGCCCTGGGCTCAAGGCGTAACCAGTCATGGTGACATATGCCTGTAAACGCAGCACTTAGGATGTCGGTGCAGGAGGTCACCCTTAGCTATACATAAGGTTCCTGGTTCTTGTGGTCTATGTGAGACCTTGTCTCAAAAAGGAAAGAAAAAAAATTGGTATAGCCAGTCCAGTCTCAGAAGTGATCCCTGGTTACTGAACTTTTTGTTGTTGTTGTTGTTTGTTTGTTTGTTTGTTTGTTTCTTTGTTTTTTGAGACAGGGTTTCTCTGTGCAGCCCTGGCCGTCCTGGAACTCACTCTGTAGACCAGGCTGACCTCGAACTCAGAAATCTGCCTGCCTCTGCCTCCCAAGTGCTGGGGTGAAAGGCGTGCGCCACTACTGCCCGGCTAATTATTTTTAATATCTCATTTAATGGCAGTTTCATAGTTCAAGGTATTTTTTATTTATTTATTTTTTGTTGTCACTGCTGTTGGTTTTGTCTTTTGATACAGTGTCTTTATAGTCTAGGTTGGCTCTGAATTCAAGACGAGTCCACTTCACTTTCCCAAGTCCTGGGGTTAAAGGAGTGAGCCATTGTGTAGTCTTCACAGATGCATTCTGTATATACTAATATGGCTGAATTTAATATCATAAAGTTAATTTATAGTTTAGCTCTGTTATTTTGCTTCTTAAAGTTAGCCAATCTTTGGGTTTTAAGGGCTTTACTATTTTTTTTAGGGGTGGTTTCGAGGTCAGAGTTCTCTGGTTTGTCTTAGAACTTTGAAGACCTCAGGTTTTGTTTTCCAGTGTTATAGTGTGTCTGATATCCTTGGCCTCTCTCTTCGGTATAAATAAAAGTAAATGTTGTATATTTGGTGATTATTTTGTTTCTTTTGTTTTTACTGTAAATGTGTCAAGTGTTGCTGTTAGAGGCTCTCTTAGTTCTTTTACAAGGCTAGCTTCTCATATGCTCCTTTCCTGTGAACTGTATCTCGTGCCTGTTTTCTTCCATTACCTGTAAGAGTGACTGTCAGTCACAGCATTCTCTTTGAAGGGACAGTTAGAACTCCCACTTTTGTTTGTAGTAGCTGATTCATACTCCTTGGATTTAAAATGCAGTTTATGTGTTAAGTGACTATCATGCTTGTGGACCATTTCAGTCTCTTTCAGTTAGTAAGGCAACATTGCCCTGAATAGTGGCGGAATGACATGACCTAAGTCTTTAAGACACAAGTTGTATTCTTGTTGCTTTGTTTGTGGGGTTGGCTGGGTGTGTCTTCATTTTTGGTTTCATTGTATCACCCAGACTGGATTGGCACTTTGTGGAGTCCTGCTGCTTCAAGTGCTGGCATTCTAAGTCTTGTTTGAAAAAAGATTTGATTGCTAGCTAGGTGTGGTGGCCCATACCTTTTTTTGTTTTGTTTTGTTTGTTTGTTTTGAGACGGGGCCCATGCCTTTAATTCTGGAGGCAGAGGCAGGTAGATGACTCTGAGTGACCAGCTTGGTCCACACGGCCTATTCCAAGTCAACCAAGTCTACATAGTGAAATGCTGTTTTAAGAAGAAAAAAAAAAGAAAGAAAATCAACAATAATAAAATCCTTTTTCGTTGTGACAGTTTTCCTGTTTGGAATGTAGCCCATTCCTTATTAAGTAAAATACAGTTAATATGTAAATAGCCTCATCCAGATTCTTAGCATAGAATTGTCTCTGTGTGTGTTTGTGTGTGTTGATATTTTTCTTTTTTTAAAGATTTATTTATTTTTATGAATATGAGTACACTGTCACTCTCTTCAGACAAACCTGACTGTAGAGGGTATTTGATCCCATTATAGATAGTTATGAGTCACATGTGGTTGCTGGGAATTGAACTCAGGACCTCTGGAAGAACAGTCAGTATTCTTAACCACTGAGCCATCTCTCCAGCCCCTTAATATTTCTTTAATGACATGAGCTAGCTCTGTGTGTTGTGAATGGCTGGATCACCTTGATCTTGATTGCATTGAGTTTGTCAGCTTCCTGTCTGGGAAGAAAGGCTAGGAGAGAATGTATCCTGTGTGTGCTGAGCATTCTTTACCCACATCTTGATGTAGACTCCCCCAGGCTCAGGTCACGTGCTGCCATATCTCTGTAGACAAATCTTTTTCTGTCATGGCTGTACATGCACTCTTGGTACTTGGTCCTTGTCAGATGAGCCACATCTTCCTCACTCTTCTGTTGAGGTGTCCTTGTTCTGGACTAAGGCTGGTCTTAGAGTGCTCACGCCTTCTGTTCAACAGGGCACTCGCAGTCCACTCCCATAGCTGGTCGTTCTGGTCATGATTCTTACTGCCTGCTTTTTTTGTACCATTTTTGTTTAGTGAAACAAAGGTAGAATGGTGCAGGGGATTGATTTTTTTTTTTTTTTTTAAGAGGCTAAAGGCGTTGACCTCACTGTTAGCAAGTCATCTACTGTCTCAGCCTCAGTTTCCCTACTTTAAGGTACTAACTGGGTATGGTGACACATACCTTTACATGCCAGCACTGGGAGGCAGACACAGGCTGGTCCAAATAGTGACTTCCAGGACAGCTAAGTATAAAGTAATGACTGGAATACTATGAAAAACAATAAAGCCCACTGCAGATTTAATTTTATAACTAATTTTGACGTTCCGCATTCTGAGATTTTCTATGAATAGGATGATATTGGATATAAACAGATGCATACTTTTCTTTAAAGATGTGTTACATGCATGCCATGCATCTTGATCCTATTCACCCTCCTGCTATTCTGAGCCTACCCCCACCCCACCCCACCCGGGCCAACTTAATGGCTCTTTACAAACATTTCCCATTGTATGAAGTCGTCCATTGGGAATGGGCAGCCCACCGGTACTCAGCCTTCAGTACCCACTGTGTGCAGGCAAGGGCCAAGAAAGGTATGGGTTTACTGAGGGCTGGTTATGATCTCCCCTGGGACCCTGTCTCAGAACTAAAACCAGGAGAGAACCAGGTATTCTCTTGATCGAGGCAAATGCCAGTACACTGTAGAAACTACTAAATTCGGAGGAAAACTTGTGGTGATGTTGGATGAGAAGGCCAGCTGGAGAGTCAGCTTTTCTACCAACCATCTCACCTGAGCTTTCCGGATGTCAGTGTAGTTGGTCTGCTGGAGAAACAGCCATTCCTTTAGGGGGAAGAGCTGACTCCTGCATGGGTGAGATGGCCTTGAATGTGCCTGGCTTCAGAATGGTTAAGAACAGCTGTTAGGGGACAGAAATGGAGAAAGTTAAACTGCAGAAATGGTAAGTTATACATGAAAATGTTTTGGTTCTTATGACTCAAAGTAGTGTTTCAATGGAGGTTTTGGAAGTAATCCAGAAATTGTTTTATACTCTGTCTGCGGCAGATATCTAAAATATTTTAAGCTCAAAGAAATATCTTGGCATTGCCTTTCCGGTCTAGGGCAGCATAAATCGTGAGAGAGAATTTAGGACTATTGGAGCGAAAGCACTGGAGACAAACAATATGGTTGTCCATTGTGGCTACTGCTGCACAGGGTCCCTTCCTCAGAGCAGCTACATGTGGCTGATATCTCTTAGTGTTGACTTAGGAAGTTTCCAGGTAGACTTGGAGAAAATGAACATTTGTAAGACTGTTGTAATTGACATGTGTGTGTATAGGAACTGTAAACCTGGTGCTCGTGGTAATTTTGGTAACCCCAACCACTTTTTTTCTTTTTATTACTACTTTTCCCTGATATAGGATCTCGTGTAGCCCATGCTGGCTTTGAACACACTGTATAGCTGAGGATCTAGATTTTTTTTTTTTAATTCTCCTACTTCCACTTGAGTGCTAGGGTAACAGAATGAGCCATCATGCTTGGTTTATGCTGTGCTGGGGCTCAAACCTGGGCTTTGTTCATGGTAGATAAGCAGATAAGCAGGTAAGCAGCTTACCAGTTCATACATTCCAAGCCTTTACCTTTTTGAGACAGGGTCCACTCTATAGCCCAGGCAGTGGTCCTTCTGCTTCAGCCTCCTGAGTGTGGGAGTCACTGGCATGAGTCACTGTGCCTAGTCCTGCATACTCTTTTCCCTGTCTTTTCTTCCTGGCTTGCTTTCTCCCCACCCCTCCTTGTCTCTGTTAGAGTCATCTCAGTGGCACTCAGGGTTGAGAAGTAACTCTCCTTTATCAGTTTTACGTATTCAAAGATAGTTAGAAATTCCTTCTTAAATCCCAAAGTTGTATAAACTGAACATACATACGTGTTTCCTGTGCTAAGAGGGTCTGTCATTAGAAAAATTATAGATACTAACAGTTTTGCTCAAAAGACGCCACAGATAGGATCTTATTTAACAGGTTTGGTGGTACCGGCTTCCTTAGTGGTATGCAGAACAGAATGAGGTATATCTGCATGTTTGTTTTTGATGTTGTTTATATAAAGCAGATAATCTGTGTACTTTGTATTTGTGAACAACTCGAGTGTGAGGGAGATGGCTTTGTAAAAAGAGGGTTTCTTGGTTTCAGAATTATTGCTGGGGATCGTGACTCTATATTGTACTGCATTGTGTTTATCTCCTGCTTTATCTGTATTTGATATAAAATTCTTGAGAAAA
ENSMUST00000143591_33803430 AGAATGCCTGAATCTAAAGTGCCATCCTCTGAGAATCATCGCCCAGAAATGTGCTCTAGCTGCAGTGTTCCTCTTCCCATTGGAGACAGCAGCTCCTCCTCTGGGAGTTGTGCCAACAGCCCACAAAGGATAGTTTCTCAACCTTCTTCTGTTGAGAACCCATTGGAGAACCAGAAAAATGATC
ENSMUST00000062289_33852052 AACATGCTTGGTTTTCCGTCAAACATTGGAATTTGCTGGAGAACTTGAGACACATCAAGGACTGGCTGTAGTAGCCATGGCTTTCCTGGTGGAGTAATGGACTGGCTGAAGCTGCATGCAGAGCCCTTACTAATTAACCAGAGAATGTCTGTCAAACAAGCATGCAATATGGTTTCTTTGGAAATATGCATCTTTCACAGCCCCGAATACTTCCCTGTAAACTAACTTAAGATGATATCAGCTCTTGTCATAGCAACACAAACATCCACCCTCCAGATCAGTCGTTGTCTTCAACAAACACTTCAAATTATTACTATCAGTGACTCCTCATTATGGCTTTTGTTTGGTGGGGAGGGGCTTTAGCAAGCTCCTGTTTGGTAAGAATACAATTGAAATAATACACGTCTACCAATACCATGGCTAACCAAGTAATGATGACTTAACGTTAAACCGTTTGAGTTATTCTGTGATCCAAAAATGTGTGAAATAGGATTCTAGAAAAAAACCAAAAACATAAATGCCTTTTCCGTATTCAGTTATCCCAACATGCCCCTGAAAGTCTAAAATCCCATCTTTGTTTGTTAATTCCATGCGCTGATTTTTATAATAGTCTCTTAGTCTATGAGGAAGACACACCCCTCGGTATCCATTGTCCAGAACATACTAGATTCAGATGTGTAATAGTAGATAAATCACCTAAAGCGCACGTAGGACATGATATCGTGCCTGGTCAGCCATGATGCTAAACTGCTTAATTTTGACCTGTTTATTTCCACTGTAGCAGAAGGAAAATTAACTGGAATAAAAATACCAATTTAACTATGGCATGGAAAATGCCATTTTGTAAATCAACAAAAAATAAAACATTCTTCAAAGACTTCTCACTTCATAAAAGGTCCCCTGACTACTTTGCAATGAGAAGCTATGCCTTTCTCTTTTTCTCCCCACGCCTTCCTTTCCCCTCTGAGACAGGGCTTCTCTGTGTAACCCTGGTTATCCTGGAGCTCACTCTGTAGACCAGGCAGGGCTCACACTCAGAGATCCACCTGCCTCTGCCTCCAAAGTTCTGGGATTAATGGTGTGCATCACCATGCCCAGCAAACCTCTGCTTCTTGAGTGTGTAACGTGACATTGAAGCTTGGGAAGGAGGATTTTAAAGTGCAGTGCAGGGGACCCAGGGACTACACTGTACAGGCTGCTTGGTTAATAGTTCAGTTGTACAAAACAAATACTCACAATGAAGTGAATTGTGTGACATTTGCTACTTTTAATTAAATAAAATTTAACTCCATTGAAAACTAA
ENSMUST00000115161_33852052 AACATGCTTGGTTTTCCGTCAAACATTGGAATTTGCTGGAGAACTTGAGACACATCAAGGACTGGCTGTAGTAGCCATGGCTTTCCTGGTGGAGTAATGGACTGGCTGAAGCTGCATGCAGAGCCCTTACTAATTAACCAGAGAATGTCTGTCAAACAAGCATGCAATATGGTTTCTTTGGAAATATGCATCTTTCACAGCCCCGAATACTTCCCTGTAAACTAACTTAAGATGATATCAGCTCTTGTCATAGCAACACAAACATCCACCCTCCAGATCAGTCGTTGTCTTCAACAAACACTTCAAATTATTACTATCAGTGACTCCTCATTATGGCTTTTGTTTGGTGGGGAGGGGCTTTAGCAAGCTCCTGTTTGGTAAGAATACAATTGAAATAATACACGTCTACCAATACCATGGCTAACCAAGTAATGATGACTTAACGTTAAACCGTTTGAGTTATTCTGTGATCCAAAAATGTGTGAAATAGGATTCTAGAAAAAAACCAAAAACATAAATGCCTTTTCCGTATTCAGTTATCCCAACATGCCCCTGAAAGTCTAAAATCCCATCTTTGTTTGTTAATTCCATGCGCTGATTTTTATAATAGTCTCTTAGTCTATGAGGAAGACACACCCCTCGGTATCCATTGTCCAGAACATACTAGATTCAGATGTGTAATAGTAGATAAATCACCTAAAGCGCACGTAGGACATGATATCGTGCCTGGTCAGCCATGATGCTAAACTGCTTAATTTTGACCTGTTTATTTCCACTGTAGCAGAAGGAAAATTAACTGGAATAAAAATACCAATTTAACTATGGCATGGAAAATGCCATTTTGTAAATCAACAAAAAATAAAACATTCTTCAAAGACTTCTCACTTCATAAAAGGTCCCCTGACTACTTTGCAATGAGAAGCTATGCCTTTCTCTTTTTCTCCCCACGCCTTCCTTTCCCCTCTGAGACAGGGCTTCTCTGTGTAACCCTGGTTATCCTGGAGCTCACTCTGTAGACCAGGCAGGGCTCACACTCAGAGATCCACCTGCCTCTGCCTCCAAAGTTCTGGGATTAATGGTGTGCATCACCATGCCCAGCAAACCTCTGCTTCTTGAGTGTGTAACGTGACATTGAAGCTTGGGAAGGAGGATTTTAAAGTGCAGTGCAGGGGACCCAGGGACTACACTGTACAGGCTGCTTGGTTAATAGTTCAGTTGTACAAAACAAATACTCACAATGAAGTGAATTGTGTGACATTTGCTACTTTTAATTAAATAAAATTTAACTCCATTGAAAACTAA
ENSMUST00000182513_34183037 GGCGTTTGACTCTGTGCAGAGGCCGTGTCGGCTGCATCCTGCCATCTGTTCAGAGCAGATGGTGTCTGCTAAATGTGCAGCCTAGGAACTGTGTCACCAACTCGAAGCGCTGTTAATTTCTTGTAGGCTAGAAATAGCTCCCTGCTCAGAAAACACGGCCATTCTTAAGTTGAAAGCAGAAAACGATTGGCTGCCCCTGACAAAGTAACTTAAAAAAAAAAATATCTTACTAAAATAAATGGGTTTTACCTAGAAAATGGGGTGAGCTTGGTGACCATCCACACGTTCACAGGCCCGTTTCTTCTGACCTCCTTCATAGTCCTTTCACTGAATAGATTCAACACATTAATGATGTCATCCATTGTACATCCTGAAAGAGCACCTCACAGAGCACCACAGGACTGGGATCCAAAGGAACGTGCAAAAGTGCCCCCGACCCGTGAGGCTGGAGATGGCTACCTGCAGGCAGTGATGTCCTCTGCATAGCGAAGTGTTCGTCGCTGTTAACTTTTACTTTGGTTGAGACTTTGGAAATAAAATCTAACAAGTGCATTGTGTATTGGAGGAGGGGTGTCATCTGTGTGGAGTTTCTCTCTCTTCTTTTGCTCTCTCCTTTTGTCTAATAGCATCTGTCAAGGCATCTGCGATTGTAATGCTAATGTAAAGGCAGCGATTCCCAAATCTCTCTCATGAATAAAGTTGGGTTTGCTTATTTGTCATACTCCTGAAGCAGCTGGGTGGCCAGAGCAGTGATCCCAGACTGATCATAAAAGCTTTTCCCGTCCTCAAAGACATCTGCTGTGTGATGCAGTGGATGTGGTTAAGTGAATGAATAAAATATCGCAGTAACCTGTGTGCATGATGGAAA
ENSMUST00000183302_34183037 GGCGTTTGACTCTGTGCAGAGGCCGTGTCGGCTGCATCCTGCCATCTGTTCAGAGCAGATGGTGTCTGCTAAATGTGCAGCCTAGGAACTGTGTCACCAACTCGAAGCGCTGTTAATTTCTTGTAGGCTAGAAATAGCTCCCTGCTCAGAAAACACGGCCATTCTTAAGTTGAAAGCAGAAAACGATTGGCTGCCCCTGACAAAGTAACTTAAAAAAAAAAATATCTTACTAAAATAAATGGGTTTTACCTAGAAAATGGGGTGAGCTTGGTGACCATCCACACGTTCACAGGCCCGTTTCTTCTGACCTCCTTCATAGTCCTTTCACTGAATAGATTCAACACATTAATGATGTCATCCATTGTACATCCTGAAAGAGCACCTCACAGAGCACCACAGGACTGGGATCCAAAGGAACGTGCAAAAGTGCCCCCGACCCGTGAGGCTGGAGATGGCTACCTGCAGGCAGTGATGTCCTCTGCATAGCGAAGTGTTCGTCGCTGTTAACTTTTACTTTGGTTGAGACTTTGGAAATAAAATCTAACAAGTGCATTGTGTATTGGAGGAGGGGTGTCATCTGTGTGGAGTTTCTCTCTCTTCTTTTGCTCTCTCCTTTTGTCTAATAGCATCTGTCAAGGCATCTGCGATTGTAATGCTAATGTAAAGGCAGCGATTCCCAAATCTCTCTCATGAATAAAGTTGGGTTTGCTTATTTGTCATACTCCTGAAGCAGCTGGGTGGCCAGAGCAGTGATCCCAGACTGATCATAAAAGCTTTTCCCGTCCTCAAAGACATCTGCTGTGTGATGCAGTGGATGTGGTTAAGTGAATGAATAAAATATCGCAGTAACCTGTGTGCATGATGGAAA
ENSMUST00000183034_34307593 TGCAATTGGCTCCAACCAGCCCTTCCCCGAGCATTTACTATTTAAGCGAATGATGTAAAATACGATGTAGAAATTACTGTGAAATATTGCAGGAGGCAAGTTTTAAATTCTGCAGATGGCCTTATTTGTGTATTTGTCTTTTTATTTGATCTGTATCACTTTTTTGGTCAGATTTTCTGGGGGTAAAAGTCACATCATATGTGATAAGGAAGAAAGAACTTAACATGAACTGATGTTTCTGCACTGTCGAGTGTAGACCATACACTAAAAGTCAGTTACTGTACCTACAGGTAAGTCCACATTCTCTCTGACAACCACAGCACTACATAGCTGACATTAAGGGATACCTCATGACACCTTTTATGGAGATTCTGAACAGCTGACAAACCAAGCAGGGAATTGTATTTTTATTTATTTTTTATTTTTATTTTTTGCGATGCTCTAACTGTAAATTAGACAGAAGACAAAAGGAAAAACACAACAAGACGCAGTTCTTCGAGCAGCCTCCAAGAGAGAATCAGAGTCACAGGAAAACGCCTCAAGCAGCCGCCGGTACCATGGCGTTCACACACCTCCCAGTGTCCTTGTGCCTCTGCTTCAGGCGCAGCCAGACGCGCCCTGGGCATCCGCCGTCTCTACCATAGGGATGCGGTGCTCCGTGCATCCGTGTACACGTGCAAGGTTTTGCTCTGCTTGGGTGGACAGCAGCCCCTGTACCACTGAACTCATTTTGTAACAGCAATTTCGCTTGC
ENSMUST00000097785_34307593 TGCAATTGGCTCCAACCAGCCCTTCCCCGAGCATTT
ENSMUST00000097786_34307593 TGCAATTGGCTCCAACCAGCCCTTCCCCGAGCATTTACTATTTAAGCGAATGATGTAAAATACGATGTAGAAATTACTGTGAAATATTGCAGGAGGCAAGTTTTAAATTCTGCAGATGGCCTTATTTGTGTATTTGTCTTTTTATTTGATCTGTATCACTTTTTTGGTCAGATTTTCTGGGGGTAAAAGTCACATCATATGTGATAAGGAAGAAAGAACTTAACATGAACTGATGTTTCTGCACTGTCGAGTGTAGACCATACACTAAAAGTCAGTTACTGTACCTACAGGTAAGTCCACATTCTCTCTGACAACCACAGCACTACATAGCTGACATTAAGGGATACCTCATGACACCTTTTATGGAGATTCTGAACAGCTGACAAACCAAGCAGGGAATTGTATTTTTATTTATTTTTTATTTTTATTTTTTGCGATGCTCTAACTGTAAATTAGACAGAAGACAAAAGGAAAAACACAACAAGACGCAGTTCTTCGAGCAGCCTCCAAGAGAGAATCAGAGTCACAGGAAAACGCCTCAAGCAGCCGCCGGTACCATGGCGTTCACACACCTCCCAGTGTCCTTGTGCCTCTGCTTCAGGCGCAGCCAGACGCGCCCTGGGCATCCGCCGTCTCTACCATAGGGATGCGGTGCTCCGTGCATCCGTGTACACGTGCAAGGTTTTGCTCTGCTTGGGTGGACAGCAGCCCCTGTACCACTGAACTCATTTTGTAACAGCAATTTCGCTTGCAAAAAAAAAAAAAAAAAAAAAAAAAAAAAAAGCTCTGAAATAAAACACATCCCTTAACTACATCGCTATGGAATTAATTTTTTTTCCCCAGGGAAAACTGGTGTATTTTTTTATGAACAGTATCAATTTGGAGTGACCAAAAGATACTTGAAAAAAAAAGTGGGCTTATTTTGATTTCTCATCTGGAATAATCATGTTCTGGTATTATATCTACTTATATTTAATAAATATGCATTTTAATTTATTATGTATACTCACATACTAGAGAAAGATATTAGTATGCATTTAATAAAACATATTCACTTGAA
ENSMUST00000182018_34307593 TGCAATTGGCTCCAACCAGCCCTTCCCCGAGCATTTACTATTTAAGCGAATG
ENSMUST00000115104_34307593 TGCAATTGGCTCCAACCAGCCCTTCCCCGAGCATTTACTATTTAAGCGAATGATGTAAAATACGATGTAGAAATTACTGTGAAATATTGCAGGAGGCAAGTTTTAAATTCTGCAGATGGCCTTATTTGTGTATTTGTCTTTTTATTTGATCTGTATCACTTTTTTGGTCAGATTTTCTGGGGGTAAAAGTCACATCATATGTGATAAGGAAGAAAGAACTTAACATGAACTGATGTTTCTGCACTGTCGAGTGTAGACCATACACTAAAAGTCAGTTACTGTACCTACAGGTAAGTCCACATTCTCTCTGACAACCACAGCACTACATAGCTGACATTAAGGGATACCTCATGACACCTTTTATGGAGATTCTGAACAGCTGACAAACCAAGCAGGGAATTGTATTTTTATTTATTTTTTATTTTTATTTTTTGCGATGCTCTAACTGTAAATTAGACAGAAGACAAAAGGAAAAACACAACAAGACGCAGTTCTTCGAGCAGCCTCCAAGAGAGAATCAGAGTCACAGGAAAACGCCTCAAGCAGCCGCCGGTACCATGGCGTTCACACACCTCCCAGTGTCCTTGTGCCTCTGCTTCAGGCGCAGCCAGACGCGCCCTGGGCATCCGCCGTCTCTACCATAGGGATGCGGTGCTCCGTGCATCCGTGTACACGTGCAAGGTTTTGCTCTGCTTGGGTGGACAGCAGCCCCTGTACCACTGAACTCATTTTGTAACAGCAATTTCGCTTGCAAAAAAAAAAAAAAAAAAAAAAAAAAAAAAAGCTCTGAAATAAAACACATCCCTTAACTACATCGCTATGGAATTAATTTTTTTTCCCCAGGGAAAACTGGTGTATTTTTTTATGAACAGTATCAATTTGGAGTGACCAAAAGATACTTGAAAAAAAAAGTGGGCTTATTTTGATTTCTCATCTGGAATAATCATGTTCTGGTATTATATCTACTTATATTTAATAAATATGCATTTTAATTTATTATGTATACTCACATACTAGAGAAAGATATTAGTATGCATTTAATAAAACATATTCACTTG
ENSMUST00000042493_34436671 CCTGCATCCACATTGGGAGGCACTGAGCATAGCTGCCGTGGATGCTACCACCTTACCTCAGGCCTTCTTCTTTTTATAAGCAGCCCCTGTCTCAGCTGATGCCCCACCTAGAAATGTCCTTAGTCTGCGCGGTTTCTAGCTTTTCGAGGCATGAAGTTGAGTTATGAAGTTTGATGAAGCAAAGCTGAGCAGTGTAGAGAGCACCTAGTTCTAGGCCATGGTCTCAGGGCATGACAGTGACGTGTGAATAACCTGCGGCAGCCATCTGGGATAGTGAAGCCCTGCAGAAATGGTGACAGAGAAGAAAGGGAGTCTAGAAACATAAGGTAGATCAGGACAATTCCAGTCAATAAAAGTACCTCAGGCTGGGCGTGGCAGCGCGTGCCTGTAGCTCCAGCAACTCTAGAGGCTGAGGCAGGAGGATCACTTAAGCCCTGGGAAGTTTATAGACAAGACAGCACACACACACACACACAAATACACAAATACCAGAATAGCTAGCAGGAAATATTACTTCTGTTATAAAAGGAAAAATAACTCATTCTTCCGGGGAATCAGGGTGACCTTCCTGATTGCACTTAGCTTATAGAAGTGAGACCCAGCTGCTTTGCTGAAGGTGCATTCTCTCACCTGGAAACTGTGTCTTGCTTCACGTTTTTTTCCTGAGCTATCCAGTTGTGTTGGGAAGGGGAATGTAATTGTTTGTGGGGTGTAAATATTTCTTCCTAATTTGTTAATTTTGCTTATATTGGTTTTTCTACTTATGAATTGTAAAAACAGAAATTTGTACAGAAAAATTGAATAAAGTAAAAGCTACAGTAAGTGTC
ENSMUST00000137794_34443092 TGGAAGTGTCCAG
ENSMUST00000136770_34444077 CTACATTTCATTCCG
ENSMUST00000027303_34444471 GCTGAGCTACTTGCCAGTCAGAATGCAGACTTGGAATCCTGGATCAGAGACTTGTCACAGACAGATTCACTAATCCTAAGTGGAGACTGGAGGGATCTAAATAACCCCTCTGTCATCACGCTCCCAGCTGCCTCTAACTGGTCACGGTTGGCCTACTGTCTGTCAGGACAAACCTGAAGCCCACAGAGTATCTATGGGTTGAGGACCTAATGACAGTGGACTGAATAGTCACCTTCAGGCTGGGGTAGGGCTGCAGATCTGCACTGGAAAGTGGTTACTTTCTTCAGAGTTGGGCCCTGTGAACACTTTTTTCCTGTGGTTTAGGGTCAGTCTTTGTCACCAGCAGCAAGCCTACACCATTTAATTACCAGCCTAACTTACAAGCAGGGGCACCCTCCTCTAACTGCGAGCTTTTCCCCTCAGCCTCTTTGTTCGAAGAGATAGCGACTCTAAGACTTAATATTTCATGAATAAACGCCTAGGCCAACAGCTAGCGTCTATTCCCTGCCTAGCTCATTACTCAGTTCCTTGTTTGTTTTGTGAGTGCCCTATGGCTGGTTACCTCAGTTTCATGCAACCATCTCCTGTGCCTCTTTTCCAGAATCCCCTCTCTCTCCGCAGGATATCCCATCTCCTGTTTCTTGCCTTAGCTCATTGGCCATACTTTTCTATTGACCAGTGATATTTCCATACAGAACACAAGAGATTCTCTCTGCACCCTCCCTCTTTCCCAGGAGACAGAGTGACACCCACAGCCTGCCTACCATATCTCTGCCTATCTACATCTACAATGGGCCTGTCCATCAGCCACAGGGAGAGCTAGTGTTGCCCAGGGAAGGGCCTCAAGAGGCTGTGCCACAGCCGTTTGCAACTTACTGTCCTCTCTGTATCCAAAACCCTGAACTTCCCCAAGGGCCCTGGGTTTGTATAGAGTGGTTGTCAAGACCCTAGAGCTCGCAGAGAGAATTGGTGATGGGATCTACCATACCATTAGGAGGAGGCCTCTGAGGAAGCATGCCAGACAGGATAAGGGAGATGTCTGCATGGTGTCATGAAAACCTAACGATAGTGAGAGAACAGAAGCCATCTGGATGATGTGCAAGGCCCTTGAGGTCCAATAAGATGAGGAAGGTTAGGCCAGTGCTCTGGGACGGGTGGGCCCACAACTGCAGCTCATGAATCCAATTCTCAACAAGGCCTCTGGGATCCTCCCATGGCTTTGCGTGTGGTGTGTGTGTGTGTATAAATTTCAAAATGCAAGTAAAA
ENSMUST00000027302_34473647 CGAGTGCTGTGCCAGTTATAGCCTGCCACTCGGTGGTGGCTGGACTCCTGGAACCACCATACTGCTGTGCAGTGTGTTATGTATGAGTGGGACTTGTGGGCCTGATTCAAAATAAAAGTTTCTCAGGGC
ENSMUST00000027299_34502948 TTTGTCTACTGGTCTATTCACCAAGAGCCACTTTGCACGCTTCCATCTGTGGGCTCACCTGTCCCATCTGAGGCCACACCAGCTCCAGGCCTGACCGAATAAAACAACTAAAGAC
ENSMUST00000115071_34543975 CTGATTACTAATGAGAAGAAAGCAGCTGCCAGAAAGCTAGCCCCCAAGCCCCTCCTGTCTTCCTTTCAATCTCCACACAGCATGTTGGGTTTTTGCAGAACCCAGAACAGTGTTCAGGACTCACACGACCTCTTCCATGGGCTCAGAGATCAGCGGAGAGACTGACAGTGAACAGCAAGTGACAGGGAATTTCGGCAGTGAAGCATGCAAGTGAGAGTCCAAGCTACTCAGACTGACTGGCTGTTACCCAGGAGGGGCCAGTTGTTTGGGGACCTCATACAAGCCTATTCAGTGCATACTTTGAAACCTCCAGAAAGGTACTCTGAGTTGAACAGGCTGGGCTCTTGTATTCAGGTTTGCCTTCATTGGAGACCTTGAAGAGAGGCCCAGCCAAGCAAGGAGGGCTGACCATTAAGCCTCTTTATTGTACAGCATGAGAATCCAGCATATTCCAGTGAATCTGTTATTTACAGGACACAACACCAAGTCAGATGCCCACCACCCAGCTTTCTTGCTGGCACACTGTGGTGTAATCAAGGGTGACAGCTCAGGAGGAGAGTCTATCATCGCACTTAGGAGCCTCAGCCCTTACCAGCCACACCCTGCAGGAGGAGGCAGAGCACCAGCAGGAGGAGGCTTGGGATGCTGCATTCTCTTGATCCTCTGGCGCCTGAAGAAAGGAAGCTTTTCAGGTCTGGAAAAGAACACAGAGAATATACAAAATATATGGCTACAGGACTGACC
ENSMUST00000027298_34544138 GGCTCCTAAGTGCGATGATAGACTCTCCTCCTGAGCTGTCACCCTTGATTACACCACAGTGTGCCAGCAAGAAAGCTGGGTGGTGGGCATCTGACTTGGTGTTGTGTCCTGTAAATAACAGATTCACTGGAATATGCTGGATTCTCATGCTGTACAATAAAGAGGCTTAATGGT
ENSMUST00000047840_34552334 TTCAGGGATCTGTGATGGAGCCACGGGGCCTTAGACAGCCAGAATGTCCTGCAAGCCACCTCACTGAGCACTGTCATTCATGCCTCCATCAGTGTGCCACTCTTGCCCTAGGCCAGGCAAAACAAAGAATGAAAACTAAAGAATAAAACTAAAAACTAAAG
ENSMUST00000052670_34589025 GCTACTCTGGGCCCCTGGTGCCCAGTCTCTGCGGCTATTGTCCAGAAGTCCTGTGGCTCTCTTTGGACAGTGAACAGCGGTAAGTCGCTCCTTCCCTTGGGCCATGAAATGTTTCGATGGCCTTCTGACCTGATATGGACTTCATGTGGATAACCAGAAGTGTGGACTTACAAGCTGGCAGTGGCGCAGGCTCACCTACAGGATGGGCTCACACACTTCAGGAGCTGCATACGCATGGCCTCATTCAGGAGAACCAAGGACCAGAATCTTCATCTTTATTTATTTATTTTCTGGTGTAAGGATTGTGTTTGGGGTAGAGATGGCCAAGCTCAGGCATGTGGGGAGGAGGGGTAGAGGATCAGATGAAGGGATCCCTGCCTGAGCCTGGGGCTAAAGACTGATGGGAGCTGCCGGCACCTCACACCACAAGGACAGACGACGGCCAGAAAGCAGTTCACGTTGTAAAGGAAGACAGGGGTAGCCAATCCATCGGCTTGAGGTACAGGAAAAGGATGAGAGCCGTGCACGGCTCAGGAGGCAGAACATCTCATGAGGCTGAGTTCACAAGGACCCGCAGGTTTCATCCAAGTCTACTCTTTACCCAGGAAAGGAGAACAAGATACACCGCAGTGTCACAGTGCTTCTGTTTGGGAATGGCAAGGACCAGTCCTATCTTAGCAGGAGCCTGGGGCCTCCAGCATGGTATACGTGCACAGCTTTGCCAGGGCTGACCAGACCCTGCCTGACCAATAGGTTCTCTCCTAGTGATTCTGTGCACTTCCTTCAGCTTGTTCTCTGAGGCCTTGGGTGGGAGGATACCCACTGTTCTCCCCACCTCTGCCATTCTGCCTTGGAGTTGCAAAGGCCTTATCTTCTGCCCTTTCCACTCCCAGCGTGGCCATCTCGCCTCCAGGGAGCTCTCTGAATGAAGCTGTGCTCACCACCCCAACCCAAAAGCAACACACGCACCGAACCCAGACATCCAGAAACAGGAAAGGACCTGCTGGCTGCTATCCCCAGGAAGGGTAGATATCATTTTTGACCCAGCCTGAGGGCAGGGACAGAGGGTCCATCCTCCTTGTCAAGGATTTGATTCTACCTCAGCAAAAAATAACACAGTGGCAGGCAGAGGATAAGGACTTGACAGGTAGCTGTAAAACTTGTCACCCGGACCATATGTAGGCAGGTTCCTGGAGAGGCCACACTTCATACAGAGCTCCTGTGGAGAGGTACAGGAACTACAGGTAAGCACTGAAGTCCCATTGATATCACATGTTCAGGGCCCAAGGGCTCCACTTCAGGCGAGAAAGTCTCTTGTGACCATTGGGACCAACAGCTCTCTAAGGCTGCCTACTGTGTGCGGATGAGGGCTGTAGGTTAAAAACAGATATCAAGGTTGTGGCCATGTGGACCTGGACACAAGAAAGCACGGGGCCGTTCACCTGGGAAGCCACATCTTCTTCTAGGACCCAGACTCCATCATGACATCATAATGACATCACTGAGCCTGGCTTTGAGTAAGTGACAGATAGAAGAACATTCTGCATGACCCCTGCAGCAGTATGAGGTAAATTATGCTCATTTTCAGACCAGGCACAGCTTGTGTGATCTTTCTATGGACATACACAAGTAGTGAGTGCAGGTAGGGGGTTCAGATCCCTTCCAAACCCTACTATGAAAGCTCTGCTATGCAGTAGGTTCTGGAACATTCCACTGGTTTCCCTCAGCTGATACTCCCAGAGCCTTCAGCCCTTTCTTCTTCCAGGCCACACATGCCTGAGCACCGTAGGGTGCCAACCACATGTCTCTGTGAACGGGTTGAAAGCTCAGTAAGGAACCACTCAACCCGTCACAGCCTTTGGGGCTCGGTACTGTACCTGACAGAGAAAGTGCTCAGTAAATACTTTTTTTTTG
ENSMUST00000160855_34807189 TTGACATCTCGCTGGATGGCTTTCTGCTGACCCCGGTGCAGAAGATCTGCAAGTATCCCCTCCAGCTGGCGGAGCTGCTCAAGTACACACACCCCCAGCACAG
ENSMUST00000159747_34811830 GCCAGCATCCATCAGACAACCTGACAGCACTTTGTGGACCCATCCTTTCCTCTCTGAGGCCTATACCATCAGGCCCTCTGCCTGTTTTACAAACTGGAAGTGAACAGGCACAGCGTCATGCTGTATGAAGTCTGGGCCCTGCCTCTGGCCCCTTCCCCATGGCTAGTGTGTGAGTACCAGCCTCTGACTATACTCTGGACCTGCGCAGAGCCTCCATCAATGGTAAGCCTGCACGCCACAGCTCTAAACCTCTGGCCAGGCTGTGCACATAGGCGCATCTGCTCTGGACATTCTTTGGAAAGCTATCATCTCCATTCTCCTGTTTCCTCTGGGTAGGAGACCAAAATCTGTGGCCATGAGCCACCTGCCAAAGCAGGTGTGTGCCCCTCTGCTCTTTGTCTGTTCAGGCCCCCAGTGCACTTGTAACCTGAGAGGTCAGGAACCAGGAATTATGCACTAACTCTACCCATACATAGCTGTCCTTATGCCTCCTGGTCCCTGTAGACACTGCTGGCTGCCAGATACCCTCTTTACTTGTGACATGTGTAACGAGAAAACCATACAGTCAACTGTGTCCCTGGTTCCAGGTTAGTGACAGTTCCCTGTAGCTGGGGTGGCTGCGCACACACCCACCCACTCACTCCCTGTTCACTATGATTTTGGTCGTGTTGTTTCTCTAACACTGGAGAATTGTTAATGACACAGAAAGATTGCCTTACCCTAGTTAAGTGTGAGAAGCCATAAGGACTGGACTCTGGCCCCTCATGGCCGGCCTCCTCGTGAGGCACATGGCCGGGCCTGCACATGGTGCAGAGCCTACAGGACTCAGAAGCATGGAGTCACTCTTGCGCTGCATCTTCTCTAATCCAAAAGACACATTTAATTTCATAAAGAAACGAATGAAAAGTGA
ENSMUST00000047664_34811830 GCCAGCATCCATCAGACAACCTGACAGCACTTTGTGGACCCATCCTTTCCTCTCTGAGGCCTATACCATCAGGCCCTCTGCCTGTTTTACAAACTGGAAGTGAACAGGCACAGCGTCATGCTGTATGAAGTCTGGGCCCTGCCTCTGGCCCCTTCCCCATGGCTAGTGTGTGAGTACCAGCCTCTGACTATACTCTGGACCTGCGCAGAGCCTCCATCAATGGTAAGCCTGCACGCCACAGCTCTAAACCTCTGGCCAGGCTGTGCACATAGGCGCATCTGCTCTGGACATTCTTTGGAAAGCTATCATCTCCATTCTCCTGTTTCCTCTGGGTAGGAGACCAAAATCTGTGGCCATGAGCCACCTGCCAAAGCAGGTGTGTGCCCCTCTGCTCTTTGTCTGTTCAGGCCCCCAGTGCACTTGTAACCTGAGAGGTCAGGAACCAGGAATTATGCACTAACTCTACCCATACATAGCTGTCCTTATGCCTCCTGGTCCCTGTAGACACTGCTGGCTGCCAGATACCCTCTTTACTTGTGACATGTGTAACGAGAAAACCATACAGTCAACTGTGTCCCTGGTTCCAGGTTAGTGACAGTTCCCTGTAGCTGGGGTGGCTGCGCACACACCCACCCACTCACTCCCTGTTCACTATGATTTTGGTCGTGTTGTTTCTCTAACACTGGAGAATTGTTAATGACACAGAAAGATTGCCTTACCCTAGTTAAGTGTGAGAAGCCATAAGGACTGGACTCTGGCCCCTCATGGCCGGCCTCCTCGTGAGGCACATGGCCGGGCCTGCACATGGTGCAGAGCCTACAGGACTCAGAAGCATGGAGTCACTCTTGCGCTGCATCTTCTCTAATCCAAAAGACACATTTAATTTCATAAAGAAACGAATGAAAAGTGACCTGGCTGCTGGTCAGCTGGTGGTGTGTGTCAATTTCTTGTGTGCTGTCATCCCTCCTGGGCCTGGTACCCTGCCTCTCCTCCTCTTCTGCTCTCAGCCTAGGGGAGGCGCTGCTCACTAGGCCAAAGCCTCAGGGTTCTGGTACAAGTGGCTAGGGTCATTATTGCAGAGGCCCCAAGAAAGCAGGCCAGGGAGCCATGTACAGGGGGTGGACAGACTCCCTTCTCACCTCCCAGAGTAGCTAACTGGCACGCGTGGGCTAAGGCTCAGCATCTTCCTTGCTAAACTGAGGGACCCAGGAGGCTCATGTGGAGCTGCAGAAGCCTACACCTCCTGCAGTACGTAGGAGGATGCTCCACCAAAGCTGATCAAGGCTGAACACACAGCCTTGTCCCAGTCCTCTAGGCACTTCTTCACCAGGGGAAGTGGTAGCAAGTGCTAGTGAGACCGTCCCTCTGAAAACACTCCCACGAAAAGGTCAGAATATGCAACACAAGTCAATCTTTATTGAAAACTGCAGTATTAATTACATAACAATTCTGGTTACAATAAACGTGCTTTTAAGGATTT
ENSMUST00000170092_34813219 ATTTGAGGATGGAGCTGTGCAGTCACTTCATTGAGTTCCACAGCTGGTGCTGCAGGCCTTGTGCCTCCAACCAGGACTTTCTTCTTACTGCTCCGACACTTAGCTAAACATGACTGCGCCCCAGCCCAGCAGGTCCCAGCTCGCTAGTCTCCAACTAACTCTGGGTTGGTTTTAAAGCAAATCCTGTTTTGTGGACTGCCTGGCAAATTTTTTAGCTAACTGTAATGATAAAAAGGGAGTATTACTCTATTCTGAATCATATCTAGTTGAATGCATGTTTATAAAAACAAACAAAAACAAAGCTTGCTCAATCTACCTGCAGTGACTGATGCAAAACCATCATATGCAAAACCCGAAGGACTGGACCACGTTCACAGCCTGTCCTGTCCCTCACGCACCTCTGCGATGTACGCTGAGCCTCAGTTACACTTGTACAAGGGATGTCCTCACTGAAGCGTGGGGAGGACTGCAGGGGACTCTTAGGGGCTGGGGTTGCCAGTTATGGACACAGACTATAGCTTTCAGCAGCCTGGTTTTTTGGCACTGGCTGACTGATCCTGAGGGAGCTGCAGGGACTGGGGGAGAGAGAGCACACCTGCAGCAGCTCCAGACAGCAGCAGCAGCAGCAGCAGGGATGACGGGGTCCCTCTCCTTCATTTCAGCTGGAGTGTGCTCTGCAGAACAGGGGTCTACCTGAAGCTTATCAGGAAATACAGGAGCTTGGTGACGAGTCCAGCTGGGGTGAGGAGTGGTCTGTGTGTCAGAGCAGGGTCTGCCATCCGAGTTTTCTCTGTATGTCTTACAGGATAACGTTCTCTGTATCTGTTGGGACTGTTGGGAAAGTCCATTGTAGAAGTAAACTGTCTTCCTAGGAGGGAAGATGTCAAAGAGAAGCAGCCACACTGAGGCAGTGTTGTCTTTTGCTTTATTTTGCTTAGGGAACCATTCCTTTTTTTCCCCCTGAGAATAACTGAGTCACCTAAAGACATGGGCACTGCTGTATTCTCCCACAAAGACTTCAGCTGTGTGCTGTGAAGAGTGTTGTACATTTAAGACTGGTTACAAGGGAATAAGTGTATTTTTAAGTTAGTTCCTCATGTTTCTTGTAGAGAAGCAGGGCTGTGATGATGTGTAAAAATGTAGAAATAATGTAGCTTGTCTTGGGGCCATTCACCTGAGGATGCTCTCTGTAACTAGCGGGGTGAGGCCCGGGAAGCCTGCGGAAACCTGCGGAAGCCACTCTGCTGTCACTGAAGGCACTCAGTACCAAGCAGATGTGGAAAGCAGAAAGGGCCAGGCAGTTCAGGAGTGCTCTTGCTTGGAAGGCTCTGTGGTGGGAAAGATTTTGAGTGTGTACATAAGAAACCACAAAAGTTCTTTCTGCCTGAGTGTGCCCGACTTGAATCTGTGAGAGTGTTTCTGTTCAGTGTGGGTCAAAGGGCAGGGCACGAGGACCTCTCTGGGCTCTGTCAACTGGGGGTGAGCTTTGTATCTTTTGTCAGCCCCATTGAATTCCTGGGGCTTTGGTTGGAAGGGGTGCTTGTCTCTGGCAGCTAAGTCAGGGCTTCCATGTTGGTGTAGAGGTTGCCTCAGTAGCAGTCAACTTGGCTAGAGGCTGGGTCACCTGAATATGGAACCTTCGGTGACCTTATTTTTATAGTAATGCTCTCCATAGTTTTTTTTTAAGCATTTTATTTTTTGAGAAGTTTAGGAAGGTTGCTGCATGGATCAGTGTGAACAGAAGATTCCTCATTCCTTATGTCTATGAACATAGAAAGTTTATGGATGATTATGGTTAATTGCCTCATGAGCACTTAGGTGTGTGTGTGTGTGTATGTGTGCGTGCGTGCGTGCGTGTGTGTGTGTGTGCTTGGATGTGCGCGTGCATGGGGAGAGGGGTAGCACCAGCAAGCACACCCTGCACAGAGATAGACACGCTTGCTGGAGCACACAGCCTGCACCCGTACTTCCATGTTGGGATCCCGTCCCTGTGCTGAGTGACTTGCAGGGTTGGGATTTCCAAGTTTTCTCTGGACTCATCAGACAGAAGGGGATTTCTTTAGAACAAATGTACCTGTGATTTTCACGTGTTTGAAAAAGTCCCCTTATCCATCCCCAACTAAACATGGCTATCTCCCTGCCTGGAAAGGGTAGAGTTGTTTGCCTACAGCAGGAAGTTACCAAGTCTTTGAGCCTACTTGCAGCAACACACAGTGTGTGTGTATGCACAGGCCCTGAGTTCTCAAGAGAGAGGGAGGGGCTGCTGCCCTCCTGCTGATCACATCAGCCTCACACACTTGCCCTGGAACTGTTGAAATGGAGTGACTACCAAACACCTCTGTAGTGTACAACTCGGCTGGGTGGAAATCTTGTCTGTTTTGAAGCTATCAGGTCATCACTGTGGGATCTGCTGGTGAGAGAGCTTACCAGGTGAAAATCTGGGTATATGGATGGTAGTGAACTGTCACAGGGGGTGACTTTAACAACATTCAGTTTCAGTAAAAATAAGGAACAGAATTGGGTCAGTATTCTACTACATGGCTGTACAGGTATCCCAAAACATTGAGGAACATTCCAAGACAGTGTGCTTTCTATGAGTGTGACATTCCTGACTAGAGTCCTTCAGCTGAATTGACAGGCAGGCAGAGAGTCTGATCCCTATGGACACTGACATCGTTGTTAAGGAGATATATAGATATATCTATATATATCAAGTTTATTTTCTGCTGCCGTCCCTGAGGCTAGGGGCCTTCCTTCCTCGGCTGCTGCTGCTTGCAGTTTAGAGTTGTGGAGTATTGGAAACTGTAAGCTCCTTGACTCTGGAGAAGCAAACCCACCACCATCAGGATTGGGTCAGTTAGGCTACAGGCATGGAAGCGGCCTCTGCAACTGTTGTCTCTGTGTTGTGGTCTTCCTTGGAGGAACTGTTGAGTGGCTGTTGGCTACCAGTTGCCATCCTGAGTAGCAGCTTGTGAGTGTTTTGCATTGGTTGTTGAGTGTCTACTGTTCCTCGGCCATGCACCTGGCATGGTTTGTTGTTTGATGGGACAGGAGGCTGGAGAAGCAGACTGGGTGTTTTACAGTCCGGTGAGAGGAAAGTCAGTCTCCGGGAGGGGGAGGCTTGAGCTCCCTGCCTTCTCATTGGCCCTCTGAGTGTGTCTGTGGTTGGGAGAGGTTGGCAAGCACCAGCTTTACACATTGGGGCTGCCTCAGATTTCCTTAGTTCTCCTTCTGAATATTGGAGTTTAGTATTACTGTGGGGCCACCTTCTCTCAGCAGCTGGCATCTGTACTTGTGGTATATCTGGCACTGCCAAGTGGTGCAGGACCTCCCAGGGTGCAGTGGCAAGTGTGGCAGCTACTGGTCCTTTCCTCTGGTGCTTTCTGAGGGTTGCAGAGGGCAGGTGTGCAGTAGAGCTTCCTCTCGTGTCCTGCTCACCTCCCAGGGTTTTACATTTTCTGAGTTGCTTACTCCTGCCCTGTCTTCTGTGTTTGGTGGAGTGATGATGTGGTCTCAGTAGGAACGGTAACATTGCTTCGCCGTGTCTTAAAGGAGTCTTCTCTTCCCTAGCCCTCCCTGTTCATGTGAAGAACAGAAAGCCTGCAGAGTAAATCTGACTAGAATCATGGCATGGGAGGCAGCAGCTTTTCTGTCCAAGGACTGCAGTAGCTGCTCATGAGCTGTGAGGACCTGGTGGGTATACAGGCAGTTCCCAGGGAGGGCAGTGGGTACGTCTGGTGCAGACCGTGGGCAGTGTATAGAGCAGTTGGGACAGACTGGGGGCTGGCTCCCAGCAGGGTTACTGTGGCAGCTGGAGGCCCCAAGGAGCCTGCTAGGCTGTGACGGAACAGAAAAGGTTCTTCGTTTTTAAACTTTTGTTTTTAAATACTCTTTTTTACACTGTTGTTGGTACTTTTTTTATGCTTAAGTCAGCATTGTCTTCCAGTGTTAAAGGCATCCCTTGCCTCTTCATGGAACTTATGTGTCAAAACAAAGGAACGGGCAGACTGTCCATCCCAAGCCAGTTCAATTAGATGTAAATTCATACTGTTTTAATTTTTTATGCAATCTGATGAGTAGATGGGCTCAGATTTAAAATCCTTAAAAGCACGTTTATTGTAACCAGAATTGTTATGTAATTAATACTGCAGTTTTCAATAAAGATTGACTTGTGTTGCATATTCTG
ENSMUST00000167518_34813219 ATTTGAGGATGGAGCTGTGCAGTCACTTCATTGAGTTCCACAGCTGGTGCTGCAGGCCTTGTGCCTCCAACCAGGACTTTCTTCTTACTGCTCCGACACTTAGCTAAACATGACTGCGCCCCAGCCCAGCAGGTCCCAGCTCGCTAGTCTCCAACTAACTCTGGGTTGGTTTTAAAGCAAATCCTGTTTTGTGGACTGCCTGGCAAATTTTTTAGCTAACTGTAATGATAAAAAGGGAGTATTACTCTATTCTGAATCATATCTAGTTGAATGCATGTTTATAAAAACAAACAAAAACAAAGCTTGCTCAATCTACCTGCAGTGACTGATGCAAAACCATCATATGCAAAACCCGAAGGACTGGACCACGTTCACAGCCTGTCCTGTCCCTCACGCACCTCTGCGATGTACGCTGAGCCTCAGTTACACTTGTACAAGGGATGTCCTCACTGAAGCGTGGGGAGGACTGCAGGGGACTCTTAGGGGCTGGGGTTGCCAGTTATGGACACAGACTATAGCTTTCAGCAGCCTGGTTTTTTGGCACTGGCTGACTGATCCTGAGGGAGCTGCAGGGACTGGGGGAGAGAGAGCACACCTGCAGCAGCTCCAGACAGCAGCAGCAGCAGCAGCAGGGATGACGGGGTCCCTCTCCTTCATTTCAGCTGGAGTGTGCTCTGCAGAACAGGGGTCTACCTGAAGCTTATCAGGAAATACAGGAGCTTGGTGACGAGTCCAGCTGGGGTGAGGAGTGGTCTGTGTGTCAGAGCAGGGTCTGCCATCCGAGTTTTCTCTGTATGTCTTACAGGATAACGTTCTCTGTATCTGTTGGGACTGTTGGGAAAGTCCATTGTAGAAGTAAACTGTCTTCCTAGGAGGGAAGATGTCAAAGAGAAGCAGCCACACTGAGGCAGTGTTGTCTTTTGCTTTATTTTGCTTAGGGAACCATTCCTTTTTTTCCCCCTGAGAATAACTGAGTCACCTAAAGACATGGGCACTGCTGTATTCTCCCACAAAGACTTCAGCTGTGTGCTGTGAAGAGTGTTGTACATTTAAGACTGGTTACAAGGGAATAAGTGTATTTTTAAGTTAGTTCCTCATGTTTCTTGTAGAGAAGCAGGGCTGTGATGATGTGTAAAAATGTAGAAATAATGTAGCTTGTCTTGGGGCCATTCACCTGAGGATGCTCTCTGTAACTAGCGGGGTGAGGCCCGGGAAGCCTGCGGAAACCTGCGGAAGCCACTCTGCTGTCACTGAAGGCACTCAGTACCAAGCAGATGTGGAAAGCAGAAAGGGCCAGGCAGTTCAGGAGTGCTCTTGCTTGGAAGGCTCTGTGGTGGGAAAGATTTTGAGTGTGTACATAAGAAACCACAAAAGTTCTTTCTGCCTGAGTGTGCCCGACTTGAATCTGTGAGAGTGTTTCTGTTCAGTGTGGGTCAAAGGGCAGGGCACGAGGACCTCTCTGGGCTCTGTCAACTGGGGGTGAGCTTTGTATCTTTTGTCAGCCCCATTGAATTCCTGGGGCTTTGGTTGGAAGGGGTGCTTGTCTCTGGCAGCTAAGTCAGGGCTTCCATGTTGGTGTAGAGGTTGCCTCAGTAGCAGTCAACTTGGCTAGAGGCTGGGTCACCTGAATATGGAACCTTCGGTGACCTTATTTTTATAGTAATGCTCTCCATAGTTTTTTTTTAAGCATTTTATTTTTTGAGAAGTTTAGGAAGGTTGCTGCATGGATCAGTGTGAACAGAAGATTCCTCATTCCTTATGTCTATGAACATAGAAAGTTTATGGATGATTATGGTTAATTGCCTCATGAGCACTTAGGTGTGTGTGTGTGTGTATGTGTGCGTGCGTGCGTGCGTGTGTGTGTGTGTGCTTGGATGTGCGCGTGCATGGGGAGAGGGGTAGCACCAGCAAGCACACCCTGCACAGAGATAGACACGCTTGCTGGAGCACACAGCCTGCACCCGTACTTCCATGTTGGGATCCCGTCCCTGTGCTGAGTGACTTGCAGGGTTGGGATTTCCAAGTTTTCTCTGGACTCATCAGACAGAAGGGGATTTCTTTAGAACAAATGTACCTGTGATTTTCACGTGTTTGAAAAAGTCCCCTTATCCATCCCCAACTAAACATGGCTATCTCCCTGCCTGGAAAGGGTAGAGTTGTTTGCCTACAGCAGGAAGTTACCAAGTCTTTGAGCCTACTTGCAGCAACACACAGTGTGTGTGTATGCACAGGCCCTGAGTTCTCAAGAGAGAGGGAGGGGCTGCTGCCCTCCTGCTGATCACATCAGCCTCACACACTTGCCCTGGAACTGTTGAAATGGAGTGACTACCAAACACCTCTGTAGTGTACAACTCGGCTGGGTGGAAATCTTGTCTGTTTTGAAGCTATCAGGTCATCACTGTGGGATCTGCTGGTGAGAGAGCTTACCAGGTGAAAATCTGGGTATATGGATGGTAGTGAACTGTCACAGGGGGTGACTTTAACAACATTCAGTTTCAGTAAAAATAAGGAACAGAATTGGGTCAGTATTCTACTACATGGCTGTACAGGTATCCCAAAACATTGAGGAACATTCCAAGACAGTGTGCTTTCTATGAGTGTGACATTCCTGACTAGAGTCCTTCAGCTGAATTGACAGGCAGGCAGAGAGTCTGATCCCTATGGACACTGACATCGTTGTTAAGGAGATATATAGATATATCTATATATATCAAGTTTATTTTCTGCTGCCGTCCCTGAGGCTAGGGGCCTTCCTTCCTCGGCTGCTGCTGCTTGCAGTTTAGAGTTGTGGAGTATTGGAAACTGTAAGCTCCTTGACTCTGGAGAAGCAAACCCACCACCATCAGGATTGGGTCAGTTAGGCTACAGGCATGGAAGCGGCCTCTGCAACTGTTGTCTCTGTGTTGTGGTCTTCCTTGGAGGAACTGTTGAGTGGCTGTTGGCTACCAGTTGCCATCCTGAGTAGCAGCTTGTGAGTGTTTTGCATTGGTTGTTGAGTGTCTACTGTTCCTCGGCCATGCACCTGGCATGGTTTGTTGTTTGATGGGACAGGAGGCTGGAGAAGCAGACTGGGTGTTTTACAGTCCGGTGAGAGGAAAGTCAGTCTCCGGGAGGGGGAGGCTTGAGCTCCCTGCCTTCTCATTGGCCCTCTGAGTGTGTCTGTGGTTGGGAGAGGTTGGCAAGCACCAGCTTTACACATTGGGGCTGCCTCAGATTTCCTTAGTTCTCCTTCTGAATATTGGAGTTTAGTATTACTGTGGGGCCACCTTCTCTCAGCAGCTGGCATCTGTACTTGTGGTATATCTGGCACTGCCAAGTGGTGCAGGACCTCCCAGGGTGCAGTGGCAAGTGTGGCAGCTACTGGTCCTTTCCTCTGGTGCTTTCTGAGGGTTGCAGAGGGCAGGTGTGCAGTAGAGCTTCCTCTCGTGTCCTGCTCACCTCCCAGGGTTTTACATTTTCTGAGTTGCTTACTCCTGCCCTGTCTTCTGTGTTTGGTGGAGTGATGATGTGGTCTCAGTAGGAACGGTAACATTGCTTCGCCGTGTCTTAAAGGAGTCTTCTCTTCCCTAGCCCTCCCTGTTCATGTGAAGAACAGAAAGCCTGCAGAGTAAATCTGACTAGAATCATGGCATGGGAGGCAGCAGCTTTTCTGTCCAAGGACTGCAGTAGCTGCTCATGAGCTGTGAGGACCTGGTGGGTATACAGGCAGTTCCCAGGGAGGGCAGTGGGTACGTCTGGTGCAGACCGTGGGCAGTGTATAGAGCAGTTGGGACAGACTGGGGGCTGGCTCCCAGCAGGGTTACTGTGGCAGCTGGAGGCCCCAAGGAGCCTGCTAGGCTGTGACGGAACAGAAAAGGTTCTTCGTTTTTAAACTTTTGTTTTTAAATACTCTTTTTTACACTGTTGTTGGTACTTTTTTTATGCTTAAGTCAGCATTGTCTTCCAGTGTTAAAGGCATCCCTTGCCTCTTCATGGAACTTATGTGTCAAAACAAAGGAACGGGCAGACTGTCCATCCCAAGCCAGTTCAATTAGATGTAAATTCATACTGTTTTAATTTTTTATGCAATCTGATGAGTAGATGGGCTCAGATTTAAAATCCTTAAAAGCACGTTTATTGTAACCAGAATTGTTATGTAATTAATACTGCAGTTTTCAATAAAGATTGACTTGTGTTGCATATTCTG
ENSMUST00000047534_34813221 ATTTGAGGATGGAGCTGTGCAGTCACTTCATTGAGTTCCACAGCTGGTGCTGCAGGCCTTGTGCCTCCAACCAGGACTTTCTTCTTACTGCTCCGACACTTAGCTAAACATGACTGCGCCCCAGCCCAGCAGGTCCCAGCTCGCTAGTCTCCAACTAACTCTGGGTTGGTTTTAAAGCAAATCCTGTTTTGTGGACTGCCTGGCAAATTTTTTAGCTAACTGTAATGATAAAAAGGGAGTATTACTCTATTCTGAATCATATCTAGTTGAATGCATGTTTATAAAAACAAACAAAAACAAAGCTTGCTCAATCTACCTGCAGTGACTGATGCAAAACCATCATATGCAAAACCCGAAGGACTGGACCACGTTCACAGCCTGTCCTGTCCCTCACGCACCTCTGCGATGTACGCTGAGCCTCAGTTACACTTGTACAAGGGATGTCCTCACTGAAGCGTGGGGAGGACTGCAGGGGACTCTTAGGGGCTGGGGTTGCCAGTTATGGACACAGACTATAGCTTTCAGCAGCCTGGTTTTTTGGCACTGGCTGACTGATCCTGAGGGAGCTGCAGGGACTGGGGGAGAGAGAGCACACCTGCAGCAGCTCCAGACAGCAGCAGCAGCAGCAGCAGGGATGACGGGGTCCCTCTCCTTCATTTCAGCTGGAGTGTGCTCTGCAGAACAGGGGTCTACCTGAAGCTTATCAGGAAATACAGGAGCTTGGTGACGAGTCCAGCTGGGGTGAGGAGTGGTCTGTGTGTCAGAGCAGGGTCTGCCATCCGAGTTTTCTCTGTATGTCTTACAGGATAACGTTCTCTGTATCTGTTGGGACTGTTGGGAAAGTCCATTGTAGAAGTAAACTGTCTTCCTAGGAGGGAAGATGTCAAAGAGAAGCAGCCACACTGAGGCAGTGTTGTCTTTTGCTTTATTTTGCTTAGGGAACCATTCCTTTTTTTCCCCCTGAGAATAACTGAGTCACCTAAAGACATGGGCACTGCTGTATTCTCCCACAAAGACTTCAGCTGTGTGCTGTGAAGAGTGTTGTACATTTAAGACTGGTTACAAGGGAATAAGTGTATTTTTAAGTTAGTTCCTCATGTTTCTTGTAGAGAAGCAGGGCTGTGATGATGTGTAAAAATGTAGAAATAATGTAGCTTGTCTTGGGGCCATTCACCTGAGGATGCTCTCTGTAACTAGCGGGGTGAGGCCCGGGAAGCCTGCGGAAACCTGCGGAAGCCACTCTGCTGTCACTGAAGGCACTCAGTACCAAGCAGATGTGGAAAGCAGAAAGGGCCAGGCAGTTCAGGAGTGCTCTTGCTTGGAAGGCTCTGTGGTGGGAAAGATTTTGAGTGTGTACATAAGAAACCACAAAAGTTCTTTCTGCCTGAGTGTGCCCGACTTGAATCTGTGAGAGTGTTTCTGTTCAGTGTGGGTCAAAGGGCAGGGCACGAGGACCTCTCTGGGCTCTGTCAACTGGGGGTGAGCTTTGTATCTTTTGTCAGCCCCATTGAATTCCTGGGGCTTTGGTTGGAAGGGGTGCTTGTCTCTGGCAGCTAAGTCAGGGCTTCCATGTTGGTGTAGAGGTTGCCTCAGTAGCAGTCAACTTGGCTAGAGGCTGGGTCACCTGAATATGGAACCTTCGGTGACCTTATTTTTATAGTAATGCTCTCCATAGTTTTTTTTTAAGCATTTTATTTTTTGAGAAGTTTAGGAAGGTTGCTGCATGGATCAGTGTGAACAGAAGATTCCTCATTCCTTATGTCTATGAACATAGAAAGTTTATGGATGATTATGGTTAATTGCCTCATGAGCACTTAGGTGTGTGTGTGTGTGTATGTGTGCGTGCGTGCGTGCGTGTGTGTGTGTGTGCTTGGATGTGCGCGTGCATGGGGAGAGGGGTAGCACCAGCAAGCACACCCTGCACAGAGATAGACACGCTTGCTGGAGCACACAGCCTGCACCCGTACTTCCATGTTGGGATCCCGTCCCTGTGCTGAGTGACTTGCAGGGTTGGGATTTCCAAGTTTTCTCTGGACTCATCAGACAGAAGGGGATTTCTTTAGAACAAATGTACCTGTGATTTTCACGTGTTTGAAAAAGTCCCCTTATCCATCCCCAACTAAACATGGCTATCTCCCTGCCTGGAAAGGGTAGAGTTGTTTGCCTACAGCAGGAAGTTACCAAGTCTTTGAGCCTACTTGCAGCAACACACAGTGTGTGTGTATGCACAGGCCCTGAGTTCTCAAGAGAGAGGGAGGGGCTGCTGCCCTCCTGCTGATCACATCAGCCTCACACACTTGCCCTGGAACTGTTGAAATGGAGTGACTACCAAACACCTCTGTAGTGTACAACTCGGCTGGGTGGAAATCTTGTCTGTTTTGAAGCTATCAGGTCATCACTGTGGGATCTGCTGGTGAGAGAGCTTACCAGGTGAAAATCTGGGTATATGGATGGTAGTGAACTGTCACAGGGGGTGACTTTAACAACATTCAGTTTCAGTAAAAATAAGGAACAGAATTGGGTCAGTATTCTACTACATGGCTGTACAGGTATCCCAAAACATTGAGGAACATTCCAAGACAGTGTGCTTTCTATGAGTGTGACATTCCTGACTAGAGTCCTTCAGCTGAATTGACAGGCAGGCAGAGAGTCTGATCCCTATGGACACTGACATCGTTGTTAAGGAGATATATAGATATATCTATATATATCAAGTTTATTTTCTGCTGCCGTCCCTGAGGCTAGGGGCCTTCCTTCCTCGGCTGCTGCTGCTTGCAGTTTAGAGTTGTGGAGTATTGGAAACTGTAAGCTCCTTGACTCTGGAGAAGCAAACCCACCACCATCAGGATTGGGTCAGTTAGGCTACAGGCATGGAAGCGGCCTCTGCAACTGTTGTCTCTGTGTTGTGGTCTTCCTTGGAGGAACTGTTGAGTGGCTGTTGGCTACCAGTTGCCATCCTGAGTAGCAGCTTGTGAGTGTTTTGCATTGGTTGTTGAGTGTCTACTGTTCCTCGGCCATGCACCTGGCATGGTTTGTTGTTTGATGGGACAGGAGGCTGGAGAAGCAGACTGGGTGTTTTACAGTCCGGTGAGAGGAAAGTCAGTCTCCGGGAGGGGGAGGCTTGAGCTCCCTGCCTTCTCATTGGCCCTCTGAGTGTGTCTGTGGTTGGGAGAGGTTGGCAAGCACCAGCTTTACACATTGGGGCTGCCTCAGATTTCCTTAGTTCTCCTTCTGAATATTGGAGTTTAGTATTACTGTGGGGCCACCTTCTCTCAGCAGCTGGCATCTGTACTTGTGGTATATCTGGCACTGCCAAGTGGTGCAGGACCTCCCAGGGTGCAGTGGCAAGTGTGGCAGCTACTGGTCCTTTCCTCTGGTGCTTTCTGAGGGTTGCAGAGGGCAGGTGTGCAGTAGAGCTTCCTCTCGTGTCCTGCTCACCTCCCAGGGTTTTACATTTTCTGAGTTGCTTACTCCTGCCCTGTCTTCTGTGTTTGGTGGAGTGATGATGTGGTCTCAGTAGGAACGGTAACATTGCTTCGCCGTGTCTTAAAGGAGTCTTCTCTTCCCTAGCCCTCCCTGTTCATGTGAAGAACAGAAAGCCTGCAGAGTAAATCTGACTAGAATCATGGCATGGGAGGCAGCAGCTTTTCTGTCCAAGGACTGCAGTAGCTGCTCATGAGCTGTGAGGACCTGGTGGGTATACAGGCAGTTCCCAGGGAGGGCAGTGGGTACGTCTGGTGCAGACCGTGGGCAGTGTATAGAGCAGTTGGGACAGACTGGGGGCTGGCTCCCAGCAGGGTTACTGTGGCAGCTGGAGGCCCCAAGGAGCCTGCTAGGCTGTGACGGAACAGAAAAGGTTCTTCGTTTTTAAACTTTTGTTTTTAAATACTCTTTTTTACACTGTTGTTGGTACTTTTTTTATGCTTAAGTCAGCATTGTCTTCCAGTGTTAAAGGCATCCCTTGCCTCTTCATGGAACTTATGTGTCAAAACAAAGGAACGGGCAGACTGTCCATCCCAAGCCAGTTCAATTAGATGTAAATTCATACTGTTTTAATTTTTTATGCAATCTGATGAGTAGATGGGCTCAGATTTAAAATCCTTAAAAGCACGTTTATTGTAACCAGAATTGTTATGTAATTAATACTGCAGTTTTCAATAAAGATTGACTTGTGTTGCATATTC
ENSMUST00000027297_34877048 AGCCTTCAACATTTTCTGTGCATAGCTTCTGTTAGTCCTGTGTGCAGTAATTTGATTTGCAGGGCATTTCTGTTTGTGACAAGTGTCTTTCATAATAATTTAAATAGTTCTTTTGAAGGTGGTAATCTAATAATTGTGACTGACCTGCATGGTACCACAAAGAAAGCCCGAGGTATGCTGTGAGTGAGAGCCTGAGTCCTTCCGGGTACTAGCTTGCACCAAGTCTTTCTTAGGGACTTTTGGATGGCTTTATGTAAACACACCCAGTTAAATGGGCAATTTCCGTCCAGTTAGGTGCAGTGTTGAATTAAGGGATGGCTTTCCTTGCTATGCCAATACTAATACTGCTGATGGAGGAAGATGTGTGCAAGTGTGGTGAGGAGAGTCACAGCTTCTTTAACTGTGGATTCTCTTCTAGACCCCTGCTGCGTGTTACCCTAGGAGCTGTGGGCTGGTGGCTCCTGCAAGACTATGGTGTGAGGACCCTGTAACGTACCTCTTGGAGCACTTAGGTACCCCTTGAAGCTCCTAGGTATCACCAGCAGGATTGGCTGCTCAGGATGCAGAGGGCCACCCCCTCCCTTTAAAAATTACGCTCCAGTAATCTGCCCAGTTTTATTTTCTTGTTATTCTTCTGTTTGCTTTTCCTGGGGATGATTGGCATTAGTCTGGAGTTAGGAATTGATTCGAGTGCCGGTGGGTGGAGGCATGCAGGGAGCTGCCCAGCGACCTGCTCTCAGTGTTTGTTTTAGGTATATTGATTGCCAGCTCAGGCTGCAGAGAGCCTATAGAGACTATTTTTCTACTTGTAAAGAAAGTATGGTGAGGGGAATTGAGGAGAGCCTTGTTTGAATGTTCCTGCCTCAGGCCTCCTGGGGCCCACACTGCGTGGTCCTGGGGAGGCTTTTCCTCAGCAGTGGAAGGGAGGCCCCGTGGCTGTCCAGAGTCTCAGGTTTTGAGTGAGAAATGGGATTGGGTAGAGCATCTCAGGGATTTGTTCTAATCCCTCATGTTATGGGGATCCAGCCGTGTTCTCAGTCCAGACCCGCTCACCTCAGAAGAGCTTAAAACATTTCTGGTCCCCAAATGTGTGGCACTCTGAGAAGCTCACAATCTGGCTTTCTAACGAAAATTTGTATTTCTAAAATTAGAGAATACATGTTCCACGCATTTAAAATTTATGTTCTTTCATGTTTTAAAGCTCCCAAATCCAGCTTTGTGACTGGCATATTTTAGTTTCAAACAGTACCCCGGCACAAAGGTGGGATGGCACAGTGAAGGCCCCCCGCCCTCTACTTTGCATAGTCTTGTTTCTCCAGGGTGCTCCCAGGAAGCATTCATTCTGACTTTGCTCAGCCCAGTGCATGCGTGCTGCCTTGCCGCCGTGCTGCTGGGTAGCTCTTTCTTGGTCAGATCAAGTCTTCAACAGATCTCCATGTGAGACAGTTGCCAAGTAGATGAGGTGGTGCCCATAGTGCTTTCTCGATACTCCTTGGGGACCTGTTGACACCTGCCCATTTCCAGCTGACATTTGTTTTTCTGTCATCTCTGATAGATGGGATATGTGACAACATGGTACGGACGCCGTTCAGTGTCGCTTTAATAAGCATGATGCTGATTTTACATCCTGTGCTGTATGACTGCCATTTGCTCACAGTGTCACCATTGCTAAAGCTCCGTGCTTTACTTACAAAACACTAAAACCAGTGGTTAGTGTTTCACAGTGATTTTAATTTTAGAGTTAGTTACTGGCATTCCTAAAGCCATAGAGTACTGAGTCACATCCCTGAAGTACTTTTGAAACAGAATTGTCTCCTACTGTCCCATGGGTGTGCCCTGCCTGTCTCCTGGCCCCAATGGGGCTAGCTGTACCAGGCAGCCATAGTTGAGCCTGATCATTCCTGTCACCAGTTTGACTTGATTATATACCCAGAATGGAATACATTCTTGGGCATCTCAGTTCCTCAGCCCTGATCCTCATAGACGCCACCCTTTCGATGGCTTTTGCGGCGTCACTTGTACCTCAGTGAGTCCTGCGATTCTTGAGTTAGAGGGAACGACTTGTCCAGCATTGAGGAACATGTCTCCTCCACTGAGACTTAAATGATGATGCAGGGCTGGAAGAGGCTGGCTGCTGACACTGCATCGTGGCTGATGTCATTGCTCTCCTAGTTCTTTGATTTAAGAACCTTTCATATGGAAGGCCTGAGGCTCCCTCAGATCGTCCCTTGCCAAGAAGGCCTGGCTTAGGTCATTAGTGCCCACAGTAGCCTTCTGGAGTGTAGCAAGTTCCTGCGTTTGAGACAGAATGGTTCAGATTTATTTTCTACATCTGTTGTTGACCCCATGCACCCTCTCATTTTGCCTTCCAGTCTACGTAGATGAAAGATGAAAGGCAGAGGATGCAGACAGTCTTCTTTGTGATTGCTTCTGTTATTCTGTTGCATCTACCGAGCCCGTTTTCTCCCTGTCTGTGCATACAGTATGTTTATAAGTGAACTTGTTAAAATATTAAATGATCACTAACCTTAAA
ENSMUST00000088174_36104222 TAGTGTCAGGGGCAGAGAGTGATGGGCACGATTTAACAGGGAAAGAAATGGGGCCAACAGTTCTTCCTGTTCGGTGCAGCGGGTGCTAGTAGGATGCCCTAGTCCTTGATGGGGCAGGGTAGGACCTCTGGGGCAGATGGCCTCCCTGCTCTTCTGGCCCCCATGTCATAGTTAAAACTGACAAGGATTTGAAAAAGACTGGCGAGGGAACGTGTCTGCTTAGCCGAGACTCCCATACCTACTATGCACGCACTGGCCCCCAACGACCAGCCCCCTAGGAACGTGTTACTAGCTCCTAATAGCTTGGTTGAAGCTCCTTGGCCTCTGAGGACCCCTAATAACCCAGAATCTTGGGGAGCCCTTTCCTTTGAGAATACAAGCATGTCTCTGAGGCATCCTCAGACCTGGAGTGCTCCCCAACCCCCACCTATCAAAGCTGCTTTCAAGGTCAGGGTCAGCCCCAGCTGTGGCAGAGAAGACTCAAGTCTGGTGCCTGGCCTCTGCACTGTCTGGAGCATGATCAGAATCCACGGTGTATCCTGGCTTTAGGGGAACCAGGTTCAAGCAGGAAAGGGATGGACACCAAGAGGTCTTCCCCCCACCCCCAGCTCCCCACCAATCCCTATGCTTTCTGATGCACTGCCCCTCCCCCATCACTGAAACATTTATACAAGGGCTTGTGTGCCAATGTTCCTACCATACCAGCAACTCTTTCTATCCCGTGAATAAAAGCATCCCTTGGCTGGGATATAGGGCCACATCAACCTGAGTTGGTACTGGGTGGCCAGGATGGGGACTTTCCCATTCTCAGCTGAGGTTGGAAGAAACCACTCTGGGTGTCCTTTCTGGGACCTGTCTGCATAACCCTCCCCATCCTGGCTCTCCTGCATCTTCTTACCCTTTACAAAGTCTGACCCGGCCATTTCCAGCAGACCTGTGAGCCAGCCAGGGACCGGACTAGAAGCCATGTTGCATATTGGGGTTTTTGTTTGTTTGTTTTTTAAGCACTTACCAAGTGCCCTATCCCTGGCAGGCCCCTAGTGGGGGTGTCGTGGCTTTTTTCAGAGTCTATAAGCATGCAGCCATGGGTTGTGAGCTGACCTTGAGACAGGACGGGTCCCACACTCCCTGCCTCTGTCTCACTCAACACTCAGGCTAAGAAGGAGCGGGTCACCACAGACAAGAGTGGGGCCATATGTAGCACAGCAATATTCCAGATGCTGGTGGGTATTGCTGCTGCCCTAGAGCAATGGCTTAATCTTCACACATGTGTGGTGTGGCACCAGGCACTTGACCTTGGGGGGTCTACAAGCAAGATGAGTTCTGATAGGCACAGTCCAGCCCAGTCTAGCACCACCTTTTATGGTAGTTGATCACTCTGAGGAGGTGGGTAGCAAGATGAATTAGGAGGTCAAGGTCACTGAGAGGAATTTGTTTAGATGCCCAGTTTAGAGTGAATAGATATCTGCGGGGAACCTGGGGCATTTTGGGGAACCCTGGGGTCTTTTACAGGTCATGTTGGTTGCTGCTGCTTCTGTCAGGAAGTACCCTAGCTCCACGTACTCCCCGCCCCCCGCCGCCCCCTTCACAACCTTATGTGTACATGACCTGAACATAGGATCTGTTCTATACATACTGGAATATGTTTTAACATATGCCCCACCATCCTGACTCACACGGAAGCACGGGTCTCTTCTCAATCTTTGCTGCATTTGGAAAATGTTCCCTCCCATCTCAGGCCAGCGCCATGTCGAGGCATCTTCAGTCCACCCCTGCCTAAGGCTCAGGCTACCTGCTTTGGGGCACAGCTTCCTGGTACTCACAGCATCTCAGAACAGGGTGCTTCCCTCTGCCTCCAGCTCCAAGGACTCTGCCTACAGGAGTGTGCCTTGGGGCTGAAAGGCCATGCAAACACAACAAACTAATAACTCAGTCCCAAAGCACCCTGCAGCCCTGCAGACACCCCCCCCCTCCAAGAGTGGGAGGCAGGGACCACAGAACTGTCCAGCCAACACGTCTGAACTGGAACTGTTCCACTTGAACCCGGGAGCTTTAAAGCTTTATTTATTTATAGCTTCTTATTAAAAATTTAAAAAAAGCGTTGAGGAGGAATCCTTTGGTTATTCATACGGAATTGATGATGGAAAAGCAACTGGTTGTCTTCTAATTGTCTTTGTCTAGATGGAAACTGAACCTTAGCAGATGAATAAACCCTGAAAAGGTCA
ENSMUST00000046875_36141530 TCTCTGGAGGAAGATGGGAAACCCACCTTGACAGTTTGGACTAACTGCTGTTTTCTCTGATCTTTCGATACGACTGCTGATGAACGGATTGGGCAGGTGTACCACACCTATTGATCTGAGCATTGATTTAGACTACTGCACCCTAGTGGGTGCTAGATCCTTGGGGCTAAGGCTCTGTTGGATTTGTACCTCAGAGGAAGACAAGTGGCTGGTCTTCTGGGACTCTTCTTCTCACCAGAGGGAGAAATGCCGGCAGCAACTGCAAGAAGCCCAGTCCTTCGGTGCCCACAGCCCAGAGCACACACTGCTGTGCTGGCCCAGAAGCTGGGCAGAAAGGTCACCATGTTCTTCCTTACCTCAGTTTACCTGCAGCCCTTGCTGCAGTGCAGATGCCCACCCTGTACCAGGTCAGGCCGGCAGATGCTTCATCCATGCCTCAAGGTCTACGCCAACATGCTTCTCACGTCTCTTCCCCTCCCCACCCCCCTTCCCAAGCACTAGGCTTGTTGTTTAATGGAGCCCAACCAATAATCATGTGTCTTCAGGGTTGGCTCAGTGCAGTTGCTAAGCAAATCAGTCTTCAGGAGAAACGGGGTGGTGTGGATAAGGCTGGAAGAAATGGCAGGTAGTGGAGAGTGTTGGGGTGTTCGATGGAAGACAAAAACATGGGCCGTTCTCTTCAGTCTAGTACCCAGTGAACTGTCCAGGTAATTGTTTTGTAAACAATTTTTCTATTTATGAAAATGTGTGCTTTTTCTTCTTACTTTCTAAAAAGCTGTTGGTTATCAGTTTCCTGGCTGGGCACAGGCGTCCTGAGTCCCTCAGTGACCGCTCTCAGCGTGCTCAGCCTCCGTCTGGATGCACCATACTGTCTGCCCTTTCCCTTGTAGAGTTTTCTCTCAGACCCAGGGGATAACTTTGGGTGTTTCTTCCCCCAAATGCTCTCAGACCTGTGACCAGGAATGACTCTGTCTCTGGAACTCGGTTTCCTACACTCTGTCTTTCCCTTGTGCTTTGGCTCTGAGGGTCCCCTTTGGCTTTCGAGACTTGCCGAGGTCTGGTCCAGTTCTAAGGTACTGCTGCTGTCTGAAGCAGCACCCTTCACTGCTTTGTGTTCACAGCCACAGCCCAGCATCACCTCGGGAGCAGCCTGGGCTGAGGAGCCTTCCACGTGTTGTTAACCTGGCTGGACAGGTGTGGGTGTGTGGTGTCATCTCTGCCCAGGACTCAGGGATCTACAGCAGAGAGTTAGTGTTGCTGGGCACAGGGTGTGGCTCAGTGGCAGACAGAGTGCTTGTCTAGCAAGCCCAAGGCCTTCTGTCTGGTACTGTATCTCCCCAGCCCCCCCCCCCCAAAAAAAAAGACTGAATATGAGGAATGAGTACTGTGGGTAACTAAGTTCTTGCCTGTCCAAGCTAGGTAATATGTGTGTTACCATGGAAGAATGGCCTACAGGAGCCGTGGTTAGGGATTTGAGTGGGCAATTGTTAAGTAATAAGTAGAGACAGAAAACTGGATTGGGAATTCAGAGAACCAGCATTAACCCCCTTACCTCGTCAGCTGGAGCTCCCACTGAGAGTCCTGGGCAGAGCACAAGTGTCCCCTCAGGTCAGGAATCCACATAAGAGAACAAAGAGCAGCACTAAAAACAACATCATTTAGTTCGGTGCTCACGACACCCCAGAAACGAGCTGGGGGGCTGCTACCATCGGTCGGTCAGCAGGGTTTTCTCCCTCTCCCTCTGCAGGCGCTTGGGTAGCAAGGACAGGCTGTAGCGAGCCCTCTGACCTTGGAAAGGTGTCTGGGAATAAATTACTTCCCAGCTGTTTCAAGCGATGTATTTTGACTCTTGGATTATCAAAGTGTTTTGTCATTTGTCATAAAGTCAGGGAAGGGGCACACATCCCCAGACAAAGGGCCATGGAGGATACGTTTGAGACAAACATGTTCCATAGCTTCTTAGCTTAACTAGCCCTTGACATTTATTGATACAGTGTATATTACAACATGAATTTCAAAAAATAAAAAAATTACCACACATATATCAAGTAATATCTCCCCCCCCCCCATTTTCAAATCTAAAAGTTAGCTTAAGAGCCAGCCTTTGTTCAGGCTTCATGTCCACCCTGGATTAAGCTCTCAGGGCTGCTGCGCCCGACTGTGAGCGGAAGCTGTCTTCCCAGTGCCCTGGGAGCCTGGAGTGTTGAGCAGGAATAGTCAGTGCTCTGAGATGCTGGCCCGGTGGCCAGGGTCCTTCTCTTACCAAATTATGTGTGCCTCCTCTGAGGAAGAGGAAGGCATGGGTCTCCTATGGCCCTTTAGTCCCTCGTGGGTCACTACACTGACATAAGTCATATTCAGAGCTGATGCTGGCTAGGCCAGACCCTAAACTAAACCCTTCTAAAGCTGTCCAGGCCCCCCCTTTCCTGGTCCTTCCTTGCATCCTGTGGATTAAATCATCTCTACAAACTAAGCCACTGCCACAAATGGGCTGCTGCCGGCAAGTGGCCCTGGAAGGGTGTCCCTGTCAGATTTCACCTGACATTCTCACTACGAAAAAGCATGTTGTGACTGAAAAGAGAGATGAGCTATTCTCCAAGAAGCAGGAAGTGACTGAGCAGACAGGTTATTGAGGCTCCTGGAGAGCTCACCGCCATTCTTGGCCTGCGAATAAATGGTTCTTTGACCTCCTGTCA
ENSMUST00000174266_36143486 GCTCTCAGAAGCATGAGGAATTATGATCTCTGGAGGAAGATGGGAAACCCACCTTGACAGTTTGGACTAACTGCTGTTTTCTCTGATCTTTCGATACGACTGCTGATGAACGGATTGGGCAGGTGTACCACACCTATTGATCTGAGCATTGATTTAGACTACTGCACCCTAGTGGGTGCTAGATCCTTGGGGCTAAGGCTCTGTTGGATTTGTACCTCAGAGGAAGACAAGTGGCTGGTCTTCTGGGACTCTTCTTCTCACCAGAGGGAGAAATGCCGGCAGCAACTGCAAGAAGCCCAGTCCTTCGGTGCCCACAGCCCAGAGCACACACTGCTGTGCTGGCCCAGAAGCTGGGCAGAAAGGTCACCATGTTCTTCCTTACCTCAGTTTACCTGCAGCCCTTGCTGCAGTGCAGATGCCCACCCTGTACCAGGTCAGGCCGGCAGATGCTTCATCCATGCCTCAAGGTCTACGCCAACATGCTTCTCACGTCTCTTCCCCTCCCCACCCCCCTTCCCAAGCACTAGGCTTGTTGTTTAATGGAGCCCAACCAATAATCATGTGTCTTCAGGGTTGGCTCAGTGCAGTTGCTAAGCAAATCAGTCTTCAGGAGAAACGGGGTGGTGTGGATAAGGCTGGAAGAAATGGCAGGTAGTGGAGAGTGTTGGGGTGTTCGATGGAAGACAAAAACATGGGCCGTTCTCTTCAGTCTAGTACCCAGTGAACTGTCCAGGTAATTGTTTTGTAAACAATTTTTCTATTTATG
ENSMUST00000174224_36161747 GGATATTTTCAGCTC
ENSMUST00000173166_36162226 GTGGACAGTATAGTGGCTGCTGAGTATGAGCTGGAATATCTGTTACTAGAAGGTCATTGTTACGACATCACCACAGGCCAGCCCCCTCGAGGACTACAGTTCACTTTAGGAACTTCAGCCAACCCAACAATTGTGGAC
ENSMUST00000174716_36179254 GGTGAGCTGTCCCATGATCAAGATGTGGTAGAGTACATCATGAATCAGCCAAATGTTGTTCCAAGAATCAACTCTAGGATTCTGACAGCTAAGCGAGAGTATCTGGACCTAACAGCAAGCAGTAAGGAACATTTCAGTAGCAACTCTTGGCTTTTGGATTTGTGCTTCACATTCTTAAATTTATTAGATTATAATATTAAGAAGATAGCTCAAAATTATGGCCTGTCCTTCTAAACTCACAAGCATTTCCTTCTAGAAAAGATAAATCTGGGGGCTGAAGAGATGGCTCGGTGGTGAGAAGTCCTTGTTGCTTTTGCAGAGTACTTGGATATGGGGTCCAGCTCCCTCTCTGGTCTCCAGAAGCACCAGACTCAAACATACATACATGCAGTCAAACCACTCATACACATAAAATACACATAAAAT
ENSMUST00000174142_36185887 GATTGGTTTTATCTTTGTGGTCAATGACTCTGAAGATGTTGATGGGATGCAAGATGCTGGAGTCGCTGTTCTGAGAGCGTAT
ENSMUST00000056946_36264602 GAAGATGACTTCTTGGGCAGATGGGACCTGGCTCTGACCACACTGGCCTTACATTAAGGACTGGATGGGGCTCTGGCAGGTCCCTGGACTCTAGTTACTGAACATGGCAGGATTCAGTCAACATTCCCAGCTCTGAGTCTGAAGACTTTGCCCTTCCAGTTGAATTCTGGGGACTTCAGGAGGTTCTGACATGGGTGGAAGGCAGGTATTAATATTAGTTAAGGAAGCCCCAACTTGGGGCTTTTCTATGTAGGAACCCCTATGCCCAACATATTTGTCAAATTTAATCAGTTTATAGTGTTTAAACTGAGACTGGGGAACCAAAAACCTTTATCCTTGATGTAGGTGATGGCTATGTTCCATTCTATTTGTGGGAGCTCAATCTCACAGTCCAACAAGATTGGTTCATTGGTGTGAAGGGGAAGGTCGGGGGCTGAGTTCTTGCCAGGCAAAGTGGTAGAAAAAATGGCCTTGTGACAGAGCACTGACCCCACCTACGTCTACTGGCAGACGCTGAGAGTTTGCTGACTATGGTTGAGGGGTTCCTGGCCATGGCAAGCCACTTGAAGACCTCTTTACACCCAGTTTTATAAACCTGTGGCCAGAGGAGGTCAGAGAACCTCCAACCAGTGAGTCCTGGAAGGGTCTGCCTGGGGGTGGGGAGCAGGGAGCTTGGCCCAGAGAAGCAAGGCAAAGCTCCCAGCCTGATGGAGGTTCAGAGCAGGAAGCCTCTGTATCCAGAAGCTGTGTGTGGCCGCCTTCACCCAGCAACCACTGTGGTGATTGGTGATTGGCTGCAATCATCAGCTTGCAGAATCTTGGATCACCTGGAAACGGATACTCAGTAAGGGAGTGTCTCCTGGCGGTTGGCCTTTGGGGATGCCTATGAGGAATTTCCTGATTGGGTTAATTGAGTTGTAAACCCACCTTGAATGTGGCTGGCACCATTTCATGAGCTGGGCCTCTAGAGCAATGGTTCTCAGCCTTCCTAATGCTGTGACCCTTTCATACAGTTCCTTATGTTGCGGTGACCCCCAACTATAAAATTATTTTGTTCCCTACTTCATAACTGTAATTTTGCTACTGTTATGAATCATAATGTAAATATCTGATACTCAGGACAGCTGGTATGTGGCCCCTGTTGAGAAACACTGCTCTAGACTGAGAGGGACAGAGAGCCCAGGGCACAGGCATTCAGTGGTCTGCTTCTAGACAATGGGCACACTTTGACCAGTTGTCTCAAGCTCTGACTTCCTGGAAATGATGGACTGGGACTCGGAATTGTGGGGTAAAATAAGCTCTTGCTTCCTTAAGTTGATTTGGTTGAGATATTTTGTCACAGGTTAGGAATAGTTCTGAGATCACAAAAAAGAGACCGCCATTATAATTGTGAGGGTTTGTATATGCTCAGCCCAGGGAGTGGCACTATTAGAAGGTTTGGCCTCCTTGGAGTAGGTGTGGCCTTGTTGGAGTAGGTGTGACCTTGTTGGAGTAGGTGTATCACTGTTGGTGTGGGCTATAAGACCCTCATCCTAACTGCCTGGAAGTCAGTCTTCCACTAGCCGACTTCAGATGAAGATGTAGAACTCTCAGCTCCCCCTGCACCACGCCTGCCTGGATGCTGTCGTTTTCCTGCTTTGATGATAATGGACTGAACCTCTCACCCTGTAAGCCATCCCCAATTAAATGTTGTCCTTATAAGAGTTGCCTTGGTCATGGTGTCTCTTCACAGCAGTAAAATCCTAACTAAGGCAATAA
ENSMUST00000116629_36318088 CAGGCCGCCGCCTCTGGAAGAACGTGTATGATGAACTTGGCGGTAGCCCAGGCAGCACCAGTGCGGCCACATGCACACGCCGCCACTATGAGAG
ENSMUST00000097778_36320204 GCCAGAGCCTATCCTGCTATGCTGTGGAGGATTTGATGGGCAGCTGCCGCCATTATCTCAGGCCTGAGCCGACTACCCAGATTCCCAGGCCAGTGAGGCTCCCCGAGTCTGTGTCTCTCTGGTACAGACAGCAGGGAGGCAGTGGGGCTTGTCTGAATGAAGCAGCCCGGGCCCAAAGCCAGGGGACCAAGTTGTGGTAAGATCATGAAAGTACCTGAGCTGGTATTTTCTCTCCACTGAGAGGCCGGGGAGCTAGTTGGCAGCTCAAGGCATCCAGGTTGGCCATGAAAGACCCAATAAAAAGACACTGGTGTGATTGCACT
ENSMUST00000115031_36320204 GCCAGAGCCTATCCTGCTATGCTGTGGAGGATTTGATGGGCAGCTGCCGCCATTATCTCAGGCCTGAGCCGACTACCCAGATTCCCAGGCCAGTGAGGCTCCCCGAGTCTGTGTCTCTCTGGTACAGACAGCAGGGAGGCAGTGGGGCTTGTCTGAATGAAGCAGCCCGGGCCCAAAGCCAGGGGACCAAGTTGTGGTAAGATCATGAAAGTACCTGAGCTGGTATTTTCTCTCCACTGAGAGGCCGGGGAGCTAGTTGGCAGCTCAAGGCATCCAGGTTGGCCATGAAAGACCCAATAAAAAGACACTGGTGTGATTGCACTCAGCCCTGGGGTGTACAGCACTGGATGTTTGCAAGGGGAGGTGAGGCAGGAGCAAGTGTGTAGGTGTGGTGACCAATGTGCGAGCAAAGATGAAAGGAGGCCACTCTGGCCTGGCTGCCATCACCCCACTGGAAGGGTGGCAGGGCCAGAGCCAAACTCAGCCTCTGGTGCACAGATGAACAGCTGTGATTCCTTTCGCTCCAGCTCCAGCCTCGGGGCACCTGACTGTTGAGGTTGCCACGGTGCCAAAGCCCAGAGCACACTGGTGACCTGTGAGACAAGATGGAGGGGCTGTGTCACTGCAACCCTCTGAGCTGAGCCACACGCCCCCATCCCAGAAGGCCTCGGGTCTTTCAGTGAACGGCATCACTTGCTCTGAGAGGTTCTTGCTGTGTTGCTCAGGTTAGTCTCGGACTCCCGACCTAAAGAATTCCTGCTGCGGCCTTCTCAGTAGCTGGAACTACTGGTGTGAACCTGTGAAGAGGGGATTTGTGGGAGCTCACATAAAACCCAAGTGAATCTGTCCTGGTAGTGGGCAGACCTGT
ENSMUST00000115032_36320204 GCCAGAGCCTATCCTGCTATGCTGTGGAGGATTTGATGGGCAGCTGCCGCCATTATCTCAGGCCTGAGCCGACTACCCAGATTCCCAGGCCAGTGAGGCTCCCCGAGTCTGTGTCTCTCTGGTACAGACAGCAGGGAGGCAGTGGGGCTTGTCTGAATGAAGCAGCCCGGGCCCAAAGCCAGGGGACCAAGTTGTGGTAAGATCATGAAAGTACCTGAGCTGGTATTTTCTCTCCACTGAGAGGCCGGGGAGCTAGTTGGCAGCTCAAGGCATCCAGGTTGGCCATGAAAGACCCAATAAAAAGACACTGGTGTGATTGCACTCAGCCCTGGGGTGTACAGCACTGGATGTTTGCAAGGGGAGGTGAGGCAGGAGCAAGTGTGTAGGTGTGGTGACCAATGTGCGAGCAAAGATGAAAGGAGGCCACTCTGGCCTGGCTGCCATCACCCCACTGGAAGGGTGGCAGGGCCAGAGCCAAACTCAGCCTCTGGTGCACAGATGAACAGCTGTGATTCCTTTCGCTCCAGCTCCAGCCTCGGGGCACCTGACTGTTGAGGTTGCCACGGTGCCAAAGCCCAGAGCACACTGGTGACCTGTGAGACAAGATGGAGGGGCTGTGTCACTGCAACCCTCTGAGCTGAGCCACACGCCCCCATCCCAGAAGGCCTCGGGTCTTTCAGTGAACGGCATCACTTGCTCTGAGAGGTTCTTGCTGTGTTGCTCAGGTTAGTCTCGGACTCCCGACCTAAAGAATTCCTGCTGCGGCCTTCTCAGTAGCTGGAACTACTGGTGTGAACCTGTGAAGAGGGGATTTGTGGGAGCTCACATAAAACCCAAGTGAATCTGTCCTGGTAGTGGGCAGACCTGTGAGCCCAGCTGCCTAGTGTTCCCAGTGAGCGACCTGTCACATTCACACCTACTTTCCTGTTCTACATACTGGGTGAAGGGTAGAGGGGACCCATCTCTACCTGTGAATCTGTTGCCAAGTCACAGTGATATTTACCTGTGGTTGCTCCAGGTGCCCACACAGAAATCCCATGGCTTGGCACCCATTCCTACCTTGGACATGGCTTGCTCTGCCAGTCCCAAGGAGACTGTCAGTACAGCTTCACACTGTTCCTGGAAAGGCAGTGCCACTGTGGACCAGAGATGCCAGGATGCCAGTGAGCCAAGTCAACAGATGGTTACTGACCTACATCATGGGAACTCACCCTGTTCCTGACCTCAGGCCATGGGTAGGAGGGCAAGTTTTTATGGCCCCCTTAGTTCACAGGCGGAATGGCCAAGGCCAGAGACAGCAGGTGTCATTGAGGATGTCTGGCTCTGGGAAACGGGTGGCCAGGGAAAGCAGCTGCCTGTGGAAAAGAGCTGGGACACAGGTGTCCTCCAAGACCAGGTAGCTAGAGGGTAAGGGTCCCACTGATGCATCTTGCAACTCCCCACCTTCCTTCTGGAGATACCAGGATGCCAGCCTGAGTATTCAGATGACAAGCCCTGAGCTCCTGGCTACCCCACTGCACCCATGTGCTACCTGTCTGGGAGCTTTTACAGCCCCGTGAGGAGGGATTCTAGGCTAGCAAATGCCCTGGCTGTTGGGCTGTACACTGTGGGGTCAGGTCCCAGGATAGACAGAGGGTACCTTCGTGCGTGCGTGGAAGGATCCCCTTCATCTACAAAGTAACACTAGTCTCAACCTGCTCAAAGGTGGCGTATGACAGACAGCCTGATAATGGTAGCTTGTTCCAAGCTGCAGGAACGGAGCCCTCTGCAGGTTCATCTGGAGAATACACAGCTGGGAGGGTAGGGTGTGTGGCTTTCTGGGTTGTACTCCACTCTGCTTCAGCAAAAACTCTAGAAATGAATGCACATCAGGCTTCCTGGGAAATCTTGGGACTTTGCACCCATGCGCTAGCCCCACATGATTCTCCTTCCTTCTGTGAATGAGAGAACTCAGCTCAGAGGTGACTCCAAACACTGTGGTACACACACCTTCCTATGTTCACTTGTGTCCCTAACAGGTTCCCCCAGAGGACCCACAGGCCAGCAAAGCTCTTGGCGTCTGTGTCCAGGGCATAACTTGTGGTCTGAGCCTACTTCCAAATCATTCGTGACATTTGAGCTAATAATGGTGGGAGGAGGCAGAGGCCACTCTGGTATTTGTGCTGACCCCACCCCTGTCCGTGGTCCTGGCTCATTTCCCTGGAAACAGCTTAAGTGTGATGAGTTGGGCATTCAGTGGGAAATACCTTTGTTTGCCTTGGGTGTCAAAGCATGCTGCCCCTGTAACTGTCTTAGGTGGCATTGGTTAGCATTACATGTGCATCTCCCACACGAGGCAAGTATCACCACCGCCATAGTTGTTTGGTTGGTTGGTTTTCTTGGCTTCTTTTTAAGACAGGATTTCTCTGTGTAGCCCTGGCTGACCTGGAACTTACTCTGTAGACCAGGCTGGTCTCTAATAGAGGTCCACCCTCTGCCTCTACTTGGATTAAAGATATGCACCACCATGCCCAGCAACCACCTCGCCCAGCAACCATCAGAGTTTTAAACCGAATGGCTGGGAATTTTCCTTTGAAGACCTTGCGAATGGCTACAGGAGGTGATGGAGAAACAGCAGCAAGTCCCCGAGGGAGTGGCGAGAGAGTGGGGCCAGGAGCCAGGGGGGCTGTTGGGCAGGGACGGAGGAAGCCAGAGATGACTTAGGCTGCATTTAGAACCTTCTAGTCCAGGAGGCAGTTGGGCTTTTATGTGAAATAAAGAAAGATGGAAGAGAGTCCTGGCTCCC
ENSMUST00000137906_36320204 GCCAGAGCCTATCCTGCTATGCTGTGGAGGATTTGATGGGCAGCTGCCGCCATTATCTCAGGCCTGAGCCGACTACCCAGATTCCCAGGCCAGTGAGGCTCCCCGAGTCTGTGTCTCTCTGGTACAGACAGCAGGGAGGCAGTGGGGCTTGTCTGAATGAAGCAGCCCGGGCCCAAAGCCAGGGGACCAAGTTGTGGTAAGATCATGAAAGTACCTGAGCTGGTATTTTCTCTCCACTGAGAGGCCGGGGAGCTAGTTGGCAGCTCAAGGCATCCAGGTTGGCCATGAAAGACCCAATAAAAAGACACTGGTGTGATTGCACTCAGCCCTGGGGTGTACAGCACTGGATGTTTGCAAGGGGAGGTGAGGCAGGAGCAAGTGTGTAGGTGTGGTGACCAATGTGCGAGCAAAGATGAAAGGAGGCCACTCTGGCCTGGCTGCCATCACCCCACTGGAAGGGTGGCAGGGCCAGAGCCAAACTCAGCCTCTGGTGCACAGATGAACAGCTGTGATTCCTTTCGCTCCAGCTCCAGCCTCGGGGCACCTGACTGTTGAGGTTGCCACGGTGCCAAAGCCCAGAGCACACTGGTGACCTGTGAGACAAGATGGAGGGGCTGTGTCACTGCAACCCTCTGAGCTGAGCCACACGCCCCCATCCCAGAAGGCCTCGGGTCTTTCAGTGAACGGCATCACTTGCTCTGAGAGGTTCTTGCTGTGTTGCTCAGGTTAGTCTCGGACTCCCGACCTAAAGAATTCCTGCTGCGGCCTTCTCAGTAGCTGGAACTACTGGTGTGAACCTGTGAAGAGGGGATTTGTGGGAGCTCACATAAAACCCAAGTGAATCTGTCCTGGTAGTGGGCAGACCTGTGAGCCCAGCTGCCTAGTGTTCCCAGTGAGCGACCTGTCACATTCACACCTACTTTCCTGTTCTACATACTGGGTGAAGGGTAGAGGGGACCCATCTCTACCTGTGAATCTGTTGCCAAGTCACAGTGATATTTACCTGTGGTTGCTCCAGGTGCCCACACAGAAATCCCATGGCTTGGCACCCATTCCTACCTTGGACATGGCTTGCTCTGCCAGTCCCAAGGAGACTGTCAGTACAGCTTCACACTGTTCCTGGAAAGGCAGTGCCACTGTGGACCAGAGATGCCAGGATGCCAGTGAGCCAAGTCAACAGATGGTTACTGACCTACATCATGGGAACTCACCCTGTTCCTGACCTCAGGCCATGGGTAGGAGGGCAAGTTTTTATGGCCCCCTTAGTTCACAGGCGGAATGGCCAAGGCCAGAGACAGCAGGTGTCATTGAGGATGTCTGGCTCTGGGAAACGGGTGGCCAGGGAAAGCAGCTGCCTGTGGAAAAGAGCTGGGACACAGGTGTCCTCCAAGACCAGGTAGCTAGAGGGTAAGGGTCCCACTGATGCATCTTGCAACTCCCCACCTTCCTTCTGGAGATACCAGGATGCCAGCCTGAGTATTCAGATGACAAGCCCTGAGCTCCTGGCTACCCCACTGCACCCATGTGCTACCTGTCTGGGAGCTTTTACAGCCCCGTGAGGAGGGATTCTAGGCTAGCAAATGCCCTGGCTGTTGGGCTGTACACTGTGGGGTCAGGTCCCAGGATAGACAGAGGGTACCTTCGTGCGTGCGTGGAAGGATCCCCTTCATCTACAAAGTAACACTAGTCTCAACCTGCTCAAAGGTGGCGTATGACAGACAGCCTGATAATGGTAGCTTGTTCCAAGCTGCAGGAACGGAGCCCTCTGCAGGTTCATCTGGAGAATACACAGCTGGGAGGGTAGGGTGTGTGGCTTTCTGGGTTGTACTCCACTCTGCTTCAGCAAAAACTCTAGAAATGAATGCACATCAGGCTTCCTGGGAAATCTTGGGACTTTGCACCCATGCGCTAGCCCCACATGATTCTCCTTCCTTCTGTGAATGAGAGAACTCAGCTCAGAGGTGACTCCAAACACTGTGGTACACACACCTTCCTATGTTCACTTGTGTCCCTAACAGGTTCCCCCAGAGGACCCACAGGCCAGCAAAGCTCTTGGCGTCTGTGTCCAGGGCATAACTTGTGGTCTGAGCCTACTTCCAAATCATTCGTGACATTTGAGCTAATAATGGTGGGAGGAGGCAGAGGCCACTCTGGTATTTGTGCTGACCCCACCCCTGTCCGTGGTCCTGGCTCATTTCCCTGGAAACAGCTTAAGTGTGATGAGTTGGGCATTCAGTGGGAAATACCTTTGTTTGCCTTGGGTGTCAAAGCATGCTGCCCCTGTAACTGTCTTAGGTGGCATTGGTTAGCATTACATGTGCATCTCCCACACGAGGCAAGTATCACCACCGCCATAGTTGTTTGGTTGGTTGGTTTTCTTGGCTTCTTTTTAAGACAGGATTTCTCTGTGTAGCCCTGGCTGACCTGGAACTTACTCTGTAGACCAGGCTGGTCTCTAATAGAGGTCCACCCTCTGCCTCTACTTGGATTAAAGATATGCACCACCATGCCCAGCAACCACCTCGCCCAGCAACCATCAGAGTTTTAAACCGAATGGCTGGGAATTTTCCTTTGAAGACCTTGCGAATGGCTACAGGAGGTGATGGAGAAACAGCAGCAAGTCCCCGAGGGAGTGGCGAGAGAGTGGGGCCAGGAGCCAGGGGGGCTGTTGGGCAGGGACGGAGGAAGCCAGAGATGACTTAGGCTGCATTTAGAACCTTCTAGTCCAGGAGGCAGTTGGGCTTTTATGTGAAATAAAGAAAGATGGAAGAGAGTCCTGGCTCCCAGATTTGGTTGTTTGCTTTATGGTGCTAGGGATGGAACCCTGGACATTTTTTATGCTCAGCAAGCTCTGATCACTTGCTGCATCCCAGCCCTGGACTCTGGCAAGTGGTAGGTGTGGACACTGGAGACTAGAACAGAGTAGGGAACGTATCCTTGGAGATGGCAGAGTCAACATCTGGACACAGGTCTGGAGATGCTGCGGACACATCTGGCCAGCGTGTCTGTTTATACTGTGAGCAGAGTGAGTGTGGGGGCTGGGCTTGGAGAAGGGAAGCGAGCTAGGCAGTGATCACAGTAGAGCAAAGCCGTCCAAGGGCACAGCCAGGGCACAAGAGCTCGGGTTTCCACTTGACCTTAGCAGCGTGAGTATCATTGCACCTAGGAGGCCGGCTGGACACAATCTCAAGGCAAGGGACAACTAAGCACCACTCCAGTGGGAGCCGAAGTGGCTGCATGAAGGGCATCAACAGAGAACCAGGGAATGAAGTGGGGATGGGGGGAGGGAGTTGGGAACAGTGGGTAAGATCTCTAGACTGCAGATCTTGGTGTGCTGTGGGGACTTGATGGGGTGGGTGCACATGAGAGGCTTGGCTGAATCAGCAGCTATTGGTTGCTGGATGAGCTAGAGCAAGAAGGGGTCAACAGAGCTCAGGCATGGGGGACTTTGAAACAAGGGCAGCGGGCATGCTGGGTGGGCACAGCCGCCAGGGTAAGGTGTGTAGGCACAGGAAAGGAGGTGATGGGGCCTCAGCAAAAAACACAGCACAGGAGGCAAGAAGCAAAGGTTACCTTCCACATGAAGTTGCTGGGCTGGCCAGAGCCTTAGACTGGCAGAATAGACATTAGAGAAGGCCAGAGGCAATGAAAAACTTCATGGCTTTAAAGGAATTTTAAATCAAGAGCAGAGGCTGCCTGGCATGTTTAGATGTGTTTGTTTTCTAGTGTGCTGGATGGAACCCAGAGCCTTGGGTATGCTGGGCAAGTATCCAACACTGAGCTATATCATTTGGTGTTTTTTAAAAAAAAGAATTAACAATATTTG
ENSMUST00000115029_36320204 GCCAGAGCCTATCCTGCTATGCTGTGGAGGATTTGATGGGCAGCTGCCGCCATTATCTCAGGCCTGAGCCGACTACCCAGATTCCCAGGCCAGTGAGGCTCCCCGAGTCTGTGTCTCTCTGGTACAGACAGCAGGGAGGCAGTGGGGCTTGTCTGAATGAAGCAGCCCGGGCCCAAAGCCAGGGGACCAAGTTGTGGTAAGATCATGAAAGTACCTGAGCTGGTATTTTCTCTCCACTGAGAGGCCGGGGAGCTAGTTGGCAGCTCAAGGCATCCAGGTTGGCCATGAAAGACCCAATAAAAAGACACTGGTGTGATTGCACTCAGCCCTGGGGTGTACAGCACTGGATGTTTGCAAGGGGAGGTGAGGCAGGAGCAAGTGTGTAGGTGTGGTGACCAATGTGCGAGCAAAGATGAAAGGAGGCCACTCTGGCCTGGCTGCCATCACCCCACTGGAAGGGTGGCAGGGCCAGAGCCAAACTCAGCCTCTGGTGCACAGATGAACAGCTGTGATTCCTTTCGCTCCAGCTCCAGCCTCGGGGCACCTGACTGTTGAGGTTGCCACGGTGCCAAAGCCCAGAGCACACTGGTGACCTGTGAGACAAGATGGAGGGGCTGTGTCACTGCAACCCTCTGAGCTGAGCCACACGCCCCCATCCCAGAAGGCCTCGGGTCTTTCAGTGAACGGCATCACTTGCTCTGAGAGGTTCTTGCTGTGTTGCTCAGGTTAGTCTCGGACTCCCGACCTAAAGAATTCCTGCTGCGGCCTTCTCAGTAGCTGGAACTACTGGTGTGAACCTGTGAAGAGGGGATTTGTGGGAGCTCACATAAAACCCAAGTGAATCTGTCCTGGTAGTGGGCAGACCTGTGAGCCCAGCTGCCTAGTGTTCCCAGTGAGCGACCTGTCACATTCACACCTACTTTCCTGTTCTACATACTGGGTGAAGGGTAGAGGGGACCCATCTCTACCTGTGAATCTGTTGCCAAGTCACAGTGATATTTACCTGTGGTTGCTCCAGGTGCCCACACAGAAATCCCATGGCTTGGCACCCATTCCTACCTTGGACATGGCTTGCTCTGCCAGTCCCAAGGAGACTGTCAGTACAGCTTCACACTGTTCCTGGAAAGGCAGTGCCACTGTGGACCAGAGATGCCAGGATGCCAGTGAGCCAAGTCAACAGATGGTTACTGACCTACATCATGGGAACTCACCCTGTTCCTGACCTCAGGCCATGGGTAGGAGGGCAAGTTTTTATGGCCCCCTTAGTTCACAGGCGGAATGGCCAAGGCCAGAGACAGCAGGTGTCATTGAGGATGTCTGGCTCTGGGAAACGGGTGGCCAGGGAAAGCAGCTGCCTGTGGAAAAGAGCTGGGACACAGGTGTCCTCCAAGACCAGGTAGCTAGAGGGTAAGGGTCCCACTGATGCATCTTGCAACTCCCCACCTTCCTTCTGGAGATACCAGGATGCCAGCCTGAGTATTCAGATGACAAGCCCTGAGCTCCTGGCTACCCCACTGCACCCATGTGCTACCTGTCTGGGAGCTTTTACAGCCCCGTGAGGAGGGATTCTAGGCTAGCAAATGCCCTGGCTGTTGGGCTGTACACTGTGGGGTCAGGTCCCAGGATAGACAGAGGGTACCTTCGTGCGTGCGTGGAAGGATCCCCTTCATCTACAAAGTAACACTAGTCTCAACCTGCTCAAAGGTGGCGTATGACAGACAGCCTGATAATGGTAGCTTGTTCCAAGCTGCAGGAACGGAGCCCTCTGCAGGTTCATCTGGAGAATACACAGCTGGGAGGGTAGGGTGTGTGGCTTTCTGGGTTGTACTCCACTCTGCTTCAGCAAAAACTCTAGAAATGAATGCACATCAGGCTTCCTGGGAAATCTTGGGACTTTGCACCCATGCGCTAGCCCCACATGATTCTCCTTCCTTCTGTGAATGAGAGAACTCAGCTCAGAGGTGACTCCAAACACTGTGGTACACACACCTTCCTATGTTCACTTGTGTCCCTAACAGGTTCCCCCAGAGGACCCACAGGCCAGCAAAGCTCTTGGCGTCTGTGTCCAGGGCATAACTTGTGGTCTGAGCCTACTTCCAAATCATTCGTGACATTTGAGCTAATAATGGTGGGAGGAGGCAGAGGCCACTCTGGTATTTGTGCTGACCCCACCCCTGTCCGTGGTCCTGGCTCATTTCCCTGGAAACAGCTTAAGTGTGATGAGTTGGGCATTCAGTGGGAAATACCTTTGTTTGCCTTGGGTGTCAAAGCATGCTGCCCCTGTAACTGTCTTAGGTGGCATTGGTTAGCATTACATGTGCATCTCCCACACGAGGCAAGTATCACCACCGCCATAGTTGTTTGGTTGGTTGGTTTTCTTGGCTTCTTTTTAAGACAGGATTTCTCTGTGTAGCCCTGGCTGACCTGGAACTTACTCTGTAGACCAGGCTGGTCTCTAATAGAGGTCCACCCTCTGCCTCTACTTGGATTAAAGATATGCACCACCATGCCCAGCAACCACCTCGCCCAGCAACCATCAGAGTTTTAAACCGAATGGCTGGGAATTTTCCTTTGAAGACCTTGCGAATGGCTACAGGAGGTGATGGAGAAACAGCAGCAAGTCCCCGAGGGAGTGGCGAGAGAGTGGGGCCAGGAGCCAGGGGGGCTGTTGGGCAGGGACGGAGGAAGCCAGAGATGACTTAGGCTGCATTTAGAACCTTCTAGTCCAGGAGGCAGTTGGGCTTTTATGTGAAATAAAGAAAGATGGAAGAGAGTCCTGGCTCCC
ENSMUST00000010597_36335730 GTATGCCAGCAAAATGTCCTTACCAGGTTGGTGAAAACTGCCTCAAGGTGAACCGTGTGGTCCTGCTGAGCCGGCTGAGTATCTGAAGACATCCTTAAGACAGCCATTTTCAGCTCTCTACTAGCTGTCTTTGGGGCTGGGCCTCTGGCTTGAGAAAACATTAGGCCAGGTGATGTAAGGCCAGCAAGTTGGTTCCTGGGATCCCCAGGTCTGGCATAGTTGGATAGTTGGCATTTCTACCCCAACACTGATGTAGTTTGACCCCAGTGTCAGTATAGAACGGCTCACTGCAGTTTCATGATGAAGGCAGGAAGAAGTGGGCTGTCAGCTGCCAGCCCTTAGCTGCTCTAAGATGTGGGGAATGGTGGTTACCATGTGATGGCTGGCCCCTTCCTCTTCCTCACAACATTTTGTGCAATCGCCTGTAGAAGAGAGCCTGTAGGTCCAAAAAGAGGGGTGGACGGCAAAGGAAGTAGTTGGCAAGGCACACCCAAGGGCCCTATGCTGCTGGCAGCTCGGGCTTGGAGCTCTGCATGACACTTGAGGGCCTAAGAAGAGCTAGAGAAATGGAATTTACCAAGTCAGGGAAACCGCAAATCCCCGAGAGTCTTGTGTGCTGCCTGGCAATGAAGCAATTGACCAGCTACCATGCTATCTCTGCTGTTGTAGGAAGCTTGGGGCACTAGGACAGGGAAGGCTGTGCTTCAAAGTTTGTCTCCTTTCTTAGAACTCTGCCTTTCTGCTTAGAAGTGGAAAGGTTGTTGACTACTGTGTGAGGCTCTGGGGCCAGCCTGAGTCTTGTAGACCGTGGTCCTGGTGATGTGGGCACTGACGATGGAGCAGAGCCTCTCATTCCCTGTGACACTGCAGATGGAGCTGATGTTCAGAGCCGGCTCCTTTCCCTTTCATACTTAGAAAGTTTCTGTTAAGATGAGAAATAAAGCAACGCAAGTGTGATTTTGGTCACGGGGCCATATACAGCTACACCAAAGCCCTCTCACCTATAGTCTGAGTGGACACAGTGTGGAGGAGCCTCAGGCAAGTCAGGTCAGAGACGTGTGATAGGACGAGAGAGGTCTCCAGTCTCCACACCTCGCCTTGGCTGTGGAGTTGCACTCAGTGGTTCACAGAGTGGAGCTGTATTCTGAAATTCAGAAGGCATTCAGAGAATTTGAGAAGGTATGAAATCTGGATGAGGCGCGCCTAGCGCTGGGGCCTTGATAGCTTCATAGGTCAGAGCATATAACCACCAAAAGAGAGGATAAGACTGGGAGTGTCTGTGAAACCTTTAGGGATTAAGTTGGCAGAGGACCCTGAACAACCCTTTGTGACTTAGGAGAACAACTTGAGCAACACTGGAGGGCTGCTCCTGAAAGATGCTGCCCCTGTGTTCTGGAACCAAAGAAAACCTGTATCCTGCTTTGGTGGTTTATCTGTGTGCATCCCATGGGTGACTTCTGAGGCATGGCTTACATACCTTGAAGAACTGCAAAACTGAGGAGGGGGAGCTGCAGCACACTGATTGTCACCTTTGAGGGACTGACCAACGAGGAGGTGACTGGAGTCTGTAGACCATGTTCCTCGGGTCCCATCTCAAACCACAGCAGTTGGAATGTGGAGAGACACTTCACCCCACCCACCTCGTGGCAGACTTGAGGGTGTAGCCTCAGAAGGTAGTACTCTTATGAGTATGTGGAAGGGTCAGGAAGGCTTTACATTCTCTTTCAGGCAACAGAGGGCTTGTAAATGCCCAGTGGAAGAGGTCACTGAGGAGCAAAGACAGCAACCTTTGGTTGTATCACTATAATAATTTGGGTTGGATGAATTCATAGAAGTGAGCCAGAGCAATGTTTCTGATCTTACGTTAGCAAAAAGAATAAAATACAAAACATTGAACTTTG
ENSMUST00000125304_36422065 GCCCGCTGCCATCAGTCCCTCTACGGTGTTTACCATAAGGTGTGGGTCTGAGCATACAGCCTAGCGAGTCGGCCCATTGTTCAGGGACTGTGTTCTGTCACTGGAGATTTGAATGCTAGGAGCCTGCATCCTCATGGTCATCCACGGGAACATCTCACTGGCCCAGGATACCACCACAGGGCCGAGCAGCTGTGGCATGCCTTTCCCTGGAGTCCTTCCATTTCCGAGTACAGAGACATGGAGAAATACCTGCTGTGATGCCTAAATTACACAATTGGGCAGATAGCCTAAGTGTGGACTGGACACAGTAGGCCTTCCATTGCATTTTAGAATTCCCAAATAGGAAACCAGAACCGGTACACTCTGGAGACCCACTTACTGGTCTTTGCTTTGCCCATGCCTCTTTCTACTTCAGGAGCTCCTTGGCAATCTGGATGGAGACTTCTCCCTCACCCGCCTGTCTCCCTCCACTCACCGTCCTCTTTATATGCATCCTTAGCTAGGAAAGAAGTTTGCCGCTCTCATTAGCTGGACCTGGGGCTTCCTGCAGCCTCTCATTGCTTCAGCCTCTTCTCTGCTGGGTGGATCCTGTTTCTGACTGTGGCTGTGTCTTCTGCTTTCCTCATCAAAGGAAACCTTCAGGCCTTTGGATGGTTTGGCTAAAAGTTGTTACAACTCAAGAGAAGCTTGGAGGAGTTGACAGATGCTGTGAGGTTAACTCTGGAATCATCCAGGTCCAGGTGTGCCTCAGAGAGCAGTGTTGGCTGCGTCTGGACCTGCTGGAGCCTGCTTAGTCGCATGTGTTGTGTTTGTCCTGATTCTGCTCTGAGTGTTGGAAGTGATAAGCAGCTTTCTTCTTACTCCCTGGACTTGGACATGGCCCCAAGATGCTTGGCCTCTTACTAAGAAGAAACAGTTGGTAATCTGTTACACATCTCTGAGAGTGAAAGCCCTTCATCCTCTGTGCCTGGAAAAGTTGTGGTCCTGGAGCAGCAGCACAGCTTGAGTGCCCTTGTGTGTCACCTATTACACTGCCTTATTCCACAAGGGCCACATGCTGCTCACCTATCTTCTCTGTGGTTAAATTGGTCACAGGCTAGTCTCCCTGGAGGGCCTGGCACAGTTCTCTGTAGCCCGAGGAAAAGGCTTCATAAAGTAGCTGATGGAACCACTCATGAGTTCTGGCTCAGTGGCCTTCTTGTAGTGTGGGCTTGGTTGGGGGCTCCAGCCTTTTTCCTGAGCCTCAGGTGTGTCTGCTGTCATCCTGCCCCTCCTGGATGGTTGGGAAAACCCTCACCCATCCCTTACCCCATCCGTCCATAGACGAGGAGGAAGGTCACCCTAGCTGCAGGTGAGAGTTCATCTCAGCCCCCTGTCTATGGGAGTCTGTGTTGTCCTTACGCAGGAGAAAAAAAGATGGGGTGCAGGAAGCCTTACACCTTCCCTCAGTAGCATAACAGCTTAAGGGGAACCAGGGAACAAGCTGGAATATAGGTTGGCTCTAGTATTAGGAGTGCTGAAAAGTAATCGTAGTTTTGTCTGCTTTGAGTTTATCTCAAAGGTAGATTGAGTGGGTCCCATGGTAGAGGATCTAAGTGGTCTGTTGAGATGACTCTCACTGCCACGGGACTGAAAGGATTTGCCCACAGGAAGAGTGAGAGAGTGAGTCAGGTTAGCCTAACTCCTGCTCATGAGCACCTTGATGCTTTGAAAGAGACCAGAAGAGAGGCTCTGCAGTCCTCATGTAGCCTGGGAACTAGTCTTTTCCCTTTTGAAAAATGTGTACAAGAAAGCCACCCATGCACACACCTTTAATCCCAGCACTCAGAGGCAAAGGCCAGTGGGTCTCTGAGTTCAAGGCCAGCCTGGTCTATGGAGCAAGTTCCAGGACAGACAGAACTATACAGAGAAACCCTATCTTGAAAAATTGAAAACAAAAAACCAAGCCAATTAAAAACAAACCCTACCCATCCAGCATCCTGCATCCTGCCCCAGCTCTGGTTTTATTATTGTTGCAGAAGCAAATGTTTTCCATGCTGAGTAAGGCTGGAGGTGGTGCCTGTCCTGGTGCGGCTCTTGTGCCCTCACACTTGAGTGGAAGCTGTGGCCTCGATGTATGGCACACGGTTACCCTTCCCCTGCCAAGGACTAGATAGGGTGATTAAATATGGCATCGCTTCCCAAGTCTCACAGAGATGCCATTTTCAGCCTTTCACATTGTCTTCCATCCCAACCCCCAAGTCTTAGGTTGGCTCTGTTAGAAAAATGAATTTATTTCAATAGAAAATTACAGCTC
ENSMUST00000115011_36423186 GCCCGCTGCCATCAGTCCCTCTACGGTGTTTACCATAAGGTGTGGGTCTGAGCATACAGCCTAGCGAGTCGGCCCATTGTTCAGGGACTGTGTTCTGTCACTGGAGATTTGAATGCTAGGAGCCTGCATCCTCATGGTCATCCACGGGAACATCTCACTGGCCCAGGATACCACCACAGGGCCGAGCAGCTGTGGCATGCCTTTCCCTGGAGTCCTTCCATTTCCGAGTACAGAGACATGGAGAAATACCTGCTGTGATGCCTAAATTACACAATTGGGCAGATAGCCTAAGTGTGGACTGGACACAGTAGGCCTTCCATTGCATTTTAGAATTCCCAAATAGGAAACCAGAACCGGTACACTCTGGAGACCCACTTACTGGTCTTTGCTTTGCCCATGCCTCTTTCTACTTCAGGAGCTCCTTGGCAATCTGGATGGAGACTTCTCCCTCACCCGCCTGTCTCCCTCCACTCACCGTCCTCTTTATATGCATCCTTAGCTAGGAAAGAAGTTTGCCGCTCTCATTAGCTGGACCTGGGGCTTCCTGCAGCCTCTCATTGCTTCAGCCTCTTCTCTGCTGGGTGGATCCTGTTTCTGACTGTGGCTGTGTCTTCTGCTTTCCTCATCAAAGGAAACCTTCAGGCCTTTGGATGGTTTGGCTAAAAGTTGTTACAACTCAAGAGAAGCTTGGAGGAGTTGACAGATGCTGTGAGGTTAACTCTGGAATCATCCAGGTCCAGGTGTGCCTCAGAGAGCAGTGTTGGCTGCGTCTGGACCTGCTGGAGCCTGCTTAGTCGCATGTGTTGTGTTTGTCCTGATTCTGCTCTGAGTGTTGGAAGTGATAAGCAGCTTTCTTCTTACTCCCTGGACTTGGACATGGCCCCAAGATGCTTGGCCTCTTACTAAGAAGAAACAGTTGGTAATCTGTTACACATCTCTGAGAGTGAAAGCCCTTCATCCTCTGTGCCTGGAAAAGTTGTGGTCCTGGAGCAGCAGCACAGCTTGAGTGCCCTTGTGTGTCACCTATTACACTGCCTTATTCCACAAGGGCCACATGCTGCTCACCTATCTTCTCTGTGGTTAAATTGGTCACAGGCTAGTCTCCCTGGAGGGCCTGGCACAGTTCTCTGTAGCCCGAGGAAAAGGCTTCATAAAGTAGCTGATGGAACCACTCA
ENSMUST00000001171_36423186 TGACAGTGCCACCAACGCCCCTGAGTGGCCTGGCTCTCTTCCTTATTGTCTTCTTCTCCTTGGTGTTTTCCGTATTTGCCATTGTCATCGGGATCATACTCTACAACAAATGGCAAGACCAGAGCCGGAAACGCTTCTACTGAGCCCGCTGCCATCAGTCCCTCTACGGTGTTTACCATAAGGTGTGGGTCTGAGCATACAGCCTAGCGAGTCGGCCCATTGTTCAGGGACTGTGTTCTGTCACTGGAGATTTGAATGCTAGGAGCCTGCATCCTCATGGTCATCCACGGGAACATCTCACTGGCCCAGGATACCACCACAGGGCCGAGCAGCTGTGGCATGCCTTTCCCTGGAGTCCTTCCATTTCCGAGTACAGAGACATGGAGAAATACCTGCTGTGATGCCTAAATTACACAATTGGGCAGATAGCCTAAGTGTGGACTGGACACAGTAGGCCTTCCATTGCATTTTAGAATTCCCAAATAGGAAACCAGAACCGGTACACTCTGGAGACCCACTTACTGGTCTTTGCTTTGCCCATGCCTCTTTCTACTTCAGGAGCTCCTTGGCAATCTGGATGGAGACTTCTCCCTCACCCGCCTGTCTCCCTCCACTCACCGTCCTCTTTATATGCATCCTTAGCTAGGAAAGAAGTTTGCCGCTCTCATTAGCTGGACCTGGGGCTTCCTGCAGCCTCTCATTGCTTCAGCCTCTTCTCTGCTGGGTGGATCCTGTTTCTGACTGTGGCTGTGTCTTCTGCTTTCCTCATCAAAGGAAACCTTCAGGCCTTTGGATGGTTTGGCTAAAAGTTGTTACAACTCAAGAGAAGCTTGGAGGAGTTGACAGATGCTGTGAGGTTAACTCTGGAATCATCCAGGTCCAGGTGTGCCTCAGAGAGCAGTGTTGGCTGCGTCTGGACCTGCTGGAGCCTGCTTAGTCGCATGTGTTGTGTTTGTCCTGATTCTGCTCTGAGTGTTGGAAGTGATAAGCAGCTTTCTTCTTACTCCCTGGACTTGGACATGGCCCCAAGATGCTTGGCCTCTTACTAAGAAGAAACAGTTGGTAATCTGTTACACATCTCTGAGAGTGAAAGCCCTTCATCCTCTGTGCCTGGAAAAGTTGTGGTCCTGGAGCAGCAGCACAGCTTGAGTGCCCTTGTGTGTCACCTATTACACTGCCTTATTCCACAAGGGCCACATGCTGCTCACCTATCTTCTCTGTGGTTAAATTGGTCACAGGCTAGTCTCCCTGGAGGGCCTGGCACAGTTCTCTGTAGCCCGAGGAAAAGGCTTCATAAAGTAGCTGATGGAACCACTCA
ENSMUST00000152088_36424506 CTGGTACCCGCAGCTCTCAGGCCCTTCTGAGCTCCTGTGAGGCACAAGGAATGCCTGTACTACCTTCCCATCTGTCCTGTTACAGGCAAAGCATCAGCAACAGCAGGCGGGCGGCTGCTTCATTTTTTAATAGAGCCACCTAGAATGGGGGAGGTCGGGGATCTGGTTCCTCAGAAGTGGGTGTCAGAGACTGGGGCCTGGACACCCTGTTGGCCCACTGTAGGGTAGGCTCTGTATTCCTCACTGTTGTTTTACTTCCTC
ENSMUST00000123583_36428392 CGGGTATTCCCCTACATCTCAGCCATGGTGAACAACGGCTCCCTCAGCTATGATCACGAGCGGGATGGGC
ENSMUST00000153128_36506607 CAGGAGGGCCCGGGGACTCCCGCCCACCCTGCGGGGGTCTCCCCAGTGGGCCCACATGAAGTCAGGAGCCTGTTAGGCTAGAAGGGGTGCAGGTAGATATCCTGCATGACTGAGCAACCAGACATCCCTGTCCAGGGGCTCTGGCTGCAGATAGGGACCTCTGAACAGCTCTGACATGATGCCTGCCCTGCCCAGCTAGTGAGCAAAGGCTGTTGGGTTGTTGTTGGTTTTTTTTTTTTTTTTTTTTTTTTTTAAACACTGAGAGAAGTTTTAAGCTAGGCTCATTGCTCCTCTTTTAAAATATCATTTGGGGAAGGGAAGACAGGGTTAAGGAACTTTATGTAAAAAAAAAAAAATTTTTTTTTTCAAGAAGCCCCACAGACTTTAAAAGGGGAGGAGGGTTCTTCGCCCCGGGAAGCAATGGCCATAGCCTGTTTCCAGCTGAGACCTTGCAGCCTGTGTCTGTCACTCTAGGAGGCACTCTTCTGCAGCAGTGGGGGCCTGGAGCCCACAGGAGGGGCTTCCTGGGAGGAAAATGACATCAACTGCGGGACACACGGGCTGAGGTCATAGAGAAGTGCCGAGCAACGCATCAGGGATGCGATGACCCCGGCCTCGGAGAGGAATACATCTGCCTTTAACTGCCAGATCCAGTGATGATCTAGACGCCTGCTCAGGGGCTCTCCTAGAGAGCTCTGGCTCTCAGCCACCCCTTTGGCCACTTTTCTCCTGGAAGGGTCCGGCTCCAAGAGTTGGGCGTGGTCTTTGGCTCTGCAGTTGCCTATCTGCTTCCTGGCTTCACTCTTACCAAAGGTTTTCTTTCAGAGGGGAGAGCATCACCATTAGCAGTGACCTGTTGGGCATTCCCTGTGGTTTCAGGCTGAGTCTGATGACAGGAAGATCTGTGTCAGCAGTTACTCCTACCCACTCACCTGCACAAAGAGTCAGGACTCAGCAGTCCACCCAGGAAGCTTCCTTTCCTGACTTCTCTCTCTCCTGGTCCCTCGGAGGACTGAAAGCCACCAAAGCTGGGTCGTTGCGCCCTGCCTGCATGGCTGGCTGAGGATCCCTGAGCTCATTCCCACTTAAGGACCTGCTATGCGAGGGCAGTGCTAAGCTTGGGCTCAGGCTGTTGGCACTGCAGCGCAGTCCTACCCCAGTGCCACCTGGGAAACCTGAGTAGACTCAGGCCATGGGGGCAGAGCTGCACATGTCTCTTGTAGGGAGGCTGGAGGACCAAGGGCCGCATCTATTGTTGGGATGGATGGAGCTGGAATATCAGAGCCAGGCGAGCGGGAGCACGGGCCATCTGTGTTTATTCATTCACTCCTTTCCTCAGCCAGTGGAGTCCTGTCACCCCATGTACTCTGCTGTCTGTGTGCCCAGAGAATCCTAACTCATAGGATGCACCAGGGTGTCCTATACCCCTGGCCAACCTGAGGTCTCTTCCACTCACAGAATTTACTCCGAGAAGCCTGGTGATGGCGGCTCTCAGTGATAAGGGAAAAAGGCATCAGACTTCTAGTTCCTTAGGAAACTCTTAGTTCTCTGTAGGTGCAGCATGCTCCCAGGTCTCTAGACGAGGTGCCTAGCTGTGTTCCTGAGAGACCTAAGTGCCAGGTAGAGCAAAACCATGTGGTGGGTGTGAGGCAACCGTAGCAGGTGCGCACACTTCCACAGCTACCTCTCTATATCCAGTCACCACCTACAGACAGGCTCCACCCATCCCCACCCCTCCCCTCCTCATTTAGAATCACTTCTTGCAGAGGGCCATAATTGTTTCCAAATATTACTGGTCTGATGACTTCCTCCTCCCGGTGCAATTTTTCACTTCCTCTTCCAGCCTCTGGTTCCTGGGCAGAGCCATACCCTGGAACTGGCCCAGTCTGCATGTCTTCCCAGCAGAGGAGGACTCTGCAGACGGCATCCAAGTGGGTGGCCAAGTCACAGCCGCCATAGCAGATGACTCCTATTTATTTTGCATTAAGATTTTAATTTGTATATTTTTGTGATTTATTTTGGCATTGTTATGAGTTTGACTCTCGGGGAGTTTTGTTGTTATGACTCTTGTGTCTTTTGTCACAAAACAATGATAATATTTGCTAAACAATATATGGACTTTATTTTTGATTGGTAATAAAAAATGAAATGTATATAA
ENSMUST00000097776_36524084 TAAATGACTGTGGACTAGTGAGCATTTTTTGTTTTAAGAGGACACCAAG
ENSMUST00000001166_36525231 CTGCTTGCCGGACAGCCCCGAGCTGGAAATGGACAAGCGTTTGGGGAGCTGGGAGAGCCGAGCAGGAGCTTCATGCCAGCCTGTCCCCACCTATCCTGGCCACGTTTTAGATGGCCCTTGTAAGCTGTGGGTCCTGAGCCGCCTCGGTGCCAGAGCCTCCAGCCGTCCTGCTGTCCTTGAGGAGATGGGGTTGACAAAGCGGCCCTCCAGAAGCCTGTTTCCGAGGGGACAAAAGAAACAGCGTCATCTCTAGTCCCCAGCTCCCAGCTTCCCCGGTGCTGTAACAGCACAGTGTGTTTATGTGTCTCCCTGAGCCCAGGGCCATGCGGGTACAGCCACTGCCTTTACATGGCCCTGGCCTGTGCTCATTCTGCTTTTGGTTGGCCAACCCTCTGTCAGTGGCGCCACTTTCTGAGCAAGCCAAGAGTGCTGAGTTTTGATGGAAGTGTTCAAATCCATGGCCCTGCCGTGTACTTCTTGGCTTCCCCTACAATGCCATATTTTGATTCATGTACCCCAGTTTCTCATGTGCCAAATCTAAGAGCACAGCTCCCCAATAATCTGTGCCCCGGTTCCGCTCCCTCCTGTGGAGGAAGCCCCTCTGGCTCCTCAAGTCATGAGCAGGCTGGCCCAGGGTCGCCTTGCATTTCTTTCCCACTTGGGCACGGCGCCACCACAGTATTGTCGATTTCTGTTTGAGGTCATTTGTGGAAGGCCAAAGGTCAGTGTTGACTGACCTGGGGCCGTGGCGCCTGCTGTACCTGTCTTGTGCTCTTGCCCTGAGCACCCAGGAAGGTGTGCAGCAGTGCACCGTGGAGCAGCAGTCAGTGAGGCGGTTGTAAGCCTGCAACGTCCTTGTCACTTGCTGAGAAGTCAGGGTTTTCTCGTATCTCTGAAATACTCAAACTCTGTGTGCTTTTGTCTTTCCAGTGATGTTTTAGAGACACGGGTGGAAAGATTCTTTCTCTTCTAGTTTACCTATACTTTTCCACAGTTTCAGCTCTGGGACAATAGATTGGGGTGGGAAGGGCGGATTTCTGGAACCATTCTTAAAAGAATATGGGCCCTTGTGAGACTTGGAAGCTAAGAGAACAGTGGTACGCTTGCTGAAAAAAATATTATAACAGAATGTACTCTGAGAACAAACCCAGGTTGGAAACAAATACTTTGAATTACCTGTCTCCAAAACAGAATTCTAAATTTCGGCTGAACCTCAGAATCGAGTTAGAACCTTGGATGCGTATGCTCACCTTGAACCCCCAGGGCTGTGGTCCTGAAGTGGTTTTAACCTCCTCCTAGAAGAGTCCCCTATGCCCTTTACCATCACCTCCTAAAGTTAACGTGTTAGATAACCTTGTTGCATTTACCAGAACTCAAATGTTAACATTGGAGTACTCAACTGAGGCCTTGATTTAGATCTCACTTTTTTTTTTTTTTGATTTCTGGCAATTGGAATCCAGATGCCAGGATGCACTTGGAGCTGTCGCTTCTTTAGACCTAACTACAGTAATTGCAGGTTCATAGGAAGTGGCAAAGACGCAGAGCCCTTGTACCCTTTATCTGGCTTTCCCCAGTGCTCCCATGTCACTAACCATAGTGTGCAGGGCTGTGGGGCTCTGCACTCTGCCACCTCTGTAGACCCAAGTAACTGCTGGAGAATACTAACCCGCTGGACTGTCCCTCGGAGCCACCTGCCCCCGCCCTAAGCCCTGGGACCATAGACTGTTCCATAGACTGTTCCTCAGCTCTGTCATTTTGTCATGTCAAGAATGTCGTTTGAGGGGCTGTGTTGCGTGCAGCTGGACTTTGGGATTGACTTCATCCAGCACAGTGCTCTGGAGGCTGTTCCAGGTCAGTGTGTCAGTGGCTCGCTCCTCCTTGCCAAATGATGTCCCGTGGTGTATTCAGTGTCCTGTCAGAGGACATCTGGGTTGTTTGCAGTTTTTGGCCTTTTCAAAATAAAGCTGCTATGAACATTCACGTACAGATACGGTGTGAAGACTGGTGTCCGCCTGGGATGTGCCAGCAACACAGGTGCCATGACGTTTACCTTAAAAAAGAACCTGCCTGGCCTTGGAGCGGAGCTGTGCACAAGTTTAAATTCCTACAGGAAATGTAGGAATGATCTGGTTTCTCCCCACCCCGACCCATGGGCCAATGACCATCAGTCCTTTGCTGTCTGTGGTTCTTGTCTGCTTTTCCTTGGTCTCGTCCATGAGCCTGTTCGTGTTTTCAGCTTGGCAACTGGTCTGTATTCCTTTCCATGTGTCTGTGCATCTCCACCCCACCCCCATCTTTTTTTTTTTCTCTTGGGAACTCTCTTGGGAACTCTTCAGATATTTAGATTCCAAAATCCTTCGTTGGATTTTTGGTTTGCAAAGATTATCTGTGTAGTGCTGTATTCTAGATCTGAATTGTGACCCCAGAGCTTGTATACTAAAGATTGAATCCCTGGGCTGCTCTGTTAGTGGGTTCTCCTGAGTTCATCAGGGCTCTGACCTCTGCCATGTTCTCCCTCTGTAAAGTGTGTGGTCTAAAGGACCAAGCAGCCACAGGCTCCCATGGGCCTCCATCTCAGTAACATTAACTGTGTTCTCACCGCAAGGTCTTGTACAGGTGGAGGGTTTGGTTGGGGGGGGGTTGTTTTTTGTTGTTTGTTTGTTTGTTTGTTTTTGGTGTTTTAAGCCAAGAGTTTGTCTGTATAGCCCAGGCTGGCCTCAAACTCAGAGATTCACTGCCTCTGACTCTCAAGTGCTGGGTCTAAAGGCATGCTCTGCCACGCCTGGCTCATCTTAAAGGTTTTTGTGATTAAAGTCTCTCTCTCTCTCTTTTTTTTGTTTTGTTTTTCGAGACATGGTTTCTCTGTGTAGCCCTGGCCGTCCTGAAACTCACTCTGTAGACCAGGCTGGCATTGAACTCAGAAATCCACCTGCCTCTGCCTCCCAAGTGCTGGAATTAAAGGCGTGTGCCACCACTGCCCGGCCTGATTAAATTCATTTTTATCAAA
ENSMUST00000054665_36530534 TGACTGGCACCTGTGGATCACCCACGGCCACCATTCCACACCCATCCACCAGTCCTAAATAGTTCTTTATCCCAGTCCTAATTTCTCTCTGGCTTTGCTTCCTCCGGCCTGAAGCAACAGGTAGAGCAGCCTCCTGGGTTTCAGTGAGGAACCCTGTTCCCTGCCAGGGCTGGAGCCGAGGACCACAGGGCAGCAAGAAACAAAGGGGTCCAGATGAGGGCCAAGGCCAGAGCACAAGTGAGCTGACCAGTGCTACCCTCAGCTGGGTCTAGGCCTCCGTCTACCAGTCCTTAGACCACGGACTGGTCTTGGCCTATTCTCATCTAAGTAGACATTCAGATGTGGCCAGCAGCTGCATCCAGGGCATGAGAGAAGCAGGCTGAGTGCCAGGCACCGTGCAGGTCACTTCCGTCCTCTGGGCAGCGTTTCTCCTGGGACTTCATTTCTACCAGTAGCAGCCCTGGTAGTGTCTGGCAGTTCTAGCCATCTCGTCTTCAGAGCTCTGAAGGTGGGATTCGGCAGGCTGAGGGGCATGTCAGCAGGACTGAGGCCCCACAGAAGCCAGGATCTACCAGGTTGCTCCAGAAGCTGGAGCGTGATGAGCTGGAACTAGCTAGCGTTACTCTGGGGAAGCTCTACCTAAAGGCTCCAGGCAGCCTTGCTTACCGTATGTGAGGTCAGGGTACCGGGTGCTGGGGATTGCTTGTGGCCCACTCACCTCGTGGGGCGGTGGCCCGCAACCCTGGCTTACCCTGAGGCTCTAATGCCCCCTGGTGCAGGAGAAAGCTCCGGGACTAGGCTCTGTAGGCCCTACACACTGAGGAGTCCTGCACCTTGCTTTGGGACAATGCCAACAGTATACATCCCTCTCTGGTCCCATGCCAGCTGGTAGTGTAAAGAGGACTTCACACAGGCTCCCGGGTGGCTGCTTTCTCTCCCAGCTGTTTCCAGTTTCACTGGTGTAAACCTGTACTGCGGGCAGGGCCCCCACTGAAGGCTGAGTGAAGGGCAA
ENSMUST00000001172_36538173 GGCTCCACCTCCTGTCTCTGGCTGCCCTTGAAGGGTACACAGACTAGCTCTCCACACCCCTGCCTTGCTCAGCGTCATGCTGCCGGGACCAGGGCCAGATTGCCCAGAAGAGCCCCTCCTGGCCAGTGTGGCAGCCGTAGGGAGGCTGGGGAGGGCTGAAGGCTTGTGAGTCTGGACAGGTGATCATATAAGTTAGTCCATGTACAGACACATAGCCGTTTGGAAGAAAATAAAGCTTATATCTTGATGTTATCACATGGGCAAAGATAAATTTCAAAACACAGTTTTCTAAAGGTAAAAACAACACTTTGAAGTATCAGAAGAAAACCTGGAGTGTGTAATAAAAGCTGTTTGCTGGCTGAATGAGCTGGGGGCAGGTTTCTTTTAGAACAGCACCCGTGTTTAGAACAGAACCGTGAAAAGGATTGCCTCACGGTTGCTCTGGGGACCCAGGAAGTCTGTGGACAGATGCCCTAAGTGAGCACACTCACTCCATTACAAACAGCAGGGGAGAGTACCCACTCACTGCTCAGCCTGGCCTGGTAATGCAGGCCTCACATACCAGCTGTTCATGAGGCTGCAGAGGAGTTCAAGGCCAGCCTGGGCAACAGGTAAAGGGGATATAGGTTAGCGATAGAATGCTTGCCTGACATGCAAAAGCCCTGTGTTCAATCCCTACTATCGTGGGGAAGCAGTGTGGTCCCCAAAGTCTAACCAACACTGGCCTTTATTCCCAGTGTTCAGTTCTACTAGTCTGACCTGTATGAAGTGTAACTGCTAGGTATGGCTGCCCACACCTTTAATCCCAGCGTCTGAGGTAGGAAGATCTCTCTTCGAGCTCCAGGCCAGCCAGAGCTACAGAGACCCTGTCTCCTTAACGCCATGTAATTATAACTGCTTTTCTGTTTGTTTGGCATTGATTGCTAGTCGGGCTGCACACCTGTCTTTGACTTTCCTATTTATGCCCATTCGAAATGTTTTTGTTCTTGATATGTAGCCAAGGCTAGCCTCCAACTTTGGAGCCCTCCTCAGGCCCCAGCTTCCTGAATGTTGGGATTGTAGGTATGTATCACCACGTGTGGCTTGCTATGTTTTTATCAGTTCGCAGGAACTTTATATTAATGGATATTGAGCCTTTGCTCTGGGTGTGTTTGTATATAGAGAGAAACATATATAGTGTACATACTATCTAATGTATATTAAAATGTTCTTTCATGC
ENSMUST00000114990_36548642 GGGGACCCCCCCACCTCATTGGCGGGGGGGGGTCTCATGGGAGGTGCACTCTTAACTTTTGCACAGGCACCAGCTACCTCAGGGACATGGCAGGGGCACTTGCTCTGCCTGGGACAGACACTGCCCAGCATTTGCCCGGCCGTGAGGACCTGCTCAGCATGGGCACTGCCACTTGGTGTGGCTCACCAGGACTTCAGCCTCACAGGAGACACACCCTCCTCTGTGAATTTGAGACATGTGGGACCCCAGCAGCCAAAACTTTGCAAGGAAGAGGTTTCAAGATGTGGGCGTGTTTGTGCATATATGTGTTGGTATGCATGTGGAAGAATGTGTGTGTGTGTGTGTGTGTGTTGTAACTTTCCTGTCTCTATCACGTCTTCCCTTGGCCTGGGGTCCTCCTGGTTGAGTCTTTGGAGCTATGAAGGGGAAGGGGGTCATAGCACTTTGCTTCTCCTACCCCCAGCTGTCCCAAGCTTTGGGGCAGTGATGTACATACGGGGAAGGGAAGGACAGGGTGTTGTACCCCTTTTGGGGGAGTGCGGGACTCGGGGGTGGGCCTAGCCCTGCTCCTAGGGCTGTGAATGTTTTCAGGGCGGGGGTTGGGGGTGGAGATGGAACCTCCTGCTTCAGGGGGAGGGGTGGGCAGGGCCTCCCACTTGCCCTCCGGGTTCGGTGGTATTTTATATTTGCGCTCTTCTGACAGGGCTGGGAAGGGTTGTTGGGGGAGGGAAGGGAGGAGGTGGGCATGCTATGGATACTGGCCTATCCTCTCCCTGCTCTGGGAAAAGGGCTAACAGTGTAACTTATTGTGTCCCCACATATTTATTTGTTGTAAATATTTGAGTATTTTTATATTGACAAATAAAATGGAGAAAATGAAATTTAACCCTGCCACAC
ENSMUST00000027295_36548642 GGGGACCCCCCCACCTCATTGGCGGGGGGGGGTCTCATGGGAGGTGCACTCTTAACTTTTGCACAGGCACCAGCTACCTCAGGGACATGGCAGGGGCACTTGCTCTGCCTGGGACAGACACTGCCCAGCATTTGCCCGGCCGTGAGGACCTGCTCAGCATGGGCACTGCCACTTGGTGTGGCTCACCAGGACTTCAGCCTCACAGGAGACACACCCTCCTCTGTGAATTTGAGACATGTGGGACCCCAGCAGCCAAAACTTTGCAAGGAAGAGGTTTCAAGATGTGGGCGTGTTTGTGCATATATGTGTTGGTATGCATGTGGAAGAATGTGTGTGTGTGTGTGTGTGTGTTGTAACTTTCCTGTCTCTATCACGTCTTCCCTTGGCCTGGGGTCCTCCTGGTTGAGTCTTTGGAGCTATGAAGGGGAAGGGGGTCATAGCACTTTGCTTCTCCTACCCCCAGCTGTCCCAAGCTTTGGGGCAGTGATGTACATACGGGGAAGGGAAGGACAGGGTGTTGTACCCCTTTTGGGGGAGTGCGGGACTCGGGGGTGGGCCTAGCCCTGCTCCTAGGGCTGTGAATGTTTTCAGGGCGGGGGTTGGGGGTGGAGATGGAACCTCCTGCTTCAGGGGGAGGGGTGGGCAGGGCCTCCCACTTGCCCTCCGGGTTCGGTGGTATTTTATATTTGCGCTCTTCTGACAGGGCTGGGAAGGGTTGTTGGGGGAGGGAAGGGAGGAGGTGGGCATGCTATGGATACTGGCCTATCCTCTCCCTGCTCTGGGAAAAGGGCTAACAGTGTAACTTATTGTGTCCCCACATATTTATTTGTTGTAAATATTTGAGTATTTTTATATTGACAAATAAAATGGAGAAAATGAAATTTAACCCTGCCACAC
ENSMUST00000114991_36548642 GGGGACCCCCCCACCTCATTGGCGGGGGGGGGTCTCATGGGAGGTGCACTCTTAACTTTTGCACAGGCACCAGCTACCTCAGGGACATGGCAGGGGCACTTGCTCTGCCTGGGACAGACACTGCCCAGCATTTGCCCGGCCGTGAGGACCTGCTCAGCATGGGCACTGCCACTTGGTGTGGCTCACCAGGACTTCAGCCTCACAGGAGACACACCCTCCTCTGTGAATTTGAGACATGTGGGACCCCAGCAGCCAAAACTTTGCAAGGAAGAGGTTTCAAGATGTGGGCGTGTTTGTGCATATATGTGTTGGTATGCATGTGGAAGAATGTGTGTGTGTGTGTGTGTGTGTTGTAACTTTCCTGTCTCTATCACGTCTTCCCTTGGCCTGGGGTCCTCCTGGTTGAGTCTTTGGAGCTATGAAGGGGAAGGGGGTCATAGCACTTTGCTTCTCCTACCCCCAGCTGTCCCAAGCTTTGGGGCAGTGATGTACATACGGGGAAGGGAAGGACAGGGTGTTGTACCCCTTTTGGGGGAGTGCGGGACTCGGGGGTGGGCCTAGCCCTGCTCCTAGGGCTGTGAATGTTTTCAGGGCGGGGGTTGGGGGTGGAGATGGAACCTCCTGCTTCAGGGGGAGGGGTGGGCAGGGCCTCCCACTTGCCCTCCGGGTTCGGTGGTATTTTATATTTGCGCTCTTCTGACAGGGCTGGGAAGGGTTGTTGGGGGAGGGAAGGGAGGAGGTGGGCATGCTATGGATACTGGCCTATCCTCTCCCTGCTCTGGGAAAAGGGCTAACAGTGTAACTTATTGTGTCCCCACATATTTATTTGTTGTAAATATTTGAGTATTTTTATATTGACAAATAAAATGGAGAAAATGAAATTTAACCCTGCCACAC
ENSMUST00000114992_36548642 GGGGACCCCCCCACCTCATTGGCGGGGGGGGGTCTCATGGGAGGTGCACTCTTAACTTTTGCACAGGCACCAGCTACCTCAGGGACATGGCAGGGGCACTTGCTCTGCCTGGGACAGACACTGCCCAGCATTTGCCCGGCCGTGAGGACCTGCTCAGCATGGGCACTGCCACTTGGTGTGGCTCACCAGGACTTCAGCCTCACAGGAGACACACCCTCCTCTGTGAATTTGAGACATGTGGGACCCCAGCAGCCAAAACTTTGCAAGGAAGAGGTTTCAAGATGTGGGCGTGTTTGTGCATATATGTGTTGGTATGCATGTGGAAGAATGTGTGTGTGTGTGTGTGTGTGTTGTAACTTTCCTGTCTCTATCACGTCTTCCCTTGGCCTGGGGTCCTCCTGGTTGAGTCTTTGGAGCTATGAAGGGGAAGGGGGTCATAGCACTTTGCTTCTCCTACCCCCAGCTGTCCCAAGCTTTGGGGCAGTGATGTACATACGGGGAAGGGAAGGACAGGGTGTTGTACCCCTTTTGGGGGAGTGCGGGACTCGGGGGTGGGCCTAGCCCTGCTCCTAGGGCTGTGAATGTTTTCAGGGCGGGGGTTGGGGGTGGAGATGGAACCTCCTGCTTCAGGGGGAGGGGTGGGCAGGGCCTCCCACTTGCCCTCCGGGTTCGGTGGTATTTTATATTTGCGCTCTTCTGACAGGGCTGGGAAGGGTTGTTGGGGGAGGGAAGGGAGGAGGTGGGCATGCTATGGATACTGGCCTATCCTCTCCCTGCTCTGGGAAAAGGGCTAACAGTGTAACTTATTGTGTCCCCACATATTTATTTGTTGTAAATATTTGAGTATTTTTATATTGACAAATAAAATGGAGAAAATGAAATTTAACCCTGCCACAC
ENSMUST00000170295_36562694 AGGGATAAGAGCAAAGTGGCCCAAGGCTGTGGACTGGAGCAGGAAGAGAACTGTAGGAGGTGAAGAATGGAGCCGGAGGAGGCCCAGCCTGGTGAAGGTAGACTACTGCCACCACCCAGCGAGGGGTTCTTGTGTCCCTGACCATCCCCACCCTTGAGCTCCCCCACCTGCACAGGTGTCTCTTCTGTTCTGGGCTCTCCCTGTTGGCCACTGACTTTCCCACACCTTGCCCTCTCTGCCCATCTTGAATATGAGGTTCATTTGTGCATATTAAAGTATTATTTCCAGCATCCA
ENSMUST00000027294_36562696 AGGGATAAGAGCAAAGTGGCCCAAGGCTGTGGACTGGAGCAGGAAGAGAACTGTAGGAGGTGAAGAATGGAGCCGGAGGAGGCCCAGCCTGGTGAAGGTAGACTACTGCCACCACCCAGCGAGGGGTTCTTGTGTCCCTGACCATCCCCACCCTTGAGCTCCCCCACCTGCACAGGTGTCTCTTCTGTTCTGGGCTCTCCCTGTTGGCCACTGACTTTCCCACACCTTGCCCTCTCTGCCCATCTTGAATATGAGGTTCATTTGTGCATATTAAAGTATTATTTCCAGCATC
ENSMUST00000142789_36562696 GGTCAGTACTTCAGCCCTTGGAAAGACATTTAAAGGGATAAGAGCAAAGTGGCCCAAGGCTGTGGACTGGAGCAGGAAGAGAACTGTAGGAGGTGAAGAATGGAGCCGGAGGAGGCCCAGCCTGGTGAAGGTAGACTACTGCCACCACCCAGCGAGGGGTTCTTGTGTCCCTGACCATCCCCACCCTTGAGCTCCCCCACCTGCACAGGTGTCTCTTCTGTTCTGGGCTCTCCCTGTTGGCCACTGACTTTCCCACACCTTGCCCTCTCTGCCCATCTTGAATATGAGGTTCATTTGTGCATATTAAAGTATTATTTCCAGCATC
ENSMUST00000114981_36599963 AATCTTCCATACCAACCCCAACAAACAAACTGTCTGCCTGGTTTCTAAAGTCTCAGAGGAAGAACTAAAAATACAATTCACTAATGAGTTCTTTACAAATGAAAAAAAAAAAAA
ENSMUST00000081180_36693310 GCCCCTGTGTTATCTTTTCAGAATGTAAAGAAAAACTTCTCTCTAATAAAGATTAGCCATTGCACTGGCTCCTCCC
ENSMUST00000043951_36699202 TGCCCGAGGAGGGTGGACATACTGGGAGAGAGGGAGAAAAGGGGAGCCAGAGCCCTTGACCCCTTTTGGTCTGGGTTCATGTTCTAAGATTAGGGTCCCCTGCATGCCCTGACCCCGGAGCAGGTGGTGCGATCATGGTCACCTGTAGCCCTCCCCTCCCCTCCCCCTGTGCTCAACACACACACAGACACACACAGAGTAATGATTGGCTGCATGGCTGGCAGTCCCAAGCTGGAGCATCGGAACTGAGGAACCCAGCATCGAGCTGGTGTGAGTGACCCTCTTGCAGTGCCACTGTGGCCTGTGGTTCCTTGCTCTGGCCTTGAAGCTCTGAGACCAGACTCACATGCTCCATTTGCTCTGACAGGCTCCCAATGGGGCTAGACTCCCTGGATCTCTGGAGTAGGCTGAAGGGAGGGACAGCCAGGAGCTCCCCTCAGGGTGGTGAGGCACAGTGGTGTTTGATGCTGCCTCCTCTTTCTGGCCTGGCAGGGCAAATGTCCTGCATAGGACTGACTAGGGGACAGTCCTCCATCCACTGAGGGAATGCAGCCAAGAGTCAGAGCATCAGAGCCATGGGCAGCCACAGCTCGTGGTTTGCCCCACTCTCTTTCAAAGCACTACACTGATTTGCTACTCCCTCCTCGTGCCCTCCGTGCCCTGGACAGGAAGGGGTTAATGGTCTTTATTTGCTAAAGGAAAGCCATTTAATCAGGATTCAGACCCAAAGGGAAGGCATGTGCTTACCTCTATCAAGAAAGGTCTTCACCATGACCAGGGCCTCCCCTCCCTCTCCAGATCTGAACAGTAATTTAACACAGTTGCCTGAAAAATACTTGTTTTTATAAATCATTATAGTAATAATTATGGACAA
ENSMUST00000027291_36782585 GCCCCAAGCCTCCCTACACCCTCTGTCCAGGATGACCTGTGTTCAGGAGCCCTATCGACTGTCCCATGTGATTCGCCCCGCCCCATGGGCTGGGGCTGATGGGATATTGGTAAACATCACCAGTGGGCTGAGAGGATGTGTGCTCCCAAAGTCTACTTCCGCTGTTTCTGAGTGGGAGCCCAGAGTCCTCCAGGGGTCACTGTCAGCATCAGAATAAACTCCACTTCTCTTG
ENSMUST00000027290_36792191 AATTAAGCAAAAAACGAAGTGGGGGCCCCTCATCTAGATCATGATATGCCAGTTTCCAAGACATCTTCTGAAGGCCCTCACTGCCTCAAGCCCTCTCCCCTCCTCGCAGGGCAGGCTTGGTGCACTGGCTTCTCTCACATCTTTCTTGCAATTATGATACTCTGAGATTTGCTGTTGTGCTTAAAGACAAAAGTCTGGACTCAGCCACAAACTACTACAGCCTGTCCACCTGAAATCTTGACTTACCCAGTCCCCACCTGTCTCTTCCTGCCTTCTTTATCTGTAAGAACACAAATTTGGCATTACAGTTAAGGGAGTGATTTGAATTGATTGACAAGTCCTGGCATGTGACAATTTTACTAAATTACCAAGTTTGGTTTTTAATAATTTCACAATATTATGCGCCAAGATCTAATTTTAAAAATGTACGAGGACTTTGTGCTGAAAATACAGAGTATTTTTTTAAAGTAAGGCTGTCTTGGCTTAAAAGCAGATTACAGAAATGTAAGCCAGCGTAAGAGCAGTGGCTGGATGTAAAGCGCCCAGCAGGAACCACAGGCACTCTGTGCTGTTTGTACTTGAGGTATGTACCATTTGTATACCTGAATTTATTTTAAAGATAAACTGAAATGCACATAGCCAAGTCTTGACATTACAAGATTGTGTATTTCTTAAAATACAACTTTGTGTTGTACTTTGAAATAAATGATGCTTTTTTTCAAAAGCCTTG
ENSMUST00000117172_37076489 AATTGGGAACAGAGAACTGGATGTGGAAGGATCAAGTGTCCTGGTGGGAGACAAGTCCCGTTGTTGGGAGCATCCTAGGGCAACCATGGAGGGTGTTAATCCCTGCTGTGGCAAAAGGAGCCCATGTCCCTCTTCTCCTGGAAGTGGGATTTTTACTTAGTGTTGAGTCGGGTAGTGCACTGGGCCCTCTGTGTGAGTAATTTCTTCCTTTGTAAGCTCAGCCAGAGCTCAAAACGCTGCTCATATGTTTGTAAAGTTGGACATGCTAGCGTTCACTTCTTGGAAGGCCCCCGTAGAGCTGGCGGTGAGGTCTGTACTTGTTTAGAAGCTGCAGCTGCTGGTATGGCCAGGGATACCATCTTTATGGCTACCCATTGGGTTCTCAAAGCTGGTGGGTCCAAGGTAGAGGTTTGGGAACTCTTCGGGAAGACTTATCATATTAGTGTCTGAAGCAAGCTCTATTTCTGTTTTAGCTTCTATTCTTGCTTTATCATTAAAAAAAAAATCT
ENSMUST00000067178_37076489 AATTGGGAACAGAGAACTGGATGTGGAAGGATCAAGTGTCCTGGTGGGAGACAAGTCCCGTTGTTGGGAGCATCCTAGGGCAACCATGGAGGGTGTTAATCCCTGCTGTGGCAAAAGGAGCCCATGTCCCTCTTCTCCTGGAAGTGGGATTTTTACTTAGTGTTGAGTCGGGTAGTGCACTGGGCCCTCTGTGTGAGTAATTTCTTCCTTTGTAAGCTCAGCCAGAGCTCAAAACGCTGCTCATATGTTTGTAAAGTTGGACATGCTAGCGTTCACTTCTTGGAAGGCCCCCGTAGAGCTGGCGGTGAGGTCTGTACTTGTTTAGAAGCTGCAGCTGCTGGTATGGCCAGGGATACCATCTTTATGGCTACCCATTGGGTTCTCAAAGCTGGTGGGTCCAAGGTAGAGGTTTGGGAACTCTTCGGGAAGACTTATCATATTAGTGTCTGAAGCAAGCTCTATTTCTGTTTTAGCTTCTATTCTTGCTTTATCATTAAAAAAAAAATC
ENSMUST00000162449_37076489 AATTGGGAACAGAGAACTGGATGTGGAAGGATCAAGTGTCCTGGTGGGAGACAAGTCCCGTTGTTGGGAGCATCCTAGGGCAACCATGGAGGGTGTTAATCCCTGCTGTGGCAAAAGGAGCCCATGTCCCTCTTCTCCTGGAAGTGGGATTTTTACTTAGTGTTGAGTCGGGTAGTGCACTGGGCCCTCTGTGTGAGTAATTTCTTCCTTTGTAAGCTCAGCCAGAGCTCAAAACGC
ENSMUST00000169057_37173887 ACCCTCTCAAAGGCCAGAAGGTCATTGCCAGATGTGAGGAAAATGGCTTCTATTTTCCAG
ENSMUST00000027289_37187018 GGGACCCTAAAGAACCCCAGTGGCAGCTAACTTTAAGCAAGCCACTGTCCCCCAGGGCTGCTCAGACCCCAGCCTCTGGACCCTGTGGAGCAAGCCTCTCTTCTGAG
ENSMUST00000027288_37262097 AAATGCAGGTGGCTCTGCCTCCTGCTCCCCCCCCCCCCCCCCGGGGCCAGCTCTCTGGGCGACACTATATAGCCTCGGGGTAAAGGGTTTGGCTGTGGTTTCGCCTCAGTGCTACTCATCCTTTGGGAGTGGTGTGACAGCAAGGAAGAGCCTTAGTTTCCTCTCCTATGAAATGGGACTCATGGCTGTCGGCCCCAGAAGTTCCAGACTATCATGAGGTGGCGAAGGTTGTGGCTTTGGAAAGCGTGAAGAGTTCCCAACCCAGTGTATAAGCATATGTGCACATGATTCTAATGTTGTTAGTTATGTTGGCATATGGGTATGTTCAGTTGTCGGCGGAGGTCAGGAGAGGGCGTTGCATCCCCTGGGCTGGAGTTACCTGCTGTTGTAAGCTACCCAGCATGGGTGCTGGGATCCTGTCTTCATTAGGGTTACTATTGCTGTGATGAAATATCATAACCAATGCAAGTTAGGAAGAAAAGGTTTTTTTTTCGGCTTACACTCCACATCATAGTCCATCATTGAAGGAAGTCAGGGCAGGAACTCAAACTGGGCAGGAAGCTGGAGGCAGGAGCTGATGCAGAGGCCATAAAGGGGAGCTGCTTACTGGTTTGCTCTTCTTAGCTTGCTAAGCCTGCTTTCTTATAGAACCCAGAACCACCAGCCCGGGAGTAGTCCTACTTGCAATGGGCTAGGCCCTCCTTCATCTATCATTAGTTAAGGAAATGCTCCACGGACTTGCCTACAGCTGGATCTTAGGGAGGCATTTTCTCAGTCATCCTCTCAGATGACTCTAACTTGTGTCAAGTTGACATAAAAATCCGACCAGCACAAATCCAAACGTGTAGTCCTTCCCATATTTATTGAGGTGAAGGTCCTGCTCTGTTACCCAGTCCAGCCTTCAACTCCCATGCCCAAGTGTTGTCCCCTCGCCAGCCTTCCAAGTAGCTGGGACCACAGGCACACTCCACTGTTTCCAACCCAGATAAGTTTTGTTTTGTTTTGTTTTGTTTTGTTTTGTTTTGTTTTAATGAAATCCATGGGAATGTTTAAGCCCCTTATCCTAGCTATGTTATAAATGGATGTCTTACGGGGCTGGTGAGATAACTCAGTGGTTAAGAGCACTAGCTGCTCTTCCAGAGGTCATGAGTTCAATTCCCAGCAACCACAAGGTGGCTCACAACCATCTATAGGGGGATCTGATGCCCTCTTCGGGCAGGTGGATATATGTGCAAAAGAGCACTCATACATTAAATAATAAATACAATTAAAGATATATATAAATGGA
ENSMUST00000140264_37398925 GTGAGGCTGCTGCCAGGCTGCATCTGCCCAGCCACTTGCTCTCCCTTTGCTGTGTAAACTGCAGATGAGCCCATGCCTCTGCTCCACATGGGGCCCAGACTTCCAGCACACTTGAGTTTGACCATTACTCACACTAATGGTCTTGTTAAACTCAGGCAGTATTCTCTTAGAAGGCTGGGGGGTGGGGGGGGGGCAAGCCAGCACTCTGAACAGAACTGAATTGGCCCAGTAGAGTGATGGGCTGGCTTGGGTCAGACCGTTCAACAGTGATGGGAGCCACCTGGCTGTGGGTGGGGTTTAGAGCCCACGCTTTCTCAGCAGGCAGCTGCTTTTACATCGTATGTTTGTATGCACTGTATACTTCCAAACTCCAGGGAAGGAACTGTGTCTGCAGGTTGCACTGGTTTGCTCTGCTGCCTCTCTAGTAGTGGACAGAGACTGCTCTCATGAGCAAAATGTCCAGTGAGTGTTTTATGGTGATAGCTGTCTGTGTGCCCTGGCCACCTCCCCCTAATAATGTCCTGATTCTGAGGCAGCAGATGTGTTTGCAGAATGAAACCCAGAATTCAAATTGTCCTCTGTTGATGGATGCCTTGTTTCAAGCACTGCTGGGAGCTCCCTGCCCTGCATACC
ENSMUST00000058307_37403630 ATATCATTATGAAAAATTAGTCATGAGGCAGACAAAAGTGCCCGAATATATCCAGCCACCGTGTACCAAACTGGACAGAAGGAAGGTGTCAAAGCAAGGTCTGCCGAGAAATATCTCATGCCTTACAGTTTGATGTTCTGTTCTTCTGAATTGTATATACCTGCCAAATTCTTCCATCAAGAGGACTCGTTCATTTCAATTGTGTAGCGTCTTCAGTGCTTGTAACATGTTCTTCTGGTGCCTGTGACTGCAATATTTAGCTGGCCTGGGATTCCTTGTACCAAATATCTTCTGATGTATAACTATTTATTACCTGTACATCTTGTGTGCCCTGTTTCAAGAGAAAGGGATGCTGTCTGAAAAGAATTTGTATATTTGATACTATTCCTTAAGTGTATCGATAACCTTCCTTGCCTTTTAACGAAAAAGAGATGCTTATCAACCAGTTGATCTAGATGCCCCCATGTAATAGGACTGTACTTCCTACTTACCTTTCACAGCGTAGTCCTGGGAGTGCAATAGCAAACAGTCTGCAGAGTAACACTTGTTCACCTTCATTTCTTTCCCCTGGGTGACGATGCAGCTGTGGATGCAGGCATACATGCCACCGAGTCCAACACATTACCTGTTGCATGTGACTTCAGGGTTGTTCCTAATCCAAGCACTAGTGAGGGGTATAAACTTTTTCTTGAAATAACATTTTTTAATTTAAAAACTGTATGTTTAATTCCAGATAAAGTCTAGATATCTTTTTTTTCTTTTACTATTAAGTAAGGTTAATAGTGAACAAAAATAAAAATGTCCT
ENSMUST00000114933_37403630 ATATCATTATGAAAAATTAGTCATGAGGCAGACAAAAGTGCCCGAATATATCCAGCCACCGTGTACCAAACTGGACAGAAGGAAGGTGTCAAAGCAAGGTCTGCCGAGAAATATCTCATGCCTTACAGTTTGATGTTCTGTTCTTCTGAATTGTATATACCTGCCAAATTCTTCCATCAAGAGGACTCGTTCATTTCAATTGTGTAGCGTCTTCAGTGCTTGTAACATGTTCTTCTGGTGCCTGTGACTGCAATATTTAGCTGGCCTGGGATTCCTTGTACCAAATATCTTCTGATGTATAACTATTTATTACCTGTACATCTTGTGTGCCCTGTTTCAAGAGAAAGGGATGCTGTCTGAAAAGAATTTGTATATTTGATACTATTCCTTAAGTGTATCGATAACCTTCCTTGCCTTTTAACGAAAAAGAGATGCTTATCAACCAGTTGATCTAGATGCCCCCATGTAATAGGACTGTACTTCCTACTTACCTTTCACAGCGTAGTCCTGGGAGTGCAATAGCAAACAGTCTGCAGAGTAACACTTGTTCACCTTCATTTCTTTCCCCTGGGTGACGATGCAGCTGTGGATGCAGGCATACATGCCACCGAGTCCAACACATTACCTGTTGCATGTGACTTCAGGGTTGTTCCTAATCCAAGCACTAGTGAGGGGTATAAACTTTTTCTTGAAATAACATTTTTTAATTTAAAAACTGTATGTTTAATTCCAGATAAAGTCTAGATATCTTTTTTTTCTTTTACTATTAAGTAAGGTTAATAGTGAACAAAAATAAAAATGTCCTAAAACAAC
ENSMUST00000168546_37403630 ATATCATTATGAAAAATTAGTCATGAGGCAGACAAAAGTGCCCGAATATATCCAGCCACCGTGTACCAAACTGGACAGAAGGAAGGTGTCAAAGCAAGGTCTGCCGAGAAATATCTCATGCCTTACAGTTTGATGTTCTGTTCTTCTGAATTGTATATACCTGCCAAATTCTTCCATCAAGAGGACTCGTTCATTTCAATTGTGTAGCGTCTTCAGTGCTTGTAACATGTTCTTCTGGTGCCTGTGACTGCAATATTTAGCTGGCCTGGGATTCCTTGTACCAAATATCTTCTGATGTATAACTATTTATTACCTGTACATCTTGTGTGCCCTGTTTCAAGAGAAAGGGATGCTGTCTGAAAAGAATTTGTATATTTGATACTATTCCTTAAGTGTATCGATAACCTTCCTTGCCTTTTAACGAAAAAGAGATGCTTATCAACCAGTTGATCTAGATGCCCCCATGTAATAGGACTGTACTTCCTACTTACCTTTCACAGCGTAGTCCTGGGAGTGCAATAGCAAACAGTCTGCAGAGTAACACTTGTTCACCTTCATTTCTTTCCCCTGGGTGACGATGCAGCTGTGGATGCAGGCATACATGCCACCGAGTCCAACACATTACCTGTTGCATGTGACTTCAGGGTTGTTCCTAATCCAAGCACTAGTGAGGGGTATAAACTTTTTCTTGAAATAACATTTTTTAATTTAAAAACTGTATGTTTAATTCCAGATAAAGTCTAGATATCTTTTTTTTCTTTTACTATTAAGTAAGGTTAATAGTGAACAAAAATAAAAATGTCCTAAAAC
ENSMUST00000136846_37408260 ACACACGGTTTCCTCTAATTAGCTGTTACG
ENSMUST00000132401_37408260 ACACACGGTTTCCTCTAATTAGCTGTTACG
ENSMUST00000132615_37408260 ACACACGGTTTCCTCTAATTAGCTGTTACGTAATCAATGTGGGTCCCTGTAGTGTCACATAAGATTCTTCAAGAAGACCTGAAGGATTGGCTTTTATTTTTGTGTTTTTAAAGACACGTCACTGAAGAGTGTATGGAGCATGATTTTGTGCTGGAATCTGTAGGGTCACATGTGGGTCAATAGCGTGGATAGTAATGGCTGCTCTCAACACCAGCTTTCAGCTGTCACTGTACCGTTAATGTCATAGTTCCTAGATGCCAGCTAGGTCTGCTAAAACTCCAGCAGACTTTTCAAATATCCACTTAGCCCTGCTCACCCCGTTTATTTTTCTATTCAGTAACTCACAGGTGAGCATTGACTTAAACTCTGCTTTAAAAAGGACTGAATATAAAACAGGAAGTACCTACCCCCTTACACTTCAGGTCCTTGGTAGAACAGTAGATGTTAACTCAGCTTGGGGGAAAAGAACCTCCAAGCTATGAGAGAGGCTGGTTCTAGTGGCCCTCAAAGGCCGCCAGGTTCTGTGAAACCCAAAGTAGAAAGAAAGCTTGGTTGGTCATATCAGGAGCTCACACACCTGGGGCCACACTGTTCCTGCCCCTTACAAGTCATAGATGAGTGTTTGCTTGAGATGTAAAGCCAGCTGTGAGGTCCCTGGACGCTGCTTCCCACCCCACCTCCACCCCTGTATGCTCCATGTATATTTAGCTCTACCCCACAGGGTGTATCTCCCTTTGTTCTCTGGCAATCAGGACCTTCAATGTGGCTTGTCATGGGTCTGGGAGACAACTCTCCAGATGGAGATTTAGAGCCGGAGAGACAGTCGAAACTTAGATATTTTCAGAATAAATGTGCTTCTGGGAACTTTCTAATAATCTTCCAGAGGCTGTATATTATGTTTGAATGTCTAGAGAAAGGGTCTTAGTTTCTGGTTTGCAATGATGGTTAAGTCTCCCTTCTGTTTCACAGCTATTGAGAAACAGTTAAACCTGTCCCCTACCTTGAGAGTCTAAGAGGAGATTATGGGACAGGAAATGAGGGATTTCATACACTTTAGTCTGTTCATCTTTTACAAGGTGATGATGAGTCTTATCTGCACGTGGCAGATTCTTTTCCTTAGAGATTTATGTTTTATAGGTTCTGTTCATCGTAATTCTGTTTATATGTTATTTAAAAGGCTGTAAAAAAGAAGTGTATCTGGACTGTATTCATGACACTGATACTAATGGTCTGTGACCACCATGGGATTCTTAGAGAAGTCTAGCTAGTTTTTTCTTGTTTTGTTTTTTTGTTTTTTTTGTTTTTGTTTTGTTTTGGTTTTTTGTTTTTTGTTTTTTTTTTTTTTTTTTTTTTTTTTTTTGGCTCCTTTTAGAAACAGGTAACAGCTTGGATCTGGGACATTTGAGGCTTAAGCAGGACCAGTCTTGGCAAGAGTCAGGGAGGGTGCAGGCATCCCTCTCCATAAGTGCAGACAGCCTCCTGTCTCCCCTGCCTGCTGGGAGGAAGATGTGCTCTGCTAAGGGGTGGTGTGGCTCACTGCCCCACCCTCTAGGCAGGGCTGTGGAAGGTGAGAGCCAGGAAGCTCTCTTCCCCTAACCCTCCTCCCAGGCCTGCTCTGCTGGTATCAGATTGGCCTGAAGCCCCAGGCCTGATCAAAGATGGCTGAGTCTCAGTGTGGCTGGTTGAGCCTTTTAACTCTTGGTTGGTTCATTTACTCTTAGTCTTTTGTTTTTTGTTTGTTTGGTTTTGCTCATTTTGACATCACTGCCTTTTAGAAATATTTCTTCAGGTTTTAGAATTAAATGTTTCCCACGTTCTCCAGCTTTCCTTTCTGTCCAAAGGGCATTTGACCTGTCCACACTTACAAAGGGAACGGGCGGGGCTGACGCATCCGTAGGCTTCTGGATGGGAACTCTTTTCGCCGTTTCTGTTTTATAATATGAATCACTGTAAAACTCTAAGACTTGGCTAATCACAGAAAAGATTGTGGCTTCAGTGTTTTCTCTGAAGGCTTTGTGACTGGTTTCCAGAGCCTCACACATGCCTGGAAGGGTCATCTCGCACAGCGTGGGCTCAGCAAGCTCCTGGGCTGCGCACAGGGGCCAAGCTGTTCCCTGCAGGAGGAAAAGAGTTTTCCAGACGGCCCGTCCTGCTTCTATCCCCATTTAAAGGAACGTGCAGTCTCCGGTCAGCTGGGAATGCCGTGCGGATCCTGTCAGAGCTCCTGCAGCTCAGCTGCCTTTACTGTCCTTTAAAGATGTAAAGATGTTGTACAGAACTGTTTCCTCTCCCGACACTTGGATTTGCCCAGCTTAGTGCATTTAAATACTTTTATTTATTTATTTGTTTGGGACAGTATTAATATATATGAACATATAGTCACTGTTTTATATATTCTTAGCTTATTCAAAGCCATGTATGCTGTAAATGTGCTTGTCTTTAGAATGATAAATAATAAAACTGACAAGAACATTAAA
ENSMUST00000027287_37408260 ACACACGGTTTCCTCTAATTAGCTGTTACGTAATCAATGTGGGTCCCTGTAGTGTCACATAAGATTCTTCAAGAAGACCTGAAGGATTGGCTTTTATTTTTGTGTTTTTAAAGACACGTCACTGAAGAGTGTATGGAGCATGATTTTGTGCTGGAATCTGTAGGGTCACATGTGGGTCAATAGCGTGGATAGTAATGGCTGCTCTCAACACCAGCTTTCAGCTGTCACTGTACCGTTAATGTCATAGTTCCTAGATGCCAGCTAGGTCTGCTAAAACTCCAGCAGACTTTTCAAATATCCACTTAGCCCTGCTCACCCCGTTTATTTTTCTATTCAGTAACTCACAGGTGAGCATTGACTTAAACTCTGCTTTAAAAAGGACTGAATATAAAACAGGAAGTACCTACCCCCTTACACTTCAGGTCCTTGGTAGAACAGTAGATGTTAACTCAGCTTGGGGGAAAAGAACCTCCAAGCTATGAGAGAGGCTGGTTCTAGTGGCCCTCAAAGGCCGCCAGGTTCTGTGAAACCCAAAGTAGAAAGAAAGCTTGGTTGGTCATATCAGGAGCTCACACACCTGGGGCCACACTGTTCCTGCCCCTTACAAGTCATAGATGAGTGTTTGCTTGAGATGTAAAGCCAGCTGTGAGGTCCCTGGACGCTGCTTCCCACCCCACCTCCACCCCTGTATGCTCCATGTATATTTAGCTCTACCCCACAGGGTGTATCTCCCTTTGTTCTCTGGCAATCAGGACCTTCAATGTGGCTTGTCATGGGTCTGGGAGACAACTCTCCAGATGGAGATTTAGAGCCGGAGAGACAGTCGAAACTTAGATATTTTCAGAATAAATGTGCTTCTGGGAACTTTCTAATAATCTTCCAGAGGCTGTATATTATGTTTGAATGTCTAGAGAAAGGGTCTTAGTTTCTGGTTTGCAATGATGGTTAAGTCTCCCTTCTGTTTCACAGCTATTGAGAAACAGTTAAACCTGTCCCCTACCTTGAGAGTCTAAGAGGAGATTATGGGACAGGAAATGAGGGATTTCATACACTTTAGTCTGTTCATCTTTTACAAGGTGATGATGAGTCTTATCTGCACGTGGCAGATTCTTTTCCTTAGAGATTTATGTTTTATAGGTTCTGTTCATCGTAATTCTGTTTATATGTTATTTAAAAGGCTGTAAAAAAGAAGTGTATCTGGACTGTATTCATGACACTGATACTAATGGTCTGTGACCACCATGGGATTCTTAGAGAAGTCTAGCTAGTTTTTTCTTGTTTTGTTTTTTTGTTTTTTTTGTTTTTGTTTTGTTTTGGTTTTTTGTTTTTTGTTTTTTTTTTTTTTTTTTTTTTTTTTTTTGGCTCCTTTTAGAAACAGGTAACAGCTTGGATCTGGGACATTTGAGGCTTAAGCAGGACCAGTCTTGGCAAGAGTCAGGGAGGGTGCAGGCATCCCTCTCCATAAGTGCAGACAGCCTCCTGTCTCCCCTGCCTGCTGGGAGGAAGATGTGCTCTGCTAAGGGGTGGTGTGGCTCACTGCCCCACCCTCTAGGCAGGGCTGTGGAAGGTGAGAGCCAGGAAGCTCTCTTCCCCTAACCCTCCTCCCAGGCCTGCTCTGCTGGTATCAGATTGGCCTGAAGCCCCAGGCCTGATCAAAGATGGCTGAGTCTCAGTGTGGCTGGTTGAGCCTTTTAACTCTTGGTTGGTTCATTTACTCTTAGTCTTTTGTTTTTTGTTTGTTTGGTTTTGCTCATTTTGACATCACTGCCTTTTAGAAATATTTCTTCAGGTTTTAGAATTAAATGTTTCCCACGTTCTCCAGCTTTCCTTTCTGTCCAAAGGGCATTTGACCTGTCCACACTTACAAAGGGAACGGGCGGGGCTGACGCATCCGTAGGCTTCTGGATGGGAACTCTTTTCGCCGTTTCTGTTTTATAATATGAATCACTGTAAAACTCTAAGACTTGGCTAATCACAGAAAAGATTGTGGCTTCAGTGTTTTCTCTGAAGGCTTTGTGACTGGTTTCCAGAGCCTCACACATGCCTGGAAGGGTCATCTCGCACAGCGTGGGCTCAGCAAGCTCCTGGGCTGCGCACAGGGGCCAAGCTGTTCCCTGCAGGAGGAAAAGAGTTTTCCAGACGGCCCGTCCTGCTTCTATCCCCATTTAAAGGAACGTGCAGTCTCCGGTCAGCTGGGAATGCCGTGCGGATCCTGTCAGAGCTCCTGCAGCTCAGCTGCCTTTACTGTCCTTTAAAGATGTAAAGATGTTGTACAGAACTGTTTCCTCTCCCGACACTTGGATTTGCCCAGCTTAGTGCATTTAAATACTTTTATTTATTTATTTGTTTGGGACAGTATTAATATATATGAACATATAGTCACTGTTTTATATATTCTTAGCTTATTCAAAGCCATGTATGCTGTAAATGTGCTTGTCTTTAGAATGATAAATAATAAAACTGACAAGAACATTAAA
ENSMUST00000027286_37417084 TAACATGCTGAACGCAAGATGAAAGTCACCCAGGATTTTCCATGGTCCTTAACAGAAAGGAACCAAACGGGAAGCACAGCAGCTGCCGCATCTCTTCCACCTCTGGGCCAGGTGTTCCTCCCAAGGACACCAGAGAAAATGGATCAGTGCTGTTTCTGAATGAGTCTGCTGGCTGAAGTCATTTATAGAAGATCCATGGGACTAAACAACTATGGGCTAAGAATGTGTCTGGGGAATTACCTAATGAAGAGATTATGTTCAAGGATGACTCTTCGATCAGATTACACAGTGTGTGAATTCAGGAGGCCATGATGAGATTGGCATAGATAGTGGCTCCTCCAACTCTTTTTTCTGTTTCTTGGTTTCAATTTTAGGCCAACCCCCTCCTCATAAAGGGGTGAAATCAGCCATAGACCACATCCTCAAGATATGGGTGGGCTCCAAAAAGGAGAGCATAGGCTGGCCCACAAGTCACACCCTGCTGAAGGACGCTGCTCCTTCCTGGGTCATATGCTTGGTGATCTTGGCTAGATCCTGGTCGCATGTACTGTGCTGACACCATGCACAATCACATAAGATAAGTTATGGGCCTCATCCCTAAACACTGGAATGCAGCAAATGGACACAACAGATGTTCACTCTAGATAACAAATGTCAATGACATGAAGTGGCTGGAAAAGTTTAGAATCCTTAACATATTATTTTGACCACTTAACACAGTAGAAAGCCATCAGGGCACTAAATCTTCAGTGTGATTCTTGCCATTGAACAGAGTGGCAATTCTATATTGTTCTGTAGTTCACTGGGGCTAAAGCAGTCAAGGACTGGAAGTTCACTTGCTATTTTAAAAGTTTTTGAAGCTATGAGGATTCCCTAGGGTGTCACTGAGGTCTGCTCTATGTACTGCCCCCACTGGGAGTAGGAGGTACTGCACCCTTGTGCTCTGTGTACTGCCCCCACTGGGAGTAGGAGGTACTGCACCCTTGTGCTCTGTGTACTGCCCCCACTGGGAGTGGGAGTATTGCACCCTTCAGTCCTGCCACCTATGTCCCAAGCTTGGTGTCTGTGTGCAGTGTGGAGGAGTGCACATTCTGCATGCTAGGAAGCTCGACCATTGAGCCACACCTTCCACTAGTGCTTCAGTTTCAACAGAGAGTGAAATGTGTTTGTATGAAATGCCTCCATTTGAGTAGATAGAGCTTTATTTGGAAAAAGTCACATGTCTCATAATTGGACTTTGACTTAGACAACCCCATGGAGTTTAGAGTGTTCGTGGAGCATGCTGCAGTCACCACTATCTACTTCCAGAACAGTCTCATCCTTTCCAGAAATGTAACCACTGGTCAGCACTCTGCCCTCTCCCTCTGGTCCAGGTCTATTAGATGAGTGGAACTATGTAGTCCTGTCTTTTCTGAGTCCTGTTACCAAATTCGACAGGTTTATTGGCATGTAGCATCAGTCTGCAGTGTAGTTCTGCTGAGTAGCATCCACAGTAGACAGACACTGTGTATTTCTCCATCGAGCAGATGAGCTCTGAGCTGTTTCTACTTTGGGGCTTTTGACTAATGCTATGAACGTTTCATTTAATACATGCCTTAGAGTTGAACTCCAAGGTCGTATCATGACGGCCTCAATTATATTTTCTACAGTGATTTTACCACATTTCATGCTGTCATGGGATCTAGGCTCCAGCACCCCTGACTTTCACAACTGCTCATATTGCTGACAGCCATTCTGCTTGTGATAAAGAGGCATCTATTGGGATCTTGGTTGCATTTCTCTAGTGTCTAATAACCTGAGCAGTTTTTCGTGTGTTCATTGGCTCTCTATGCTGCCTTTGCAGAGTGTTTTCTAGTCTGCAGTCTGGCTTCCAGTTGGGTTATCTGTTTATTTTCCTATAAGATTTTTTATTTACTGTTGGCTCAAGTCTCTTAAAGATTAATTGGCATTTTTTTCTCAACGTGTTTGTCCTTTTCAATCTCTTGCTACTCTATATAGCACAGTCTTTATTTTTATACATTCCCTTATGTGGCTTAGCCCAGGCTGGCCGGGAATCCCCAAAGCGCGAGCATTTTCAGCGCTGCACTTCCCAGAAAGCACACACCGCTGCTCTTGACTAGAGCAGTTTTCATATTGGAAAATGACAATGTCTTTTTTCTTTCACTCTAAGAAACCATTCCTAACCCAAACTTCCAGAAGCTTATAAATTTTACCTCTTACCTGTAGGCCTGTGCTCTCAAAATTATTTTACACACCTTTATTCATGACCATATTTGAAATTAGTTAAATAGAAATAATACATTTTAGTATGGCTAAGTATGTAGCTCCGTATATATTGTGTTCAGCACATTCACAGTGCAGTACAGTACAGTCTGCCTGCCGCACTGTTCTGCATCCACCTCAGGAAATGCAAGTGTGCCCATCTGAGGACTCCCAGCCACTGCCAGGTCGCCCGCCCTGCCCTGTCCTTGGCATACTCTCTCCTCATGGTAACCACCATTCTCTTTCCTGTTTCTGAATTTGAGTACCCTAAGTGCCTGGTATATGTGGACTCTTTGTTGTGTGCATGCACTTGTGTGTGTGTGTGTGTGTGTGTGTGTGAGAGAGAGAGAGAGAGTGTGTGTGTGTGTGTGTGTGCCTCCAGCGCGGAATACCATGAAGGTTCATATCATATATCGGTTTCCTTCCTTTGTAAGGACAAATGGTATTGTAGTATATGTTGTATGCATATTGTATGTATCTTGTTACCTACTCATCCAGCCGTGGGTACCTCGGTTGTTCCCACCCTGGAGCTCCTGACTATGCTGTGAACGTGTATATACAAATACCCCTAGGACCCGCTTTCAGTCTTAACATACATGTAGCAGATTGTATGTCATAGGGTACTTCTGTTTTTATTAGTAGGCATTGCCATAGTTTCCATATCAGCCACACTATTCTATGTTCTGTCCGCAGTGCACAGAGATTAGAACTGCCTATGTCCTTGTGACTTGTATGCCATTCTAGAAGTCGTTAAGATCCACCAGTGCTTCTGCTTCCTAGTTCCCTGACTGCTGGTGTGTTCTAGATGCTTGGTGGCTTTCTTTATATAGCGTTTGAAGAAATTGTTTTAGGTCTCCTCTGCCCGTTAATAGTTGACTCTGGTTGAATTTTTGGTCATCACATCTACAAAAGCATTGATTCCAAGGGAGCTGACTGTAGCTTGCCCTGGGAATTTTAGTTTTAGTTCTTAGCTTTGCCCTTTGATGCATTTTGAGTTAATCTTTGTGTGTGGTGGAAGCTCTGACTTTCTACTCTCCACATGTGCATATCTAGCTTTGCACAATGCCCTTTGGAGGGAAAACATGGCGCCATGCATGGTGGGGCCGGTTTTGAGCCCAGTCTCTCCTGACTCTGTCTGCCTTCATGCCAACGCCACTGCTTTGATTACTGGAGAATTACTATCAAAATTTGAAATCAGAAAGTGTTTGTTCTAAAATAAAAATTTGAATCTGAAAACATC
ENSMUST00000027285_37438819 GCATCCTAGAGAAACTGTCTGGTGTTGGGAAGGGATGAGTTCTTGTAAATCTGTAAATAGCTTCAATAAGATGTAAAGTTTTACAAATTCAAGGTGATATTAACACTTGTGTAGAACATTCCTTAAAACTAATTAAATGTACATTTCTAATAAATATTTTTAAACTAAAGCTGTGACTGTTTATTTTCACTTGAAGCTGTATATAAAATATCAAGGGTACAGTAAGTGTTGGATCACACAGACCATCTTGTTGGCAAAATGAACAGTCTGTCCCATTTTTAAAGCCCATTTACGCAGACCCCTCCG
ENSMUST00000114925_37438819 GCATCCTAGAGAAACTGTCTGGTGTTGGGAAGGGATGAGTTCTTGTAAATCTGTAAATAGCTTCAATAAGATGTAAAGTTTTACAAATTCAAGGTGATATTAACACTTGTGTAGAACATTCCTTAAAACTAATTAAATGTACATTTCTAATAAATATTTTTAAACT
ENSMUST00000118059_37438819 GCATCCTAGAGAAACTGTCTGGTGTTGGGAAGGGATGAGTTCTTGTAAATCTGTAAATAGCTTCAATAAGATGTAAAGTTTTACAAATTCAAGGTGATATTAACACTTGTGTAGAACATTCCTTAAAACTAATTAAATGTACATTTCTAATAAATATTTTTAAACTAAA
ENSMUST00000151952_37439340 TCTGCTTAGAAACCAACACGTCCTTTCTTATGACTCTTGATTAAAGATAATTAGCGCGTCCTCTTCTGTTTGGACTTGAACACTACCTCTCTTGAAGCCACTGTAGATGAGATGATTGTTGCCTCCACGCGGACAGGGACTCTTCCCATGGATAACTGCATTCATTTGAAGCTAAGCTGTCCTCCAATTTGAACTTGACACAAACGTTTTACAATCCTGACAGCCTGTTAACATGACTGAGACTATTTTGGTATTATACTAATACACAAGAGTTGTACATATTGTTACATTCCTTAAAATTTGAGAAAACTGATGTTAAATACATTTTGTGAAGGGGGTACTTTTGAACTTCACTTATTTTACTATTATAGACCCTCTTTTATAGACGATCAGGGATATTACATATATATATATACATATATATATATATATATATATAAATATATAAATACACATGAAGATGTTATGAAGTTAATTTATTAGAAGCACTTAAGAAGTACATATTTTTGTGCAGTAAAGTTTTGAATCAACACCTTTTTTTGAAGAAGCGGTTCCCCGGCTTTTTTTAAGTTCTTTCTATATTTTTATTTGGAGATGCCGACATTATAGATCAACGCCATTTTTTCCAGTGCACTGCCATTCCAGATTGGTTCTAGATGGGTTTCTTAACTCGAAGTACTTTTATAATCACAGCAATTCTGAACAAAATATTTTCAGAGGCATTTGTCATTCCTAAAAATCAAGATTTTAAAAGACCAATGTTCTCTCGAGGGTTATATTACTGTACTGTGTATGGTGTGTAGCCACAGAAAACCAGTGTGACTGTCATTGTCCAGGTGGGAAGCCCCTGCCGTGTCTCCACAGACTCCTTTTCCCGTTCATAGTTCCTTTCATGTGGGTGATGAGACTCCCTTCCCTTTTGCTCTGTCTTTAATCAGTAGTTAGACAAACTGTCTCTTTTCTCCCTGGTTGGTCCTTTTCTAGATCTGTGGTAGGTTTTGGAGTTCAGATACTGTTTTCTGAGTAATGCTGTTGGGTGTGTCCTGTTGGGTATGGGACTCGGAGAAAGACGACCGTAGCACTTCTGTTTCCATAGCATGATTTGCTCCGCTGTGTCATGAACGTGGAGGTAAATGCTGTGTCCACAGAGTGTTTGTGCATCCTCACTTTGCAGTCCCAAGTAGCGCTAGTTGGCAGAAGTGCTTTACTCTTATGATTAGGAAGGCCGAGCAACAGTTGCCAGTCTTCTCTGGCTCTCCAGAAACTGCGTGTACAGCAGGTGTGGTGGAGGCCTAGGGCTGTGGGAGGTCCCGGCTGGTAGCCTCCGTCGGGGGCTTTCTTAGTTGCCCAGTGTATGGGACACACAGAACTGAGTGGAAGCCATTTTGTATGTTCTGCCTGGGAAAATGTAGATAAACACTACTGTGCATGTCAAAGCCCAGCTGAAGCTTTTCTTGGTGTTAAGTTTCCCCTCTCATTTCCTTCAGCTTTTTAATAATTAGTACTGCATTTGGCACTTTTCCTATGCCCTGTGCCCACAAATAAATCCCACTATCTTCCCACACTCAAGTGTGCAGCAGCAGGATAACAGACTGTGAAACCATGCAGATGGGCACAGGGGCCCCGTTAGGTCTCTGCTTTCTCAGTGGTTGTGAGTTCAGAAGGCCAAGCCTTGAAACTCCACTGGACCGTGTGAATGTCTCCTGCGTGGGTCTTTGAGCATATCCACTTACAAGGCTCTACTCATCAGTCTTGCCTCTAAGGACTCTTTTAGCCAAGTCCTTTCCTTCATTCAAGGAATTCCCCCTTTCCCCATGAGCTAGTTCCTGGTGCCTGGAACACGCCTGAGCCTTGGCAGGCTCGGTTGGCATCTGGATTAACTAGCCAGGTTGCTCACATCTCTCTCCTAGCGATGTCTGCCTACTATCCTGCCGTGCACGGGCACACACACACTCCGTGTCTAGTCTTCATTGTGTGTGGTGTGTGTTCTCCAATACACTCCAGGCTCTGGAGGCCAGCTCTCCTGTCTTCCATCACATCAGGCGCTCTCCTGCTCCCTCAGTGCCAGTTGCTTCCTCCTCTTGTGCCCAGTTCAGCACTAGACTATTGGAAACAGATGTTTCCAATAGATTTTGTGGGAGCCCTGGAGGTTGATGAGGATGAAGACGGGGGAGGTGAAGACAGAGTGCTTAGAACTGTAAAGTGTTCATCCACATTATCCCTTGGAGGCCACCAACCGACTTTCACCCACATAGTGAATAGGAAAAGTGTCAAATGCAGTACTAATTATATCTGTGAAATAGGTCATAGTTGGTATCGGTGGGTATTTCACATAGCCCAGACTCTAGAGCAGTGCTGGCCTCTACAGAAGCCACAAAACACATCTGTTGAAATGAAAAGTTGAGTTGGCAGCCTTTGGAGTGCTCAGTGGCCACATGGCCAGCAGCCACCATATTGGATCCTAGGAATATGGGACATCGACATCACGGTGGGAGGTTCTGCTGGATGTGTAAACATGAGCATTCTAGAAAGGAGTAGTAATGTATCCTGCTGCTGTGGTTAAAAATAGACCTATGGATTCATCGTAGTGCAGGTGAAGGTGTGTGTTTTGGTGGGACAGTCAAGATTACCCGGCTACATGTTAGTGTCATCCTTCTTCCCAGCATGCATTGCTTCGGGATCCTCAAGAGGTACGTTTGAAAAGCATGAGAAGTGAATGCGGATGGATGGTTTCGCTTGTAGGTTAGACGTGTGTTATGTCCATCAGAGTGTGTTTGAACAAAGGTTCTTGAAATCATTGGTTCTTGAAATCATTGGTAAAAAGATTAGGTGTGCTTATCTCAAAAGCTATCAGGAAAGTTGGGAGACTAGACTTCTTTTTAAGTCTTTCATAATTACGAGAACTACAGTTCTCAACAGTGCTGTCCCTCAAGGAAAAGTTGGCTTATGTGCAAAGTGTTGTTGTTGGCAAAGGTTGTTCTAGTTAATAAGTGTGTATCTGTCACATGCAGGATTCTAAGAACGACCCCTCATGACCTTGTATAATATCCTCCCCTTCTGAGTGTATCGAGAACTGTGACCACATCTGTGGGTGATTGGCCCAATCTTGAGAGCCATGTCAGGCTGGCAGAAGTGAGAGACATCAGCAGCAGAACTCTAAACAGCATCGCTGGTCTAAGTGGAAGGGGCTCCCCTAAATGACTGCAGGTCACCTGCCTTAAGGAGCCAGAGGCTCTGTTACCCACCAAGTGGGACCTGCAGACCTTTTGCCATAGGACAATTTGACCCAGACACTTACCCAGGCTTGGACATGGAAATCCTTGAGCAGCCAGCCTGGTAAACACCTTCACTTTAGCTTTGTAAGTGGGAACCTACCTAGACTTCTGGTGTGCAGCAGTGGATAATAAACGGGCAGTGCTGTATGTGGCTAGATTTGTGGCATTTTTAAAAAGCAACAGAATCTGTCAGTCCTGAGAAGTCTCCATATATGATTGCCTGCGGTAGACTAGTTTTTAAGACAAGGTCTCACCTTGCACCCCAGGCCGATTCTCCCGGTTCTGCCTCTCAAGTGCTGATGTGTATCACCATGCCCGGCTGACTGATGGTTTTTGACATAAGAATAAACTCATTCCCAGCAAGCCCTATTCCTGGGTCTCTGCTAGGATGTTTGGTGCCAGGACCCGTGTCTCCTCTACAAGTCAGACTTGTATTAGTTTTTGTTCTGTAAAACTACCAGGGTGAGGCTGTAGGCATCTTTTTCTCCTAGATGCTCCTAAATTATACTGACTTAAAGGCCTGCCAGAAGTACAGGAAAGAATGATGAACGGTATTTTAGACCAGACTGATGGAGAAGAAAAATTCCCACCTTTGTGTTGACTTGCTGGTGTGTCTAACCTGACAGTGCAGCGTGAGGCTGTCATCTACAGAGTCCATGCTCAAGAACCACATGGTGAAGTTACAAAAACAAGGACACTGTTAAAAGCTCTGAGTAAGTTTACAATCTTGTATTGTGCCATTCATTGCTGTCCCGGGCCACAGGCTGAACACACCTGCAAGAGCTTCGGCTGTGACAGGTGTAATTTTTTACAAAAATCATTCAGCTGAGTAGCTCACGGCTCAAACCCTGTATGTTCCCACCAAGGTTTTGTGTTTACGTGGTTCCTAAAATACCTGCACTTCCAAGCTATTAACTGCTAATGAGGTTTCTGATCTTGGTTCACTCAGCCATGCTTCTTATTAACCATGCTGCCACAGCCTTGAAGGAAAGGAACCCAGAGGTTAAACACTGTCCTCATCCTCACGTGGTAAGGGATCAGGCCTCAGTTCAAGACTTCTAGAAAAGGGCATTCCGAGCTATGTAGCAACTCTTACAGCTTGTAAAACTTCAAACTTTGATAGTTGAGGACTTAAATGATATTAACATATATGCTACGCTAATTAATATGCTAAATTTAATGCATGTGAACATACAATGCTACAAAGATGACCACAGCCTTTTACAAAGAGAAAAAGAATAAAACAAACAAAGACACCTCAAGGATTTGCTGCCCGTGCCCCTGTACTCTATCACTAGCTAAATGGACCTGTTTCTGAAATGCTCCCTTTCCAGTTTCTGCATTACCTAAAACTGCAAGTGCGAGAGCAGACAGGCAGCAGGTGACCTGAATGTGTGTAGTGTGAACCCTGGTCCTTAGCAGGGCTCCTGCTGCTCTGAACACAGGCTTGTGGGGACAGCTAAATACCTGTGATACTAAGGAGGCCGCTTCCTGCCGCTGAGTTAGCAACTGGTCCCAGAATAGCAAGAGTGGGGTCCTTTAGCTTGCATAGCATTCTGTTCTTTATTGGAACTGCTCCAGCTGGTAAGCGTACCTGAAGGGCATGCTCGTGAGCCTTACAAAGAGCTGCTGGGACAGTACTGGCTGAGTCCACTAAGCCACTGTTTTCCGCAGTGGAGTCAAGGGCAGCTCAGTTAGAGCACTTCCTCCACAGTCTGTCTTTGAGTTGGGGAGACGGTCTTGGAGCAGCCCAAGGAACCCCTTTGCTAGGTTGCACCAGGTTCTTTTCTCTGCACATATTTGGCTCACAATGTCTTCATGGGTTGAACAATAACTGCAGTTATATTTGAGGTACTTGTTGAATTTTTAAAGGCAGATTATTTATTTTCAAGTTTGCTGCTATAATTGAAACCTAATAATGTCCTGTTGACTGTGCCTTTCATAATTGTCTCTGTGCTACAACTGTCCATGTGTATTTCAAATAAAGAAGTTTGAAAAGCTATGTTGAATCAAGATTCCTTCTAATAAAAATGGCTTAAACCAA
ENSMUST00000042161_37439340 TCTGCTTAGAAACCAACACGTCCTTTCTTATGACTCTTGATTAAAGATAATTAGCGCGTCCTCTTCTGTTTGGACTTGAACACTACCTCTCTTGAAGCCACTGTAGATGAGATGATTGTTGCCTCCACGCGGACAGGGACTCTTCCCATGGATAACTGCATTCATTTGAAGCTAAGCTGTCCTCCAATTTGAACTTGACACAAACGTTTTACAATCCTGACAGCCTGTTAACATGACTGAGACTATTTTGGTATTATACTAATACACAAGAGTTGTACATATTGTTACATTCCTTAAAATTTGAGAAAACTGATGTTAAATACATTTTGTGAAGGGGGTACTTTTGAACTTCACTTATTTTACTATTATAGACCCTCTTTTATAGACGATCAGGGATATTACATATATATATATACATATATATATATATATATATATAAATATATAAATACACATGAAGATGTTATGAAGTTAATTTATTAGAAGCACTTAAGAAGTACATATTTTTGTGCAGTAAAGTTTTGAATCAACACCTTTTTTTGAAGAAGCGGTTCCCCGGCTTTTTTTAAGTTCTTTCTATATTTTTATTTGGAGATGCCGACATTATAGATCAACGCCATTTTTTCCAGTGCACTGCCATTCCAGATTGGTTCTAGATGGGTTTCTTAACTCGAAGTACTTTTATAATCACAGCAATTCTGAACAAAATATTTTCAGAGGCATTTGTCATTCCTAAAAATCAAGATTTTAAAAGACCAATGTTCTCTCGAGGGTTATATTACTGTACTGTGTATGGTGTGTAGCCACAGAAAACCAGTGTGACTGTCATTGTCCAGGTGGGAAGCCCCTGCCGTGTCTCCACAGACTCCTTTTCCCGTTCATAGTTCCTTTCATGTGGGTGATGAGACTCCCTTCCCTTTTGCTCTGTCTTTAATCAGTAGTTAGACAAACTGTCTCTTTTCTCCCTGGTTGGTCCTTTTCTAGATCTGTGGTAGGTTTTGGAGTTCAGATACTGTTTTCTGAGTAATGCTGTTGGGTGTGTCCTGTTGGGTATGGGACTCGGAGAAAGACGACCGTAGCACTTCTGTTTCCATAGCATGATTTGCTCCGCTGTGTCATGAACGTGGAGGTAAATGCTGTGTCCACAGAGTGTTTGTGCATCCTCACTTTGCAGTCCCAAGTAGCGCTAGTTGGCAGAAGTGCTTTACTCTTATGATTAGGAAGGCCGAGCAACAGTTGCCAGTCTTCTCTGGCTCTCCAGAAACTGCGTGTACAGCAGGTGTGGTGGAGGCCTAGGGCTGTGGGAGGTCCCGGCTGGTAGCCTCCGTCGGGGGCTTTCTTAGTTGCCCAGTGTATGGGACACACAGAACTGAGTGGAAGCCATTTTGTATGTTCTGCCTGGGAAAATGTAGATAAACACTACTGTGCATGTCAAAGCCCAGCTGAAGCTTTTCTTGGTGTTAAGTTTCCCCTCTCATTTCCTTCAGCTTTTTAATAATTAGTACTGCATTTGGCACTTTTCCTATGCCCTGTGCCCACAAATAAATCCCACTATCTTCCCACACTCAAGTGTGCAGCAGCAGGATAACAGACTGTGAAACCATGCAGATGGGCACAGGGGCCCCGTTAGGTCTCTGCTTTCTCAGTGGTTGTGAGTTCAGAAGGCCAAGCCTTGAAACTCCACTGGACCGTGTGAATGTCTCCTGCGTGGGTCTTTGAGCATATCCACTTACAAGGCTCTACTCATCAGTCTTGCCTCTAAGGACTCTTTTAGCCAAGTCCTTTCCTTCATTCAAGGAATTCCCCCTTTCCCCATGAGCTAGTTCCTGGTGCCTGGAACACGCCTGAGCCTTGGCAGGCTCGGTTGGCATCTGGATTAACTAGCCAGGTTGCTCACATCTCTCTCCTAGCGATGTCTGCCTACTATCCTGCCGTGCACGGGCACACACACACTCCGTGTCTAGTCTTCATTGTGTGTGGTGTGTGTTCTCCAATACACTCCAGGCTCTGGAGGCCAGCTCTCCTGTCTTCCATCACATCAGGCGCTCTCCTGCTCCCTCAGTGCCAGTTGCTTCCTCCTCTTGTGCCCAGTTCAGCACTAGACTATTGGAAACAGATGTTTCCAATAGATTTTGTGGGAGCCCTGGAGGTTGATGAGGATGAAGACGGGGGAGGTGAAGACAGAGTGCTTAGAACTGTAAAGTGTTCATCCACATTATCCCTTGGAGGCCACCAACCGACTTTCACCCACATAGTGAATAGGAAAAGTGTCAAATGCAGTACTAATTATATCTGTGAAATAGGTCATAGTTGGTATCGGTGGGTATTTCACATAGCCCAGACTCTAGAGCAGTGCTGGCCTCTACAGAAGCCACAAAACACATCTGTTGAAATGAAAAGTTGAGTTGGCAGCCTTTGGAGTGCTCAGTGGCCACATGGCCAGCAGCCACCATATTGGATCCTAGGAATATGGGACATCGACATCACGGTGGGAGGTTCTGCTGGATGTGTAAACATGAGCATTCTAGAAAGGAGTAGTAATGTATCCTGCTGCTGTGGTTAAAAATAGACCTATGGATTCATCGTAGTGCAGGTGAAGGTGTGTGTTTTGGTGGGACAGTCAAGATTACCCGGCTACATGTTAGTGTCATCCTTCTTCCCAGCATGCATTGCTTCGGGATCCTCAAGAGGTACGTTTGAAAAGCATGAGAAGTGAATGCGGATGGATGGTTTCGCTTGTAGGTTAGACGTGTGTTATGTCCATCAGAGTGTGTTTGAACAAAGGTTCTTGAAATCATTGGTTCTTGAAATCATTGGTAAAAAGATTAGGTGTGCTTATCTCAAAAGCTATCAGGAAAGTTGGGAGACTAGACTTCTTTTTAAGTCTTTCATAATTACGAGAACTACAGTTCTCAACAGTGCTGTCCCTCAAGGAAAAGTTGGCTTATGTGCAAAGTGTTGTTGTTGGCAAAGGTTGTTCTAGTTAATAAGTGTGTATCTGTCACATGCAGGATTCTAAGAACGACCCCTCATGACCTTGTATAATATCCTCCCCTTCTGAGTGTATCGAGAACTGTGACCACATCTGTGGGTGATTGGCCCAATCTTGAGAGCCATGTCAGGCTGGCAGAAGTGAGAGACATCAGCAGCAGAACTCTAAACAGCATCGCTGGTCTAAGTGGAAGGGGCTCCCCTAAATGACTGCAGGTCACCTGCCTTAAGGAGCCAGAGGCTCTGTTACCCACCAAGTGGGACCTGCAGACCTTTTGCCATAGGACAATTTGACCCAGACACTTACCCAGGCTTGGACATGGAAATCCTTGAGCAGCCAGCCTGGTAAACACCTTCACTTTAGCTTTGTAAGTGGGAACCTACCTAGACTTCTGGTGTGCAGCAGTGGATAATAAACGGGCAGTGCTGTATGTGGCTAGATTTGTGGCATTTTTAAAAAGCAACAGAATCTGTCAGTCCTGAGAAGTCTCCATATATGATTGCCTGCGGTAGACTAGTTTTTAAGACAAGGTCTCACCTTGCACCCCAGGCCGATTCTCCCGGTTCTGCCTCTCAAGTGCTGATGTGTATCACCATGCCCGGCTGACTGATGGTTTTTGACATAAGAATAAACTCATTCCCAGCAAGCCCTATTCCTGGGTCTCTGCTAGGATGTTTGGTGCCAGGACCCGTGTCTCCTCTACAAGTCAGACTTGTATTAGTTTTTGTTCTGTAAAACTACCAGGGTGAGGCTGTAGGCATCTTTTTCTCCTAGATGCTCCTAAATTATACTGACTTAAAGGCCTGCCAGAAGTACAGGAAAGAATGATGAACGGTATTTTAGACCAGACTGATGGAGAAGAAAAATTCCCACCTTTGTGTTGACTTGCTGGTGTGTCTAACCTGACAGTGCAGCGTGAGGCTGTCATCTACAGAGTCCATGCTCAAGAACCACATGGTGAAGTTACAAAAACAAGGACACTGTTAAAAGCTCTGAGTAAGTTTACAATCTTGTATTGTGCCATTCATTGCTGTCCCGGGCCACAGGCTGAACACACCTGCAAGAGCTTCGGCTGTGACAGGTGTAATTTTTTACAAAAATCATTCAGCTGAGTAGCTCACGGCTCAAACCCTGTATGTTCCCACCAAGGTTTTGTGTTTACGTGGTTCCTAAAATACCTGCACTTCCAAGCTATTAACTGCTAATGAGGTTTCTGATCTTGGTTCACTCAGCCATGCTTCTTATTAACCATGCTGCCACAGCCTTGAAGGAAAGGAACCCAGAGGTTAAACACTGTCCTCATCCTCACGTGGTAAGGGATCAGGCCTCAGTTCAAGACTTCTAGAAAAGGGCATTCCGAGCTATGTAGCAACTCTTACAGCTTGTAAAACTTCAAACTTTGATAGTTGAGGACTTAAATGATATTAACATATATGCTACGCTAATTAATATGCTAAATTTAATGCATGTGAACATACAATGCTACAAAGATGACCACAGCCTTTTACAAAGAGAAAAAGAATAAAACAAACAAAGACACCTCAAGGATTTGCTGCCCGTGCCCCTGTACTCTATCACTAGCTAAATGGACCTGTTTCTGAAATGCTCCCTTTCCAGTTTCTGCATTACCTAAAACTGCAAGTGCGAGAGCAGACAGGCAGCAGGTGACCTGAATGTGTGTAGTGTGAACCCTGGTCCTTAGCAGGGCTCCTGCTGCTCTGAACACAGGCTTGTGGGGACAGCTAAATACCTGTGATACTAAGGAGGCCGCTTCCTGCCGCTGAGTTAGCAACTGGTCCCAGAATAGCAAGAGTGGGGTCCTTTAGCTTGCATAGCATTCTGTTCTTTATTGGAACTGCTCCAGCTGGTAAGCGTACCTGAAGGGCATGCTCGTGAGCCTTACAAAGAGCTGCTGGGACAGTACTGGCTGAGTCCACTAAGCCACTGTTTTCCGCAGTGGAGTCAAGGGCAGCTCAGTTAGAGCACTTCCTCCACAGTCTGTCTTTGAGTTGGGGAGACGGTCTTGGAGCAGCCCAAGGAACCCCTTTGCTAGGTTGCACCAGGTTCTTTTCTCTGCACATATTTGGCTCACAATGTCTTCATGGGTTGAACAATAACTGCAGTTATATTTGAGGTACTTGTTGAATTTTTAAAGGCAGATTATTTATTTTCAAGTTTGCTGCTATAATTGAAACCTAATAATGTCCTGTTGACTGTGCCTTTCATAATTGTCTCTGTGCTACAACTGTCCATGTGTATTTCAAATAAAGAAGTTTGAAAAGCTATGTTGAATCAAGATTCCTTCTAATAAAAATGGCTTAAACCAA
ENSMUST00000154819_37443716 TCTGCTTAGAAACCAACACGTCCTTTCTTATGACTCTTGATTAAAGATAATTAGCGCGTCCTCTTCTGTTTGGACTTGAACACTACCTCTCTTGAAGCCACTGTAGATGAGATGATTGTTGCCTCCACGCGGACAGGGACTCTTCCCATGGATAACTGCATTCATTTGAAGCTAAGCTGTCCTCCAATTTGAACTTGACACAAACGTTTTACAATCCTGACAGCCTGTTAACATGACTGAGACTATTTTGGTATTATACTAATACACAAGAGTTGTACATATTGTTACATTCCTTAAAATTTGAGAAAACTGATGTTAAATACATTTTGTGAAGGGGGTACTTTTGAACTTCACTTATTTTACTATTATAGACCCTCTTTTATAGACGATCAGGGATATTACATATATATATATACATATATATATATATATATATATAAATATATAAATACACATGAAGATGTTATGAAGTTAATTTATTAGAAGCACTTAAGAAGTACATATTTTTGTGCAGTAAAGTTTTGAATCAACACCTTTTTTTGAAGAAGCGGTTCCCCGGCTTTTTTTAAGTTCTTTCTATATTTTTATTTGGAGATGCCGACATTATAGATCAACGCCATTTTTTCCAGTGCACTGCCATTCCAGATTGGTTCTAGATGGGTTTCTTAACTCGAAGTACTTTTATAATCACAGCAATTCTGAACAAAATATTTTCAGAGGCATTTGTCATTCCTAAAAATCAAGATTTTAAAAGACCAATGTTCTCTCGAGGGTTATATTACTGTACTGTGTATGGTGTGTAGCCACAGAAAACCAGTGTGACTGTCATTGTCCAGGTGGGAAGCCCCTGCCGTGTCTCCACAGACTCCTTTTCCCGTTCATAGTTCCTTTCATGTGGGTGATGAGACTCCCTTCCCTTTTGCTCTGTCTTTAATCAGTAGTT
ENSMUST00000143636_37444320 TCTGCTTAGAAACCAACACGTCCTTTCTTATGACTCTTGATTAAAGATAATTAGCGCGTCCTCTTCTGTTTGGACTTGAACACTACCTCTCTTGAAGCCACTGTAGATGAGATGATTGTTGCCTCCACGCGGACAGGGACTCTTCCCATGGATAACTGCATTCATTTGAAGCTAAGCTGTCCTCCAATTTGAACTTGACACAAACGTTTTACAATCCTGACAGCCTGTTAACATGACTGAGACTATTTTGGTATTATACTAATACACAAGAGTTGTACATATTGTTACATTCCTTAAAATTTGAGAAAACTGATGTTAAATACATTTTGTGAAGGGGGT
ENSMUST00000149791_37462913 ATGGAGAACCAAGCAAAACCTGGATTACTGTTTTCTGATGATGTATGCTCAGGAG
[truncated: 39,673,922 more chars]
