# Supplementary material for: Macrophage inflammation resolution requires CPEB4-directed offsetting of mRNA degradation
Source: eLife. 2022 Apr 20;11:e75873. doi: 10.7554/eLife.75873 (PMC9094754; doi:10.7554/eLife.75873)
Supplement: Supplementary file 9. — To analyze CPE-A-containing mRNAs, the script developed by Piqué et al. was run over mm10 3′-UTR reference sequences (Biomart ENSEMBL archive February 2014). mRNAs containing a putative 3′-UTR with a cytoplasmic polyadenylation element (CPE)-mediated repression and/or activation prediction were considered CPE-containing mRNAs. For CPE-G-containing mRNAs, the same script was adapted to mRNAs containing a putative 3′-UTR with the TTTTGT motif within the optimal distances to the polyadenylation signal (PAS) established by Piqué et al., 2008.The original and modified script, as well as the input and output files of the CPE-A and CPE-G analysis, are included. [file elife-75873-supp9.zip › motifsearchTreeDecomposed_mod.pl]

#!/usr/local/bin/perl
use strict;

##### DISCLAIMER
#
# motifsearchTreeDecomposed.pl: look for motifs in 3'UTR DNA sequences to 
# predict the group (mode, timing) of translational regulation by CPE
#
# authors: Sylvain Foissac (implementation), Pique et al. (everything else)
# reference: "A Combinatorial Code for CPE-Mediated Translational Control"
#            Pique et al., Cell 132;3 (pp 434-48), 2008
# (especially fig S7: www.cell.com/cgi/content/full/132/3/434/DC1/mmc1.pdf)
#
# This program is free software; you can redistribute it and/or modify it
# under the terms of the GNU General Public License or the Artistic License.
# This program is distributed in the big hope that it will be useful, but
# WITHOUT ANY WARRANTY. Use at your own risk, blame only yourself.
#
# This said, any question, comment, request, proposition, idea, improvement,
# critism, postal card or bottle of good wine is more than welcome.. Thanks!
#
# contact: sylvainfoissac@gmail.com

my $USAGE =<<'+++EOH+++';
USAGE:

  FastaToTbl your_input_(multi)fastafile | ./motifsearchTreeDecomposed.pl
OR
  cat your_input_(multi)fastafile | gawk '{if (substr($1,1,1)==">"){if (NR>1){printf "\n%s ", substr($1,2,length($1)-1)}else{printf "%s ", substr($1,2,length($1)-1)}}else{printf "%s", $0}}END{printf "\n"}' | ./motifsearchTreeDecomposed.pl
OR
  ./motifsearchTree.pl < TblFile

(TblFile format: one sequence per line, first field is the ID, second field is the sequence, fields are space separated)
+++EOH+++

    my $RANDOM_SHUFFLING_MODE=0;

my $VERBOSE=0;

##### DEFINING THE MOTIFS:
my %REGEXP;
$REGEXP{"HEXA"}='(A[AT]TAAA)';
# Custom CPEC by Raul on Feb 2018
$REGEXP{"CPEC"}='(TTTTGT)';
# The rest is commented
#$REGEXP{"CPEC"}='(TTTTAA?T)';
#$REGEXP{"CPENC"}='((TTTTACT)|(TTTTAA[AG]T)|(TTTTCAT))';
# these mixed cases are now decomposed
##$REGEXP{"CPECNC"}='((TTTTAA?T)|(TTTTACT)|(TTTTAA[AG]T)|(TTTTCAT))';
##$REGEXP{"CPEHEXA"}='((TTTTAAATT?AAA)|(TTTTAATT?AAA)|(TTTTATTAAA)|(TTTTCATTAAA))';
##$REGEXP{"CPECHEXA"}='((TTTTAATT?AAA)|(TTTTATTAAA))';
##$REGEXP{"CPENCHEXA"}='((TTTTAAATT?AAA)|(TTTTCATTAAA))';
#$REGEXP{"PBE"}='(TGTA[ACGT]ATA)';

my @MOTIF= keys %REGEXP;

##### DEFINING THE DISTANCES:
my $polyAdist=30;
my $min0_50=0;
my $max0_50=50;
my $min3_45=3;
my $max3_45=45;
my $min15_30=15;
my $max15_30=30;
my $min0_30=0;
my $max0_30=30;
my $min0_2=0;
my $max0_2=2;
my $min46_100=46;
my $max46_100=100;
my $min0_36=0;
my $max0_36=36;
my $min0_45=0;
my $max0_45=45;
my $minminus1_minus4=-4;
my $maxminus1_minus4=-1;
# motifs with fixed length:
my $hexalength=6;
my $pbelength=8;

my $n=0;

# for random function
srand(time ^ $$ ^ unpack "%L*", `ps axww | gzip`);

# Read the sequences provided in input
while(<>) {
    $n++;
    chomp();
    my @L= split();
    ($#L==1)||die "$USAGE";

    my ($ID,$seq)=($L[0],$L[1]);
    my $seqlen=length($seq);

    my %BEG;
    my %END;
    print STDERR ".";

    ## FIRST PART, LOOKING FOR THE MOTIFS
    # localization of the binding sites in the sequences

    while (my($motif, $regexp) = each %REGEXP) {
	while ($seq =~ m/(?=$regexp)/gi) {
	    # special case for the polyA hexanucleotide signal, only if close to the end of the seq
#	    if (($motif ne "HEXA" && $motif ne "CPECHEXA" && $motif ne "CPENCHEXA") || ($seqlen-pos($seq) < $polyAdist+length($1)+1)) {
	    if (($motif ne "HEXA") || ($seqlen-pos($seq) < $polyAdist+length($1)+1)) {

#		if ($RANDOM_SHUFFLING_MODE==1) {
# insert here the randomization: if we are considering the negative control, shuffle the motifs in the sequence
# we do not touch the HEXA
		if ($RANDOM_SHUFFLING_MODE==1 && $motif ne "HEXA") {
		    my $tmp=int(rand($seqlen - length($1) -1));
		    push(@{$BEG{$motif}},$tmp);
		    push(@{$END{$motif}},($tmp+length($1)-1));
		}
		else {
# normal mode, remember the position of this occurrence of the motif
		    push(@{$BEG{$motif}},pos($seq));
		    push(@{$END{$motif}},(pos($seq)+length($1)-1));
		}
	    }
	}

    }

# Internal test, sequences should be already filtered for the presence of the polyA signal hexanucleotide
    if($#{$BEG{"HEXA"}} == -1) {
	print STDERR "WARNING! in seq $ID , polyA hexanucleotide signal was not found!!\n";
	next();
    }

    ## SECOND PART, LOOKING FOR THE GROUPS
    ## model with a Constraint Satisfaction Problem, for each group the set of constraints defined by the relative position of the motifs is tested, all occurrences are checked through a search tree.

# GROUPS
    my $repression1=0;
    my $repression2=0;
    my $repression3=0;
    my $repression4=0;
    my $activation_biphasic1 =0;
    my $activation_biphasic2 =0;
    my $activation_biphasic3 =0;
    my $activation_biphasic4 =0;
    my $activation_biphasic5 =0;
    my $activation_biphasic6 =0;
    my $activation_early_strong1 =0;
    my $activation_early_strong2 =0;
    my $activation_early_strong3 =0;
    my $activation_early_weak1 =0;
    my $activation_early_weak2 =0;
    my $activation_early_weak3 =0;
    my $activation_early_weak4 =0;
    my $activation_early_weak5 =0;
    my $activation_early_weak6 =0;
    my $activation_early_weak7 =0;
    my $activation_late_strong1=0; 
    my $activation_late_strong2=0;
    my $activation_late_strong3=0;
    my $activation_late_strong4=0; 
    my $activation_late_strong5=0;
    my $activation_late_strong6=0;
    my $activation_late_weak1  =0; 
    my $activation_late_weak2  =0;
    my $activation_late_weak3  =0;
    my $activation_late_weak4  =0;
    my $activation_late_weak5  =0;
    my $activation_late_weak6  =0;
    my $activation_late_weak7  =0;
    my $activation_late_weak8  =0;
    my $activation_late_weak9  =0;

    my $repression1_final=0;
    my $repression2_final=0;
    my $repression3_final=0;
    my $repression4_final=0;
    my $activation_biphasic1_final =0;
    my $activation_biphasic2_final =0;
    my $activation_biphasic3_final =0;
    my $activation_biphasic4_final =0;
    my $activation_biphasic5_final =0;
    my $activation_biphasic6_final =0;
    my $activation_early_strong1_final =0;
    my $activation_early_strong2_final =0;
    my $activation_early_strong3_final =0;
    my $activation_early_weak1_final =0;
    my $activation_early_weak2_final =0;
    my $activation_early_weak3_final =0;
    my $activation_early_weak4_final =0;
    my $activation_early_weak5_final =0;
    my $activation_early_weak6_final =0;
    my $activation_early_weak7_final =0;
    my $activation_late_strong1_final =0; 
    my $activation_late_strong2_final =0;
    my $activation_late_strong3_final =0;
    my $activation_late_strong4_final =0; 
    my $activation_late_strong5_final =0;
    my $activation_late_strong6_final =0;
    my $activation_late_weak1_final =0; 
    my $activation_late_weak2_final =0;
    my $activation_late_weak3_final =0;
    my $activation_late_weak4_final =0;
    my $activation_late_weak5_final =0;
    my $activation_late_weak6_final =0;
    my $activation_late_weak7_final =0;
    my $activation_late_weak8_final =0;
    my $activation_late_weak9_final =0;

    my $activation_late_strong_FINAL  =0;
    my $activation_late_weak_FINAL =0;
    my $activation_late_FINAL =0;
    my $activation_biphasic_FINAL =0;
    my $activation_early_strong_FINAL =0;
    my $activation_early_weak_FINAL =0;
    my $activation_early_FINAL =0;
    my $activation_FINAL =0;
    my $repression_FINAL =0;
    my $total_FINAL =0;
# total means regulated (activation or repression or both)

# start from the polyA signal
    {
	my $hexa=${$BEG{"HEXA"}}[$#{$BEG{"HEXA"}}];
	# repression1,2 and 3 need a CPEC
	for (my $cpecindex=0;$cpecindex<=$#{$BEG{"CPEC"}};$cpecindex++) {
	    my $cpecbeg=${$BEG{"CPEC"}}[$cpecindex];
	    my $cpecend=${$END{"CPEC"}}[$cpecindex];
	    # repression1: need for another cpec before
	    for (my $cpec2index=0;$cpec2index<=$#{$BEG{"CPEC"}};$cpec2index++) {
		my $cpec2beg=${$BEG{"CPEC"}}[$cpec2index];
		my $cpec2end=${$END{"CPEC"}}[$cpec2index];
		if ($cpecbeg-$cpec2end-1 >= $min0_50 && $cpecbeg-$cpec2end-1 <= $max0_50) {
		    $repression1 =1;
		    ($VERBOSE) && print "$ID repression1 CPEC $cpec2beg-$cpec2end CPEC $cpecbeg-$cpecend HEXA $hexa\n";
		}
	    }
	    # repression2: need for a CPENC before
	    for (my $cpenc2index=0;$cpenc2index<=$#{$BEG{"CPENC"}};$cpenc2index++) {
		my $cpenc2beg=${$BEG{"CPENC"}}[$cpenc2index];
		my $cpenc2end=${$END{"CPENC"}}[$cpenc2index];
		if ($cpecbeg-$cpenc2end-1 >= $min0_50 && $cpecbeg-$cpenc2end-1 <= $max0_50) {
		    $repression2 =1;
		    ($VERBOSE) && print "$ID repression2 CPENC $cpenc2beg-$cpenc2end CPEC $cpecbeg-$cpecend HEXA $hexa\n";
		}
	    }
	    # repression3: need for a CPENC after
	    for (my $cpenc2index=0;$cpenc2index<=$#{$BEG{"CPENC"}};$cpenc2index++) {
		my $cpenc2beg=${$BEG{"CPENC"}}[$cpenc2index];
		my $cpenc2end=${$END{"CPENC"}}[$cpenc2index];
		if ($cpenc2beg-$cpecend-1 >= $min0_50 && $cpenc2beg-$cpecend-1 <= $max0_50) {
		    $repression3 =1;
		    ($VERBOSE) && print "$ID repression3 CPEC $cpecbeg-$cpecend CPENC $cpenc2beg-$cpenc2end HEXA $hexa\n";
		}
	    }
	}

	# repression4: need for 2 CPENC and a PBE before
	for (my $cpencindex=0;$cpencindex<=$#{$BEG{"CPENC"}};$cpencindex++) {
	    my $cpencbeg=${$BEG{"CPENC"}}[$cpencindex];
	    my $cpencend=${$END{"CPENC"}}[$cpencindex];
	    for (my $cpenc2index=0;$cpenc2index<=$#{$BEG{"CPENC"}};$cpenc2index++) {
		my $cpenc2beg=${$BEG{"CPENC"}}[$cpenc2index];
		my $cpenc2end=${$END{"CPENC"}}[$cpenc2index];
		if ($cpencbeg-$cpenc2end-1 >= $min0_50 && $cpencbeg-$cpenc2end-1 <= $max0_50) {
		    foreach my$pbebeg (@{$BEG{"PBE"}}) {
			my $pbeend=$pbebeg+$pbelength-1;
			if ($cpenc2beg-$pbeend-1 >= $min15_30 && $cpenc2beg-$pbeend-1 <= $max15_30 ) {
			    $repression4=1;
			    ($VERBOSE) && print "$ID repression4 PBE $pbebeg-$pbeend CPENC $cpenc2beg-$cpenc2end CPENC $cpencbeg-$cpencend HEXA $hexa\n";
			}
		    }
		}
	    }
	}

# ACTIVATIONDECOMPOSED EARLY STRONG
	# strong1: need a CPEC close to the H
	for (my $cpecindex=0;$cpecindex<=$#{$BEG{"CPEC"}};$cpecindex++) { ## TODO: optimize to avoid n^2 comparisons
	    my $cpecbeg=${$BEG{"CPEC"}}[$cpecindex];
	    my $cpecend=${$END{"CPEC"}}[$cpecindex];
	    if ($hexa-$cpecend-1 >= $min3_45 && $hexa-$cpecend-1 <= $max3_45) {
		$activation_early_strong1 =1;
		($VERBOSE) && print "$ID activation_early_strong1 CPEC $cpecbeg-$cpecend HEXA $hexa\n";
	    }
	}
	# strong2 and strong3: need a CPENC
	for (my $cpencindex=0;$cpencindex<=$#{$BEG{"CPENC"}};$cpencindex++) { ## TODO: optimize to avoid n2 comparisons
	    my $cpencbeg=${$BEG{"CPENC"}}[$cpencindex];
	    my $cpencend=${$END{"CPENC"}}[$cpencindex];
	    if ($hexa-$cpencend-1 >= $min3_45 && $hexa-$cpencend-1 <= $max3_45 ) {
		
		# strong2 need also a PBE
		foreach my$pbebeg (@{$BEG{"PBE"}}) {
		    my $pbeend=$pbebeg+$pbelength-1;
		    if ($cpencbeg-$pbeend-1 >= $min15_30 && $cpencbeg-$pbeend-1 <= $max15_30 ) {
			$activation_early_strong2 =1;
			($VERBOSE) && print "$ID activation_early_strong2 PBE $pbebeg-$pbeend CPENC $cpencbeg-$cpencend HEXA $hexa\n";
		    }
		}
		# and for strong3 we want a CPEC
		for (my $cpecindex=0;$cpecindex<=$#{$BEG{"CPEC"}};$cpecindex++) {
		    my $cpecbeg=${$BEG{"CPEC"}}[$cpecindex];
		    my $cpecend=${$END{"CPEC"}}[$cpecindex];
		    if ($cpencbeg-$cpecend-1 >= $min0_50 && $cpencbeg-$cpecend-1 <= $max0_50) {
			
			$activation_early_strong3 =1;
			($VERBOSE) && print "$ID activation_early_strong3 CPEC $cpecbeg-$cpecend CPENC $cpencbeg-$cpencend HEXA $hexa\n";
		    }
		}
	    }
	}

# ACTIVATIONDECOMPOSED EARLY WEAK
	# weak1: need a CPEC close to the H
	for (my $cpecindex=0;$cpecindex<=$#{$BEG{"CPEC"}};$cpecindex++) { ## TODO: optimize to avoid n2 comparisons
	    my $cpecbeg=${$BEG{"CPEC"}}[$cpecindex];
	    my $cpecend=${$END{"CPEC"}}[$cpecindex];
	    if ($hexa-$cpecend-1 >= $min0_2 && $hexa-$cpecend-1 <= $max0_2) {

		# Found a weak1
		$activation_early_weak1 =1;
		($VERBOSE) && print "$ID activation_early_weak1 CPEC $cpecbeg-$cpecend HEXA $hexa\n";
	    }
	}
	# weak2 and weak3: need a CPENC
	for (my $cpencindex=0;$cpencindex<=$#{$BEG{"CPENC"}};$cpencindex++) { ## TODO: optimize to avoid n2 comparisons
	    my $cpencbeg=${$BEG{"CPENC"}}[$cpencindex];
	    my $cpencend=${$END{"CPENC"}}[$cpencindex];
	    if ($hexa-$cpencend-1 >= $min0_2 && $hexa-$cpencend-1 <= $max0_2 ) {
		
		# weak2 need also a PBE
		foreach my$pbebeg (@{$BEG{"PBE"}}) {
		    my $pbeend=$pbebeg+$pbelength-1;
		    if ($cpencbeg-$pbeend-1 >= $min15_30 && $cpencbeg-$pbeend-1 <= $max15_30 ) {
			
			$activation_early_weak2 =1;
			($VERBOSE) && print "$ID activation_early_weak2 PBE $pbebeg-$pbeend CPENC $cpencbeg-$cpencend HEXA $hexa\n";
		    }
		}
	    }
	}

	# weak 3-7: same but further from the polyA
	# weak3: need a CPEC far from the H
	for (my $cpecindex=0;$cpecindex<=$#{$BEG{"CPEC"}};$cpecindex++) {
	    my $cpecbeg=${$BEG{"CPEC"}}[$cpecindex];
	    my $cpecend=${$END{"CPEC"}}[$cpecindex];
	    if ($hexa-$cpecend-1 >= $min46_100 && $hexa-$cpecend-1 <= $max46_100) {

		# Found a weak3!
		$activation_early_weak3 =1;
		($VERBOSE) && print "$ID activation_early_weak3 CPEC $cpecbeg-$cpecend HEXA $hexa\n";
	    }
	}
	# weak4 and weak5: need a CPENC
	for (my $cpencindex=0;$cpencindex<=$#{$BEG{"CPENC"}};$cpencindex++) {
	    my $cpencbeg=${$BEG{"CPENC"}}[$cpencindex];
	    my $cpencend=${$END{"CPENC"}}[$cpencindex];
	    if ($hexa-$cpencend-1 >= $min46_100 && $hexa-$cpencend-1 <= $max46_100 ) {
		
		# weak4 need also a PBE
		foreach my$pbebeg (@{$BEG{"PBE"}}) {
		    my $pbeend=$pbebeg+$pbelength-1;
		    if ($cpencbeg-$pbeend-1 >= $min15_30 && $cpencbeg-$pbeend-1 <= $max15_30 ) {
			
			$activation_early_weak4 =1;
			($VERBOSE) && print "$ID activation_early_weak4 PBE $pbebeg-$pbeend CPENC $cpencbeg-$cpencend HEXA $hexa\n";
		    }
		}
		# and for weak5 we want a CPEC
		for (my $cpecindex=0;$cpecindex<=$#{$BEG{"CPEC"}};$cpecindex++) {
		    my $cpecbeg=${$BEG{"CPEC"}}[$cpecindex];
		    my $cpecend=${$END{"CPEC"}}[$cpecindex];
		    if ($cpencbeg-$cpecend-1 >= $min0_50 && $cpencbeg-$cpecend-1 <= $max0_50) {
			
			$activation_early_weak5 =1;
			($VERBOSE) && print "$ID activation_early_weak5 CPEC $cpecbeg-$cpecend CPENC $cpencbeg-$cpencend HEXA $hexa\n";
		    }
		}
		
	    }
	}
	# weak6: need a CPEC after the H
	for (my $cpecindex=0;$cpecindex<=$#{$BEG{"CPEC"}};$cpecindex++) {
	    my $cpecbeg=${$BEG{"CPEC"}}[$cpecindex];
	    my $cpecend=${$END{"CPEC"}}[$cpecindex];
	    if ($cpecbeg-($hexa+$hexalength-1)-1 >= $min0_30 && $cpecbeg-($hexa+$hexalength-1)-1 <= $max0_30) {
		$activation_early_weak6=1;
		($VERBOSE) && print "$ID activation_early_weak6 HEXA $hexa CPEC $cpecbeg-$cpecend\n";
	    }
	}
	# weak7: need a CPENC after the H and a PBE before
	for (my $cpencindex=0;$cpencindex<=$#{$BEG{"CPENC"}};$cpencindex++) {
	    my $cpencbeg=${$BEG{"CPENC"}}[$cpencindex];
	    my $cpencend=${$END{"CPENC"}}[$cpencindex];
	    if ($cpencbeg-($hexa+$hexalength-1)-1 >= $min0_30 && $cpencbeg-($hexa+$hexalength-1)-1 <= $max0_30) {
		foreach my$pbebeg (@{$BEG{"PBE"}}) {
		    my $pbeend=$pbebeg+$pbelength-1;
		    if ($cpencbeg-$pbeend-1 >= $min15_30 && $cpencbeg-$pbeend-1 <= $max15_30 && $pbebeg < $hexa ) {
			
			$activation_early_weak7 =1;
			($VERBOSE) && print "$ID activation_early_weak7 PBE $pbebeg-$pbeend HEXA $hexa CPENC $cpencbeg-$cpencend\n";
		    }
		}
	    }
	}

# ACTIVATIONDECOMPOSED BIPHASIC: biphasic1-3: same with a CPEC close to the hexa
	for (my $cpecindex=0;$cpecindex<=$#{$BEG{"CPEC"}};$cpecindex++) {
	    my $cpecbeg=${$BEG{"CPEC"}}[$cpecindex];
	    my $cpecend=${$END{"CPEC"}}[$cpecindex];
	    if ($hexa-$cpecend-1 >= $min0_2 && $hexa-$cpecend-1 <= $max0_2) {

		# biphasic1: need a CPEC
		for (my $cpec2index=0;$cpec2index<=$#{$BEG{"CPEC"}};$cpec2index++) {
		    my $cpec2beg=${$BEG{"CPEC"}}[$cpec2index];
		    my $cpec2end=${$END{"CPEC"}}[$cpec2index];
		    if ($cpecbeg-$cpec2end-1 >= $min0_36 && $cpecbeg-$cpec2end-1 <= $max0_36 ) {
			
			# Found a biphasic1!
			$activation_biphasic1 =1;
			($VERBOSE) && print "$ID activation_biphasic1 CPEC $cpec2beg-$cpec2end CPEC $cpecbeg-$cpecend HEXA $hexa\n";
		    }
		}
		
		# biphasic2 and biphasic3: need a CPENC
		for (my $cpencindex=0;$cpencindex<=$#{$BEG{"CPENC"}};$cpencindex++) {
		    my $cpencbeg=${$BEG{"CPENC"}}[$cpencindex];
		    my $cpencend=${$END{"CPENC"}}[$cpencindex];
		    if ($cpecbeg-$cpencend-1 >= $min0_36 && $cpecbeg-$cpencend-1 <= $max0_36 ) {

			# biphasic2 need also a PBE
			foreach my$pbebeg (@{$BEG{"PBE"}}) {
			    my $pbeend=$pbebeg+$pbelength-1;
			    if ($cpencbeg-$pbeend-1 >= $min15_30 && $cpencbeg-$pbeend-1 <= $max15_30 ) {
			    
				$activation_biphasic2 =1;
				($VERBOSE) && print "$ID activation_biphasic2 PBE $pbebeg-$pbeend CPENC $cpencbeg-$cpencend CPEC $cpecbeg-$cpecend HEXA $hexa\n";
			    }
			}

			# and for biphasic3 we want a CPEC
			for (my $cpec2index=0;$cpec2index<=$#{$BEG{"CPEC"}};$cpec2index++) {
			    my $cpec2beg=${$BEG{"CPEC"}}[$cpec2index];
			    my $cpec2end=${$END{"CPEC"}}[$cpec2index];
			    if ($cpencbeg-$cpec2end-1 >= $min0_50 && $cpencbeg-$cpec2end-1 <= $max0_50) {
			    
				$activation_biphasic3 =1;
				($VERBOSE) && print "$ID activation_biphasic3 CPEC $cpec2beg-$cpec2end CPENC $cpencbeg-$cpencend CPEC $cpecbeg-$cpecend HEXA $hexa\n";
			    }
			}
		    }
		}
	    }
	}
	# biphasic4-6: same with a CPENC close to the hexa
	for (my $cpencindex=0;$cpencindex<=$#{$BEG{"CPENC"}};$cpencindex++) {
	    my $cpencbeg=${$BEG{"CPENC"}}[$cpencindex];
	    my $cpencend=${$END{"CPENC"}}[$cpencindex];
	    if ($hexa-$cpencend-1 >= $min0_2 && $hexa-$cpencend-1 <= $max0_2) {

		# biphasic4: need a CPEC
		for (my $cpec2index=0;$cpec2index<=$#{$BEG{"CPEC"}};$cpec2index++) {
		    my $cpec2beg=${$BEG{"CPEC"}}[$cpec2index];
		    my $cpec2end=${$END{"CPEC"}}[$cpec2index];
		    if ($cpencbeg-$cpec2end-1 >= $min0_36 && $cpencbeg-$cpec2end-1 <= $max0_36 ) {
			
			# Found a biphasic4!
			$activation_biphasic4 =1;
			($VERBOSE) && print "$ID activation_biphasic4 CPEC $cpec2beg-$cpec2end CPENC $cpencbeg-$cpencend HEXA $hexa\n";
		    }
		}
		
		# biphasic5 and biphasic6: need a CPENC
		for (my $cpenc2index=0;$cpenc2index<=$#{$BEG{"CPENC"}};$cpenc2index++) {
		    my $cpenc2beg=${$BEG{"CPENC"}}[$cpenc2index];
		    my $cpenc2end=${$END{"CPENC"}}[$cpenc2index];
		    if ($cpencbeg-$cpenc2end-1 >= $min0_36 && $cpencbeg-$cpenc2end-1 <= $max0_36 ) {

			# biphasic5 need also a PBE
			foreach my$pbebeg (@{$BEG{"PBE"}}) {
			    my $pbeend=$pbebeg+$pbelength-1;
			    if ($cpenc2beg-$pbeend-1 >= $min15_30 && $cpenc2beg-$pbeend-1 <= $max15_30 ) {
			    
				$activation_biphasic5 =1;
				($VERBOSE) && print "$ID activation_biphasic5 PBE $pbebeg-$pbeend CPENC $cpenc2beg-$cpenc2end CPENC $cpencbeg-$cpencend HEXA $hexa\n";
			    }
			}

			# and for biphasic6 we want a CPEC
			for (my $cpec2index=0;$cpec2index<=$#{$BEG{"CPEC"}};$cpec2index++) {
			    my $cpec2beg=${$BEG{"CPEC"}}[$cpec2index];
			    my $cpec2end=${$END{"CPEC"}}[$cpec2index];
			    if ($cpenc2beg-$cpec2end-1 >= $min0_50 && $cpenc2beg-$cpec2end-1 <= $max0_50) {
			    
				$activation_biphasic6 =1;
				($VERBOSE) && print "$ID activation_biphasic6 CPEC $cpec2beg-$cpec2end CPENC $cpenc2beg-$cpenc2end CPENC $cpencbeg-$cpencend HEXA $hexa\n";
			    }
			}
		    }
		}
	    }
	}


##     }
## 
## # ACTIVATIONDECOMPOSED LATE 1-3: CPECHEXA with no downstream polyA HEXA
## # ACTIVATIONDECOMPOSED WEAK 1-3: same configurations but the distance from the CPECHEXA is longer
##     if ( ($#{$BEG{"CPECHEXA"}} > -1) && (${$END{"CPECHEXA"}}[$#{$END{"CPECHEXA"}}]==${$END{"HEXA"}}[$#{$END{"HEXA"}}]) ) {
## 	my $cpechexabeg=${$BEG{"CPECHEXA"}}[$#{$BEG{"CPECHEXA"}}];
## 	my $cpechexaend=${$END{"CPECHEXA"}}[$#{$END{"CPECHEXA"}}];

# ACTIVATIONDECOMPOSED LATE strong 1-3 and weak 1-3: a CPE is overlapping the HEXA
	for (my $cpecindex=0;$cpecindex<=$#{$BEG{"CPEC"}};$cpecindex++) {
	    my $cpecbeg=${$BEG{"CPEC"}}[$cpecindex];
	    my $cpecend=${$END{"CPEC"}}[$cpecindex];
	    if ($hexa-$cpecend-1 >= $minminus1_minus4 && $hexa-$cpecend-1 <= $maxminus1_minus4) {

		# late strong1: upstream CPEC
		for (my $cpec2index=0;$cpec2index<=$#{$BEG{"CPEC"}};$cpec2index++) {
		    my $cpec2beg=${$BEG{"CPEC"}}[$cpec2index];
		    my $cpec2end=${$END{"CPEC"}}[$cpec2index];
		    if ($cpecbeg-$cpec2end-1 >= $min0_45 && $cpecbeg-$cpec2end-1 <= $max0_45 ) {
		
			$activation_late_strong1 =1;
			($VERBOSE) && print "$ID activation_late_strong1 CPEC $cpec2beg-$cpec2end CPEC $cpecbeg-$cpecend HEXA $hexa\n";
		    }
		    # late weak1: same but further
		    if ($cpecbeg-$cpec2end-1 >= $min46_100 && $cpecbeg-$cpec2end-1 <= $max46_100 ) {
		
			$activation_late_weak1 =1;
			($VERBOSE) && print "$ID activation_late_weak1 CPEC $cpec2beg-$cpec2end CPEC $cpecbeg-$cpecend HEXA $hexa\n";
		    }
		}
		# late strong2 and late strong3: need a CPENC
		# late weak2 and 3: also
		for (my $cpencindex=0;$cpencindex<=$#{$BEG{"CPENC"}};$cpencindex++) {
		    my $cpencbeg=${$BEG{"CPENC"}}[$cpencindex];
		    my $cpencend=${$END{"CPENC"}}[$cpencindex];

		    # late strong 2 and 3
		    if ($cpecbeg-$cpencend-1 >= $min0_45 && $cpecbeg-$cpencend-1 <= $max0_45 ) {
			# late_strong2 need also a PBE
			foreach my$pbebeg (@{$BEG{"PBE"}}) {
			    my $pbeend=$pbebeg+$pbelength-1;
			    if ($cpencbeg-$pbeend-1 >= $min15_30 && $cpencbeg-$pbeend-1 <= $max15_30 ) {
				$activation_late_strong2 =1;
				($VERBOSE) && print "$ID activation_late_strong2 PBE $pbebeg-$pbeend CPENC $cpencbeg-$cpencend CPEC $cpecbeg-$cpecend HEXA $hexa\n";
			    }
			}
			# and for late_strong3 we want a CPEC
			for (my $cpec2index=0;$cpec2index<=$#{$BEG{"CPEC"}};$cpec2index++) {
			    my $cpec2beg=${$BEG{"CPEC"}}[$cpec2index];
			    my $cpec2end=${$END{"CPEC"}}[$cpec2index];
			    if ($cpencbeg-$cpec2end-1 >= $min0_50 && $cpencbeg-$cpec2end-1 <= $max0_50) {
				$activation_late_strong3 =1;
				($VERBOSE) && print "$ID activation_late_strong3 CPEC $cpec2beg-$cpec2end CPENC $cpencbeg-$cpencend CPEC $cpecbeg-$cpecend HEXA $hexa\n";
			    }
			}
		    }
		    # late weak 2 and 3, same elements but further
		    if ($cpecbeg-$cpencend-1 >= $min46_100 && $cpecbeg-$cpencend-1 <= $max46_100 ) {
			# late_weak2 need also a PBE
			foreach my$pbebeg (@{$BEG{"PBE"}}) {
			    my $pbeend=$pbebeg+$pbelength-1;
			    if ($cpencbeg-$pbeend-1 >= $min15_30 && $cpencbeg-$pbeend-1 <= $max15_30 ) {
				$activation_late_weak2 =1;
				($VERBOSE) && print "$ID activation_late_weak2 PBE $pbebeg-$pbeend CPENC $cpencbeg-$cpencend CPEC $cpecbeg-$cpecend HEXA $hexa\n";
			    }
			}
			# and for late_weak3 we want a CPEC
			for (my $cpec2index=0;$cpec2index<=$#{$BEG{"CPEC"}};$cpec2index++) {
			    my $cpec2beg=${$BEG{"CPEC"}}[$cpec2index];
			    my $cpec2end=${$END{"CPEC"}}[$cpec2index];
			    if ($cpencbeg-$cpec2end-1 >= $min0_50 && $cpencbeg-$cpec2end-1 <= $max0_50) {
				$activation_late_weak3 =1;
				($VERBOSE) && print "$ID activation_late_weak3 CPEC $cpec2beg-$cpec2end CPENC $cpencbeg-$cpencend CPEC $cpecbeg-$cpecend HEXA $hexa\n";
			    }
			}
		    }
		}
		# for late weak4 and late weak5, we want a cpec or cpenc after the cpechexa
		# late weak4: downstream CPEC
		for (my $cpec2index=0;$cpec2index<=$#{$BEG{"CPEC"}};$cpec2index++) {
		    my $cpec2beg=${$BEG{"CPEC"}}[$cpec2index];
		    my $cpec2end=${$END{"CPEC"}}[$cpec2index];
		    if ($cpec2beg-($hexa+$hexalength-1)-1 >= $min0_30 && $cpec2beg-($hexa+$hexalength-1)-1 <= $max0_30) {
			$activation_late_weak4 =1;
			($VERBOSE) && print "$ID activation_late_weak4 CPEC $cpecbeg-$cpecend HEXA $hexa CPEC $cpec2beg-$cpec2end\n";
		    }
		}
		# late weak5: downstream CPENC
		for (my $cpencindex=0;$cpencindex<=$#{$BEG{"CPENC"}};$cpencindex++) {
		    my $cpencbeg=${$BEG{"CPENC"}}[$cpencindex];
		    my $cpencend=${$END{"CPENC"}}[$cpencindex];
		    if ($cpencbeg-($hexa+$hexalength-1)-1 >= $min0_30 && $cpencbeg-($hexa+$hexalength-1)-1 <= $max0_30) {
			
			$activation_late_weak5 =1;
			($VERBOSE) && print "$ID activation_late_weak5 CPEC $cpecbeg-$cpecend HEXA $hexa CPENC $cpencbeg-$cpencend\n";
		    }
		}
	    }
	} # end of looking for overlapping CPEC

# ACTIVATIONDECOMPOSED LATE STRONG 4-6 and WEAK 6-8: CPENC overlapping HEXA
	for (my $cpencindex=0;$cpencindex<=$#{$BEG{"CPENC"}};$cpencindex++) {
	    my $cpencbeg=${$BEG{"CPENC"}}[$cpencindex];
	    my $cpencend=${$END{"CPENC"}}[$cpencindex];
	    if ($hexa-$cpencend-1 >= $minminus1_minus4 && $hexa-$cpencend-1 <= $maxminus1_minus4) {

## 		if ( ($#{$BEG{"CPENCHEXA"}} > -1) && (${$END{"CPENCHEXA"}}[$#{$END{"CPENCHEXA"}}]==${$END{"HEXA"}}[$#{$END{"HEXA"}}]) ) {
## 		    my $cpenchexabeg=${$BEG{"CPENCHEXA"}}[$#{$BEG{"CPENCHEXA"}}];
## 		    my $cpenchexaend=${$END{"CPENCHEXA"}}[$#{$END{"CPENCHEXA"}}];

		# late strong4: upstream CPEC
		for (my $cpecindex=0;$cpecindex<=$#{$BEG{"CPEC"}};$cpecindex++) {
		    my $cpecbeg=${$BEG{"CPEC"}}[$cpecindex];
		    my $cpecend=${$END{"CPEC"}}[$cpecindex];
		    if ($cpencbeg-$cpecend-1 >= $min0_45 && $cpencbeg-$cpecend-1 <= $max0_45 ) {

			$activation_late_strong4 =1;
			($VERBOSE) && print "$ID activation_late_strong4 CPEC $cpecbeg-$cpecend CPENC $cpencbeg-$cpencend HEXA $hexa\n";
		    }
		    # late weak: same but further
		    if ($cpencbeg-$cpecend-1 >= $min46_100 && $cpencbeg-$cpecend-1 <= $max46_100 ) {
		
			$activation_late_weak6 =1;
			($VERBOSE) && print "$ID activation_late_weak6 CPEC $cpecbeg-$cpecend CPENC $cpencbeg-$cpencend HEXA $hexa\n";
		    }
		}
		# late strong5 and late strong6: need a CPENC
		# late weak2 and 3: also
		for (my $cpenc2index=0;$cpenc2index<=$#{$BEG{"CPENC"}};$cpenc2index++) {
		    my $cpenc2beg=${$BEG{"CPENC"}}[$cpenc2index];
		    my $cpenc2end=${$END{"CPENC"}}[$cpenc2index];

		    # late strong 2 and 3
		    if ($cpencbeg-$cpenc2end-1 >= $min0_45 && $cpencbeg-$cpenc2end-1 <= $max0_45 ) {
			# late_strong5 need also a PBE
			foreach my$pbebeg (@{$BEG{"PBE"}}) {
			    my $pbeend=$pbebeg+$pbelength-1;
			    if ($cpenc2beg-$pbeend-1 >= $min15_30 && $cpenc2beg-$pbeend-1 <= $max15_30 ) {
				$activation_late_strong5 =1;
				($VERBOSE) && print "$ID activation_late_strong5 PBE $pbebeg-$pbeend CPENC $cpenc2beg-$cpenc2end CPENC $cpencbeg-$cpencend HEXA $hexa\n";
			    }
			}
			# and for late_strong6 we want a CPEC
			for (my $cpec2index=0;$cpec2index<=$#{$BEG{"CPEC"}};$cpec2index++) {
			    my $cpec2beg=${$BEG{"CPEC"}}[$cpec2index];
			    my $cpec2end=${$END{"CPEC"}}[$cpec2index];
			    if ($cpenc2beg-$cpec2end-1 >= $min0_50 && $cpenc2beg-$cpec2end-1 <= $max0_50) {
				$activation_late_strong6 =1;
				($VERBOSE) && print "$ID activation_late_strong6 CPEC $cpec2beg-$cpec2end CPENC $cpencbeg-$cpencend CPENC $cpencbeg-$cpencend HEXA $hexa\n";
			    }
			}
		    }
		    # late weak 7 and 8, same elements but further
		    if ($cpencbeg-$cpenc2end-1 >= $min46_100 && $cpencbeg-$cpenc2end-1 <= $max46_100 ) {
			# late_weak7 need also a PBE
			foreach my$pbebeg (@{$BEG{"PBE"}}) {
			    my $pbeend=$pbebeg+$pbelength-1;
			    if ($cpenc2beg-$pbeend-1 >= $min15_30 && $cpenc2beg-$pbeend-1 <= $max15_30 ) {
				$activation_late_weak7 =1;
				($VERBOSE) && print "$ID activation_late_weak7 PBE $pbebeg-$pbeend CPENC $cpencbeg-$cpencend CPENC $cpencbeg-$cpencend HEXA $hexa\n";
			    }
			}
			# and for late_weak8 we want a CPEC
			for (my $cpec2index=0;$cpec2index<=$#{$BEG{"CPEC"}};$cpec2index++) {
			    my $cpec2beg=${$BEG{"CPEC"}}[$cpec2index];
			    my $cpec2end=${$END{"CPEC"}}[$cpec2index];
			    if ($cpenc2beg-$cpec2end-1 >= $min0_50 && $cpenc2beg-$cpec2end-1 <= $max0_50) {
				$activation_late_weak8 =1;
				($VERBOSE) && print "$ID activation_late_weak8 CPEC $cpec2beg-$cpec2end CPENC $cpencbeg-$cpencend CPENC $cpencbeg-$cpencend HEXA $hexa\n";
			    }
			}
		    }
		}

		# late weak9: downstream CPEC
		for (my $cpecindex=0;$cpecindex<=$#{$BEG{"CPEC"}};$cpecindex++) {
		    my $cpecbeg=${$BEG{"CPEC"}}[$cpecindex];
		    my $cpecend=${$END{"CPEC"}}[$cpecindex];
		    if ($cpecbeg-($hexa+$hexalength-1)-1 >= $min0_30 && $cpecbeg-($hexa+$hexalength-1)-1 <= $max0_30) {

			$activation_late_weak9 =1;
			($VERBOSE) && print "$ID activation_late_weak9 CPENC $cpencbeg-$cpencend HEXA $hexa CPEC $cpecbeg-$cpecend\n";
		    }
		}
	    }
	}
    }
# FINAL groups
# applying the priority rules defined experimentally

    # repression is independent
    $repression_FINAL= (($repression1) || ($repression2) || ($repression3) || ($repression4));
    $repression1_final=$repression1;
    $repression2_final=$repression2;
    $repression3_final=$repression3;
    $repression4_final=$repression4;

    # activation groups are exclusive:
    if (($activation_late_strong1) || ($activation_late_strong2) || ($activation_late_strong3) || ($activation_late_strong4) || ($activation_late_strong5) || ($activation_late_strong6)) {
	$activation_late_strong1_final= $activation_late_strong1; 
	$activation_late_strong2_final= $activation_late_strong2;
	$activation_late_strong3_final= $activation_late_strong3;
	$activation_late_strong4_final= $activation_late_strong4; 
	$activation_late_strong5_final= $activation_late_strong5;
	$activation_late_strong6_final= $activation_late_strong6;
	$activation_late_strong_FINAL = 1;
	$activation_late_FINAL = 1;
	$activation_FINAL = 1;
    }
    else { # not activation_late_strong
	if ( ($activation_late_weak1) || ($activation_late_weak2) || ($activation_late_weak3) || ($activation_late_weak4) || ($activation_late_weak5) || ($activation_late_weak6) || ($activation_late_weak7) || ($activation_late_weak8) || ($activation_late_weak9) ) {
	    $activation_late_weak1_final =$activation_late_weak1; 
	    $activation_late_weak2_final =$activation_late_weak2;
	    $activation_late_weak3_final =$activation_late_weak3;
	    $activation_late_weak4_final =$activation_late_weak4;
	    $activation_late_weak5_final =$activation_late_weak5;
	    $activation_late_weak6_final =$activation_late_weak6;
	    $activation_late_weak7_final =$activation_late_weak7;
	    $activation_late_weak8_final =$activation_late_weak8;
	    $activation_late_weak9_final =$activation_late_weak9;
	    $activation_late_weak_FINAL = 1;
	    $activation_late_FINAL = 1;
	    $activation_FINAL = 1;
	}
	else { # nor activation_late_weak
	    if ( ($activation_biphasic1)||($activation_biphasic2)||($activation_biphasic3)||($activation_biphasic4)||($activation_biphasic5)||($activation_biphasic6)) {
		$activation_biphasic1_final =$activation_biphasic1;
		$activation_biphasic2_final =$activation_biphasic2;
		$activation_biphasic3_final =$activation_biphasic3;
		$activation_biphasic4_final =$activation_biphasic4;
		$activation_biphasic5_final =$activation_biphasic5;
		$activation_biphasic6_final =$activation_biphasic6;
		$activation_biphasic_FINAL = 1;
		$activation_FINAL = 1;
	    }
	    else { # nor biphasic
		if ( ($activation_early_strong1)||($activation_early_strong2)||($activation_early_strong3)) {
		    $activation_early_strong1_final =$activation_early_strong1;
		    $activation_early_strong2_final =$activation_early_strong2;
		    $activation_early_strong3_final =$activation_early_strong3;
		    $activation_early_strong_FINAL=1;
		    $activation_early_FINAL=1;
		    $activation_FINAL=1;
		}
		else { # nor early strong
		    if (($activation_early_weak1)||($activation_early_weak2)||($activation_early_weak3)||($activation_early_weak4)||($activation_early_weak5)||($activation_early_weak6)||($activation_early_weak7)) {
			$activation_early_weak1_final =$activation_early_weak1;
			$activation_early_weak2_final =$activation_early_weak2;
			$activation_early_weak3_final =$activation_early_weak3;
			$activation_early_weak4_final =$activation_early_weak4;
			$activation_early_weak5_final =$activation_early_weak5;
			$activation_early_weak6_final =$activation_early_weak6;
			$activation_early_weak7_final =$activation_early_weak7;
			$activation_early_weak_FINAL=1;
			$activation_early_FINAL=1;
			$activation_FINAL=1;
		    }
		}
	    }
	}
    }
    $total_FINAL=(($activation_FINAL) || ($repression_FINAL));

    ($repression1_final) && print "$ID repression1_final\n";
    ($repression2_final) && print "$ID repression2_final\n";
    ($repression3_final) && print "$ID repression3_final\n";
    ($repression4_final) && print "$ID repression4_final\n";
    ($activation_biphasic1_final) && print "$ID activation_biphasic1_final\n";
    ($activation_biphasic2_final) && print "$ID activation_biphasic2_final\n";
    ($activation_biphasic3_final) && print "$ID activation_biphasic3_final\n";
    ($activation_biphasic4_final) && print "$ID activation_biphasic4_final\n";
    ($activation_biphasic5_final) && print "$ID activation_biphasic5_final\n";
    ($activation_biphasic6_final) && print "$ID activation_biphasic6_final\n";
    ($activation_early_strong1_final) && print "$ID activation_early_strong1_final\n";
    ($activation_early_strong2_final) && print "$ID activation_early_strong2_final\n";
    ($activation_early_strong3_final) && print "$ID activation_early_strong3_final\n";
    ($activation_early_weak1_final) && print "$ID activation_early_weak1_final\n";
    ($activation_early_weak2_final) && print "$ID activation_early_weak2_final\n";
    ($activation_early_weak3_final) && print "$ID activation_early_weak3_final\n";
    ($activation_early_weak4_final) && print "$ID activation_early_weak4_final\n";
    ($activation_early_weak5_final) && print "$ID activation_early_weak5_final\n";
    ($activation_early_weak6_final) && print "$ID activation_early_weak6_final\n";
    ($activation_early_weak7_final) && print "$ID activation_early_weak7_final\n";
    ($activation_late_strong1_final) && print "$ID activation_late_strong1_final\n"; 
    ($activation_late_strong2_final) && print "$ID activation_late_strong2_final\n";
    ($activation_late_strong3_final) && print "$ID activation_late_strong3_final\n";
    ($activation_late_strong4_final) && print "$ID activation_late_strong4_final\n"; 
    ($activation_late_strong5_final) && print "$ID activation_late_strong5_final\n";
    ($activation_late_strong6_final) && print "$ID activation_late_strong6_final\n";
    ($activation_late_weak1_final) && print "$ID activation_late_weak1_final\n"; 
    ($activation_late_weak2_final) && print "$ID activation_late_weak2_final\n";
    ($activation_late_weak3_final) && print "$ID activation_late_weak3_final\n";
    ($activation_late_weak4_final) && print "$ID activation_late_weak4_final\n";
    ($activation_late_weak5_final) && print "$ID activation_late_weak5_final\n";
    ($activation_late_weak6_final) && print "$ID activation_late_weak6_final\n";
    ($activation_late_weak7_final) && print "$ID activation_late_weak7_final\n";
    ($activation_late_weak8_final) && print "$ID activation_late_weak8_final\n";
    ($activation_late_weak9_final) && print "$ID activation_late_weak9_final\n";
    ($repression_FINAL) && print "$ID repression_FINAL\n";
    ($activation_late_strong_FINAL) && print "$ID activation_late_strong_FINAL\n";
    ($activation_late_weak_FINAL) && print "$ID activation_late_weak_FINAL\n";
    ($activation_late_FINAL) && print "$ID activation_late_FINAL\n";
    ($activation_biphasic_FINAL) && print "$ID activation_biphasic_FINAL\n";
    ($activation_early_strong_FINAL) && print "$ID activation_early_strong_FINAL\n";
    ($activation_early_weak_FINAL) && print "$ID activation_early_weak_FINAL\n";
    ($activation_early_FINAL) && print "$ID activation_early_FINAL\n";
    ($activation_FINAL) && print "$ID activation_FINAL\n";
    ($total_FINAL) && print "$ID total_FINAL\n";

#    if ($RANDOM_SHUFFLING_MODE==1) {
#	(($repression_FINAL) || ($activation_FINAL)) && print "$ID regulated\n";
#    }
}
