# Supplementary material for: Macrophage inflammation resolution requires CPEB4-directed offsetting of mRNA degradation
Source: eLife. 2022 Apr 20;11:e75873. doi: 10.7554/eLife.75873 (PMC9094754; doi:10.7554/eLife.75873)
Supplement: Supplementary file 9. — To analyze CPE-A-containing mRNAs, the script developed by Piqué et al. was run over mm10 3′-UTR reference sequences (Biomart ENSEMBL archive February 2014). mRNAs containing a putative 3′-UTR with a cytoplasmic polyadenylation element (CPE)-mediated repression and/or activation prediction were considered CPE-containing mRNAs. For CPE-G-containing mRNAs, the same script was adapted to mRNAs containing a putative 3′-UTR with the TTTTGT motif within the optimal distances to the polyadenylation signal (PAS) established by Piqué et al., 2008.The original and modified script, as well as the input and output files of the CPE-A and CPE-G analysis, are included. [file elife-75873-supp9.zip › out_activation_biphasic.fasta]

>NM_000895
TAAAGACCTGCGTATTGATGATTTTAGAGATTTCTCTTTTTTAAATGGAATTCGTAAAGA
AATATAAAACTTCAGCTCACAATTAAAACTGTCTTTTTAGTTTTGGCTTTTTATTGTTTT
GTTGGTGATTTTACTGAAATAAAGATGAGCTACTTCTTC
>NM_001013746
TAATTGATCCTACAAGCTTACTACACATAAGAAAATTCATACTGGAGAGAAACTACAAAT
GTGAAGAATGTGTTAAAGCCTTTAACAAGTCTTCAACTTTTTCTGCACACACGAGGTATT
TTATACTGGTGAGAAACCTTACAATGTAAAGAATGTGGCACAGCTTTTAACTAATCTTCA
AACCTTACTGAAAGTTGAGAAAATTCGTACTGGAGAGAATCCTACAAATGTGAAAAATGT
GGCAAATCCTTTAACTGATCCTCAACTTTTACTAAACATAAGGTAATTCATACTGGAGAA
AAGCCATACAAATGAGAAGAATGTGGCAATGCCTTTAATCAGTCCTCACACCTTTCTACA
CATAAGATAATTTATACTGGAGAGGAACTCTATAGTTGTGAAGAATGTGGCAAAGCTTTT
AACCAATCCTCATACCTTACTATACAGAAATTCATACTGGAGAGAAAGCCTACAATTGTG
AAGAATGTGGCAAAGCTTTTAACCTTCCTTAACCCTTAACTGTAGATAAGAAAATTCATA
CTGGAAAGAAACCCTACAAATGTGAAGTCTGTGGCAAAGCTTTTAACTGATTCTCAACTC
TTACTACATGTAAGAGTATTTATACTGGAAAGAAACCCTACAAATGTAAAAAACGTGGCA
ATGCCTTTAACTGGTCCTCACACCTTGCTACATATAAGACAGTTTATACTTTGAGAGAAA
CCCTGCAAATGTGAATAATGTGGCAATACTTTAAACCAATCCTCAAACCTCACTAAACAT
AAGATAATACTGAAAACTTTACAAACCTGAATGATGTGACAATAATTTTGACAACACCTC
GAACTTTCTAACATAAATCATACTGGTGAAAAATCCTAGAAATGTGAAAAATATCACAAA
GCCTTTAAATGGTTGTCACACTTGATTGTAGGTAAGAATCCATACTGAAGAAAACTCCTG
GAAGTGTAAAAAATGTGGCAACACTTTTAATAAATGCTCACCCCTTATTGCACAGGAAAG
CATTTATACTTCAGAAAGATTGTACAAATACAAGGAATGTGGAAAAGCCATTATTATCTG
CTCAGATTTTACTCAACATTAGAGAGTTAGTACGTAATAAAAGCATTATAAATGCAATTT
TTGTCAAGAGATCTTTCAGAAAATATAAGCCTTTAAAGTGAAGAAGAGGAGCCAGTTGTG
CTGGCTCACATCTGTAATGCCAGCACTTTGGGAGGCCAAGGTGGGTGGATCACCTGAGGG
CAGGAGTCTGAGACCAGCCTGGCCAACATAGCAAAACCCCATCTCTATTAAAAATTTTAC
AAAAATTAGCTGCGTGTGGTGGCAGGCCCCTGTAATCCCAGCTAATTGGGAGGCTGAAGC
AGGAGAATTGCTCAAACCTGGGAGGCGAAGATTGCAGTGAGCTGAAATCACACCACTACA
CTCCAGCCAAAGCAACAAGAGCAAAAACTTCGTCTCAAAAACAAAACAAAAAAAGAGTAT
TCATTGTGAGGACAAACAATACAAATACGAAGAGGGTTGTAGTACCTTTACTTGTATCAC
AGATACTTTTGTACCCATTTTGCACTAGAGGAAAACCATGAAGCAGTTGCTCAAATGTTG
TTCAACACCAGAAAATTTATATTGGAGAAAAGCACTGTAAATGTAATGCATTTGTGAAAA
CATTTTTTAAAAAACTACAGCTTAGAAAATACCAGAGGCCTCATACTAAAATATATTTTT
GCAAGTGAAGTAAATATAAAAATAATTTAATCCAAAATTAAGTCTATATAAATATCAGAG
AATTCACAGTAGAAATATCTAAGGTACTGACACTTCAGACATTGCTGAGTATAGAATCAG
AATGCTGAGTATAGAAAATAATTTAAAACTAAAGTTGGTAGGTAAATAATGTGTATATAA
CTTTAAAAGAAGTAGAATTTTTTTGTAGATGTATAATTACATTCAAATTATATTTTTTCT
TGAAAAATTAGTTTTTGAAAAGCAAATGATGTAATTCAACTCAAATTCATGCTCTTCATT
CCTATTGTATTCACATGTGAAAGCATGTGATTAATTTTTCATGCATCAAAGATATGAGAA
ATCATTTCTGTTAGGTCGGTATTATTTATGACACTTTCTATGAAAGAATAAGGACATTAA
AATGTAAGATGCATGATGAAAACCTGAGTGAAGAGGCTGTTTGTGTTTAACTTATAATAT
TGAGTGATCCATGAAGTAGGTTTTCAGAGCAATATTCTTCTGCATTATAGTAAGAGAAAA
CCATTTTTAATCTTAGTTAAAATTAAAGTGAATTAGTAGTATATCATTTTACTATTTGTA
CTTTTATGTAATAAAATGCAATGTGTTT
>NM_001032288
TAATCAAAAAGAAAAACCACAGGCCCTTCCCCTTCCCCCCAATTCGATTTAATCAGTCTT
CATTTTCCACAGTAGTAAATTTTCTAGATACGTCTTGTAGACCTCAAAGTACCGGAAAGG
AAGCTCCCATTCAAAGGAAATTTATCTTAAGATACTGTAAATGATACTAATTTTTTGTCC
ATTTGAAATATATAAGTTGTGCTATAACAAATCATCCTGTCAAGTGTAACCACTGTCCAC
GTAGTTGAACTTCTGGGATCAAGAAAGTCTATTTAAATTGATTCCCATCATAACTGGTGG
GGCACATCTAACTCAACTGTGAAAAGACACATCACACAATCACCTTGCTGCTGATTACAC
GGCCTGGGGTCTCTGCCTTCTCCCCTTACCCTCCCGCCTCCCACCCTCCCTGCAACAACA
GCCCTCTAGCCTGGGGGGCTTGTTAGAGTAGATGTGAAGGTTTCAGGTCGCAGCCTGTGG
GACTACTGCTAGGTGTGTGGGGTGTTTCGCCTGCACCCCTGGTTTCTTTAAGTCTTAAGT
GATGCCCCTTCCAAACCATCATCCTGTCCCCACGCTCCTCCACTCCCGCCCTTGGCCGAA
GCATAGATTGTAACCCCTCCACTCCCCTCTGAGATTGGCCTTCGGTGAGGAATTCAGGGC
TTTCCCCATATCTTCTCTCCCCCACCTTTATCGAGGGGTGCTGCTTTTTCTCCCTCCTCC
TCAAGTTCCTTTTTGCACCGTCACCACCCAACACCTTCCATGACACTTCCTTGCTTTGGC
CAGAAGCCATCAGGTAAGGTTGGAAAGAGCCTCTGACCTCCCTTGTTTAGTTTTGGAACC
ATACTCACTCACTCTCCACCAGCCTGGGAAATGAATATTGGGTCCTCAGCCCTGCCACCC
TCTGCTGTCATCAGCTGATGCATTGTTTTTAGCTCAGGTTTTGATAAGGTGAAAAGAATA
GTCACCAGGGTTACTCAGACCTGCCAGCTCTCGGAGTCCTTGGTGGTTGAACTTGGAGAA
AGACCGCATGAAGATACTTGTAAGCACACATGATCCCTCTGAATTGTTTTACTTTCCTGT
AACTGCTTTTGCTTTTAAAAATTGAAGAAGTTTTAAACAGGGCTTTCATTTGGTCATCCT
TGCAATCCATTGGGGTCTAGTTTGGAATCTGACAACTGGAACAAAAAGAACCTTGAATCC
GGTGCATGCCTTGGTTTTGGTGCTGCTGCTGCTTCCCAAGATCCTCAGCAGGGATTAAGA
AGGAACCCGGTGTGCACAGCAGATCCCCGAAATTGGTGGGCTTGACCTCCTGGCAAATTG
CTGCGTCTTTCCACTTGCTGTTCAGGACCACTAAATGCTGAAATGTGGATGCATACCGAA
ATAAAAGCAATTCATTGTGTACTAAAGGTTTTTTTTTTTTTTTTAATTTAGTATTTGTGT
AAAACCACCTTTTGAAGCAGCAACTATCAAGTCTGAAAAGCAATTGATGTTTCCATTAAT
CTTTTTCTGGGGGGAAAACCTTAGTTCTAAGGATTTAACATCCTGTAAGTGAAGTTTAAC
ATAACAGTATTCCATAAGCAGCCTTTTTATTGTCAGACCATTGCCTGATTTTAATATAAT
AAAAAAAAAGTGTGCGTTAATATTT
>NM_001033660
TGACTATGTCCACAGAGGTGGTCCATGCATTTCTGCTTCCTTTGCCAAAGCCAGCAACAA
GAGACTCCAACAAGACACATCCTACCATCTCATGTATGCAATCCCGTGCAGGCAATCATG
GACATGTCCATCACATACATAACCACGTCCATTCCATCACCTTTGCTGTATTCTATTGGC
CCACTCAAAGGGTGTGGACTAATTAGGGAGCGAGAATCAGCCCTCTTAAGTCAGCCCTCT
CTATTTCATGTGCCAACTCTCTAGAATATTGATCCTTTTGGTATTTTAAGTCATATCTAT
TGTCACTGGAAATCCTTTTTGAAGTAGAAAGGACAGAGCTCACAAAATACAAACCGCGCC
ACTATTCCTGCCTGTCATTTAGAGTTTTGCCAGGGGAGCAGGTTGATTTCAGTCTTTTCA
TGGAGTTTACTGTTTGATATGATGATATCTTTACCCCCATAATTAATTTTATTTTTAGTT
TTGAGACATGGTCTCATTCTGTCACTCAAGCTGTAGTGCAGTGGTGCCATCTTGGCTCAC
TGCAACCTCAACCAGCCCAGGTTCAAGAGATCCTCCCACCTCAGCTTCCTGGGACCACCC
CAGTGGGATCACTGGCGCAAACCACTATGCCCAACTAATTTTTAAAAATTCTTTGTAGAG
AGGGGGTTTCACTATGTTGCTCAAGCTGGTCTCAAGCTCCTGGGCTCAAGCAATCTGCTT
GCCTTGGGCTCCTTTGGGATCCCACAAAGTGCTGGGATTACAGGTGTGAGCCACCACACC
TGCCCCCGCCCCATAATTAATTTTAAGTTAATCTCCACATTTCATTATCTTGGGCTAGAT
TTCGGGGGAGGGGCCTAATTTAGCTGGCATGTGCCCCATTGGGTGAATCGAATAAAAGCA
TAGCTGCCCTGGCATGGATCTGTGAACAAAAGTTCTCTGAAAAGAAATTTGGAAGAAAGA
CTTCATTCAGGAACAGTTCACAAACTTTCTGTGTAAACCAGTTACTTTCCAGAGAACAAA
GGGAGGATCCTGGTTTTATAGTAAAAGTTCATGCTCAGGTTGCCAATCAGGTCCATTTTA
TGAAAATGAAGGCTTTAAATTTGCTTAGTTCTGTTTGGTTGATGCAGCTGCATTCTGATT
AGTGGTTAGAACTGAGCCCTAATTGGTTCTTTCAGATGAGCTCTGATTGGCTGCTTTAGG
TGAGCTCTGAAAGCCCCACTGTTAAACTGAGGTTGGGGGTTTCCAGGGAAACTCCGAGTA
TATGAGTTCTAGTCAGCAAATGGCCTGGCCACTTGGCTCTCTTTAAAATTTTGGCCCAGT
TAGGTACTTGGGATCCATCTTGAAGGATTGGCTCTTGAAGGATTTGTTCTGAGAACACTT
GTGAACTTGAGAGGCCCAGTAAGGCAGAGTGAAAACCAGAACGCTTGGCACCTATCAGTT
AGCACAGGATCCTTCCCTGGAACATCAGCATCCCTTATAAGTGTGTCTAACGGCCAACTC
GTAGACAGAGCTATTGTTAATACACTGTTCTGAGTATCCCTCTGTGAACACCTTCATCTG
GTTGATACAGGAAAATTAAGGAAGACAAAGTTTTGGGAAAGTGATTGAAATCGTGGAATA
ATCAAAGCAAATCAATGGCAGCTTGTGTTTAAAATTAAAAACCAACTGTCAAGCATGGCA
TTTACCTAAAGTAATTTCCAAAAGTAATCAACAGAGTGAACAACACCCAGTGGGCCAGGA
CCATGTCAACGTTGGCTCATTTTCAGAAACAACATGGTGTCAGGGCTCCATGTTCATGGA
CACCATGAGGGGAGTCTCCTAGCAATGACCCTCTTCTCTCCTGCAGGAAGTCCAAGGTCC
TTTGCATGGCAGTCTTATCCCCAAATGGCATTTGCTTTCGACCCATGGTATTTCCATATT
CCATGAAGAAAACTTTAAAAATATAGGCAAATCACCCTGCAAGTATCCAGAGAGTTTCCA
GGGGGTTTCTCACACACACACACACACACACACACACACACATGTTTAGTGGGGATCTTT
TAGGTCAATACATATAGATCTACATCATTATTAGTTGTTGCTTGGTGGGCCACTGCATGA
ATGGTTAATAATTGTTTAATTTTTCCTAGTTAGACAATAAAGATTTTTAAAGAATATATC
TTTGCATACTTGCTTATTTATTTGATTAGGATAAATTCCTGAAATTGGAATTGTTAAACC
AAGAAATACGCATATTTTTAAGGCTTTTGTTATGTTTTGTCAAATGATCCTCAGAAAGAA
TGTTTATTAATTCACATTTCCACTAGCACTACACGATAGAACTATTGGGTATTTTTTATG
CTGTTACCTTTGCTGGTTTTATAAATAAAATATTCTCTTGTTCTT
>NM_001042490
TGATTCCAGCATGTAGTATACATTGTATGTGTTAAAAAGAAATTTGCAACTGTGAATAAA
AGGACTTCTTTAGAAGAAGCTTCATTTAAAACATGAAAGGATAATCTGACTTAAGAAACT
TTTTGCTAAGAAAAGGTAATATTTTATTAAATTTTAAATTTGTGTTGTCACAGAAATACC
TGAAATTCAGTAGTACTTCATTCAATTAATTTTGTTTTCTATTATTTTGAGTTATACTGT
TTTCAAAGTCATTATGCAGTATGTATAAACTTATAAGAATTAAATTGATGTGATAATTTT
ATGTTTTTATAATTAAATATAGAATCTTT
>NM_001109
TAGACCCTGACTTTGCAGGCTCAGCTGCTGTTCTAACCTCAGGAATGCATCTACCTGAGA
GGCTCCTGCTGTCCACGCCCTCAGCCAATTCCTTCTCCCCGCCTTGGCCACGTGTAGCCC
CAGCTGTCTGCAGGCACCAGGCTGGGATGAGCTGTGTGCTTGCGGGTGCGTGTGTGTGTA
CGTGTCTCCAGGTGGCCGCTGGTCTCCCGCTGTGTTCAGGAGGCCACATATACAGCCCCT
CCCAGCCACACCTGCCCCTGCTCTGGGGCCTGCTGAGCCGGCTGCCCTGGGCACCCGGTT
CCAGGCAGCACAGACGTGGGGCATCCCCAGAAAGACTCCATCCCAGGACCAGGTTCCCCT
GCGTGCTCTTCGAGAGGGTGTCAGTGAGCAGACTGCACCCCAAGCTCCCGACTCCAGGTC
CCCTGATCTTGGGGCCTGTTTCCCATGGGATTCAAGAGGGACAGCCCCAGCTTTGTGTGT
GTTTAAGCTTAGGAATCGCCTTTATGGAAAGGGCTATGTGGGAGAGTCAGCTATCTTGTC
TGGTTTTCTTGAGACCTCAGATGTGTGTTCAGCAGGGCTGAAAGCTTTTATTCTTTAATA
ATGAGAAATGTATATTTTACTAATAAATTATTGACCGAGTTCTGT
>NM_001114
TGAGGGCTCCTGCTGGATTCCGAAAAGGCCGGGAAGCCAGTCTCCTTCCCTGAAGCAAGC
CCAGGAGAAGACTCTCCGCCCCACGCCAATCCCAAAGGCATGCAGATGGCTGTGCATGTT
GGCTTCTTTGGACCTGCACTGGAGGATTTCTCAGACACATGCACCAGATTCTGGCTCGAA
GCAGCCACTGAGCCATAATGCGCAGGGGAGGCCAGAAGCTCTGTGCCTGGTCTGTAACAG
TTTCCAGGCCAGCTGGAGAATGTTCACTGGTTCGGGGCTGACTTTGAGATCTTTGTTCCC
TGAGGTGCCAGGCAGGCAACTTTAGCACATGATGAAAACAGACTTCCACCTCAGTGGCCT
GTGGGCACGCACAAGTGAGGTCTGTTTTTCTAGACACCAAGGGGGAGTAAGCTGAGCTGT
CTAGCACGGATTGGAGACTCCCTCTCCCTGGTGGGCCTGGCAATGACAGCATTTCTCACA
GAGGCATTCTGGTAAATGAAGCTGAAAGGGGTGTTTTACATCTGTAAACGGTTTCAAACA
GGTAGAGAGAAAAACACCACAATTAACACTGTTACTTTTTGCCTTGTCTGGCATGTTTGT
TTTAAATGAATACATTAATGGGGTTTTTATCCTTTTGAATGACTTTTCAGACACTAGACA
TAAATCTCTTCCCTCCAGTGTATGCTCTGCCTTTTTAACCACTGACATGTAAGGAGGACT
ACTGTCTAGCATCAGCTTATGGGGTCAGCTGGCTGTGGGGATAGAGTCCTGAGGAATGTG
GTCACAGCAAGAAGGCGGGGAGCAGCAGAGCCTTGCCTTTGAATGAGGCAGCTTGTGAGG
CAAGCATTCTGGAGAGAGGTGCTTTGAAAGTAAGGTGCGGCCTTTCACCTCTTCCTTGAT
TACTCACACATCTTTGCGTTCTCCCCTGCCGTCCTTCAACTGTATCTTACTTTTCTTACC
AGAAAGGAATGGAGTCTGTTTAGAGACAACTTGGACAACCTGTGAGTGCATCTCTTCTTT
CCTTTAGTCTTCACAGCTAACTCTGGAGAGCTTCAAAACTAGAAGGATCTACTCCGCATG
GGTGCATGCAGAGGCTCCTGGATCTGGGAAGCCCGCCCCCTCACAAATGCTGAGCCGTTC
TTGCTCTGAAACTGCGTGAGTCAAGGCAAATGCAAAAAGCCAGGTTTTGGGGATGTGTCT
TACTGTGCTTCAACTTCCCAAGGAATTGAAAGTCAACCTAACTGTAACAACAGGGTGAGA
AATGACCAAACTGCCCGTGACTTTTTCTGAATGGACTTCATAACCGGAAGACTTAACCGG
TGGCCTCATCACCAGAGCATCGCCAGGATTTCTAATGCACTCAGTTTCCCTACATAGCAG
GGATTCTTAGCTAGGTGTCCCCATGAACCCCGTAAAGTTCTACACAAAGTCTTGCATACA
GGAGCCTTTACAAGATGATTATACAGGGTTGCAGATTGGGTGACTGACCAGACTTGTTGG
GGTCCTGGGATGAGTTGCCCCGGGCTGCAAATTAAGAGTACAGCTAAGTGCGGGGGTGGC
GGTGGAGGGAACGAAAATTGAACCTGTCTGCCTGTGCTGTGTCGTGTGGCTTTATCAGCC
CGAGGAAGGGCAGGTGTATTCTAATTTGCACAAAGGTGCTGGGTAGACTAGTGGCAGCTC
TCATGTGCTGCACATAAGTGGAATCAGTATGAATAGAAGAACTTGCTGTATAAAGGAATT
TCATGGCAACAATGCTGGTAAGGGCAATTAGCCTCGCTTAAGTTGCCTTTTTTACACACC
AAAACTTTTTACATGAAGGGCTGGTTTCACATGAATACTATACTGAAATCTGTGCTCTCA
AGATCTAGCAGTGACCAGGGCTGCCCGGCGGGGGCTCTCCTGGCAAGTCAGGAAGGTTTC
TGTTGCTAATATAACATAGAAACACATTAGTGCACTGGGCCTCTCTGAGGTCAGCATATT
TGTACTCTTGGAATATTTGTTTTTTTCTTCAGTAACAACAGAAACCCCAGTTGGGAGTTT
AACAAATAACTGACTACCACTCACTCATGCATTTTTATTTCCAATTAAAGCAAAGCACTG
TGCTGTGCTCAGATAATAATAGTTTGTAAGTAAAAGTTTTTAGTTTTCAGTGTTCAGGTT
ATAGAATATAACTGACCATAAAAATTACCTGCAGGTATTTTCTTTTTATGAACTTGTTTT
TAAATTACCAAGTAATTACTGGTGTCATTTTGTTTTATGACAGACACACGTATCTAACAA
ACAAACAAACAGTGACCTTCTCCATGGGTCAAGGACTTCCTTACAATTTCTCCTGAGTTA
ACTTTTGTGAAAATAATACCTAAGGTTTTCTGGCTTATTGAGGAAATTTCCTAACAAACA
AACAAACAAACAAACAGAAGAGAAGATCATTAACCACTGTATACTTTGTGTATATAATAG
GTCAGTGTAAAGAAATATGATTTGAGGTGGTGCATGCAAGTAACTAGGGTTTATTCTATA
TAATGAATATTTATAGATCTGTAACATTTGTTTCAAAATGCTGTTTCATTTTTATAAAGT
ACCAGTGTTTAGCTGCTTTTTATACATTAAATTAGCAATTTGAAAAACTC
>NM_003349
TAATCAAAAAGAAAAACCACAGGCCCTTCCCCTTCCCCCCAATTCGATTTAATCAGTCTT
CATTTTCCACAGTAGTAAATTTTCTAGATACGTCTTGTAGACCTCAAAGTACCGGAAAGG
AAGCTCCCATTCAAAGGAAATTTATCTTAAGATACTGTAAATGATACTAATTTTTTGTCC
ATTTGAAATATATAAGTTGTGCTATAACAAATCATCCTGTCAAGTGTAACCACTGTCCAC
GTAGTTGAACTTCTGGGATCAAGAAAGTCTATTTAAATTGATTCCCATCATAACTGGTGG
GGCACATCTAACTCAACTGTGAAAAGACACATCACACAATCACCTTGCTGCTGATTACAC
GGCCTGGGGTCTCTGCCTTCTCCCCTTACCCTCCCGCCTCCCACCCTCCCTGCAACAACA
GCCCTCTAGCCTGGGGGGCTTGTTAGAGTAGATGTGAAGGTTTCAGGTCGCAGCCTGTGG
GACTACTGCTAGGTGTGTGGGGTGTTTCGCCTGCACCCCTGGTTTCTTTAAGTCTTAAGT
GATGCCCCTTCCAAACCATCATCCTGTCCCCACGCTCCTCCACTCCCGCCCTTGGCCGAA
GCATAGATTGTAACCCCTCCACTCCCCTCTGAGATTGGCCTTCGGTGAGGAATTCAGGGC
TTTCCCCATATCTTCTCTCCCCCACCTTTATCGAGGGGTGCTGCTTTTTCTCCCTCCTCC
TCAAGTTCCTTTTTGCACCGTCACCACCCAACACCTTCCATGACACTTCCTTGCTTTGGC
CAGAAGCCATCAGGTAAGGTTGGAAAGAGCCTCTGACCTCCCTTGTTTAGTTTTGGAACC
ATACTCACTCACTCTCCACCAGCCTGGGAAATGAATATTGGGTCCTCAGCCCTGCCACCC
TCTGCTGTCATCAGCTGATGCATTGTTTTTAGCTCAGGTTTTGATAAGGTGAAAAGAATA
GTCACCAGGGTTACTCAGACCTGCCAGCTCTCGGAGTCCTTGGTGGTTGAACTTGGAGAA
AGACCGCATGAAGATACTTGTAAGCACACATGATCCCTCTGAATTGTTTTACTTTCCTGT
AACTGCTTTTGCTTTTAAAAATTGAAGAAGTTTTAAACAGGGCTTTCATTTGGTCATCCT
TGCAATCCATTGGGGTCTAGTTTGGAATCTGACAACTGGAACAAAAAGAACCTTGAATCC
GGTGCATGCCTTGGTTTTGGTGCTGCTGCTGCTTCCCAAGATCCTCAGCAGGGATTAAGA
AGGAACCCGGTGTGCACAGCAGATCCCCGAAATTGGTGGGCTTGACCTCCTGGCAAATTG
CTGCGTCTTTCCACTTGCTGTTCAGGACCACTAAATGCTGAAATGTGGATGCATACCGAA
ATAAAAGCAATTCATTGTGTACTAAAGGTTTTTTTTTTTTTTTTAATTTAGTATTTGTGT
AAAACCACCTTTTGAAGCAGCAACTATCAAGTCTGAAAAGCAATTGATGTTTCCATTAAT
CTTTTTCTGGGGGGAAAACCTTAGTTCTAAGGATTTAACATCCTGTAAGTGAAGTTTAAC
ATAACAGTATTCCATAAGCAGCCTTTTTATTGTCAGACCATTGCCTGATTTTAATATAAT
AAAAAAAAAGTGTGCGTTAATATTT
>NM_003998
TAGCCTGCTGACAATTTCCCACACCGTGTAAACCAAAGCCCTAAAATTCCACTGCGTTGT
CCACAAGACAGAAGCTGAAGTGCATCCAAAGGTGCTCAGAGAGCCGGCCCGCCTGAATCA
TTCTCGATTTAACTCGAGACCTTTTCAACTTGGCTTCCTTTCTTGGTTCATAAATGAATT
TTAGTTTGGTTCACTTACAGATAGTATCTAGCAATCACAACACTGGCTGAGCGGATGCAT
CTGGGGATGAGGTTGCTTACTAAGCTTTGCCAGCTGCTGCTGGATCACAGCTGCTTTCTG
TTGTCATTGCTGTTGTCCCTCTGCTACGTTCCTATTGTCATTAAAGGTATCACGGTCGCC
ACCTGGCATTCCTTCTGACCACAGCATCATTTTGCATTCAAATTAAGGGTTAAGAAAAGA
GATATTTTAAAATGAGAGTCACTTGATGTGCCATTTTAAAAAAAAAGGCATATTGCTTTT
TCTAATGTGGTTATTTCTCTGATTTGCAAAAAAAAAAAAAAAAAAAAAATACTTGTCAAT
ATTTAAACATGGTTACAATCATTGCTGAAAATGGTATTTTCCCCCTTTTCTGCATTTTGC
TATTGTAAATATGTTTTTTAGATCAAATACTTTAAAGGAAAAAATGTTGGATTTATAAAT
GCTATTTTTTATTTTACTTTTATAATAAAAGGAAAAGCAAATTGATGACCTC
>NM_004607
TGAAACTTTTCTCGTATGGGGTGGTTTTTGCATTAAATCCTGGGGTCCATTTTACAATCC
ATTATTTTTGACCACTGCTATGTGTTCAAGTAGTATGAGAATGTGATTGTTTTTATCTGG
TTACATATATATTTCTTTGTCTAATTTAATATGTCAAATAAATGAGTTCATCTAATAAAA
TTGTTTATTTTATACTTTACAAAATTTTTAAATTAACCTTTTATCATTAAACCACATAGA
CTTTATGACAG
>NM_005037
TAGCAGAGAGTCCTGAGCCACTGCCAACATTTCCCTTCTTCCAGTTGCACTATTCTGAGG
GAAAATCTGACACCTAAGAAATTTACTGTGAAAAAGCATTTTAAAAAGAAAAGGTTTTAG
AATATGATCTATTTTATGCATATTGTTTATAAAGACACATTTACAATTTACTTTTAATAT
TAAAAATTACCATATTATGAAATTGCTGATAGTA
>NM_005458
TAAGGGTGGGAGGCCTGGGCCCGGGGCCTCCCCCGTGACAGAACCACACTGGGCAGAGGG
GTCTGCTGCAGAAACACTGTCGGCTCTGGCTGCGGAGAAGCTGGGCACCATGGCTGGCCT
CTCAGGACCACTCGGATGGCACTCAGGTGGACAGGACGGGGCAGGGGGAGACTTGGCACC
TGACCTCGAGCCTTATTTGTGAAGTCCTTATTTCTTCACAAAGAAGAGGAACGGAAATGG
GACGTCTTCCTTAACATCTGCAAACAAGGAGGCGCTGGGATATCAAACTTGCAAAAAAAA
AAAAAAAACAAAACAAAAAAAAAAACTAGACAAGGAGAGAGGCACTAGAACTCCAGCTGG
AAGTCACGGAGTGGCTCGAGCAGCCTTGGGAAGAGGCAAGGAGCTTCTGAAGAAACTGCC
TCTGCACACACATCACTGGCTGTGACCCCTCAGGCTAGCCCTTCTCCACTCTGGGGGAGG
AGGTGGGAAGGGCCACCAGGCCCCCAGCTGCCAGGCCAGCTGACCCCAGCCTTCCTGGAA
CAGGGAGTCTGCAGGAGCGCAGACAGGCACAGCCCTGGAGCAGGCAGGCCGAGGGCTGCG
GCACTGGAGCAGGCTGACTTACATGCTCCACATGGGACCTGTGTCACCCAATGAGATGTT
TGTTACTCTGGTAAATGCCACACGTTAACACAATAACACCCATTCCTGGGACCGTGGGGA
TTTAGGGCACGTCACTGCAGACACGCTCTGCAGCATTCACCGACAGTCTGTCATGCACCC
ACCACGTTGGCCACGTCCTTGTGTTCCTATCGGATGCTCCCAGTAACCAGGGGGACCACC
CGAGCTAATCATGGAATGTCTGTTCCCAGCAAACACGATAAAGAAAGATTGTGCACTTTA
ACCTCTCTCATCAGGGCCCAAGGGCTGGCTGGGATTTTTTTTTTTTTTTTTTCCCACTAA
CTTTGTTTCTGACCAAAGTGAATTGGAGGCATTCTGCTAAAAGACATCCCCGTAGACATA
GGGGAGAGAGTTGCTGGCTGAGGGCTTCCCTTGGCTTCCAGAAGGCAGCCTTCCATCCAG
ACAAGCCAGTGAGCTCTCCCCTTGGGATCACTGGGGTGATCAGTCAGCAGATTGATTCTC
ATTCATAAGATCATTCCTCCCTTTAAATTGAGCCCCTAAGAGCACTGGCCTGGGAGTCAG
ACAGACCTGGGTTCAAGTCCTCAGTCCCCTGCCCACTCCCTACGTGACTTTGATCAGGTC
ACTAGTGTCTCTCTGAGCCTCAGTTTCCCCTCTGTAACTTGGGGTTGAACTAAAACACCT
GTCCTGCCTACCTCACAAGGTCACTCTGAGGATTGAAACTTGATCTTGTCCAGGAAAGCT
TTGTACCAAACAGTGAAGCCGCCCTGATCCGTGAGGTATGAGTATGACTCTGACCTTCAG
CCCTCCCTACAGCCGGGGGTGTGGCCCAGAGAAGCTTCCAGCACAGCCCTCTACCCAGAA
CATCCGGGCTGGAGGGAGGCTCCCAGTGACTTTTCTGACATTCCTAGACAGGTTCATTCT
TTGCTCAAGAAAGGCCTGAATGACAATGTCCAGGATGTCTGCACAACTGAGCAGCTCGCT
CACTCCCTAAAGAAACCTATTGGCAGCTTCAACAGGCAGGCAATAATCTCTTCCCAGAAC
CACTGCAGTCAGGAATAAACTGTTTTCTCCACCAGGCTTTGACAAAAGGGCCCACAGGAA
TCTTACCAATGCCAACATTTCAAAGCACCCTATTTCACGTAGCATAGCTTTCTGCTCCCC
TTCCCCAAAGAGAGGTTATGGAGGTACTGTAGCTTTTAGGGAAAAAAAAAATGTTAACAC
ATCACAGGTCAAGTTGAAGTCATTCTCTGTTTAGGCACTAAAAATCGGTGTTGTCACTCA
CTGTGTATTACCAGTATTTACTTGCTTTCTTGATTTCACCAAAACCAAATTTAATTTAAA
GGACCACATTAATTTTTCAAAGGGAAAGAGACAATTAATTGTACATAATGTATACACACA
CAAAAAAAAAAATACCTGTAGAAATATTATTCCAGCATAGCAGGAAAACAAACAAAAGTA
TTGGACTGTCGGAGGTGAGCCTGTGCGTCTGTAACCCTTTGTGACTCCTGAGCGTGCGCT
GTCTTCTAGGTTAACTCACGAAGTACATTCTCTGTCTTACTGATACTGTAGGTTCACCCA
TTTTTTTTTAATTTCCTCGCAAATAACAAGACCCACAGAAGTGACTCTAGCTACTTAATG
GTTCTGTTCTTTTATATGCAGCAAACACACCGTCCATTTCTGAAGAGGCTTCGGCCTGAA
GGCATTTTCCAATGATGTTAGTGCACAAAACGCTTTAAATTAGACTGGAACTGCCAGAAT
CAAATGTAAATGAGGAATTTCTCGTACCCCTACTGCATGGTATCGATTTTTAATAAATTG
TTGCAAATTTGTTTTTATGAATAAAAGGAAAAAACCTGTCGTCTTT
>NM_006415
TAGGCAGAGTCCCGGGACCATGGCCTCCTGCCACACAACACGCAGAGAGGACTCAAGACT
CCCGCTGGCCATGGAGTGGCCTGAAAGAGAGCAAGAACATGTGGATCTTTGATAGGATTG
TTACCAAATGGTGTCAGTATGGACCAATTGTGTGACCATGAGAAGGATGCTTATTTTTTT
TAAAAAGAAAACACATCTAAAAGCCCAGGAACTGATTTTTTTAAGAGGAAAACTAATGAC
AGTGTATAACTGATGTTTAAATTGTGCATTTAGTACTATTTAAATGTTTTCTTATACTAG
TATTTTATATTCTTTTGTTGTCGTTTAAAACTGGAGCTTCAGTGTCTCTTCCCTCCCTCT
AATAGTAATGGTTCAGTAAGCACTCCTTAACTCCTTAGTATTTCATAGAAAAATGACTGC
AACATTAAAGCTAAGAGGAACACTTCAACATATGTGGTACAAATTTATATTGAAGATCTA
AATAAACCACGTATTTTCCAGTCTTCGTTGTGTGAAGCTAAATGGTGGCTAAAAGGAACA
CTTTTTGTGTGATTATTATAAACTTTGCATTGTATTTGAATCTTAGAACTTTTGTACACA
CTAAATATTGATGTCACACCATTTCTAATCTGAGCATCCTTAGCCAGAGAATATTCATTA
TACTTCCTAAGTGAGCAATAATTTAAATCAGAAGCTATTTTATTTTAATGTAATTAACCT
TTCTTTACATTTCTTATGTGTTCACCTCTAATCTGTTTTAGGAAGAGAGTTGGTTATTAT
GTTGATCCCATAATATAAATCATATCCTTTATATTTTAGAATATCTCAAATGTATTCCTT
TTTTGTATGGTGGGTTTGCCTAGGGACGTGTAACTACAGGCTTTTACTAAGCCAAGGAAA
AAGAGAATTTTTCTTTTCATCTTACAAATTCCAGATATCTACAAAAGATGTGAAAGCACT
AAAAATACCATTTTTAAGCAGTACTTTACCTGTTTTTTCTTTAGCAAACCAGGTTATGTG
GTGTAAAGGTTTGTTATACGTGCCACAATATAGCATATAAATATTATGCCATCATTCCTT
CTCTTGTTAAAGGTAGAAGAATAAAATTGTGATTTTTATAACCTGTGCTTATTACTCAAA
TGGTCTTCAACATCTTTTTAAACAACACATACTTTTTGAATGTTCAGTTTCTATTTTGCT
TGAGGTATTTTGTACATATGTGCCTTGTGATTGCTGCTGCTTTAAAGGATAAAGTACTCT
TTGGGGGATGAGTCTGGTTTGTTTTGTTTTATTTTTTAATGAAATAAACCTATATTCCTG
ATT
>NM_006996
TAATATACTGCTGAAGGGCTTCTTCTTATAGCAAGAACTCTGCACAGCAACTGCCTGGAT
GTATTTGATTTTTTAAAGCGTAGACATATATTTATGAATGTGCATTTCTTGACTTCACAG
CAGCCACTTGACTAATACCTTGTGTTCCGGGAATAACATGATACTATTCAGAGGAGCCAG
AAGTAAAGTTTATTTCATGGATTATTTATGAGAGCTAATTTAAGGATGACTTTTTTTCTG
ATTCAAAAGTGAACTTGATTTTAAAAACCAGTCAAGAGCAATCAAAGCAGCACATGGTGT
TGTATACTTCATTAGCAAGTGAGTTTGGTGTTTTATAGGTCACATATGTCTGTATCTACT
TAGCCAGATGCTTGGCCTGGTGGGACCAGGGCTCCACAGAGGCCACAAAATGTTGCAAGT
CATGATGGATGGAAATATGTTCTAACAGCATCTGCCTCTATTCAATTTAATTCTTATTTC
TGTGTTACTCATGTACATTGGTCTTTCTACATAGTTATTCTATCACTGGCAATATTTGTT
CTGGTTTAGTGTTCTGTATTTTAAGGTGTACGTATCATTTCTAATTTTAAGTTATTTTAA
AAAAATTCATCATATGAATGTTCTTGGTTCCCATTGTGACGATTATTTATTTCTGTAAAA
TTTGTTTAGAAGTACGTTTTTGCATTATTCATATGCTTCCCAGAGAAGCTCATTTAGTTA
GAAAATAAGGCAAGTTTTGAAGCCTGCTAAATGAAGAGACTTAAGAAAGCTTAAGGTACG
CTTGCTTGTCTTTAAATCTTCAATATGAAGGACTATTAATTCCAAGATTAAAAGTTCATA
TATAGGCTAAAGATGTAACTAGGCCATTTGTATTTGTATTCCCTTTTATTTCCAAAATAA
AATGAAAAATCTTTTTTTAATAATTTCATCCCTATTTATAGTTTTTATATTAATTTGTTT
TTCTTATCCAAGTAAAGATGTCAATAGGAATTGCATTAGTCCAAGGCCTTTTTCATAAAC
TGAGCCTCTTTTCAATTATTTCAATGGGACAGGAACTAGGATAGATGTGATTCCTGCATT
TTTTTACCTTAAATCTGCCTTTGTTTCTAAAGGTAGATCATCTTGAATATTTGCTTAAAA
TTGCTAGTGATTTCATTACCAAGTTACTTGAAAAAATGTTCTATATGCATTTAATTCTGA
AATCAGTCTACCAAGGGGCTGCTAGTATATGTCAGACATGAAAACTATTTTAAAGCTGAC
TTTGTTGCCTTATCTTGAAAAGAATCTAGATAGGTGCTTTTAACTGGGGTATTAACTTTT
TTAGAATGACACAGCTGAACAGTGTTAATAATAGTGTGTCAAGATTGCAAAGTCGACATA
CTCATTTGGTTTAAGCAGGAATCCTAGAAGCAAATGGATGGGGATAAGAATAGGTCATTT
TCTATTCACCATCCTTTACTATTAAGGGAAAGGAAAAGAACACTAGCTAAGGAAGGGAAA
GGGAAGTGATATCATAAAAGTAGCAACCTTCATTTTACATTCTGTCTGTTTTTCTTTTTT
TGCTTTGTTTTGTTTGTGCTAATTTGGGAATTGTGTACTCCGAAACAAGTAGAAAAGTGC
TGTTTGAGGGATTTTATTAAATCTTTTTTTAATGGAATGTGGTACAAATTGTTCATGTTA
CCAAAGCAATATTTCCCTGGAATTTAATTCAAAGTTTGTGGCATACAACCTGAGCCTTTT
CTTATATAAGACAAGAATATGTTCACATCTTGGTATGTGGCCATATTTATAGAATGCTGA
ACTCAATGTGCAAGTTGTACTGTATGCAGTTTTGTAAATAAGTGAAAATAATTTGTTGTA
CTTTTTATTCAATTCTGTATAGATTATAAAATTATTTTTATTAAATAAATATTTTACAGT
AT
>NM_013956
TAAAACCTAAATAAACACATAGATTCACCTGTAAAACTTTATTTTATATAATAAAGTATT
CCACCTTAAATTAAACAATTTATTTTATTTTAGCAGTTCTGCAAATAGAAAACAGGAAAA
AAACTTTTATAAATTAAATATATGTATGTAAAAATG
>NM_013957
TAAAACCTAAATAAACACATAGATTCACCTGTAAAACTTTATTTTATATAATAAAGTATT
CCACCTTAAATTAAACAATTTATTTTATTTTAGCAGTTCTGCAAATAGAAAACAGGAAAA
AAACTTTTATAAATTAAATATATGTATGTAAAAATG
>NM_013960
TAAGACCCCTTGGCCTTTAGGAAGGTATGTGTCAGCCATGACCACCCCGGCTCGTATGTC
ACCTGTAGATTTCCACACGCCAAGCTCCCCCAAATCGCCCCCTTCGGAAATGTCTCCACC
CGTGTCCAGCATGACGGTGTCCATGCCTTCCATGGCGGTCAGCCCCTTCATGGAAGAAGA
GAGACCTCTACTTCTCGTGACACCACCAAGGCTGCGGGAGAAGAAGTTTGACCATCACCC
TCAGCAGTTCAGCTCCTTCCACCACAACCCCGCGCATGACAGTAACAGCCTCCCTGCTAG
CCCCTTGAGGATAGTGGAGGATGAGGAGTATGAAACGACCCAAGAGTACGAGCCAGCCCA
AGAGCCTGTTAAGAAACTCGCCAATAGCCGGCGGGCCAAAAGAACCAAGCCCAATGGCCA
CATTGCTAACAGATTGGAAGTGGACAGCAACACAAGCTCCCAGAGCAGTAACTCAGAGAG
TGAAACAGAAGATGAAAGAGTAGGTGAAGATACGCCTTTCCTGGGCATACAGAACCCCCT
GGCAGCCAGTCTTGAGGCAACACCTGCCTTCCGCCTGGCTGACAGCAGGACTAACCCAGC
AGGCCGCTTCTCGACACAGGAAGAAATCCAGGCCAGGCTGTCTAGTGTAATTGCTAACCA
AGACCCTATTGCTGTATAAAACCTAAATAAACACATAGATTCACCTGTAAAACTTTATTT
TATATAATAAAGTATTCCACCTTAAATTAAACAATTTATTTTATTTTAGCAGTTCTGCAA
ATAGAAAACAGGAAAAAAACTTTTATAAATTAAATATATGTATGTAAAAATG
>NM_013964
TAAAACCTAAATAAACACATAGATTCACCTGTAAAACTTTATTTTATATAATAAAGTATT
CCACCTTAAATTAAACAATTTATTTTATTTTAGCAGTTCTGCAAATAGAAAACAGGAAAA
AAACTTTTATAAATTAAATATATGTATGTAAAAATG
>NM_014840
TAGCATTCCAGGGCGCCCAGGGGCGGGCGGGGGTACGAGGGAGGAAGGGGAGCAAGACTT
GGGCTCACAGGCTGGTTACCTCTTTGCTGGCTGTGACAACAGACTGAAAAAGGATTGGCA
CTGTCTCACTTGGCCAAGTTTGCAGCCTTGAGCCAACACCTAAAAGGGAGAGGTGGGCTC
TTCTGCCAGTTCTGTCAATTGTCAGTCAGAATTTGGGCCCTGTTTGGCATTTGCTTTATG
GCACCTCCTAGAGGACCAGCTGTCCAGGGGAGGTGGTATTGACCGGCACTCAGTGGGTGG
AGAGGAAGCATATGTGGAAGGAGCATTTCCTTAGAAGTCATCCAGATGCTTCTGGAGGAG
GGGCAGGAGACACTTGGGCTGTTTGCCTTGGGTGAGCCCAAAGAACTTGCCCCTTTTCTC
CTTGTATTAGCAAGCTAGGTCTGGCTGCGTGGAGCTGGCAAGTAGATTTCAGCAACTTGA
GCTTGAGTTGACGATCAATTAATAGTGGCTGCCAGTTGTGCTGGCGTAAGTGGCCCACAT
CATGGGGAAGGAGTGCTGTGATTGACTAGTAATGGCTACCACGGGAAAGGGAAGGGGAAG
CAGTAGCACTAATGCTATGTAGTTGTCATCTTTGATCTGGCTAGGCCCTGGGAATCGGGT
TTAGTCATCCTGTGGGATCTATGTTAACTCTTTCATGCCACTGGTGAGGCATTTGTTAAT
TTGCTACTCAACTTTGAGGAAAGACAGGGCCTTGGTCAGAGAGAGAATGCTCTGAACTCT
GCTAAGGACATAGAGTCAGCCCATGGTGATTTAGCTCCTTGCTGTTCACCTCCTCTTTCC
TGATGTCTGCCTTGCTCTACAGCACAACCTCTTGAGGGTGGACAGGGAGAAAGATGATGG
TGTCAGAGGTCAAAACTATTATATATGACAGGGCACAAGATGGTCTGTGATCTTTGCACA
GATGAATGGAAGTTGATGCACACCAACAAGAGGCAACTTGTCACTTTCTTTCTCAATATT
AACTGGAATGCTGCCTCTTGGGTTCTCACCTGCATGGATGCTTTGAGTTGGACGTGATAC
TGTCCATATTCTCCAGAGGATTACCTGGCTGAACCATTGGCTCTGTTCACCAGTGACAGA
TGGTTTCCCCATCCACTGAGTGTAGCATCCTCAGAGGTAGGCAAGTTTGCTTCTAGGGAG
TTAGCATGTAGATGGGATATTGGGATGAGGAAAGGAAAATCAGGTAGATGGTGCTTTTTT
TCCCCCAAATCTAAGTATTCTATGTCATGGTTTTAAACTTTGCCATGAACTCCTGGGCTT
TGGGGGAAGAGAAAGTTCCATTCATTTAAATGAATAAGGTGTTGAAAGAGTGCAGGGGGT
TGGGAGGAAGCATGTAAGAGAGGGAACATTTCCTTAGATGTTACCCAGATGGTTCTGGGG
GAGACAGAAAAGAGGTGCGGCAGGACTCTTATCTTAAAAAGTAAACAAAACAAAACAAAA
CAAAACAAAAAACTAGATATGTAATTTCTAAACACCCAGATCACAATGACAAGATGCCAC
TCCAACCATGGGACACCTTCATGATACTAGGTTTGTACTTCCTGGTCTCTGGGATGACTT
CAGATTCTGCTGGCCAAGGCAAATTGAACTCAGTTCAAGATGGCCACCACTGGTAGACGT
GTAGATAGAAAAGAGGACTGGTCTTGGGAACATCTTTGGAAAAACCAACAAACAATAGTT
CTAGGGAGATGAGAAAAAAATTCACCTTACAGTGCTAAGAAAGTGCATTAGAATGGAATT
GCCCTTTCCTTAAGGAGACAGTTTGGGCTCTCCCCTTGCCACCGGCTCTGGTGTTTTGGC
TTATGCGTTCCTTCAGGTTGAGCTGAGCAGTGTGTTATGGGAAGCTGCTCAATTTCCTTT
CATTCAATTCCACCTCCTTCCTGAACTCTAATAGAGGTTAAAAGGGAAAAAAAAAATTCT
GTAGATAGCAAATTGTGTGTGTGGGGGGGGGTGGGGGTGTGGGTGCATGGAGGACAACCT
GCAACTCTGAGCTCCCTACTTCCTGCCTCATTTCATGCAGTCTTTTCTGAACAGCCTATG
CTGCTGCCCTGCTGGCCCCTTGTGCACGGCAGCTGGCCGTGTCCGTAGCTGTCAGTATGA
CTTAGATCTAGCTCCTACCTACTGGTTGATGTGTTTTTTCCTTTTGCCAAGTGATTGAGT
CTGTTTAGTAGTTTCCATCATTCTAGTCTTTAAGTAAAAATGACACTATTGAGGAAAGTC
AGTCTACTCCCTTCTTCCTCCCCCCAAACACGTGTTCTCTTTTGTCAGGAAACTCAGCCA
GTGGACTGTGGCAGAGAAAGTCCTCCACTCAGAGGCAGAGACTGAGTTAAGTCATAGGTG
GCCTTAGGCATCTGCATTGTTTGCAGGGGTTAAGTTTTCCTTCCAGTGAGGGCTGGAGGG
ATGAATTAGCTGGTACCTGAAGCCCCGCTTAGCTCTGACACTCTGCCAACATCCTCTGAT
TCTAGGTGTGGTGTTGACTGTCCTTTCAAGGAAAAACTTGCAATAGAGGGAAAAGCCATT
AAAGCAGCTCCCTGCTTCATCATTAAGTCCTGTCATCCCTACCAGCCAATCCCAGTCAAA
GAAGTTATGCTTTATTCACTTCTGTGGAATTACAAGTGAGAGACACTTTTAGGACCTGAT
GGACAAAGCAGGAGATTCACTGTCAGCTTTCCTGGTCCTCTCCTTACTTCTGTGGGCCTT
GCACCGTCTTAGTTTACACATCTGCCAAAGGGGTAGAATTACACTTCTTTTTACAGGTAA
ATGTCAAGGCACAATCAGTTTTCAGGAAGTGCTTCAAGACCCCAGGTGAAATGAAAATGC
TAAGTACCCTCTGAATGGCCATGCCTGTTACCAGGTGCTGCTTCTTCAGATGATGGGGAG
CACTTTTCAGGGTGAAATTCAGGCGAGTTTTGCCCAGGCCTGCTGTCTTGAGTACAAATG
TGAATGATCGACTGACTGCTTGTTGCCAAACTGGAAATGTTCTGTAGGGATTTACTGGCA
TGGTATCATTCCTAGAAGAAAAAAAGAGAGAAACTTGACTGCACATTAAAAAAAAAAAAA
AATCCACATTGTGACTTTTATTTAATTTCTATTTTTTTTGGTAATAAAAAGTTGACTTTT
TTATTTGAATTTGTCTTTTTTATTTATTGGTCTGAAAGGCATTTCAAAGGTATTATAATA
ATATATTGGTGTAATTTAATTGGTGCAACATGCTTTATGGCTCCTGTCAAAATTGGTTTT
CACTCATTTGATTGGTTTGAGCCCAGAACAGCCTACAGGGGAAAAACAAGCTGGATAACC
ACCCAAAGTGTTTGTATTTTCGTTGGAAACTGATTTTTGTTTCATTTTGGTTTTTGTTTC
TGTTTTTATTTTTAAATTAAATAAATTGCAATGAACTG
>NM_015869
TAGCAGAGAGTCCTGAGCCACTGCCAACATTTCCCTTCTTCCAGTTGCACTATTCTGAGG
GAAAATCTGACACCTAAGAAATTTACTGTGAAAAAGCATTTTAAAAAGAAAAGGTTTTAG
AATATGATCTATTTTATGCATATTGTTTATAAAGACACATTTACAATTTACTTTTAATAT
TAAAAATTACCATATTATGAAATTGCTGATAGTA
>NM_016220
TAATTGATCCTACAAGCTTACTACACATAAGAAAATTCATACTGGAGAGAAACTACAAAT
GTGAAGAATGTGTTAAAGCCTTTAACAAGTCTTCAACTTTTTCTGCACACACGAGGTATT
TTATACTGGTGAGAAACCTTACAATGTAAAGAATGTGGCACAGCTTTTAACTAATCTTCA
AACCTTACTGAAAGTTGAGAAAATTCGTACTGGAGAGAATCCTACAAATGTGAAAAATGT
GGCAAATCCTTTAACTGATCCTCAACTTTTACTAAACATAAGGTAATTCATACTGGAGAA
AAGCCATACAAATGAGAAGAATGTGGCAATGCCTTTAATCAGTCCTCACACCTTTCTACA
CATAAGATAATTTATACTGGAGAGGAACTCTATAGTTGTGAAGAATGTGGCAAAGCTTTT
AACCAATCCTCATACCTTACTATACAGAAATTCATACTGGAGAGAAAGCCTACAATTGTG
AAGAATGTGGCAAAGCTTTTAACCTTCCTTAACCCTTAACTGTAGATAAGAAAATTCATA
CTGGAAAGAAACCCTACAAATGTGAAGTCTGTGGCAAAGCTTTTAACTGATTCTCAACTC
TTACTACATGTAAGAGTATTTATACTGGAAAGAAACCCTACAAATGTAAAAAACGTGGCA
ATGCCTTTAACTGGTCCTCACACCTTGCTACATATAAGACAGTTTATACTTTGAGAGAAA
CCCTGCAAATGTGAATAATGTGGCAATACTTTAAACCAATCCTCAAACCTCACTAAACAT
AAGATAATACTGAAAACTTTACAAACCTGAATGATGTGACAATAATTTTGACAACACCTC
GAACTTTCTAACATAAATCATACTGGTGAAAAATCCTAGAAATGTGAAAAATATCACAAA
GCCTTTAAATGGTTGTCACACTTGATTGTAGGTAAGAATCCATACTGAAGAAAACTCCTG
GAAGTGTAAAAAATGTGGCAACACTTTTAATAAATGCTCACCCCTTATTGCACAGGAAAG
CATTTATACTTCAGAAAGATTGTACAAATACAAGGAATGTGGAAAAGCCATTATTATCTG
CTCAGATTTTACTCAACATTAGAGAGTTAGTACGTAATAAAAGCATTATAAATGCAATTT
TTGTCAAGAGATCTTTCAGAAAATATAAGCCTTTAAAGTGAAGAAGAGGAGCCAGTTGTG
CTGGCTCACATCTGTAATGCCAGCACTTTGGGAGGCCAAGGTGGGTGGATCACCTGAGGG
CAGGAGTCTGAGACCAGCCTGGCCAACATAGCAAAACCCCATCTCTATTAAAAATTTTAC
AAAAATTAGCTGCGTGTGGTGGCAGGCCCCTGTAATCCCAGCTAATTGGGAGGCTGAAGC
AGGAGAATTGCTCAAACCTGGGAGGCGAAGATTGCAGTGAGCTGAAATCACACCACTACA
CTCCAGCCAAAGCAACAAGAGCAAAAACTTCGTCTCAAAAACAAAACAAAAAAAGAGTAT
TCATTGTGAGGACAAACAATACAAATACGAAGAGGGTTGTAGTACCTTTACTTGTATCAC
AGATACTTTTGTACCCATTTTGCACTAGAGGAAAACCATGAAGCAGTTGCTCAAATGTTG
TTCAACACCAGAAAATTTATATTGGAGAAAAGCACTGTAAATGTAATGCATTTGTGAAAA
CATTTTTTAAAAAACTACAGCTTAGAAAATACCAGAGGCCTCATACTAAAATATATTTTT
GCAAGTGAAGTAAATATAAAAATAATTTAATCCAAAATTAAGTCTATATAAATATCAGAG
AATTCACAGTAGAAATATCTAAGGTACTGACACTTCAGACATTGCTGAGTATAGAATCAG
AATGCTGAGTATAGAAAATAATTTAAAACTAAAGTTGGTAGGTAAATAATGTGTATATAA
CTTTAAAAGAAGTAGAATTTTTTTGTAGATGTATAATTACATTCAAATTATATTTTTTCT
TGAAAAATTAGTTTTTGAAAAGCAAATGATGTAATTCAACTCAAATTCATGCTCTTCATT
CCTATTGTATTCACATGTGAAAGCATGTGATTAATTTTTCATGCATCAAAGATATGAGAA
ATCATTTCTGTTAGGTCGGTATTATTTATGACACTTTCTATGAAAGAATAAGGACATTAA
AATGTAAGATGCATGATGAAAACCTGAGTGAAGAGGCTGTTTGTGTTTAACTTATAATAT
TGAGTGATCCATGAAGTAGGTTTTCAGAGCAATATTCTTCTGCATTATAGTAAGAGAAAA
CCATTTTTAATCTTAGTTAAAATTAAAGTGAATTAGTAGTATATCATTTTACTATTTGTA
CTTTTATGTAATAAAATGCAATGTGTTT
>NM_016279
TAAGAGGATTGTTTGACTTAATCAATATTAGTGGAAGTACTGTCTATGTTATTAGATTGA
GTGGCCTGCATTCTCTTCCTGGGAGGAAATCTTTCAAAAATTGAAGTTACAAACAATACG
TAGATGTTGTCAAGTAGGGATTTGCTTAATCAGTAAGTCTTTGTGAATGAATACGAATGA
TACAGATTTTTAAAAAAGTAATAACCAGTTCACCCTCTTTGCCTAACAATCTCGGAAGGA
AAATATATCACATCAATAATCAATAAAAATAAGTAAAAGGCTTTTTGTGCCTTTTCTTAG
GTATAATAATTTATAAATGTTTTCTTAACTGACTTTCAGTCACCTTTACAATTAAACTAA
ATATTGTGCAACCGCTTTGTAAATTAATATGAAGAAGATATATCCCTAATGAAATAGGAA
TGACTATTACTGCCATATTTATTTAGTTGAAGAATGTCTTTGTGTTAATTCATTCATATT
TTTATAAATGTATATTTATATTTTTGTATTTTTATGAAATAAACTAGTATTTATAAAAC
>NM_021025
TGAGCCCACCAGCGCGCACCGTCGCCACGGATCGCCGCCCCCACCCAGCCGGGCGCCCCG
GACCCCCCAGGAGGGCTGCGGGGGAACCGGCGCCGAGAGGGGAAGGGGCCGCCTAGCCCG
AGTAGGCCCCAGGGCGCGGCCACAGACTGGCGGGCCGCGGAAGGGGGTAGGGCCCGAGCT
CCGCGCGGCCGCACAATCCGAGCCCCCGCCCCGCGCCCCGTCCCGCCCCAGGCCCGGGCC
TGACAAGAAAGCGCCTTACGTTTCTCCGCCCCCCGCCCGCACCCCCCGGGCCGGGCGCCT
GTATTATACTTTGTACTTTTGCCCAAACGTGTAAATAATAAAAAAGTTTTGGCTTTTTTC
TTTAGAAACCGGCCACCTGCTTCCCCCGCGGGGGCCGCTGGAGGAAGGGCAGCCGACCCG
GCCGCTGGGGGAAGTGCCAGGGGCCCGGGGCACCCTGCGTTTAGGCTGGGTCCACTCTTC
TTCTTTTTCGTTCCTTTTATTTAAGTCTTTTTATTTAATAAAAAAGTTAGCTATTTC
>NM_021988
TAATCAAAAAGAAAAACCACAGGCCCTTCCCCTTCCCCCCAATTCGATTTAATCAGTCTT
CATTTTCCACAGTAGTAAATTTTCTAGATACGTCTTGTAGACCTCAAAGTACCGGAAAGG
AAGCTCCCATTCAAAGGAAATTTATCTTAAGATACTGTAAATGATACTAATTTTTTGTCC
ATTTGAAATATATAAGTTGTGCTATAACAAATCATCCTGTCAAGTGTAACCACTGTCCAC
GTAGTTGAACTTCTGGGATCAAGAAAGTCTATTTAAATTGATTCCCATCATAACTGGTGG
GGCACATCTAACTCAACTGTGAAAAGACACATCACACAATCACCTTGCTGCTGATTACAC
GGCCTGGGGTCTCTGCCTTCTCCCCTTACCCTCCCGCCTCCCACCCTCCCTGCAACAACA
GCCCTCTAGCCTGGGGGGCTTGTTAGAGTAGATGTGAAGGTTTCAGGTCGCAGCCTGTGG
GACTACTGCTAGGTGTGTGGGGTGTTTCGCCTGCACCCCTGGTTTCTTTAAGTCTTAAGT
GATGCCCCTTCCAAACCATCATCCTGTCCCCACGCTCCTCCACTCCCGCCCTTGGCCGAA
GCATAGATTGTAACCCCTCCACTCCCCTCTGAGATTGGCCTTCGGTGAGGAATTCAGGGC
TTTCCCCATATCTTCTCTCCCCCACCTTTATCGAGGGGTGCTGCTTTTTCTCCCTCCTCC
TCAAGTTCCTTTTTGCACCGTCACCACCCAACACCTTCCATGACACTTCCTTGCTTTGGC
CAGAAGCCATCAGGTAAGGTTGGAAAGAGCCTCTGACCTCCCTTGTTTAGTTTTGGAACC
ATACTCACTCACTCTCCACCAGCCTGGGAAATGAATATTGGGTCCTCAGCCCTGCCACCC
TCTGCTGTCATCAGCTGATGCATTGTTTTTAGCTCAGGTTTTGATAAGGTGAAAAGAATA
GTCACCAGGGTTACTCAGACCTGCCAGCTCTCGGAGTCCTTGGTGGTTGAACTTGGAGAA
AGACCGCATGAAGATACTTGTAAGCACACATGATCCCTCTGAATTGTTTTACTTTCCTGT
AACTGCTTTTGCTTTTAAAAATTGAAGAAGTTTTAAACAGGGCTTTCATTTGGTCATCCT
TGCAATCCATTGGGGTCTAGTTTGGAATCTGACAACTGGAACAAAAAGAACCTTGAATCC
GGTGCATGCCTTGGTTTTGGTGCTGCTGCTGCTTCCCAAGATCCTCAGCAGGGATTAAGA
AGGAACCCGGTGTGCACAGCAGATCCCCGAAATTGGTGGGCTTGACCTCCTGGCAAATTG
CTGCGTCTTTCCACTTGCTGTTCAGGACCACTAAATGCTGAAATGTGGATGCATACCGAA
ATAAAAGCAATTCATTGTGTACTAAAGGTTTTTTTTTTTTTTTTAATTTAGTATTTGTGT
AAAACCACCTTTTGAAGCAGCAACTATCAAGTCTGAAAAGCAATTGATGTTTCCATTAAT
CTTTTTCTGGGGGGAAAACCTTAGTTCTAAGGATTTAACATCCTGTAAGTGAAGTTTAAC
ATAACAGTATTCCATAAGCAGCCTTTTTATTGTCAGACCATTGCCTGATTTTAATATAAT
AAAAAAAAAGTGTGCGTTAATATTT
>NM_022442
TAATCAAAAAGAAAAACCACAGGCCCTTCCCCTTCCCCCCAATTCGATTTAATCAGTCTT
CATTTTCCACAGTAGTAAATTTTCTAGATACGTCTTGTAGACCTCAAAGTACCGGAAAGG
AAGCTCCCATTCAAAGGAAATTTATCTTAAGATACTGTAAATGATACTAATTTTTTGTCC
ATTTGAAATATATAAGTTGTGCTATAACAAATCATCCTGTCAAGTGTAACCACTGTCCAC
GTAGTTGAACTTCTGGGATCAAGAAAGTCTATTTAAATTGATTCCCATCATAACTGGTGG
GGCACATCTAACTCAACTGTGAAAAGACACATCACACAATCACCTTGCTGCTGATTACAC
GGCCTGGGGTCTCTGCCTTCTCCCCTTACCCTCCCGCCTCCCACCCTCCCTGCAACAACA
GCCCTCTAGCCTGGGGGGCTTGTTAGAGTAGATGTGAAGGTTTCAGGTCGCAGCCTGTGG
GACTACTGCTAGGTGTGTGGGGTGTTTCGCCTGCACCCCTGGTTTCTTTAAGTCTTAAGT
GATGCCCCTTCCAAACCATCATCCTGTCCCCACGCTCCTCCACTCCCGCCCTTGGCCGAA
GCATAGATTGTAACCCCTCCACTCCCCTCTGAGATTGGCCTTCGGTGAGGAATTCAGGGC
TTTCCCCATATCTTCTCTCCCCCACCTTTATCGAGGGGTGCTGCTTTTTCTCCCTCCTCC
TCAAGTTCCTTTTTGCACCGTCACCACCCAACACCTTCCATGACACTTCCTTGCTTTGGC
CAGAAGCCATCAGGTAAGGTTGGAAAGAGCCTCTGACCTCCCTTGTTTAGTTTTGGAACC
ATACTCACTCACTCTCCACCAGCCTGGGAAATGAATATTGGGTCCTCAGCCCTGCCACCC
TCTGCTGTCATCAGCTGATGCATTGTTTTTAGCTCAGGTTTTGATAAGGTGAAAAGAATA
GTCACCAGGGTTACTCAGACCTGCCAGCTCTCGGAGTCCTTGGTGGTTGAACTTGGAGAA
AGACCGCATGAAGATACTTGTAAGCACACATGATCCCTCTGAATTGTTTTACTTTCCTGT
AACTGCTTTTGCTTTTAAAAATTGAAGAAGTTTTAAACAGGGCTTTCATTTGGTCATCCT
TGCAATCCATTGGGGTCTAGTTTGGAATCTGACAACTGGAACAAAAAGAACCTTGAATCC
GGTGCATGCCTTGGTTTTGGTGCTGCTGCTGCTTCCCAAGATCCTCAGCAGGGATTAAGA
AGGAACCCGGTGTGCACAGCAGATCCCCGAAATTGGTGGGCTTGACCTCCTGGCAAATTG
CTGCGTCTTTCCACTTGCTGTTCAGGACCACTAAATGCTGAAATGTGGATGCATACCGAA
ATAAAAGCAATTCATTGTGTACTAAAGGTTTTTTTTTTTTTTTTAATTTAGTATTTGTGT
AAAACCACCTTTTGAAGCAGCAACTATCAAGTCTGAAAAGCAATTGATGTTTCCATTAAT
CTTTTTCTGGGGGGAAAACCTTAGTTCTAAGGATTTAACATCCTGTAAGTGAAGTTTAAC
ATAACAGTATTCCATAAGCAGCCTTTTTATTGTCAGACCATTGCCTGATTTTAATATAAT
AAAAAAAAAGTGTGCGTTAATATTT
>NM_023932
TGATGGAGGTGGGGGCTTTCTGGCCCCCTTCCTCACCTCTTCCACCCCTCAGACTGGAGT
GGTCCGTTCTCACCACCCTTCAGCTTGGGTACACACACAGAGGAGACCTCAGCCTCACAC
CAGAAATATTATTTTTTTAATACACAGAATGTAAGATGGAATTTTATCAAATAAAACTAT
GAAAATGC
>NM_032777
TAAGGTGGGGCGGGCGACGCGGTAGACGGGCTGGCCACGCGGCTCGTTCCCCCGCTCCTC
GGGGCCCTCCAAGGTGTCTCCGTAGTCAGCAGGTTGGAGGCAGAGGAGCCGATGGCTGGA
GGAAGCCCACAGGCGGATGTTCCCCACTTGCCTAGAGGGCATCCCTCTGGGGTAGCGACA
GACAATCCCAGAAACACGCATAATACATTTCCGTCCAGCCCGGGGCAGTCTGACTGTCGG
TGCCCTCCCAGGAACGGGGAAGGCCTCCGTCTGTGTGAAAGGGCACAGCACATCCCAGGT
GCACCCTCCCCAAGTACTCCCACCCCGCCTACTGTCCATGCGGCCTCACTGGGGGCCATC
AGCCTCACCAGCAAAGCAGAGATGAGAGCGTGGGAACTGTGTTCTTTCCTCCCTGCCCTC
TACTGATTTCAGCCCAGCCCCTGCCTAGATCCTAGGTCCCTTTTCCTCCCGAGTTTGGCT
GGCACGAGAGCTAGCCCAGCACATGAAGCAGGTGATGTTAAGTCACAAGGTGCTGCTTTT
CAGATCCACTATGCAAGAGGGGAGGGTGGGGCCACGTGAAAGGCAGCTCTAGACATCAAC
CAGTCCTGGGGGAGGGGAGTGGGAACCGGGCACAACTAGGAACAATGCCACCATTCCCAC
AGGAGTGGTACTTAAACCAGACAGCAGGGTTCAGAGGTGGCACACCGGGACAAAGCTGAG
GCCCTGCACCTCAACAGCTGACTGCCAGGTGCCTGTGGGTGAACTGAGGGGAGTAGAGGG
AGAGGGCAGGTGGAACTGGGGCAGAATCTAGTCATGCCCTAAAGCTAGTCCTGTAAACAA
TGGTGCCCCAGAAAGCTGCAGGTGGTGTTTGGAGAAGCAGTTACTTTTCAGTTACAAGAC
CCATCTCCCTAGTCTCAGCCTTACAACACCACGGGACTAAGGAAGAGCACTTCCTTGCCT
CCGTAAGGCCAGAGGAAGAACCATCCCAATCATTTGATCTCCAGCTCCACAGTAGAGAGA
AACCTACAAAATGTCAAACCAGCTTCCCGACTCCCAGGAGCTCAAGCCAAGCCCAGAGGC
AGTGGCTGGGGTCCCTGCAGGTCATGAGGGGCCTATGCCTTTACTCCTTTTAAACACCAG
CACCCGTCTTTTCCCCAACCTAAAACCAACCACCAGCATTTCACTACAGGACCAAATGGA
AACCGAGGGAACCCTGGGTCTTGGGAAGAACAACAGGAAACCAAGGTCTGACCTAGGGTT
CCCTCCCAGTCTTCACATCACTCTGGCCTCATCACCAAGGTGACAGAGGACACAGGGGAG
GGGGAAAACCCACACACACTCCTTGGAATGGGTCCTGTTATTTATGCTTGCTGCACAGAC
ATATTAGAAGAAAAAAAAAAGCTTTGTATTATTCTTCCACATATGCTGGCTGCTGTTTAC
ACACCCTGCCAATGCCTTAGCACTGGAGAGCTTTTTGCAATATGCTGGGGAAAGGGGAGG
GAGGGAATGAAAGTGCCAAAGAAAACATGTTTTTAAGAACTCGGGTTTTATACAATAGAA
TGTTTTCTAGCAGATGCCTCTTGTTTTAATATATTAAAATTTTGCAAAGCCCTTTGAGCT
AC
>NM_032905
TGATTTTAAGAACTAGAGCACGAGTCATCTCCGGTGATCCTTAAATGAACTGCAGGCTGA
GAAAAGAAGGAAAAAGGTCACAGCCTCCATGGCTGTTGCATACCAAGACTCTTGGAAGGA
CTTCTAAGATATATGTTGATTGATCCCTTTTTTATTTTGTGGTTTTTTAATATAGTATAA
AAATCCTTTTAAAAAAACAACAATCTGTGTGCCTCTCTGGTTGTTTCTCTTTTTTATTAT
TACTCCTGAGTTGATGACATTTTTTGTTAGATTTCATGGTAATTCTCAAGTGCTTCAATG
ATGCAGCATTTCTTGCACTAAAAAAAAAAAAAAAAAAAAAACTAGAAAGTTTTGGGACAT
GGGGTTATATTAAATTATTCTTTGTTTTTCTTTTTCTTTTAATAAAGCCTGCAAGTTACT
AAATTGTAGTTTCATAAATTCTGTAGTAAAGTATCATCTTGGCAGTGTGCCAAAGGTGAA
AATGATGCTTTCTCTAACAGAGAAATTCTTAGTGACTCCAGTCGTAGAAAAACGTCTTTA
CAACCTGAATAAGATTGAAGAATTGTGAACATACCATGGCCTATTGGATGAATCATTTGC
CGTAGGCTAAATCAGACTGTAGGGTTTGTGATGGATTTATGGAGTATGTGGGTATAGAAA
TCATGAATCTAGCATTTGTTTTCAGAGATTCAAGCATAGTCTTAAGGGTAGATCAGAAAT
GACAAATGAATTCAAAACCTAGCAGGTGCATTGTAAATGTGTGCCCAGTTATGTTTTGGA
AATGGCAGTTCCTTGGGGTCATGTTTCTACTGGCAAAATTTGCAATAGTGTTCTATTGTA
TGTAATTTTAAAATTTATAAGATTATCCACGTTGGCCAAGTAAACTGTACTGCCAATAGA
ATTCTGGAATTGTGAGAAATTGTATCATTGAAGTTCAGTAGGATGTGTGGCTTAAAAATT
TATCAGGACCACAAAAAAGAAAACAAAAATATTTGGTACTGAGGTTCATTGCCAGGGCAG
GAGGTATTTCCAGAAAATACTCATGCCTGTGTTCTGTTCCTTGCTTTCCCAAATACTGCA
TGTGACTTTCCTAAGCGGCAGCTGAAAGACTCGAGCCCGTGCTGTCTCCTTTGGTTATTA
TGACATGAAAGTGTATCAAGAACTCAGCATTTCTTTGCATCCATGGACTTGGTTTGGAGA
CATAAGGAATATTCTGACCCTTTTTAAAAAAGGATTTTCTCATGTTTTTATTTAACATAA
ATAAAAGAATAACATTTTATCTTTTGTGGTATTATTTTATTGAATAAAATTGAGTTTTAT
GAT
>NM_052965
TGACATCCATGTTTCCTGATGCTTGTTTTATTCATACAAGATTGGATTTGAGACCCATCA
GACTGCTTCATCTTTTATCTCAGAAATAGGGTTGACGTACATAGTGAGGGTTGACTTCCC
CATTCCATAAGGTTTTCATTCTGAAGAGTAAAACTTCCCCAGGTAGAAGACTTTCTCCTT
CTTAAAAAATATAGGGTGATTTCTTTAAAACTTTGTTATCTAGAGACAGTTTAATTACAG
TTATATACAGGTTTATGCCTAGGATGTATTCAGATGGGTGGGACCTGTGTGCTGCTTTTG
TCATCCCACACTCAAAGTTGTCTCTTTGTTTCTTGCTGCCACTGCCAGCTCATTGTTGAG
ACTGCCATTTCTTTCTCTTACTCAGCTCTCCCCAGTGCCTTTTGGCCACTGCAGCTACCG
TAGAATGGCATTTTATATGTACCTTGTCACCCACTTCTGTTTACTTTTTCCTCTCCAGTA
AAAAGTAAAAGATTTCTTTCAATTGGTCTTCCCATTGCAGTTACTGTTATTTCTCTTTTT
TGGTTAACTTTAAATCAAAACTCAAAATATGTTCATCCAGAGTGTGTCTTAAGTAACTTA
CGTGTCTTAAGTAACAGGGACCAGAGACATGTTACCTACAAGAGTTCTGGGCTATCCTTT
TCATTCTTATCACATATCATAGCTTGAATATTACAACAGTGTGGGAGAGAATCAACCGTA
AAAATGTCTTCATTAATTAGACCCAGTTATTCCACTTTTGTTAATGTCTCTCAAATTGTA
CAAAGTATAAAAAATTATATGCACAAAGATGTTCCAAGTGACATTACTTTTAGTAGCCCA
AATTATAAACCACTTTAAAGTTTGGGGTAAAGATTGGCAAACTTTTTCTATAAAGGGCCA
GAAAGTAACTATTTTAGGTTTTTAAACCTACTGTCTCTGTCATAACTTGTCAACACTGCT
GTATGAAGCACAAAAGCAGCCATAGACAATACATAAACAATACGGGCGTGGCTTTGTTCC
AGTAAAACTTTGTTTACAAATGTGGTGCCATAGTTTGTCATCCCTGGGTCTAGGAAATAG
TCAATAAACAGATATATACAAATGATACATAATGTACTTATTAAAAATTAGTAATGAATA
TTATTAAAAACATGAAAATATTACCTTAAGTAAAAATTGCAAGACGGAAAAGTGTATAAG
TGGGTGTAATCATGGCTGAAATAACAGACCAAGCATATGATAAAAAGATAACAAAGTAAA
TCAAATTACTAACTGGTTATAGTGGGATAGGAGGCAGAAAATGGATGACTTTGTCTTTTC
TCAATGTTTTTATTTGTATTTTATAATAAAAATGTTTTAAAATT
>NM_138711
TAGCAGAGAGTCCTGAGCCACTGCCAACATTTCCCTTCTTCCAGTTGCACTATTCTGAGG
GAAAATCTGACACCTAAGAAATTTACTGTGAAAAAGCATTTTAAAAAGAAAAGGTTTTAG
AATATGATCTATTTTATGCATATTGTTTATAAAGACACATTTACAATTTACTTTTAATAT
TAAAAATTACCATATTATGAAATTGCTGATAGTA
>NM_138712
TAGCAGAGAGTCCTGAGCCACTGCCAACATTTCCCTTCTTCCAGTTGCACTATTCTGAGG
GAAAATCTGACACCTAAGAAATTTACTGTGAAAAAGCATTTTAAAAAGAAAAGGTTTTAG
AATATGATCTATTTTATGCATATTGTTTATAAAGACACATTTACAATTTACTTTTAATAT
TAAAAATTACCATATTATGAAATTGCTGATAGTA
>NM_144629
TGAGCCATGAGGTGAAGCAAAGGAAGGCCCTGTAAATAATTGTTAAAATCATTGCCAACT
GACCTTATTGTATTACTTTCTCTGCATTTATGTAATATTTTTGAATTTTTCCAGACCCAG
CCTTTCCTCTAATCTATGTAAACTTTGGCACAACCTCCCAGACAAGGAAGAATAACCAAC
ATATTTATACATTTAGAATCATGTTTACACTTCTCTCAACTAAAACATCTGGTTAAACAG
ATGTTCCATTCGGTTATTACACAATAATCTATTTCAGCTTCTCATGAATGTACAAAGTAG
ACTTTCTTACAATTCCTGGTAAGGAGACTGAATATCTCAATCAGTATTTTACCCAATTAG
AGAGAGTTCTCAGGAAGTTACAGTCTTATTTAAGCTGAAAAATAACCTCTCTCTCTCTTT
TTTTTCTCTCTCTCTCTCATACACACACACAGCTAATTAGTGCAAATAAATATCTATTTC
CCAAATATAATAATTAATCCACATTTTGTCTTTAACTATAGCATGTATATACAAAGCAAG
CCCCTATGTGTTAAAATATTTTTTGAAAAAAATCTTTTTTATGTATCTTTGCTTTTAAAG
GGTCATGTCACCAACCCTGTACTGATTCATTGCACATAAATGTTGTTGCTCCTAAAAGCC
TAAAAATGCAGACAGCAAAGCAGCATCTCTTAAAATTCAATATGAAAAGAACCCATAATC
TCAATACATAAATACCTTAGTAGAGAGTAAGATTTAATTTTTTTTTATTTTAAAGTCCAA
ATACTATGAAGAGGAAAAATATCAACTTCAATTTGAAACTGAAGTCTTTTACATCTGTCT
AGATTTGAATTCTGCTTTTATTTTGACTTGTTAAATCCTGAAGAATGTTGAAACCTAGAA
TTTTCAATCTGGCAGGAGTAGAAAGATGCTCATAGCACACGCAATATGTATGATAACATA
TTTTGTTTCATCTTGCTTTTCTTTCCCCTTCTAATAGAGGTGGCTTTGCCTTGACCCAGC
CTTTAACAATCTTTAAAATTCTACAAAATAAAGGATTTTCATTTATCTATGAAAGGCTTA
CTTTGAAAGATGGAACCTCCAAGTGAATTACAACTTATTCTATCATTGATGAATTCAGCC
TATTATATATTTTTATTAACATTGATGTTGACATTGTAAGATCATTTTAATAATAAAACA
TCATTTTT
>NM_152905
TGAAATTTCAGTGAATACCTTAATGTTCTGTAATTTGGGAAGTTTCTGGCAACACAGAAC
TACATAGAATCAGTATTGTTTTCATGGCCTCCAGGGAAAAAATGTTTTTCAAGTAAGAGT
AAAAGGGTGATGGGATTTTATACCAACAACTGTTTCATCTTAAAAATATGTATATTTTTA
TATTAAAAATTGTACAGTATGTCATCTACCC
>NM_174937
TGAGTTTGTGAAAAAATGCAATAAGCCCGGGGGTTGACCCTGGGCGTGCCGGGGGCGAGG
GGGTCACGGTGGAGACGGACACGGGCGTGGGGCGGCCGAGACCTGCACGGCCCAGCGGGC
ACCGGCACTGCGGGGTCTTCGTTCTCAGAGGATTACTGTTTCATATTGAAGCTCTCTCTT
TTGTACATTCAGAGTTTGATGCATTTCTAATCACCGTGATACGTCGATCCCTTAATTGTT
TTAATTATGCAAATTACTTGTAATATACACAAATTATCAATCCACTGCAGGACTGTGGGG
AAGCAGGAACGGGAGCCTCTGTAACAATCTCAAGGCATTTGTGTCATCACCTAAGACGAT
TGGCGAAAACTTTTCTGAAAACCTTTGTGAATTACTTCGTTCCTCCAGGATTCCCGCAGT
GTTGAGGAATTCCTTACTCTGTCCCTAGGTCTCAGTCTCGTTTCTGAGTAGCAGCAATAG
GGTTTTCATCATTCATCATAGTGACAACTGTGAGCATTCCACACCTGGACCGTGGATCAC
TTACAGGTTTCCAAGGGTGGCCGCGCGTTCCTCCCAGAGGGGCGTCCCGGCCTGGAGCAG
GGAGCCGTGTTGGTTGCCACCGGTCCTACTTCAAAAGAATTATTTTGTACAAAATCATCA
TATTAATATTTGAGTTATTTTTATTGTATGCCCGGAGTTTGCATGAGATTTTTTCTCATC
ACCTTTGTATAAAAAATTTTTAATTTTTTTTAATCAATAAATATTTTAAACC
>NM_183373
TGAACCTCTCTATCAGGCCTCCCCCGCCTCAGCTGTTCACTGCCAGCTCTGATGCTGTCC
ACTGTGCTGGCCCCCATGGTCACAGCTGCTGACCCAGCTCTGGAACTCCCAGACGTCCCA
GGCCCCACTGACGCCAGGAGGCCTGGGTGTCCTGCAAGTGGAGCAGCAGGGGCTCCTAGT
GGGCCAGGCTGACCGCAGAGTCTCCAGCAAGCTGAGGTCACAGCCGGAGGCCACAGGGCC
TGTGTTCTGAGGGTCTTCACTCCCTGCTTGGTGCCCACAGGGCTGCGCACTGCCAGGGCA
GGGACAGTTCCTGTGGGGCTCGCTCTCACTGCTACTGCTTCCTGGGAGGTGCATCCCTCT
TGGTGAAGTGGCCTAGTGCCCCCCAGCCACCCTGACTCCCCACCATTCCCTCCCACGGCA
AACGCACAAAACGTCTTGAGGGAGATTTTGACAAGTCACCCATTCCAGGTGCCACAGGCA
GGGGATGTTTAGTAATCCAGGATTTCTCTGAGAACTGGGATATGTGGCCTTTTTTTTTTT
CTTTTTATCTTTTATCTGGAAACTGGGTTTGGGTCAACCCCAGGAGTATTTGCAGAAGGC
CCAGCACAGTGGGGGGTATTGGCTGCAGGGCAGGGAAGGCATTGCCGACTAGATAACCGT
GTGAGCTTGGACTGAGCGTTGGTGGTTCTTCCCAAAGGAAAGGAATTTCTCCCGGCCTGC
CAGGTCTCTGGGCCTTCAGCGCGGGTCCTGGTGCTGCGGCCACACCACCCTGGGGTGCTC
ATTGACAGAGCTGCCATAATGAACTTGAAAGGACGGGAATCACGAGGGAAGCTGGGGCTC
CCCTGCCCACAGGAGAGGATCCCCGTTCTTCAAGCTTCTCTGCTCAGTGTCTACTAACGA
CCGACATTTGCTAATGTAAATAATAGTAAATTATTGAGAATTCTAATTCTTTTACACAGT
CTGTTTTTAATCTATTTTAATTAAATAAAATCTATGACTCT
>NM_198963
TAAAAAGCAGTCTTAGAGAGTGCTTGCTACTCACCTGCTTCTAGCTCACCTGGGAAATAA
CAGCAGAACCTCTACCTCGAACTAAAGACCTATTGGGGCTGGCCCTGGTGGAGGAGCCCA
GGGCATGAAGCCCAAGGCAGCTGAGGCAGTGTATATACCCTTAGGGCCATTTCTAACAAA
GCCTTGGCCACTCCCAGCACAATTTGGAGTGTCAAGGGTGAGAGCCTAAAACCCAGCTTG
CCTGTCTTTGTCTCTGTGATTGTTCTGGAGTGAATTAAGTTCACCTGATAACTCAAAAGT
GAATGTATAATACAATTCTGTTTTAATCTGTGTATTCTTTTTCTCCTACTTTTTACTGGG
GTGAGAGGGGCATGAAGAGAAATACGCCTTTTTTTTTTTTCTTTTCCTGTCGCCAAGGCT
CGACTGAGAGAAGTCAGAACAGAGAAGGGGAAAAAAAACCCAAAATTATGTGAACAAGCA
AAATTAAAATTTCATTTTAGGCTATTGGCTACTGAGTAAACTTGACTTGTGAGGGGTTTT
TATTTTTACTCATTAAAAGTCAACTT
>NM_199144
TAATCAAAAAGAAAAACCACAGGCCCTTCCCCTTCCCCCCAATTCGATTTAATCAGTCTT
CATTTTCCACAGTAGTAAATTTTCTAGATACGTCTTGTAGACCTCAAAGTACCGGAAAGG
AAGCTCCCATTCAAAGGAAATTTATCTTAAGATACTGTAAATGATACTAATTTTTTGTCC
ATTTGAAATATATAAGTTGTGCTATAACAAATCATCCTGTCAAGTGTAACCACTGTCCAC
GTAGTTGAACTTCTGGGATCAAGAAAGTCTATTTAAATTGATTCCCATCATAACTGGTGG
GGCACATCTAACTCAACTGTGAAAAGACACATCACACAATCACCTTGCTGCTGATTACAC
GGCCTGGGGTCTCTGCCTTCTCCCCTTACCCTCCCGCCTCCCACCCTCCCTGCAACAACA
GCCCTCTAGCCTGGGGGGCTTGTTAGAGTAGATGTGAAGGTTTCAGGTCGCAGCCTGTGG
GACTACTGCTAGGTGTGTGGGGTGTTTCGCCTGCACCCCTGGTTTCTTTAAGTCTTAAGT
GATGCCCCTTCCAAACCATCATCCTGTCCCCACGCTCCTCCACTCCCGCCCTTGGCCGAA
GCATAGATTGTAACCCCTCCACTCCCCTCTGAGATTGGCCTTCGGTGAGGAATTCAGGGC
TTTCCCCATATCTTCTCTCCCCCACCTTTATCGAGGGGTGCTGCTTTTTCTCCCTCCTCC
TCAAGTTCCTTTTTGCACCGTCACCACCCAACACCTTCCATGACACTTCCTTGCTTTGGC
CAGAAGCCATCAGGTAAGGTTGGAAAGAGCCTCTGACCTCCCTTGTTTAGTTTTGGAACC
ATACTCACTCACTCTCCACCAGCCTGGGAAATGAATATTGGGTCCTCAGCCCTGCCACCC
TCTGCTGTCATCAGCTGATGCATTGTTTTTAGCTCAGGTTTTGATAAGGTGAAAAGAATA
GTCACCAGGGTTACTCAGACCTGCCAGCTCTCGGAGTCCTTGGTGGTTGAACTTGGAGAA
AGACCGCATGAAGATACTTGTAAGCACACATGATCCCTCTGAATTGTTTTACTTTCCTGT
AACTGCTTTTGCTTTTAAAAATTGAAGAAGTTTTAAACAGGGCTTTCATTTGGTCATCCT
TGCAATCCATTGGGGTCTAGTTTGGAATCTGACAACTGGAACAAAAAGAACCTTGAATCC
GGTGCATGCCTTGGTTTTGGTGCTGCTGCTGCTTCCCAAGATCCTCAGCAGGGATTAAGA
AGGAACCCGGTGTGCACAGCAGATCCCCGAAATTGGTGGGCTTGACCTCCTGGCAAATTG
CTGCGTCTTTCCACTTGCTGTTCAGGACCACTAAATGCTGAAATGTGGATGCATACCGAA
ATAAAAGCAATTCATTGTGTACTAAAGGTTTTTTTTTTTTTTTTAATTTAGTATTTGTGT
AAAACCACCTTTTGAAGCAGCAACTATCAAGTCTGAAAAGCAATTGATGTTTCCATTAAT
CTTTTTCTGGGGGGAAAACCTTAGTTCTAAGGATTTAACATCCTGTAAGTGAAGTTTAAC
ATAACAGTATTCCATAAGCAGCCTTTTTATTGTCAGACCATTGCCTGATTTTAATATAAT
AAAAAAAAAGTGTGCGTTAATATTT
>NM_199203
TAATCAAAAAGAAAAACCACAGGCCCTTCCCCTTCCCCCCAATTCGATTTAATCAGTCTT
CATTTTCCACAGTAGTAAATTTTCTAGATACGTCTTGTAGACCTCAAAGTACCGGAAAGG
AAGCTCCCATTCAAAGGAAATTTATCTTAAGATACTGTAAATGATACTAATTTTTTGTCC
ATTTGAAATATATAAGTTGTGCTATAACAAATCATCCTGTCAAGTGTAACCACTGTCCAC
GTAGTTGAACTTCTGGGATCAAGAAAGTCTATTTAAATTGATTCCCATCATAACTGGTGG
GGCACATCTAACTCAACTGTGAAAAGACACATCACACAATCACCTTGCTGCTGATTACAC
GGCCTGGGGTCTCTGCCTTCTCCCCTTACCCTCCCGCCTCCCACCCTCCCTGCAACAACA
GCCCTCTAGCCTGGGGGGCTTGTTAGAGTAGATGTGAAGGTTTCAGGTCGCAGCCTGTGG
GACTACTGCTAGGTGTGTGGGGTGTTTCGCCTGCACCCCTGGTTTCTTTAAGTCTTAAGT
GATGCCCCTTCCAAACCATCATCCTGTCCCCACGCTCCTCCACTCCCGCCCTTGGCCGAA
GCATAGATTGTAACCCCTCCACTCCCCTCTGAGATTGGCCTTCGGTGAGGAATTCAGGGC
TTTCCCCATATCTTCTCTCCCCCACCTTTATCGAGGGGTGCTGCTTTTTCTCCCTCCTCC
TCAAGTTCCTTTTTGCACCGTCACCACCCAACACCTTCCATGACACTTCCTTGCTTTGGC
CAGAAGCCATCAGGTAAGGTTGGAAAGAGCCTCTGACCTCCCTTGTTTAGTTTTGGAACC
ATACTCACTCACTCTCCACCAGCCTGGGAAATGAATATTGGGTCCTCAGCCCTGCCACCC
TCTGCTGTCATCAGCTGATGCATTGTTTTTAGCTCAGGTTTTGATAAGGTGAAAAGAATA
GTCACCAGGGTTACTCAGACCTGCCAGCTCTCGGAGTCCTTGGTGGTTGAACTTGGAGAA
AGACCGCATGAAGATACTTGTAAGCACACATGATCCCTCTGAATTGTTTTACTTTCCTGT
AACTGCTTTTGCTTTTAAAAATTGAAGAAGTTTTAAACAGGGCTTTCATTTGGTCATCCT
TGCAATCCATTGGGGTCTAGTTTGGAATCTGACAACTGGAACAAAAAGAACCTTGAATCC
GGTGCATGCCTTGGTTTTGGTGCTGCTGCTGCTTCCCAAGATCCTCAGCAGGGATTAAGA
AGGAACCCGGTGTGCACAGCAGATCCCCGAAATTGGTGGGCTTGACCTCCTGGCAAATTG
CTGCGTCTTTCCACTTGCTGTTCAGGACCACTAAATGCTGAAATGTGGATGCATACCGAA
ATAAAAGCAATTCATTGTGTACTAAAGGTTTTTTTTTTTTTTTTAATTTAGTATTTGTGT
AAAACCACCTTTTGAAGCAGCAACTATCAAGTCTGAAAAGCAATTGATGTTTCCATTAAT
CTTTTTCTGGGGGGAAAACCTTAGTTCTAAGGATTTAACATCCTGTAAGTGAAGTTTAAC
ATAACAGTATTCCATAAGCAGCCTTTTTATTGTCAGACCATTGCCTGATTTTAATATAAT
AAAAAAAAAGTGTGCGTTAATATTT
>NM_206539
TGATGGAGGTGGGGGCTTTCTGGCCCCCTTCCTCACCTCTTCCACCCCTCAGACTGGAGT
GGTCCGTTCTCACCACCCTTCAGCTTGGGTACACACACAGAGGAGACCTCAGCCTCACAC
CAGAAATATTATTTTTTTAATACACAGAATGTAAGATGGAATTTTATCAAATAAAACTAT
GAAAATGC
